# Supplementary material for: Capsules and their traits shape phage susceptibility and plasmid conjugation efficiency
Source: Nat Commun. 2024 Mar 6;15:2032. doi: 10.1038/s41467-024-46147-5 (PMC10918111; doi:10.1038/s41467-024-46147-5)
Supplement: Supplementary file 4 — Supplementary Data 1 [file 41467_2024_46147_MOESM4_ESM.xlsx]

## Sheet: Feuil1
Strain	Other names	ST	Serotype	Capsule locus type	O-antigen type	Virulence score	ICEs MPF type	Plasmids replicase [MPF Type]	Prophage count	Defense systems	Origin	Assembly accession	Reference
BJ1	BJ1-GA	ST380	K2	KL2	O1/O2v1	2	T	P1 : IncFIB(K) [MPF F]	0	AbiE / Thoeris II / RM I / RM II	Human liver abcess, France	GCA_000529705.1	Blin et al., 2017 (PMID: 28181409); Sousa et al., 2020 (PMID: 32732904)
	SB4496				O1			P2 : IncFII(pKP91)
NTUH-K2044	SB3928	ST23	K1	KL1	O1/O2v2	4	T + G	P1 : IncHI1B(pNDM-MAR)	0	CRISPR-Cas / Gabija / DISARM / Pif / Mokosh / RM II / RM IV / DRT	Human liver abcess, Taiwan	GCA_000009885.1	Wu et al., 2009 ( PMID: 19447910 )
					O1
ST45	SB1170	ST45	K24	KL24	O1/O2v1	1	T	P1 : IncFIB(K) + IncFII(pKP91) [MPF F]	3	ShosTA / PD-T4-3 / RM IV / AbiE	Human carriage, feces, Netherlands	GCA_020525645.1	Blin et al., 2017 (PMID: 28181409); Sousa et al., 2020 (PMID: 32732904)
					O2a			P2 : Col440I
