# Supplementary material for: Capsules and their traits shape phage susceptibility and plasmid conjugation efficiency
Source: Nat Commun. 2024 Mar 6;15:2032. doi: 10.1038/s41467-024-46147-5 (PMC10918111; doi:10.1038/s41467-024-46147-5)
Supplement: Supplementary file 5 — Supplementary Data 2 [file 41467_2024_46147_MOESM5_ESM.xlsx]

## Sheet: Dataset_S2_Plasmids
Plasmid	Replicase group	MPF type	Target ARG	Selection	Isolated from	Reference	Other names	Sequence	Notes
pP768-NDM-5	IncX3	T	NMD-5	Ertapenem	Escherichia coli 168C10	doi: 10.1128/AAC.02295-17	p168C10	GenBank: MF547510.1	Reisolated from CNR Resistance aux antibiotiques
pOXA48-K8	IncL	I	OXA-48	Ertapenem	Klebsiella pneumoniae K8	doi: 10.1038/s41564-021-00879-y		GenBank: MT441554.1	Gift from Didier Mazel
pRA35	IncL	I	OXA-48	Ertapenem	Klebsiella pneumoniae 162G2	doi: 10.1128/AAC.02669-14	p162G2	NCBI Reference Sequence: NZ_LN864821.1	Variant of pOXA48-K8 ; from CNR Resistance aux antibiotiques
R1 dr19	IncFII	F	aph(3')-Ia	Kanamycin	Salmonella enterica Paratyphi	doi: 10.1128/aac.9.1.49		NCBI Reference Sequence: NZ_KY749247.1	Gift from Christophe Beloin ; carriying a FinO mutation
pKPN4	IncFII	F	aac(6')-Ib-AKT	Kanamycin	Klebsiella pneumoniae MGH 78578	doi: 10.1248/bpb.28.1505	p23	NCBI Reference Sequence: NC_009650.1	Lab collection
pKP13d	IncX3 ; IncU	T	blaKPC-2 ; aac(6')-Ib'	Ertapenem ; Kanamycin	Klebsiella pneumoniae KP13	doi: 10.1186/1471-2164-15-54	p62	GenBank: CP003997	Lab collection
p476	IncL	I	aac(6')-Ib_1	Kanamycin	Klebsiella pneumoniae 194G9	This work		GenBank: OQ803523.1	From CNR Resistance aux antibiotiques
p479	incFII(S)	F	rmtB	Kanamycin	Klebsiella pneumoniae 188F9	This work		GenBank: OQ803524.1	From CNR Resistance aux antibiotiques
p580	IncN ; IncFII(pKP91)	T ; F	blaKPC-3	Ertapenem	Klebsiella pneumoniae 177E9	This work		BioSample: SAMN34098876	Transposon within the MPF-T region ; from CNR Resistance aux antibiotiques
p486	IncX3 ; ColKP3	T	blaOXA-181	Ertapenem	Klebsiella pneumoniae 178E1	This work		GenBank: OQ803525.1	From CNR Resistance aux antibiotiques
