# Supplementary material for: Capsules and their traits shape phage susceptibility and plasmid conjugation efficiency
Source: Nat Commun. 2024 Mar 6;15:2032. doi: 10.1038/s41467-024-46147-5 (PMC10918111; doi:10.1038/s41467-024-46147-5)
Supplement: Supplementary file 9 — Supplementary Data 6 [file 41467_2024_46147_MOESM9_ESM.xlsx]

## Sheet: TraN_OmpA_sequences
FASTA SEQUENCES
>TraN_Beta_pKpQIL
MKTVISVLTAHFFVLSAFIWLASPACADRGSDYKAGSDFAKQVQGNGLNSLKNFSGEQNLPGYTDSPDQTKYYGGVTASGDSSLKSDSALEFSQGDTGKAITESFTNRPPDQISQDAPFIQAAKDTESRADSIVGDTGQSCTAQVVNRSEFTNHTCERDLQVENFCTREATLKDNATTQKVNRTYQQVVTLNYARSTRQWSGNLTIPTNGRLLNASVDGEPLVIPWIEECDSEGKVRDSCKSAVSESLTLFERTFPIDVINWPRSESMCSGGQNTHCTKYTYDGKGKIHQSFGVDKAVTAGQNFSVSKTSRTVSSASQKPVQVTVTLVMEETETVYAPEVVWVESCPFSKDEGKKTGEECISPGGTRTITLGGRDYSFTEACWKYKDTWLTQPADNGSC…
>TraN_Alpha_pR100-1
MKRILPLILALVAGMAQADSNSDYRAGSDFARQIQGQGTGSIQGFKPQESIPSYNANPDETKYYGGVTAGGDGGLKNDGTTEWATGETGKTITESFMNKPKDILSPDAPFIQTGRDVVNRADSIVGNTGQQCSAQEINRSEFTNYTCERDTMVEEYCTRTASITGDWKYTDEYREVTIPHSQFRFSMNGLKLVFSVTAPVTGTVESASLSVYAAFFFLNSRYTFMNTTFNVGLANGQSDTYPLSGATGLQVTQGQVLTGSGCTANGNCLPHGNGDRKVYESLVSGASTFTLKLRMKVRDKEWVPRVEWVESCPFNKADGVLTGTECSEPGGTKTGVMEGKPWNITQACWAYRDKYVTQSADNGTCQKYVDNPACTLASRQCAFYSDEGTCLHEYATYSC…
>TraN_Gamma_F
MKRILPLILALVAGMAQADSNSDYRAGSDFAHQIKGQGSSSIQGFKPQESIPGYNANPDETKYYGGVTAGGDGGLKNDGTTEWATGETGKTITESFMNKPKDILSPDAPFIQTGRDVVNRADSIVGNTGQQCSAQEISRSEYTNYTCERDLQVEQYCTRTARMELQGSTTWETRTLEYEMSQLPAREVNGQYVVSITSPVTGEIVDAHYSWSRTYLQKSVPMTITVLGTPLSWNAKYSADASFTPVQKTLTAGVAFTSSHPVRVGNTKFKRHTAMKLRLVVRVKKASYTPYVVWSESCPFSKELGKLTKTECTEAGGNRTLVKDGQSYSMYQSCWAYRDTYVTQSADKGTCQTYTDNPACTLVSHQCAFYSEEGACLHEYATYSCESKTSGKVMVCGGD…
>TraN_Delta_MV1
MKRAILMSVLAIATTMASVNAFADADAQYRAGADFARQVQGQGESSLKNFNPSASIPNYTASPGEKKYYGGVTATGDGALKADGTTGWTTNEATKAVTDSFVNNPKEPISPDAPFIKASQDVQSRADTIIGKTGQTQCEAQNISRSEFTNYTCERDLLVEQACTRTASITGHYEDTSETKQIVIQSQNISFASSEAGYTGTWTAPVTGKVVAATATYSWNKRLAFSNPNWFMRVTTPFGLISMDNDTGSLALSSGMQLKKGAGMVFSIRTRRNNPTTDSIWKHSNMRYSFTVTLQIEIPAKKWVPDVVWNESCPFSKSEGTLKKTECIEPGSTKTVVVDGVSYPVTQACWKYKDTYMTQAADNGTCKTYMNNPACTLASRTCAFTAEDGSGCLHEYATY…
>TraN_Delta_MV2
MKEVPLIITLHAAVLGTFIWFTTPVCADSSTDYKAGSDFAKQVQGGGLDALKNFNGEQTLPGYTSRPDQTKYYGGVTASGDSSLKRDSASEFSQNEAGQSITESFTNRPPDSISADAPFIQAAQDTESRADSIVGDTGQACKAQVVNRSEFTNHTCERDLQVENFCTREATLKDNATTQKVSRTYQQAVPMNFTRNSTRWSGTLTIPSTGRLLSVSVDGEPLPVPWIYECDNEGKVRDSCKLAVSENISLFDKTFPVDVMTWPNTVTTCSGGQNTHCTSHYYDGTGKIHQSFSMDRNVVAGQSFPVTKTSKTQPSVNVKSIQVTVILVMEETETVFAPEVVWVESCPFSKDEGTKTGEECISPGGTKNLNLGGKAYSFTEACWKYKDTWLTQPADHGSC…
>TraN_Delta_MV3
MKRYLPLLMLAASFCLVQPLVANEQFNQGMNLSSQNKGQGASAIQGFNPAEVIPGYTNSPPESGYYGGVTSPGVDMTAPGSAALNTSEAGKIITESILNTPPDNKPSLDAPFISEGLAMKDKAEAITGGGFDGCVDQVAGFTEITTHQCLRDTKIEQYCTRTATISGYYEDTTEIKQIVIESSSIRFTEKNNSFSGEFKVSTGGKVIAASAVYSWNKKLAYGNDHWFMRVTTPFGLISMDDSEGSVTLSSGLNITDGQSLPFSITNRRNKPTVSSIWYSSNMKYRFTITLTIQVPSRKWVPEVVWKESCPFSKSEGAMTGSQCVEPGGTRTVVVDGKTYSIHQDCWKWQDTYLTQTETEGTCGEYMKNPACTVVRSQCADTVDGFCVSQQVTYSCERKK…
>OmpA_MG1655
MKKTAIAIAVALAGFATVAQAAPKDNTWYTGAKLGWSQYHDTGFINNNGPTHENQLGAGAFGGYQVNPYVGFEMGYDWLGRMPYKGSVENGAYKAQGVQLTAKLGYPITDDLDIYTRLGGMVWRADTKSNVYGKNHDTGVSPVFAGGVEYAITPEIATRLEYQWTNNIGDAHTIGTRPDNGMLSLGVSYRFGQGEAAPVVAPAPAPAPEVQTKHFTLKSDVLFNFNKATLKPEGQAALDQLYSQLSNLDPKDGSVVVLGYTDRIGSDAYNQGLSERRAQSVVDYLISKGIPADKISARGMGESNPVTGNTCDNVKQRAALIDCLAPDRRVEIEVKGIKDVVTQPQA

## Sheet: README
These are fasta filespasted into excel to comply with the journal guidelines. To get the raw file , retrieve it in the Zenodo repository : 10.5281/zenodo.10635324
