# Supplementary material for: Capsules and their traits shape phage susceptibility and plasmid conjugation efficiency
Source: Nat Commun. 2024 Mar 6;15:2032. doi: 10.1038/s41467-024-46147-5 (PMC10918111; doi:10.1038/s41467-024-46147-5)
Supplement: Supplementary file 10 — Supplementary Data 7 [file 41467_2024_46147_MOESM10_ESM.xlsx]

## Sheet: BRESEQ RESULTS
These are raw tables from Breseq index.html files to comply with the journal guidelines. To get the complete file output, retrieve it in the Zenodo repository : 10.5281/zenodo.10635324

## Sheet: BJ1_Delta
evidence	seq id	position	mutation	annotation	gene	description
RA	gem26_2	62059	C→T	L222L (CTC→CTT)	ylpA_1 →	Lipoprotein YlpA
RA	gem26_2	62208	2 bp→AG	intergenic (+83/‑281)	ylpA_1 → / → traD_1	Lipoprotein YlpA/Coupling protein TraD
RA	gem26_2	62211	G→T	intergenic (+86/‑279)	ylpA_1 → / → traD_1	Lipoprotein YlpA/Coupling protein TraD
RA	gem26_2	62214	Δ1 bp	intergenic (+89/‑276)	ylpA_1 → / → traD_1	Lipoprotein YlpA/Coupling protein TraD
RA	gem26_2	62220	G→C	intergenic (+95/‑270)	ylpA_1 → / → traD_1	Lipoprotein YlpA/Coupling protein TraD
RA	gem26_2	62225	G→A	intergenic (+100/‑265)	ylpA_1 → / → traD_1	Lipoprotein YlpA/Coupling protein TraD
RA	gem26_2	62308	Δ1 bp	intergenic (+183/‑182)	ylpA_1 → / → traD_1	Lipoprotein YlpA/Coupling protein TraD
RA	gem26_2	62570	T→C	N27N (AAT→AAC)	traD_1 →	Coupling protein TraD
RA	gem26_2	63053	C→T	F188F (TTC→TTT)	traD_1 →	Coupling protein TraD
RA	gem26_2	63074	Δ1 bp	coding (585/594 nt)	traD_1 →	Coupling protein TraD
RA	gem26_2	63075	T→C	F196L (TTC→CTC)	traD_1 →	Coupling protein TraD
RA	gem26_2	63260	Δ1 bp	intergenic (+177/–)	traD_1 → / –	Coupling protein TraD/–
RA	gem26_2	63366	2 bp→T	intergenic (+283/–)	traD_1 → / –	Coupling protein TraD/–
RA	gem26_2	63377	G→A	intergenic (+294/–)	traD_1 → / –	Coupling protein TraD/–
RA	gem26_2	63387	Δ1 bp	intergenic (+304/–)	traD_1 → / –	Coupling protein TraD/–
RA	gem26_2	63392	C→G	intergenic (+309/–)	traD_1 → / –	Coupling protein TraD/–
JC	gem26_3	10030	Δ3 bp	coding (152‑154/171 nt)	gem26_04964 ←	hypothetical protein
JC	gem26_3	10033	+GAC	coding (151/171 nt)	gem26_04964 ←	hypothetical protein
RA	gem26_3	10285	+C	intergenic (‑102/+511)	gem26_04964 ← / ← traD_2	hypothetical protein/Coupling protein TraD
RA	gem26_3	10794	A→G	intergenic (‑611/+2)	gem26_04964 ← / ← traD_2	hypothetical protein/Coupling protein TraD
RA	gem26_3	11836	C→T	intergenic (‑132/+23)	traD_3 ← / ← traD_4	Coupling protein TraD/Coupling protein TraD
RA	gem26_3	11845	Δ1 bp	intergenic (‑141/+14)	traD_3 ← / ← traD_4	Coupling protein TraD/Coupling protein TraD
RA	gem26_3	11864	Δ1 bp	coding (466/471 nt)	traD_4 ←	Coupling protein TraD
RA	gem26_3	12045	T→G	I95I (ATA→ATC)	traD_4 ←	Coupling protein TraD
RA	gem26_3	12249	G→A	N27N (AAC→AAT)	traD_4 ←	Coupling protein TraD

## Sheet: BJ1_K1
evidence	seq id	position	mutation	annotation	gene	description
RA	gem26_1	3988443	G→T	intergenic (‑59/+105)	ugd ← / ← manB_1	UDP‑glucose 6‑dehydrogenase/phosphomannomutase
RA	gem26_1	3988476	A→T	intergenic (‑92/+72)	ugd ← / ← manB_1	UDP‑glucose 6‑dehydrogenase/phosphomannomutase
RA	gem26_1	3988501	T→A	intergenic (‑117/+47)	ugd ← / ← manB_1	UDP‑glucose 6‑dehydrogenase/phosphomannomutase
RA	gem26_1	3988518	G→T	intergenic (‑134/+30)	ugd ← / ← manB_1	UDP‑glucose 6‑dehydrogenase/phosphomannomutase
RA	gem26_1	3988530	C→T	intergenic (‑146/+18)	ugd ← / ← manB_1	UDP‑glucose 6‑dehydrogenase/phosphomannomutase
RA	gem26_1	3988540	G→A	intergenic (‑156/+8)	ugd ← / ← manB_1	UDP‑glucose 6‑dehydrogenase/phosphomannomutase
RA	gem26_1	3988575	A→G	T448T (ACT→ACC)	manB_1 ←	phosphomannomutase
RA	gem26_1	3988581	G→T	A446A (GCC→GCA)	manB_1 ←	phosphomannomutase
RA	gem26_1	3988584	G→A	N445N (AAC→AAT)	manB_1 ←	phosphomannomutase
RA	gem26_1	3988638	C→G	T427T (ACG→ACC)	manB_1 ←	phosphomannomutase
RA	gem26_1	3988641	G→A	N426N (AAC→AAT)	manB_1 ←	phosphomannomutase
RA	gem26_1	3988758	C→T	A387A (GCG→GCA)	manB_1 ←	phosphomannomutase
RA	gem26_1	3988836	A→G	S361S (AGT→AGC)	manB_1 ←	phosphomannomutase
RA	gem26_1	3988854	A→C	L355L (CTT→CTG)	manB_1 ←	phosphomannomutase
RA	gem26_1	3988989	C→G	T310T (ACG→ACC)	manB_1 ←	phosphomannomutase
RA	gem26_1	3989046	C→T	T291T (ACG→ACA)	manB_1 ←	phosphomannomutase
RA	gem26_1	3989076	C→T	G281G (GGG→GGA)	manB_1 ←	phosphomannomutase
RA	gem26_1	3989085	T→C	K278K (AAA→AAG)	manB_1 ←	phosphomannomutase
RA	gem26_1	3989100	C→T	E273E (GAG→GAA)	manB_1 ←	phosphomannomutase
RA	gem26_1	3989163	A→G	C252C (TGT→TGC)	manB_1 ←	phosphomannomutase
RA	gem26_1	3989212	A→G	V236A (GTG→GCG)	manB_1 ←	phosphomannomutase
RA	gem26_1	3989292	C→T	Q209Q (CAG→CAA)	manB_1 ←	phosphomannomutase
RA	gem26_1	3989328	G→A	A197A (GCC→GCT)	manB_1 ←	phosphomannomutase
RA	gem26_1	3989352	T→C	E189E (GAA→GAG)	manB_1 ←	phosphomannomutase
RA	gem26_1	3989415	A→G	F168F (TTT→TTC)	manB_1 ←	phosphomannomutase
RA	gem26_1	3989472	A→T	I149I (ATT→ATA)	manB_1 ←	phosphomannomutase
RA	gem26_1	3989478	G→A	R147R (CGC→CGT)	manB_1 ←	phosphomannomutase
RA	gem26_1	3989553	G→C	G122G (GGC→GGG)	manB_1 ←	phosphomannomutase
RA	gem26_1	3989823	A→G	Y32Y (TAT→TAC)	manB_1 ←	phosphomannomutase
RA	gem26_1	3989925	A→T	intergenic (‑7/+16)	manB_1 ← / ← manC	phosphomannomutase/mannose‑1‑phosphate guanylyltransferase
RA	gem26_1	3990118	C→G	T413T (ACG→ACC)	manC ←	mannose‑1‑phosphate guanylyltransferase
RA	gem26_1	3990169	G→A	H396H (CAC→CAT)	manC ←	mannose‑1‑phosphate guanylyltransferase
RA	gem26_1	3990217	G→A	V380V (GTC→GTT)	manC ←	mannose‑1‑phosphate guanylyltransferase
RA	gem26_1	3990316	G→A	F347F (TTC→TTT)	manC ←	mannose‑1‑phosphate guanylyltransferase
RA	gem26_1	3990352	A→G	R335R (CGT→CGC)	manC ←	mannose‑1‑phosphate guanylyltransferase
RA	gem26_1	3990387	C→T	V324I (GTC→ATC)	manC ←	mannose‑1‑phosphate guanylyltransferase
RA	gem26_1	3990396	2 bp→GA	coding (960‑961/1416 nt)	manC ←	mannose‑1‑phosphate guanylyltransferase
RA	gem26_1	3990442	A→G	Y305Y (TAT→TAC)	manC ←	mannose‑1‑phosphate guanylyltransferase
RA	gem26_1	3990497	T→C	E287G (GAG→GGG)	manC ←	mannose‑1‑phosphate guanylyltransferase
RA	gem26_1	3990499	A→G	D286D (GAT→GAC)	manC ←	mannose‑1‑phosphate guanylyltransferase
RA	gem26_1	3990559	G→A	L266L (CTC→CTT)	manC ←	mannose‑1‑phosphate guanylyltransferase
RA	gem26_1	3990610	G→A	S249S (TCC→TCT)	manC ←	mannose‑1‑phosphate guanylyltransferase
RA	gem26_1	3990622	G→A	C245C (TGC→TGT)	manC ←	mannose‑1‑phosphate guanylyltransferase
RA	gem26_1	3990646	A→G	I237I (ATT→ATC)	manC ←	mannose‑1‑phosphate guanylyltransferase
RA	gem26_1	3990682	T→G	V225V (GTA→GTC)	manC ←	mannose‑1‑phosphate guanylyltransferase
RA	gem26_1	3990688	A→G	A223A (GCT→GCC)	manC ←	mannose‑1‑phosphate guanylyltransferase
RA	gem26_1	3990736	G→A	L207L (CTC→CTT)	manC ←	mannose‑1‑phosphate guanylyltransferase
RA	gem26_1	3990802	G→A	A185A (GCC→GCT)	manC ←	mannose‑1‑phosphate guanylyltransferase
RA	gem26_1	3990856	G→A	T167T (ACC→ACT)	manC ←	mannose‑1‑phosphate guanylyltransferase
RA	gem26_1	3990859	G→A	H166H (CAC→CAT)	manC ←	mannose‑1‑phosphate guanylyltransferase
RA	gem26_1	3990940	C→G	V139V (GTG→GTC)	manC ←	mannose‑1‑phosphate guanylyltransferase
RA	gem26_1	3991117	G→A	L80L (CTC→CTT)	manC ←	mannose‑1‑phosphate guanylyltransferase
RA	gem26_1	3991132	C→G	S75S (TCG→TCC)	manC ←	mannose‑1‑phosphate guanylyltransferase
RA	gem26_1	3991141	A→G	N72N (AAT→AAC)	manC ←	mannose‑1‑phosphate guanylyltransferase
RA	gem26_1	3991162	T→G	A65A (GCA→GCC)	manC ←	mannose‑1‑phosphate guanylyltransferase
RA	gem26_1	3991174	A→G	R61R (CGT→CGC)	manC ←	mannose‑1‑phosphate guanylyltransferase
RA	gem26_1	3991246	C→T	L37L (CTG→CTA)	manC ←	mannose‑1‑phosphate guanylyltransferase
RA	gem26_1	3991270	A→G	R29R (CGT→CGC)	manC ←	mannose‑1‑phosphate guanylyltransferase
RA	gem26_1	3991288	G→A	Y23Y (TAC→TAT)	manC ←	mannose‑1‑phosphate guanylyltransferase
RA	gem26_1	3991330	G→A	G9G (GGC→GGT)	manC ←	mannose‑1‑phosphate guanylyltransferase
RA	gem26_1	3991339	A→T	I6I (ATT→ATA)	manC ←	mannose‑1‑phosphate guanylyltransferase
RA	gem26_1	3991376	A→G	intergenic (‑20/+225)	manC ← / ← gnd_1	mannose‑1‑phosphate guanylyltransferase/gluconate‑6‑phosphate dehydrogenase
RA	gem26_1	3991418	T→C	intergenic (‑62/+183)	manC ← / ← gnd_1	mannose‑1‑phosphate guanylyltransferase/gluconate‑6‑phosphate dehydrogenase
RA	gem26_1	3991431	G→A	intergenic (‑75/+170)	manC ← / ← gnd_1	mannose‑1‑phosphate guanylyltransferase/gluconate‑6‑phosphate dehydrogenase
RA	gem26_1	3991433	A→G	intergenic (‑77/+168)	manC ← / ← gnd_1	mannose‑1‑phosphate guanylyltransferase/gluconate‑6‑phosphate dehydrogenase
RA	gem26_1	3991438	A→G	intergenic (‑82/+163)	manC ← / ← gnd_1	mannose‑1‑phosphate guanylyltransferase/gluconate‑6‑phosphate dehydrogenase
RA	gem26_1	3991469	A→C	intergenic (‑113/+132)	manC ← / ← gnd_1	mannose‑1‑phosphate guanylyltransferase/gluconate‑6‑phosphate dehydrogenase
RA	gem26_1	3991474	T→C	intergenic (‑118/+127)	manC ← / ← gnd_1	mannose‑1‑phosphate guanylyltransferase/gluconate‑6‑phosphate dehydrogenase
RA	gem26_1	3991481	Δ1 bp	intergenic (‑125/+120)	manC ← / ← gnd_1	mannose‑1‑phosphate guanylyltransferase/gluconate‑6‑phosphate dehydrogenase
RA	gem26_1	3991492	Δ2 bp	intergenic (‑136/+108)	manC ← / ← gnd_1	mannose‑1‑phosphate guanylyltransferase/gluconate‑6‑phosphate dehydrogenase
RA	gem26_1	3991498	C→T	intergenic (‑142/+103)	manC ← / ← gnd_1	mannose‑1‑phosphate guanylyltransferase/gluconate‑6‑phosphate dehydrogenase
RA	gem26_1	3991501	C→T	intergenic (‑145/+100)	manC ← / ← gnd_1	mannose‑1‑phosphate guanylyltransferase/gluconate‑6‑phosphate dehydrogenase
RA	gem26_1	3991504	Δ1 bp	intergenic (‑148/+97)	manC ← / ← gnd_1	mannose‑1‑phosphate guanylyltransferase/gluconate‑6‑phosphate dehydrogenase
RA	gem26_1	3991507	+C	intergenic (‑151/+94)	manC ← / ← gnd_1	mannose‑1‑phosphate guanylyltransferase/gluconate‑6‑phosphate dehydrogenase
RA	gem26_1	3991509	A→T	intergenic (‑153/+92)	manC ← / ← gnd_1	mannose‑1‑phosphate guanylyltransferase/gluconate‑6‑phosphate dehydrogenase
RA	gem26_1	3991511	G→C	intergenic (‑155/+90)	manC ← / ← gnd_1	mannose‑1‑phosphate guanylyltransferase/gluconate‑6‑phosphate dehydrogenase
RA	gem26_1	3991515	C→T	intergenic (‑159/+86)	manC ← / ← gnd_1	mannose‑1‑phosphate guanylyltransferase/gluconate‑6‑phosphate dehydrogenase
RA	gem26_1	3991525	+T	intergenic (‑169/+76)	manC ← / ← gnd_1	mannose‑1‑phosphate guanylyltransferase/gluconate‑6‑phosphate dehydrogenase
RA	gem26_1	3991527	G→A	intergenic (‑171/+74)	manC ← / ← gnd_1	mannose‑1‑phosphate guanylyltransferase/gluconate‑6‑phosphate dehydrogenase
RA	gem26_1	3991544	Δ1 bp	intergenic (‑188/+57)	manC ← / ← gnd_1	mannose‑1‑phosphate guanylyltransferase/gluconate‑6‑phosphate dehydrogenase
RA	gem26_1	3991547	Δ2 bp	intergenic (‑191/+53)	manC ← / ← gnd_1	mannose‑1‑phosphate guanylyltransferase/gluconate‑6‑phosphate dehydrogenase
RA	gem26_1	3991551	Δ1 bp	intergenic (‑195/+50)	manC ← / ← gnd_1	mannose‑1‑phosphate guanylyltransferase/gluconate‑6‑phosphate dehydrogenase
RA	gem26_1	3991559	T→A	intergenic (‑203/+42)	manC ← / ← gnd_1	mannose‑1‑phosphate guanylyltransferase/gluconate‑6‑phosphate dehydrogenase
RA	gem26_1	3991570	C→T	intergenic (‑214/+31)	manC ← / ← gnd_1	mannose‑1‑phosphate guanylyltransferase/gluconate‑6‑phosphate dehydrogenase
RA	gem26_1	3991573	A→T	intergenic (‑217/+28)	manC ← / ← gnd_1	mannose‑1‑phosphate guanylyltransferase/gluconate‑6‑phosphate dehydrogenase
RA	gem26_1	3991585	Δ3 bp	intergenic (‑229/+14)	manC ← / ← gnd_1	mannose‑1‑phosphate guanylyltransferase/gluconate‑6‑phosphate dehydrogenase
RA	gem26_1	3991588	2 bp→TA	intergenic (‑232/+12)	manC ← / ← gnd_1	mannose‑1‑phosphate guanylyltransferase/gluconate‑6‑phosphate dehydrogenase
RA	gem26_1	3991591	C→T	intergenic (‑235/+10)	manC ← / ← gnd_1	mannose‑1‑phosphate guanylyltransferase/gluconate‑6‑phosphate dehydrogenase
RA	gem26_1	3991627	C→T	V461I (GTA→ATA)	gnd_1 ←	gluconate‑6‑phosphate dehydrogenase
RA	gem26_1	3991667	A→G	Y447Y (TAT→TAC)	gnd_1 ←	gluconate‑6‑phosphate dehydrogenase
RA	gem26_1	3991673	G→A	R445R (CGC→CGT)	gnd_1 ←	gluconate‑6‑phosphate dehydrogenase
RA	gem26_1	3991679	A→C	A443A (GCT→GCG)	gnd_1 ←	gluconate‑6‑phosphate dehydrogenase
RA	gem26_1	3991685	G→A	I441I (ATC→ATT)	gnd_1 ←	gluconate‑6‑phosphate dehydrogenase
RA	gem26_1	3991718	G→A	S430S (AGC→AGT)	gnd_1 ←	gluconate‑6‑phosphate dehydrogenase
RA	gem26_1	3991739	C→G	A423A (GCG→GCC)	gnd_1 ←	gluconate‑6‑phosphate dehydrogenase
RA	gem26_1	3991742	T→A	S422S (TCA→TCT)	gnd_1 ←	gluconate‑6‑phosphate dehydrogenase
RA	gem26_1	3991772	T→C	V412V (GTA→GTG)	gnd_1 ←	gluconate‑6‑phosphate dehydrogenase
RA	gem26_1	3991781	C→A	A409A (GCG→GCT)	gnd_1 ←	gluconate‑6‑phosphate dehydrogenase
RA	gem26_1	3991787	G→C	V407V (GTC→GTG)	gnd_1 ←	gluconate‑6‑phosphate dehydrogenase
RA	gem26_1	3991802	C→T	Q402Q (CAG→CAA)	gnd_1 ←	gluconate‑6‑phosphate dehydrogenase
RA	gem26_1	3991835	C→T	P391P (CCG→CCA)	gnd_1 ←	gluconate‑6‑phosphate dehydrogenase
RA	gem26_1	3991838	T→C	A390A (GCA→GCG)	gnd_1 ←	gluconate‑6‑phosphate dehydrogenase
RA	gem26_1	3991847	G→A	L387L (CTC→CTT)	gnd_1 ←	gluconate‑6‑phosphate dehydrogenase
RA	gem26_1	3991883	G→A	T375T (ACC→ACT)	gnd_1 ←	gluconate‑6‑phosphate dehydrogenase
RA	gem26_1	3991892	C→T	Q372Q (CAG→CAA)	gnd_1 ←	gluconate‑6‑phosphate dehydrogenase
RA	gem26_1	3991916	A→G	C364C (TGT→TGC)	gnd_1 ←	gluconate‑6‑phosphate dehydrogenase
RA	gem26_1	3991922	C→A	A362A (GCG→GCT)	gnd_1 ←	gluconate‑6‑phosphate dehydrogenase
RA	gem26_1	3991925	G→A	R361R (CGC→CGT)	gnd_1 ←	gluconate‑6‑phosphate dehydrogenase
RA	gem26_1	3991955	C→A	L351L (CTG→CTT)	gnd_1 ←	gluconate‑6‑phosphate dehydrogenase
RA	gem26_1	3992015	A→G	V331V (GTT→GTC)	gnd_1 ←	gluconate‑6‑phosphate dehydrogenase
RA	gem26_1	3992045	A→C	V321V (GTT→GTG)	gnd_1 ←	gluconate‑6‑phosphate dehydrogenase
RA	gem26_1	3992063	C→A	A315A (GCG→GCT)	gnd_1 ←	gluconate‑6‑phosphate dehydrogenase
RA	gem26_1	3992076	A→G	V311A (GTC→GCC)	gnd_1 ←	gluconate‑6‑phosphate dehydrogenase
RA	gem26_1	3992081	T→C	Q309Q (CAA→CAG)	gnd_1 ←	gluconate‑6‑phosphate dehydrogenase
RA	gem26_1	3992084	A→G	A308A (GCT→GCC)	gnd_1 ←	gluconate‑6‑phosphate dehydrogenase
RA	gem26_1	3992117	G→T	V297V (GTC→GTA)	gnd_1 ←	gluconate‑6‑phosphate dehydrogenase
RA	gem26_1	3992141	G→A	I289I (ATC→ATT)	gnd_1 ←	gluconate‑6‑phosphate dehydrogenase
RA	gem26_1	3992144	G→A	Y288Y (TAC→TAT)	gnd_1 ←	gluconate‑6‑phosphate dehydrogenase
RA	gem26_1	3992147	A→G	R287R (CGT→CGC)	gnd_1 ←	gluconate‑6‑phosphate dehydrogenase
RA	gem26_1	3992165	C→G	T281T (ACG→ACC)	gnd_1 ←	gluconate‑6‑phosphate dehydrogenase
RA	gem26_1	3992168	G→T	I280I (ATC→ATA)	gnd_1 ←	gluconate‑6‑phosphate dehydrogenase
RA	gem26_1	3992177	A→C	L277L (CTT→CTG)	gnd_1 ←	gluconate‑6‑phosphate dehydrogenase
RA	gem26_1	3992219	G→A	G263G (GGC→GGT)	gnd_1 ←	gluconate‑6‑phosphate dehydrogenase
RA	gem26_1	3992237	C→T	A257A (GCG→GCA)	gnd_1 ←	gluconate‑6‑phosphate dehydrogenase
RA	gem26_1	3992252	A→G	V252V (GTT→GTC)	gnd_1 ←	gluconate‑6‑phosphate dehydrogenase
RA	gem26_1	3992267	T→C	K247K (AAA→AAG)	gnd_1 ←	gluconate‑6‑phosphate dehydrogenase
RA	gem26_1	3992273	C→T	E245E (GAG→GAA)	gnd_1 ←	gluconate‑6‑phosphate dehydrogenase
RA	gem26_1	3992327	C→T	L227L (CTG→CTA)	gnd_1 ←	gluconate‑6‑phosphate dehydrogenase
RA	gem26_1	3992330	T→C	E226E (GAA→GAG)	gnd_1 ←	gluconate‑6‑phosphate dehydrogenase
RA	gem26_1	3992351	A→G	F219F (TTT→TTC)	gnd_1 ←	gluconate‑6‑phosphate dehydrogenase
RA	gem26_1	3992375	A→G	S211S (TCT→TCC)	gnd_1 ←	gluconate‑6‑phosphate dehydrogenase
RA	gem26_1	3992378	G→A	L210L (CTC→CTT)	gnd_1 ←	gluconate‑6‑phosphate dehydrogenase
RA	gem26_1	3992381	C→T	A209A (GCG→GCA)	gnd_1 ←	gluconate‑6‑phosphate dehydrogenase
RA	gem26_1	3992398	2 bp→AA	coding (609‑610/1407 nt)	gnd_1 ←	gluconate‑6‑phosphate dehydrogenase
RA	gem26_1	3992408	G→A	A200A (GCC→GCT)	gnd_1 ←	gluconate‑6‑phosphate dehydrogenase
RA	gem26_1	3992414	G→A	A198A (GCC→GCT)	gnd_1 ←	gluconate‑6‑phosphate dehydrogenase
RA	gem26_1	3992453	C→A	V185V (GTG→GTT)	gnd_1 ←	gluconate‑6‑phosphate dehydrogenase
RA	gem26_1	3992474	C→T	A178A (GCG→GCA)	gnd_1 ←	gluconate‑6‑phosphate dehydrogenase
RA	gem26_1	3992498	C→G	V170V (GTG→GTC)	gnd_1 ←	gluconate‑6‑phosphate dehydrogenase
RA	gem26_1	3992504	C→T	P168P (CCG→CCA)	gnd_1 ←	gluconate‑6‑phosphate dehydrogenase
RA	gem26_1	3992510	G→A	G166G (GGC→GGT)	gnd_1 ←	gluconate‑6‑phosphate dehydrogenase
RA	gem26_1	3992522	C→A	V162V (GTG→GTT)	gnd_1 ←	gluconate‑6‑phosphate dehydrogenase
RA	gem26_1	3992528	C→A	A160A (GCG→GCT)	gnd_1 ←	gluconate‑6‑phosphate dehydrogenase
RA	gem26_1	3992546	T→C	P154P (CCA→CCG)	gnd_1 ←	gluconate‑6‑phosphate dehydrogenase
RA	gem26_1	3992549	T→A	A153A (GCA→GCT)	gnd_1 ←	gluconate‑6‑phosphate dehydrogenase
RA	gem26_1	3992552	T→A	V152V (GTA→GTT)	gnd_1 ←	gluconate‑6‑phosphate dehydrogenase
RA	gem26_1	3992555	C→T	L151L (CTG→CTA)	gnd_1 ←	gluconate‑6‑phosphate dehydrogenase
RA	gem26_1	3992557	2 bp→AC	coding (450‑451/1407 nt)	gnd_1 ←	gluconate‑6‑phosphate dehydrogenase
RA	gem26_1	3992576	G→C	G144G (GGC→GGG)	gnd_1 ←	gluconate‑6‑phosphate dehydrogenase
RA	gem26_1	3992609	G→C	G133G (GGC→GGG)	gnd_1 ←	gluconate‑6‑phosphate dehydrogenase
RA	gem26_1	3992612	C→T	E132E (GAG→GAA)	gnd_1 ←	gluconate‑6‑phosphate dehydrogenase
RA	gem26_1	3992618	G→A	G130G (GGC→GGT)	gnd_1 ←	gluconate‑6‑phosphate dehydrogenase
RA	gem26_1	3992621	G→A	G129G (GGC→GGT)	gnd_1 ←	gluconate‑6‑phosphate dehydrogenase
RA	gem26_1	3992663	G→T	L115L (CTC→CTA)	gnd_1 ←	gluconate‑6‑phosphate dehydrogenase
RA	gem26_1	3992666	T→C	E114E (GAA→GAG)	gnd_1 ←	gluconate‑6‑phosphate dehydrogenase
RA	gem26_1	3992735	A→G	L91L (CTT→CTC)	gnd_1 ←	gluconate‑6‑phosphate dehydrogenase
RA	gem26_1	3992756	A→G	I84I (ATT→ATC)	gnd_1 ←	gluconate‑6‑phosphate dehydrogenase
RA	gem26_1	3992804	A→G	R68R (CGT→CGC)	gnd_1 ←	gluconate‑6‑phosphate dehydrogenase
RA	gem26_1	3992813	C→T	E65E (GAG→GAA)	gnd_1 ←	gluconate‑6‑phosphate dehydrogenase
RA	gem26_1	3992843	G→A	Y55Y (TAC→TAT)	gnd_1 ←	gluconate‑6‑phosphate dehydrogenase
RA	gem26_1	3992852	G→A	V52V (GTC→GTT)	gnd_1 ←	gluconate‑6‑phosphate dehydrogenase
RA	gem26_1	3992858	T→C	K50K (AAA→AAG)	gnd_1 ←	gluconate‑6‑phosphate dehydrogenase
RA	gem26_1	3992869	2 bp→GA	coding (138‑139/1407 nt)	gnd_1 ←	gluconate‑6‑phosphate dehydrogenase
RA	gem26_1	3992933	A→G	R25R (CGT→CGC)	gnd_1 ←	gluconate‑6‑phosphate dehydrogenase
RA	gem26_1	3993011	T→A	intergenic (‑4/+160)	gnd_1 ← / ← wcaJ	gluconate‑6‑phosphate dehydrogenase/putative CPS biosynthesis glycosyltransferase
RA	gem26_1	3993052	T→G	intergenic (‑45/+119)	gnd_1 ← / ← wcaJ	gluconate‑6‑phosphate dehydrogenase/putative CPS biosynthesis glycosyltransferase
RA	gem26_1	3993084	A→T	intergenic (‑77/+87)	gnd_1 ← / ← wcaJ	gluconate‑6‑phosphate dehydrogenase/putative CPS biosynthesis glycosyltransferase
RA	gem26_1	3993119	G→C	intergenic (‑112/+52)	gnd_1 ← / ← wcaJ	gluconate‑6‑phosphate dehydrogenase/putative CPS biosynthesis glycosyltransferase
RA	gem26_1	3993121	A→T	intergenic (‑114/+50)	gnd_1 ← / ← wcaJ	gluconate‑6‑phosphate dehydrogenase/putative CPS biosynthesis glycosyltransferase
RA	gem26_1	3993129	C→T	intergenic (‑122/+42)	gnd_1 ← / ← wcaJ	gluconate‑6‑phosphate dehydrogenase/putative CPS biosynthesis glycosyltransferase
RA	gem26_1	3993148	2 bp→TG	intergenic (‑141/+22)	gnd_1 ← / ← wcaJ	gluconate‑6‑phosphate dehydrogenase/putative CPS biosynthesis glycosyltransferase
RA	gem26_1	3993153	G→A	intergenic (‑146/+18)	gnd_1 ← / ← wcaJ	gluconate‑6‑phosphate dehydrogenase/putative CPS biosynthesis glycosyltransferase
RA	gem26_1	3993161	G→C	intergenic (‑154/+10)	gnd_1 ← / ← wcaJ	gluconate‑6‑phosphate dehydrogenase/putative CPS biosynthesis glycosyltransferase
RA	gem26_1	3993169	A→T	intergenic (‑162/+2)	gnd_1 ← / ← wcaJ	gluconate‑6‑phosphate dehydrogenase/putative CPS biosynthesis glycosyltransferase
RA	gem26_1	3993204	G→A	V455V (GTC→GTT)	wcaJ ←	putative CPS biosynthesis glycosyltransferase
RA	gem26_1	3993278	G→T	R431R (CGA→AGA)	wcaJ ←	putative CPS biosynthesis glycosyltransferase
RA	gem26_1	3993294	C→T	L425L (TTG→TTA)	wcaJ ←	putative CPS biosynthesis glycosyltransferase
RA	gem26_1	3993303	T→A	T422T (ACA→ACT)	wcaJ ←	putative CPS biosynthesis glycosyltransferase
RA	gem26_1	3993339	C→T	T410T (ACG→ACA)	wcaJ ←	putative CPS biosynthesis glycosyltransferase
RA	gem26_1	3993375	T→C	G398G (GGA→GGG)	wcaJ ←	putative CPS biosynthesis glycosyltransferase
RA	gem26_1	3993402	G→A	N389N (AAC→AAT)	wcaJ ←	putative CPS biosynthesis glycosyltransferase
RA	gem26_1	3993420	C→T	P383P (CCG→CCA)	wcaJ ←	putative CPS biosynthesis glycosyltransferase
RA	gem26_1	3993447	A→T	G374G (GGT→GGA)	wcaJ ←	putative CPS biosynthesis glycosyltransferase
RA	gem26_1	3993459	G→A	N370N (AAC→AAT)	wcaJ ←	putative CPS biosynthesis glycosyltransferase
RA	gem26_1	3993492	A→G	S359S (AGT→AGC)	wcaJ ←	putative CPS biosynthesis glycosyltransferase
RA	gem26_1	3993510	A→G	V353V (GTT→GTC)	wcaJ ←	putative CPS biosynthesis glycosyltransferase
RA	gem26_1	3993570	T→A	V333V (GTA→GTT)	wcaJ ←	putative CPS biosynthesis glycosyltransferase
RA	gem26_1	3993594	T→G	V325V (GTA→GTC)	wcaJ ←	putative CPS biosynthesis glycosyltransferase
RA	gem26_1	3993600	T→A	I323I (ATA→ATT)	wcaJ ←	putative CPS biosynthesis glycosyltransferase
RA	gem26_1	3993609	T→C	G320G (GGA→GGG)	wcaJ ←	putative CPS biosynthesis glycosyltransferase
RA	gem26_1	3993612	A→G	D319D (GAT→GAC)	wcaJ ←	putative CPS biosynthesis glycosyltransferase
RA	gem26_1	3993618	T→A	G317G (GGA→GGT)	wcaJ ←	putative CPS biosynthesis glycosyltransferase
RA	gem26_1	3993630	C→T	Q313Q (CAG→CAA)	wcaJ ←	putative CPS biosynthesis glycosyltransferase
RA	gem26_1	3993633	G→C	R312R (CGC→CGG)	wcaJ ←	putative CPS biosynthesis glycosyltransferase
RA	gem26_1	3993636	G→A	F311F (TTC→TTT)	wcaJ ←	putative CPS biosynthesis glycosyltransferase
RA	gem26_1	3993642	A→G	V309V (GTT→GTC)	wcaJ ←	putative CPS biosynthesis glycosyltransferase
RA	gem26_1	3993645	C→A	P308P (CCG→CCT)	wcaJ ←	putative CPS biosynthesis glycosyltransferase
RA	gem26_1	3993648	C→G	G307G (GGG→GGC)	wcaJ ←	putative CPS biosynthesis glycosyltransferase
RA	gem26_1	3993651	T→C	K306K (AAA→AAG)	wcaJ ←	putative CPS biosynthesis glycosyltransferase
RA	gem26_1	3993660	A→C	T303T (ACT→ACG)	wcaJ ←	putative CPS biosynthesis glycosyltransferase
RA	gem26_1	3993669	T→A	A300A (GCA→GCT)	wcaJ ←	putative CPS biosynthesis glycosyltransferase
RA	gem26_1	3993684	C→A	L295L (CTG→CTT)	wcaJ ←	putative CPS biosynthesis glycosyltransferase
RA	gem26_1	3993717	T→A	S284S (TCA→TCT)	wcaJ ←	putative CPS biosynthesis glycosyltransferase
RA	gem26_1	3993729	G→A	I280I (ATC→ATT)	wcaJ ←	putative CPS biosynthesis glycosyltransferase
RA	gem26_1	3993735	T→C	E278E (GAA→GAG)	wcaJ ←	putative CPS biosynthesis glycosyltransferase
RA	gem26_1	3993738	A→C	L277L (CTT→CTG)	wcaJ ←	putative CPS biosynthesis glycosyltransferase
RA	gem26_1	3993740	2 bp→AA	coding (828‑829/1398 nt)	wcaJ ←	putative CPS biosynthesis glycosyltransferase
RA	gem26_1	3993744	C→T	K275K (AAG→AAA)	wcaJ ←	putative CPS biosynthesis glycosyltransferase
RA	gem26_1	3993750	A→C	V273V (GTT→GTG)	wcaJ ←	putative CPS biosynthesis glycosyltransferase
RA	gem26_1	3993756	G→A	N271N (AAC→AAT)	wcaJ ←	putative CPS biosynthesis glycosyltransferase
RA	gem26_1	3993759	A→G	I270I (ATT→ATC)	wcaJ ←	putative CPS biosynthesis glycosyltransferase
RA	gem26_1	3993762	G→C	G269G (GGC→GGG)	wcaJ ←	putative CPS biosynthesis glycosyltransferase
RA	gem26_1	3993774	G→T	S265S (TCC→TCA)	wcaJ ←	putative CPS biosynthesis glycosyltransferase
RA	gem26_1	3993783	T→C	L262L (TTA→TTG)	wcaJ ←	putative CPS biosynthesis glycosyltransferase
RA	gem26_1	3993786	T→A	P261P (CCA→CCT)	wcaJ ←	putative CPS biosynthesis glycosyltransferase
RA	gem26_1	4006974	A→C	P25P (CCT→CCG)	wza ←	integral outer membrane lipoprotein
RA	gem26_1	4006979	C→T	V24I (GTC→ATC)	wza ←	integral outer membrane lipoprotein
RA	gem26_1	4006989	A→G	G20G (GGT→GGC)	wza ←	integral outer membrane lipoprotein
RA	gem26_1	4007001	C→G	G16G (GGG→GGC)	wza ←	integral outer membrane lipoprotein
RA	gem26_1	4007004	A→G	I15I (ATT→ATC)	wza ←	integral outer membrane lipoprotein
RA	gem26_1	4007007	2 bp→TA	coding (41‑42/1137 nt)	wza ←	integral outer membrane lipoprotein
RA	gem26_1	4007013	T→C	A12A (GCA→GCG)	wza ←	integral outer membrane lipoprotein
RA	gem26_1	4007027	A→T	F8I (TTT→ATT)	wza ←	integral outer membrane lipoprotein
RA	gem26_1	4007029	C→T	R7K (AGA→AAA)	wza ←	integral outer membrane lipoprotein
RA	gem26_1	4007062	C→T	intergenic (‑14/+132)	wza ← / ← gem26_03707	integral outer membrane lipoprotein/hypothetical protein
RA	gem26_1	4007069	T→C	intergenic (‑21/+125)	wza ← / ← gem26_03707	integral outer membrane lipoprotein/hypothetical protein
RA	gem26_1	4007073	A→G	intergenic (‑25/+121)	wza ← / ← gem26_03707	integral outer membrane lipoprotein/hypothetical protein
RA	gem26_1	4007077	Δ1 bp	intergenic (‑29/+117)	wza ← / ← gem26_03707	integral outer membrane lipoprotein/hypothetical protein
RA	gem26_1	4007101	G→C	intergenic (‑53/+93)	wza ← / ← gem26_03707	integral outer membrane lipoprotein/hypothetical protein
RA	gem26_1	4007114	T→A	intergenic (‑66/+80)	wza ← / ← gem26_03707	integral outer membrane lipoprotein/hypothetical protein
RA	gem26_1	4007116	A→G	intergenic (‑68/+78)	wza ← / ← gem26_03707	integral outer membrane lipoprotein/hypothetical protein
RA	gem26_1	4007119	A→G	intergenic (‑71/+75)	wza ← / ← gem26_03707	integral outer membrane lipoprotein/hypothetical protein
RA	gem26_1	4007122	C→T	intergenic (‑74/+72)	wza ← / ← gem26_03707	integral outer membrane lipoprotein/hypothetical protein
RA	gem26_1	4007124	2 bp→AT	intergenic (‑76/+69)	wza ← / ← gem26_03707	integral outer membrane lipoprotein/hypothetical protein
RA	gem26_1	4007133	Δ1 bp	intergenic (‑85/+61)	wza ← / ← gem26_03707	integral outer membrane lipoprotein/hypothetical protein
RA	gem26_1	4007138	Δ1 bp	intergenic (‑90/+56)	wza ← / ← gem26_03707	integral outer membrane lipoprotein/hypothetical protein
RA	gem26_1	4007147	A→G	intergenic (‑99/+47)	wza ← / ← gem26_03707	integral outer membrane lipoprotein/hypothetical protein
RA	gem26_1	4007164	+A	intergenic (‑116/+30)	wza ← / ← gem26_03707	integral outer membrane lipoprotein/hypothetical protein
RA	gem26_1	4007166	G→T	intergenic (‑118/+28)	wza ← / ← gem26_03707	integral outer membrane lipoprotein/hypothetical protein
RA	gem26_1	4007176	Δ1 bp	intergenic (‑128/+18)	wza ← / ← gem26_03707	integral outer membrane lipoprotein/hypothetical protein
RA	gem26_1	4007177	A→G	intergenic (‑129/+17)	wza ← / ← gem26_03707	integral outer membrane lipoprotein/hypothetical protein
RA	gem26_1	4007206	T→C	P474P (CCA→CCG)	gem26_03707 ←	hypothetical protein
RA	gem26_1	4007227	T→G	A467A (GCA→GCC)	gem26_03707 ←	hypothetical protein
RA	gem26_1	4007230	C→G	G466G (GGG→GGC)	gem26_03707 ←	hypothetical protein
RA	gem26_1	4008031	A→C	R199R (CGT→CGG)	gem26_03707 ←	hypothetical protein
RA	gem26_1	4008040	T→C	L196L (TTA→TTG)	gem26_03707 ←	hypothetical protein
RA	gem26_1	4008042	2 bp→GG	coding (585‑586/1434 nt)	gem26_03707 ←	hypothetical protein
RA	gem26_1	4008049	G→A	T193T (ACC→ACT)	gem26_03707 ←	hypothetical protein
RA	gem26_1	4008055	C→T	P191P (CCG→CCA)	gem26_03707 ←	hypothetical protein
RA	gem26_1	4008064	C→G	A188A (GCG→GCC)	gem26_03707 ←	hypothetical protein
RA	gem26_1	4008085	T→C	G181G (GGA→GGG)	gem26_03707 ←	hypothetical protein
RA	gem26_1	4008109	C→T	Q173Q (CAG→CAA)	gem26_03707 ←	hypothetical protein
RA	gem26_1	4008112	C→G	P172P (CCG→CCC)	gem26_03707 ←	hypothetical protein
RA	gem26_1	4008115	A→T	V171V (GTT→GTA)	gem26_03707 ←	hypothetical protein
RA	gem26_1	4008124	A→G	F168F (TTT→TTC)	gem26_03707 ←	hypothetical protein
RA	gem26_1	4008127	A→G	S167S (TCT→TCC)	gem26_03707 ←	hypothetical protein
RA	gem26_1	4008157	G→A	G157G (GGC→GGT)	gem26_03707 ←	hypothetical protein
RA	gem26_1	4008163	T→G	A155A (GCA→GCC)	gem26_03707 ←	hypothetical protein
RA	gem26_1	4008172	G→A	A152A (GCC→GCT)	gem26_03707 ←	hypothetical protein
RA	gem26_1	4008184	C→T	S148S (TCG→TCA)	gem26_03707 ←	hypothetical protein
RA	gem26_1	4008187	G→T	G147G (GGC→GGA)	gem26_03707 ←	hypothetical protein
RA	gem26_1	4008208	T→C	G140G (GGA→GGG)	gem26_03707 ←	hypothetical protein
RA	gem26_1	4008226	G→C	L134L (CTC→CTG)	gem26_03707 ←	hypothetical protein
RA	gem26_1	4008232	G→A	V132V (GTC→GTT)	gem26_03707 ←	hypothetical protein
RA	gem26_1	4008283	T→C	A115A (GCA→GCG)	gem26_03707 ←	hypothetical protein
RA	gem26_1	4008286	C→T	P114P (CCG→CCA)	gem26_03707 ←	hypothetical protein
RA	gem26_1	4008322	C→T	K102Q (AAG→CAA)	gem26_03707 ←	hypothetical protein
RA	gem26_1	4008324	T→G	K102Q (AAG→CAA)	gem26_03707 ←	hypothetical protein
RA	gem26_1	4008346	A→G	V94V (GTT→GTC)	gem26_03707 ←	hypothetical protein
RA	gem26_1	4008376	G→T	R84R (CGC→CGA)	gem26_03707 ←	hypothetical protein
RA	gem26_1	4008388	A→T	R80R (CGT→CGA)	gem26_03707 ←	hypothetical protein
RA	gem26_1	4008391	C→G	A79A (GCG→GCC)	gem26_03707 ←	hypothetical protein
RA	gem26_1	4008397	C→T	V77V (GTG→GTA)	gem26_03707 ←	hypothetical protein
RA	gem26_1	4008406	T→C	E74E (GAA→GAG)	gem26_03707 ←	hypothetical protein
RA	gem26_1	4008412	A→T	S72S (TCT→TCA)	gem26_03707 ←	hypothetical protein
RA	gem26_1	4008424	T→C	K68K (AAA→AAG)	gem26_03707 ←	hypothetical protein
RA	gem26_1	4008436	T→A	L64L (CTA→CTT)	gem26_03707 ←	hypothetical protein
RA	gem26_1	4008447	A→C	S61A (TCC→GCC)	gem26_03707 ←	hypothetical protein
RA	gem26_1	4008463	C→T	L55L (CTG→CTA)	gem26_03707 ←	hypothetical protein
RA	gem26_1	4008472	G→T	T52T (ACC→ACA)	gem26_03707 ←	hypothetical protein
RA	gem26_1	4008580	G→T	S16S (TCC→TCA)	gem26_03707 ←	hypothetical protein
RA	gem26_1	4008601	C→A	V9V (GTG→GTT)	gem26_03707 ←	hypothetical protein
RA	gem26_1	4008657	C→T	intergenic (‑30/+930)	gem26_03707 ← / ← cpsACP	hypothetical protein/putative acid phosphatase
RA	gem26_1	4008660	A→T	intergenic (‑33/+927)	gem26_03707 ← / ← cpsACP	hypothetical protein/putative acid phosphatase
RA	gem26_1	4008769	G→A	intergenic (‑142/+818)	gem26_03707 ← / ← cpsACP	hypothetical protein/putative acid phosphatase
RA	gem26_1	4008773	+T	intergenic (‑146/+814)	gem26_03707 ← / ← cpsACP	hypothetical protein/putative acid phosphatase
RA	gem26_1	4008780	T→C	intergenic (‑153/+807)	gem26_03707 ← / ← cpsACP	hypothetical protein/putative acid phosphatase
RA	gem26_1	4008785	T→C	intergenic (‑158/+802)	gem26_03707 ← / ← cpsACP	hypothetical protein/putative acid phosphatase
RA	gem26_1	4009512	G→A	intergenic (‑885/+75)	gem26_03707 ← / ← cpsACP	hypothetical protein/putative acid phosphatase
RA	gem26_1	4009587	T→C	*210* (TAA→TAG)	cpsACP ←	putative acid phosphatase
RA	gem26_1	4009593	2 bp→GA	coding (623‑624/630 nt)	cpsACP ←	putative acid phosphatase
RA	gem26_1	4009701	A→C	L172L (CTT→CTG)	cpsACP ←	putative acid phosphatase
RA	gem26_1	4009710	C→A	P169P (CCG→CCT)	cpsACP ←	putative acid phosphatase
RA	gem26_1	4009713	A→G	V168V (GTT→GTC)	cpsACP ←	putative acid phosphatase
RA	gem26_1	4009751	G→T	H156N (CAT→AAT)	cpsACP ←	putative acid phosphatase
RA	gem26_1	4009765	T→G	D151A (GAT→GCT)	cpsACP ←	putative acid phosphatase
RA	gem26_1	4009769	G→A	P150S (CCT→TCT)	cpsACP ←	putative acid phosphatase
RA	gem26_1	4009844	A→C	F125V (TTC→GTC)	cpsACP ←	putative acid phosphatase
RA	gem26_1	4009869	C→T	S116S (TCG→TCA)	cpsACP ←	putative acid phosphatase
RA	gem26_1	4009875	G→C	G114G (GGC→GGG)	cpsACP ←	putative acid phosphatase
RA	gem26_1	4009884	G→A	A111A (GCC→GCT)	cpsACP ←	putative acid phosphatase
RA	gem26_1	4009895	C→T	V108I (GTT→ATT)	cpsACP ←	putative acid phosphatase
RA	gem26_1	4009905	4 bp→GGCG	coding (309‑312/630 nt)	cpsACP ←	putative acid phosphatase
RA	gem26_1	4009911	G→A	A102A (GCC→GCT)	cpsACP ←	putative acid phosphatase
RA	gem26_1	4009914	C→T	A101A (GCG→GCA)	cpsACP ←	putative acid phosphatase
RA	gem26_1	4009920	2 bp→TT	coding (296‑297/630 nt)	cpsACP ←	putative acid phosphatase
RA	gem26_1	4009925	G→A	L98L (CTG→TTG)	cpsACP ←	putative acid phosphatase
RA	gem26_1	4009929	2 bp→CG	coding (287‑288/630 nt)	cpsACP ←	putative acid phosphatase
RA	gem26_1	4009935	G→A	F94F (TTC→TTT)	cpsACP ←	putative acid phosphatase
RA	gem26_1	4010010	G→A	Y69Y (TAC→TAT)	cpsACP ←	putative acid phosphatase
RA	gem26_1	4010022	A→G	R65R (CGT→CGC)	cpsACP ←	putative acid phosphatase
RA	gem26_1	4010028	A→G	G63G (GGT→GGC)	cpsACP ←	putative acid phosphatase
RA	gem26_1	4010034	A→C	G61G (GGT→GGG)	cpsACP ←	putative acid phosphatase
RA	gem26_1	4010058	G→A	S53S (TCC→TCT)	cpsACP ←	putative acid phosphatase
RA	gem26_1	4010141	G→A	L26L (CTG→TTG)	cpsACP ←	putative acid phosphatase
RA	gem26_1	4010175	A→G	V14V (GTT→GTC)	cpsACP ←	putative acid phosphatase
RA	gem26_1	4010386	T→C	intergenic (‑170/+223)	cpsACP ← / ← galF_2	putative acid phosphatase/UDP‑glucose pyrophosphorylase
RA	gem26_1	4010390	G→T	intergenic (‑174/+219)	cpsACP ← / ← galF_2	putative acid phosphatase/UDP‑glucose pyrophosphorylase
RA	gem26_1	4010582	C→A	intergenic (‑366/+27)	cpsACP ← / ← galF_2	putative acid phosphatase/UDP‑glucose pyrophosphorylase
RA	gem26_1	4010630	G→A	S292S (AGC→AGT)	galF_2 ←	UDP‑glucose pyrophosphorylase
RA	gem26_2	62059	C→T	L222L (CTC→CTT)	ylpA_1 →	Lipoprotein YlpA
RA	gem26_2	62308	Δ1 bp	intergenic (+183/‑182)	ylpA_1 → / → traD_1	Lipoprotein YlpA/Coupling protein TraD
RA	gem26_2	63053	C→T	F188F (TTC→TTT)	traD_1 →	Coupling protein TraD
RA	gem26_2	63074	Δ1 bp	coding (585/594 nt)	traD_1 →	Coupling protein TraD
RA	gem26_2	63118	Δ1 bp	intergenic (+35/–)	traD_1 → / –	Coupling protein TraD/–
RA	gem26_2	63260	Δ1 bp	intergenic (+177/–)	traD_1 → / –	Coupling protein TraD/–
RA	gem26_2	63366	2 bp→T	intergenic (+283/–)	traD_1 → / –	Coupling protein TraD/–
RA	gem26_2	63377	G→A	intergenic (+294/–)	traD_1 → / –	Coupling protein TraD/–
RA	gem26_2	63387	Δ1 bp	intergenic (+304/–)	traD_1 → / –	Coupling protein TraD/–
RA	gem26_2	63392	C→G	intergenic (+309/–)	traD_1 → / –	Coupling protein TraD/–
JC	gem26_3	10030	Δ3 bp	coding (152‑154/171 nt)	gem26_04964 ←	hypothetical protein
JC	gem26_3	10033	+GAC	coding (151/171 nt)	gem26_04964 ←	hypothetical protein
RA	gem26_3	10285	+C	intergenic (‑102/+511)	gem26_04964 ← / ← traD_2	hypothetical protein/Coupling protein TraD
RA	gem26_3	10349	Δ1 bp	intergenic (‑166/+447)	gem26_04964 ← / ← traD_2	hypothetical protein/Coupling protein TraD
RA	gem26_3	10573	+G	intergenic (‑390/+223)	gem26_04964 ← / ← traD_2	hypothetical protein/Coupling protein TraD
RA	gem26_3	10794	A→G	intergenic (‑611/+2)	gem26_04964 ← / ← traD_2	hypothetical protein/Coupling protein TraD
RA	gem26_3	11836	C→T	intergenic (‑132/+23)	traD_3 ← / ← traD_4	Coupling protein TraD/Coupling protein TraD
RA	gem26_3	11845	Δ1 bp	intergenic (‑141/+14)	traD_3 ← / ← traD_4	Coupling protein TraD/Coupling protein TraD
RA	gem26_3	11864	Δ1 bp	coding (466/471 nt)	traD_4 ←	Coupling protein TraD
RA	gem26_3	12045	T→G	I95I (ATA→ATC)	traD_4 ←	Coupling protein TraD
RA	gem26_3	12249	G→A	N27N (AAC→AAT)	traD_4 ←	Coupling protein TraD
RA	gem26_3	12393	A→C	intergenic (‑64/+299)	traD_4 ← / ← ylpA_2	Coupling protein TraD/Lipoprotein YlpA

## Sheet: BJ1_K2
evidence	seq id	position	mutation	annotation	gene	description
RA	gem26_2	62059	C→T	L222L (CTC→CTT)	ylpA_1 →	Lipoprotein YlpA
RA	gem26_2	62208	2 bp→AG	intergenic (+83/‑281)	ylpA_1 → / → traD_1	Lipoprotein YlpA/Coupling protein TraD
RA	gem26_2	62211	G→T	intergenic (+86/‑279)	ylpA_1 → / → traD_1	Lipoprotein YlpA/Coupling protein TraD
RA	gem26_2	62214	Δ1 bp	intergenic (+89/‑276)	ylpA_1 → / → traD_1	Lipoprotein YlpA/Coupling protein TraD
RA	gem26_2	62220	G→C	intergenic (+95/‑270)	ylpA_1 → / → traD_1	Lipoprotein YlpA/Coupling protein TraD
RA	gem26_2	62225	G→A	intergenic (+100/‑265)	ylpA_1 → / → traD_1	Lipoprotein YlpA/Coupling protein TraD
RA	gem26_2	62570	T→C	N27N (AAT→AAC)	traD_1 →	Coupling protein TraD
RA	gem26_2	63053	C→T	F188F (TTC→TTT)	traD_1 →	Coupling protein TraD
RA	gem26_2	63074	Δ1 bp	coding (585/594 nt)	traD_1 →	Coupling protein TraD
RA	gem26_2	63075	T→C	F196L (TTC→CTC)	traD_1 →	Coupling protein TraD
RA	gem26_2	63260	Δ1 bp	intergenic (+177/–)	traD_1 → / –	Coupling protein TraD/–
RA	gem26_2	63366	2 bp→T	intergenic (+283/–)	traD_1 → / –	Coupling protein TraD/–
RA	gem26_2	63377	G→A	intergenic (+294/–)	traD_1 → / –	Coupling protein TraD/–
RA	gem26_2	63387	Δ1 bp	intergenic (+304/–)	traD_1 → / –	Coupling protein TraD/–
RA	gem26_2	63392	C→G	intergenic (+309/–)	traD_1 → / –	Coupling protein TraD/–
JC	gem26_3	10030	Δ3 bp	coding (152‑154/171 nt)	gem26_04964 ←	hypothetical protein
JC	gem26_3	10033	+GAC	coding (151/171 nt)	gem26_04964 ←	hypothetical protein
RA	gem26_3	10492	+C	intergenic (‑309/+304)	gem26_04964 ← / ← traD_2	hypothetical protein/Coupling protein TraD
RA	gem26_3	10794	A→G	intergenic (‑611/+2)	gem26_04964 ← / ← traD_2	hypothetical protein/Coupling protein TraD
RA	gem26_3	12045	T→G	I95I (ATA→ATC)	traD_4 ←	Coupling protein TraD
RA	gem26_3	12249	G→A	N27N (AAC→AAT)	traD_4 ←	Coupling protein TraD

## Sheet: BJ1_K3
evidence	seq id	position	mutation	annotation	gene	description
RA	gem26_1	3987620	C→T	P255P (CCG→CCA)	ugd ←	UDP‑glucose 6‑dehydrogenase
RA	gem26_1	3987641	A→G	G248G (GGT→GGC)	ugd ←	UDP‑glucose 6‑dehydrogenase
RA	gem26_1	3987716	C→T	L223L (CTG→CTA)	ugd ←	UDP‑glucose 6‑dehydrogenase
RA	gem26_1	3987785	A→C	A200A (GCT→GCG)	ugd ←	UDP‑glucose 6‑dehydrogenase
RA	gem26_1	3987833	T→C	P184P (CCA→CCG)	ugd ←	UDP‑glucose 6‑dehydrogenase
RA	gem26_1	3987848	G→A	I179I (ATC→ATT)	ugd ←	UDP‑glucose 6‑dehydrogenase
RA	gem26_1	3987869	A→G	D172D (GAT→GAC)	ugd ←	UDP‑glucose 6‑dehydrogenase
RA	gem26_1	3987875	A→G	F170F (TTT→TTC)	ugd ←	UDP‑glucose 6‑dehydrogenase
RA	gem26_1	3987905	G→A	I160I (ATC→ATT)	ugd ←	UDP‑glucose 6‑dehydrogenase
RA	gem26_1	3987914	A→G	R157R (CGT→CGC)	ugd ←	UDP‑glucose 6‑dehydrogenase
RA	gem26_1	3987917	C→T	S156S (TCG→TCA)	ugd ←	UDP‑glucose 6‑dehydrogenase
RA	gem26_1	3987947	T→G	G146G (GGA→GGC)	ugd ←	UDP‑glucose 6‑dehydrogenase
RA	gem26_1	3987958	G→A	L143L (CTG→TTG)	ugd ←	UDP‑glucose 6‑dehydrogenase
RA	gem26_1	3987965	C→A	P140P (CCG→CCT)	ugd ←	UDP‑glucose 6‑dehydrogenase
RA	gem26_1	3988016	A→G	F123F (TTT→TTC)	ugd ←	UDP‑glucose 6‑dehydrogenase
RA	gem26_1	3988025	C→A	P120P (CCG→CCT)	ugd ←	UDP‑glucose 6‑dehydrogenase
RA	gem26_1	3988070	T→A	T105T (ACA→ACT)	ugd ←	UDP‑glucose 6‑dehydrogenase
RA	gem26_1	3988089	G→C	A99G (GCG→GGG)	ugd ←	UDP‑glucose 6‑dehydrogenase
RA	gem26_1	3988106	A→G	N93N (AAT→AAC)	ugd ←	UDP‑glucose 6‑dehydrogenase
RA	gem26_1	3988118	A→G	T89T (ACT→ACC)	ugd ←	UDP‑glucose 6‑dehydrogenase
RA	gem26_1	3988121	C→T	K88K (AAG→AAA)	ugd ←	UDP‑glucose 6‑dehydrogenase
RA	gem26_1	3988145	G→C	A80A (GCC→GCG)	ugd ←	UDP‑glucose 6‑dehydrogenase
RA	gem26_1	3988151	G→A	I78I (ATC→ATT)	ugd ←	UDP‑glucose 6‑dehydrogenase
RA	gem26_1	3988196	A→G	A63A (GCT→GCC)	ugd ←	UDP‑glucose 6‑dehydrogenase
RA	gem26_1	3988304	G→A	A27A (GCC→GCT)	ugd ←	UDP‑glucose 6‑dehydrogenase
RA	gem26_1	3988307	C→A	V26V (GTG→GTT)	ugd ←	UDP‑glucose 6‑dehydrogenase
RA	gem26_1	3988385	2 bp→TC	intergenic (‑1/+162)	ugd ← / ← manB_1	UDP‑glucose 6‑dehydrogenase/phosphomannomutase
RA	gem26_1	3988412	A→G	intergenic (‑28/+136)	ugd ← / ← manB_1	UDP‑glucose 6‑dehydrogenase/phosphomannomutase
RA	gem26_1	3988433	A→T	intergenic (‑49/+115)	ugd ← / ← manB_1	UDP‑glucose 6‑dehydrogenase/phosphomannomutase
RA	gem26_1	3988441	A→T	intergenic (‑57/+107)	ugd ← / ← manB_1	UDP‑glucose 6‑dehydrogenase/phosphomannomutase
RA	gem26_1	3988476	A→T	intergenic (‑92/+72)	ugd ← / ← manB_1	UDP‑glucose 6‑dehydrogenase/phosphomannomutase
RA	gem26_1	3988530	C→T	intergenic (‑146/+18)	ugd ← / ← manB_1	UDP‑glucose 6‑dehydrogenase/phosphomannomutase
RA	gem26_1	3988540	G→A	intergenic (‑156/+8)	ugd ← / ← manB_1	UDP‑glucose 6‑dehydrogenase/phosphomannomutase
RA	gem26_1	3988575	A→G	T448T (ACT→ACC)	manB_1 ←	phosphomannomutase
RA	gem26_1	3988581	G→T	A446A (GCC→GCA)	manB_1 ←	phosphomannomutase
RA	gem26_1	3988584	G→A	N445N (AAC→AAT)	manB_1 ←	phosphomannomutase
RA	gem26_1	3988638	C→G	T427T (ACG→ACC)	manB_1 ←	phosphomannomutase
RA	gem26_1	3988641	G→A	N426N (AAC→AAT)	manB_1 ←	phosphomannomutase
RA	gem26_1	3988764	T→C	G385G (GGA→GGG)	manB_1 ←	phosphomannomutase
RA	gem26_1	3988854	A→C	L355L (CTT→CTG)	manB_1 ←	phosphomannomutase
RA	gem26_1	3989052	A→G	R289R (CGT→CGC)	manB_1 ←	phosphomannomutase
RA	gem26_1	3989163	A→G	C252C (TGT→TGC)	manB_1 ←	phosphomannomutase
RA	gem26_1	3989212	A→G	V236A (GTG→GCG)	manB_1 ←	phosphomannomutase
RA	gem26_1	3989415	A→G	F168F (TTT→TTC)	manB_1 ←	phosphomannomutase
RA	gem26_1	3989433	G→A	Y162Y (TAC→TAT)	manB_1 ←	phosphomannomutase
RA	gem26_1	3989451	G→A	V156V (GTC→GTT)	manB_1 ←	phosphomannomutase
RA	gem26_1	3989628	C→G	A97A (GCG→GCC)	manB_1 ←	phosphomannomutase
RA	gem26_1	3989643	A→G	G92G (GGT→GGC)	manB_1 ←	phosphomannomutase
RA	gem26_1	3989649	A→G	D90D (GAT→GAC)	manB_1 ←	phosphomannomutase
RA	gem26_1	3989703	G→A	I72I (ATC→ATT)	manB_1 ←	phosphomannomutase
RA	gem26_1	3989787	C→A	G44G (GGG→GGT)	manB_1 ←	phosphomannomutase
RA	gem26_1	3989925	A→T	intergenic (‑7/+16)	manB_1 ← / ← manC	phosphomannomutase/mannose‑1‑phosphate guanylyltransferase
RA	gem26_1	3990034	G→A	G441G (GGC→GGT)	manC ←	mannose‑1‑phosphate guanylyltransferase
RA	gem26_1	3990205	C→G	T384T (ACG→ACC)	manC ←	mannose‑1‑phosphate guanylyltransferase
RA	gem26_1	3990208	A→G	I383I (ATT→ATC)	manC ←	mannose‑1‑phosphate guanylyltransferase
RA	gem26_1	3990220	G→A	N379N (AAC→AAT)	manC ←	mannose‑1‑phosphate guanylyltransferase
RA	gem26_1	3990352	A→G	R335R (CGT→CGC)	manC ←	mannose‑1‑phosphate guanylyltransferase
RA	gem26_1	3990396	A→G	L321L (TTG→CTG)	manC ←	mannose‑1‑phosphate guanylyltransferase
RA	gem26_1	3990490	A→G	G289G (GGT→GGC)	manC ←	mannose‑1‑phosphate guanylyltransferase
RA	gem26_1	3990670	A→G	D229D (GAT→GAC)	manC ←	mannose‑1‑phosphate guanylyltransferase
RA	gem26_1	3990682	T→G	V225V (GTA→GTC)	manC ←	mannose‑1‑phosphate guanylyltransferase
RA	gem26_1	3990688	A→G	A223A (GCT→GCC)	manC ←	mannose‑1‑phosphate guanylyltransferase
RA	gem26_1	3990787	C→T	G190G (GGG→GGA)	manC ←	mannose‑1‑phosphate guanylyltransferase
RA	gem26_1	3990814	2 bp→GG	coding (542‑543/1416 nt)	manC ←	mannose‑1‑phosphate guanylyltransferase
RA	gem26_1	3990838	G→A	R173R (CGC→CGT)	manC ←	mannose‑1‑phosphate guanylyltransferase
RA	gem26_1	3990895	G→A	Y154Y (TAC→TAT)	manC ←	mannose‑1‑phosphate guanylyltransferase
RA	gem26_1	3990919	G→A	N146N (AAC→AAT)	manC ←	mannose‑1‑phosphate guanylyltransferase
RA	gem26_1	3990940	C→G	V139V (GTG→GTC)	manC ←	mannose‑1‑phosphate guanylyltransferase
RA	gem26_1	3990953	T→C	E135G (GAA→GGA)	manC ←	mannose‑1‑phosphate guanylyltransferase
RA	gem26_1	3990976	G→A	R127R (CGC→CGT)	manC ←	mannose‑1‑phosphate guanylyltransferase
RA	gem26_1	3990987	C→T	D124N (GAC→AAC)	manC ←	mannose‑1‑phosphate guanylyltransferase
RA	gem26_1	3991048	G→C	D103E (GAC→GAG)	manC ←	mannose‑1‑phosphate guanylyltransferase
RA	gem26_1	3991051	G→A	G102G (GGC→GGT)	manC ←	mannose‑1‑phosphate guanylyltransferase
RA	gem26_1	3991057	G→A	R100R (CGC→CGT)	manC ←	mannose‑1‑phosphate guanylyltransferase
RA	gem26_1	3991068	2 bp→CA	coding (288‑289/1416 nt)	manC ←	mannose‑1‑phosphate guanylyltransferase
RA	gem26_1	3991072	G→A	A95A (GCC→GCT)	manC ←	mannose‑1‑phosphate guanylyltransferase
RA	gem26_1	3991117	G→T	L80L (CTC→CTA)	manC ←	mannose‑1‑phosphate guanylyltransferase
RA	gem26_1	3991132	C→G	S75S (TCG→TCC)	manC ←	mannose‑1‑phosphate guanylyltransferase
RA	gem26_1	3991141	A→G	N72N (AAT→AAC)	manC ←	mannose‑1‑phosphate guanylyltransferase
RA	gem26_1	3991162	T→A	A65A (GCA→GCT)	manC ←	mannose‑1‑phosphate guanylyltransferase
RA	gem26_1	3991210	G→C	I49M (ATC→ATG)	manC ←	mannose‑1‑phosphate guanylyltransferase
RA	gem26_1	3991228	T→G	R43R (CGA→CGC)	manC ←	mannose‑1‑phosphate guanylyltransferase
RA	gem26_1	3991233	T→A	T42S (ACC→TCC)	manC ←	mannose‑1‑phosphate guanylyltransferase
RA	gem26_1	3991265	A→T	F31Y (TTC→TAC)	manC ←	mannose‑1‑phosphate guanylyltransferase
RA	gem26_1	3991270	A→C	R29R (CGT→CGG)	manC ←	mannose‑1‑phosphate guanylyltransferase
RA	gem26_1	3991339	A→T	I6I (ATT→ATA)	manC ←	mannose‑1‑phosphate guanylyltransferase
RA	gem26_1	3991351	C→T	L2L (TTG→TTA)	manC ←	mannose‑1‑phosphate guanylyltransferase
RA	gem26_1	3991363	A→T	intergenic (‑7/+238)	manC ← / ← gnd_1	mannose‑1‑phosphate guanylyltransferase/gluconate‑6‑phosphate dehydrogenase
RA	gem26_1	3991377	+A	intergenic (‑21/+224)	manC ← / ← gnd_1	mannose‑1‑phosphate guanylyltransferase/gluconate‑6‑phosphate dehydrogenase
RA	gem26_1	3991655	G→A	H451H (CAC→CAT)	gnd_1 ←	gluconate‑6‑phosphate dehydrogenase
RA	gem26_1	3991661	A→G	G449G (GGT→GGC)	gnd_1 ←	gluconate‑6‑phosphate dehydrogenase
RA	gem26_1	3991667	A→G	Y447Y (TAT→TAC)	gnd_1 ←	gluconate‑6‑phosphate dehydrogenase
RA	gem26_1	3991673	G→C	R445R (CGC→CGG)	gnd_1 ←	gluconate‑6‑phosphate dehydrogenase
RA	gem26_1	3991685	G→A	I441I (ATC→ATT)	gnd_1 ←	gluconate‑6‑phosphate dehydrogenase
RA	gem26_1	3991691	G→A	N439N (AAC→AAT)	gnd_1 ←	gluconate‑6‑phosphate dehydrogenase
RA	gem26_1	3991697	T→G	P437P (CCA→CCC)	gnd_1 ←	gluconate‑6‑phosphate dehydrogenase
RA	gem26_1	3991706	T→A	A434A (GCA→GCT)	gnd_1 ←	gluconate‑6‑phosphate dehydrogenase
RA	gem26_1	3991721	G→A	D429D (GAC→GAT)	gnd_1 ←	gluconate‑6‑phosphate dehydrogenase
RA	gem26_1	3991727	G→A	Y427Y (TAC→TAT)	gnd_1 ←	gluconate‑6‑phosphate dehydrogenase
RA	gem26_1	3991739	C→G	A423A (GCG→GCC)	gnd_1 ←	gluconate‑6‑phosphate dehydrogenase
RA	gem26_1	3991742	T→A	S422S (TCA→TCT)	gnd_1 ←	gluconate‑6‑phosphate dehydrogenase
RA	gem26_1	3991769	C→T	Q413Q (CAG→CAA)	gnd_1 ←	gluconate‑6‑phosphate dehydrogenase
RA	gem26_1	3991772	T→C	V412V (GTA→GTG)	gnd_1 ←	gluconate‑6‑phosphate dehydrogenase
RA	gem26_1	3991781	C→G	A409A (GCG→GCC)	gnd_1 ←	gluconate‑6‑phosphate dehydrogenase
RA	gem26_1	3991787	G→C	V407V (GTC→GTG)	gnd_1 ←	gluconate‑6‑phosphate dehydrogenase
RA	gem26_1	3991820	G→A	I396I (ATC→ATT)	gnd_1 ←	gluconate‑6‑phosphate dehydrogenase
RA	gem26_1	3991826	T→C	K394K (AAA→AAG)	gnd_1 ←	gluconate‑6‑phosphate dehydrogenase
RA	gem26_1	3991835	C→T	P391P (CCG→CCA)	gnd_1 ←	gluconate‑6‑phosphate dehydrogenase
RA	gem26_1	3991838	T→C	A390A (GCA→GCG)	gnd_1 ←	gluconate‑6‑phosphate dehydrogenase
RA	gem26_1	3991847	G→A	L387L (CTC→CTT)	gnd_1 ←	gluconate‑6‑phosphate dehydrogenase
RA	gem26_1	3991883	G→A	T375T (ACC→ACT)	gnd_1 ←	gluconate‑6‑phosphate dehydrogenase
RA	gem26_1	3991892	C→T	Q372Q (CAG→CAA)	gnd_1 ←	gluconate‑6‑phosphate dehydrogenase
RA	gem26_1	3991916	A→G	C364C (TGT→TGC)	gnd_1 ←	gluconate‑6‑phosphate dehydrogenase
RA	gem26_1	3991922	C→A	A362A (GCG→GCT)	gnd_1 ←	gluconate‑6‑phosphate dehydrogenase
RA	gem26_1	3991985	A→T	R341R (CGT→CGA)	gnd_1 ←	gluconate‑6‑phosphate dehydrogenase
RA	gem26_1	3992045	A→C	V321V (GTT→GTG)	gnd_1 ←	gluconate‑6‑phosphate dehydrogenase
RA	gem26_1	3992063	C→A	A315A (GCG→GCT)	gnd_1 ←	gluconate‑6‑phosphate dehydrogenase
RA	gem26_1	3992076	A→G	V311A (GTC→GCC)	gnd_1 ←	gluconate‑6‑phosphate dehydrogenase
RA	gem26_1	3992081	T→C	Q309Q (CAA→CAG)	gnd_1 ←	gluconate‑6‑phosphate dehydrogenase
RA	gem26_1	3992096	A→G	S304S (AGT→AGC)	gnd_1 ←	gluconate‑6‑phosphate dehydrogenase
RA	gem26_1	3992102	C→T	V302V (GTG→GTA)	gnd_1 ←	gluconate‑6‑phosphate dehydrogenase
RA	gem26_1	3992111	C→A	A299A (GCG→GCT)	gnd_1 ←	gluconate‑6‑phosphate dehydrogenase
RA	gem26_1	3992117	G→T	V297V (GTC→GTA)	gnd_1 ←	gluconate‑6‑phosphate dehydrogenase
RA	gem26_1	3992135	C→A	S291S (TCG→TCT)	gnd_1 ←	gluconate‑6‑phosphate dehydrogenase
RA	gem26_1	3992141	G→A	I289I (ATC→ATT)	gnd_1 ←	gluconate‑6‑phosphate dehydrogenase
RA	gem26_1	3992144	G→A	Y288Y (TAC→TAT)	gnd_1 ←	gluconate‑6‑phosphate dehydrogenase
RA	gem26_1	3992147	A→G	R287R (CGT→CGC)	gnd_1 ←	gluconate‑6‑phosphate dehydrogenase
RA	gem26_1	3992165	C→G	T281T (ACG→ACC)	gnd_1 ←	gluconate‑6‑phosphate dehydrogenase
RA	gem26_1	3992171	C→T	L279L (CTG→CTA)	gnd_1 ←	gluconate‑6‑phosphate dehydrogenase
RA	gem26_1	3992177	A→C	L277L (CTT→CTG)	gnd_1 ←	gluconate‑6‑phosphate dehydrogenase
RA	gem26_1	3992186	G→C	G274G (GGC→GGG)	gnd_1 ←	gluconate‑6‑phosphate dehydrogenase
RA	gem26_1	3992189	G→A	L273L (CTC→CTT)	gnd_1 ←	gluconate‑6‑phosphate dehydrogenase
RA	gem26_1	3992207	G→A	S267S (AGC→AGT)	gnd_1 ←	gluconate‑6‑phosphate dehydrogenase
RA	gem26_1	3992219	G→A	G263G (GGC→GGT)	gnd_1 ←	gluconate‑6‑phosphate dehydrogenase
RA	gem26_1	3992222	G→A	T262T (ACC→ACT)	gnd_1 ←	gluconate‑6‑phosphate dehydrogenase
RA	gem26_1	3992237	C→T	A257A (GCG→GCA)	gnd_1 ←	gluconate‑6‑phosphate dehydrogenase
RA	gem26_1	3992252	A→G	V252V (GTT→GTC)	gnd_1 ←	gluconate‑6‑phosphate dehydrogenase
RA	gem26_1	3992258	A→G	V250V (GTT→GTC)	gnd_1 ←	gluconate‑6‑phosphate dehydrogenase
RA	gem26_1	3992273	C→G	E245D (GAG→GAC)	gnd_1 ←	gluconate‑6‑phosphate dehydrogenase
RA	gem26_1	3992330	T→C	E226E (GAA→GAG)	gnd_1 ←	gluconate‑6‑phosphate dehydrogenase
RA	gem26_1	3992333	A→G	G225G (GGT→GGC)	gnd_1 ←	gluconate‑6‑phosphate dehydrogenase
RA	gem26_1	3992351	A→G	F219F (TTT→TTC)	gnd_1 ←	gluconate‑6‑phosphate dehydrogenase
RA	gem26_1	3992375	A→G	S211S (TCT→TCC)	gnd_1 ←	gluconate‑6‑phosphate dehydrogenase
RA	gem26_1	3992378	G→A	L210L (CTC→CTT)	gnd_1 ←	gluconate‑6‑phosphate dehydrogenase
RA	gem26_1	3992381	C→T	A209A (GCG→GCA)	gnd_1 ←	gluconate‑6‑phosphate dehydrogenase
RA	gem26_1	3992398	G→A	L204L (CTG→TTG)	gnd_1 ←	gluconate‑6‑phosphate dehydrogenase
RA	gem26_1	3992408	G→A	A200A (GCC→GCT)	gnd_1 ←	gluconate‑6‑phosphate dehydrogenase
RA	gem26_1	3992414	G→A	A198A (GCC→GCT)	gnd_1 ←	gluconate‑6‑phosphate dehydrogenase
RA	gem26_1	3992453	C→A	V185V (GTG→GTT)	gnd_1 ←	gluconate‑6‑phosphate dehydrogenase
RA	gem26_1	3992474	C→A	A178A (GCG→GCT)	gnd_1 ←	gluconate‑6‑phosphate dehydrogenase
RA	gem26_1	3992504	C→T	P168P (CCG→CCA)	gnd_1 ←	gluconate‑6‑phosphate dehydrogenase
RA	gem26_1	3992510	G→A	G166G (GGC→GGT)	gnd_1 ←	gluconate‑6‑phosphate dehydrogenase
RA	gem26_1	3992522	C→A	V162V (GTG→GTT)	gnd_1 ←	gluconate‑6‑phosphate dehydrogenase
RA	gem26_1	3992528	C→A	A160A (GCG→GCT)	gnd_1 ←	gluconate‑6‑phosphate dehydrogenase
RA	gem26_1	3992546	T→C	P154P (CCA→CCG)	gnd_1 ←	gluconate‑6‑phosphate dehydrogenase
RA	gem26_1	3992549	T→A	A153A (GCA→GCT)	gnd_1 ←	gluconate‑6‑phosphate dehydrogenase
RA	gem26_1	3992552	T→A	V152V (GTA→GTT)	gnd_1 ←	gluconate‑6‑phosphate dehydrogenase
RA	gem26_1	3992555	C→T	L151L (CTG→CTA)	gnd_1 ←	gluconate‑6‑phosphate dehydrogenase
RA	gem26_1	3992557	2 bp→AC	coding (450‑451/1407 nt)	gnd_1 ←	gluconate‑6‑phosphate dehydrogenase
RA	gem26_1	3992576	G→C	G144G (GGC→GGG)	gnd_1 ←	gluconate‑6‑phosphate dehydrogenase
RA	gem26_1	3992609	G→C	G133G (GGC→GGG)	gnd_1 ←	gluconate‑6‑phosphate dehydrogenase
RA	gem26_1	3992618	G→A	G130G (GGC→GGT)	gnd_1 ←	gluconate‑6‑phosphate dehydrogenase
RA	gem26_1	3992621	G→A	G129G (GGC→GGT)	gnd_1 ←	gluconate‑6‑phosphate dehydrogenase
RA	gem26_1	3992643	A→T	F122Y (TTT→TAT)	gnd_1 ←	gluconate‑6‑phosphate dehydrogenase
RA	gem26_1	3992663	G→C	L115L (CTC→CTG)	gnd_1 ←	gluconate‑6‑phosphate dehydrogenase
RA	gem26_1	3992666	T→C	E114E (GAA→GAG)	gnd_1 ←	gluconate‑6‑phosphate dehydrogenase
RA	gem26_1	3992675	A→T	R111R (CGT→CGA)	gnd_1 ←	gluconate‑6‑phosphate dehydrogenase
RA	gem26_1	3992684	G→A	T108T (ACC→ACT)	gnd_1 ←	gluconate‑6‑phosphate dehydrogenase
RA	gem26_1	3992753	A→G	D85D (GAT→GAC)	gnd_1 ←	gluconate‑6‑phosphate dehydrogenase
RA	gem26_1	3992756	A→G	I84I (ATT→ATC)	gnd_1 ←	gluconate‑6‑phosphate dehydrogenase
RA	gem26_1	3992813	C→T	E65E (GAG→GAA)	gnd_1 ←	gluconate‑6‑phosphate dehydrogenase
RA	gem26_1	3992816	G→A	L64L (CTC→CTT)	gnd_1 ←	gluconate‑6‑phosphate dehydrogenase
RA	gem26_1	3992824	C→T	E62K (GAA→AAA)	gnd_1 ←	gluconate‑6‑phosphate dehydrogenase
RA	gem26_1	3992828	A→G	F60F (TTT→TTC)	gnd_1 ←	gluconate‑6‑phosphate dehydrogenase
RA	gem26_1	3992831	C→T	E59E (GAG→GAA)	gnd_1 ←	gluconate‑6‑phosphate dehydrogenase
RA	gem26_1	3992846	G→A	Y54Y (TAC→TAT)	gnd_1 ←	gluconate‑6‑phosphate dehydrogenase
RA	gem26_1	3992852	G→A	V52V (GTC→GTT)	gnd_1 ←	gluconate‑6‑phosphate dehydrogenase
RA	gem26_1	3992869	T→G	T47P (ACA→CCA)	gnd_1 ←	gluconate‑6‑phosphate dehydrogenase
RA	gem26_1	3992876	G→T	A44A (GCC→GCA)	gnd_1 ←	gluconate‑6‑phosphate dehydrogenase
RA	gem26_1	3992882	A→C	V42V (GTT→GTG)	gnd_1 ←	gluconate‑6‑phosphate dehydrogenase
RA	gem26_1	3992888	T→C	E40E (GAA→GAG)	gnd_1 ←	gluconate‑6‑phosphate dehydrogenase
RA	gem26_1	3992948	C→T	L20L (CTG→CTA)	gnd_1 ←	gluconate‑6‑phosphate dehydrogenase
RA	gem26_1	3993011	T→A	intergenic (‑4/+160)	gnd_1 ← / ← wcaJ	gluconate‑6‑phosphate dehydrogenase/putative CPS biosynthesis glycosyltransferase
RA	gem26_1	3993039	C→A	intergenic (‑32/+132)	gnd_1 ← / ← wcaJ	gluconate‑6‑phosphate dehydrogenase/putative CPS biosynthesis glycosyltransferase
RA	gem26_1	3993050	C→T	intergenic (‑43/+121)	gnd_1 ← / ← wcaJ	gluconate‑6‑phosphate dehydrogenase/putative CPS biosynthesis glycosyltransferase
RA	gem26_1	4005960	G→A	G363G (GGC→GGT)	wza ←	integral outer membrane lipoprotein
RA	gem26_1	4005966	A→G	I361I (ATT→ATC)	wza ←	integral outer membrane lipoprotein
RA	gem26_1	4005969	A→T	T360T (ACT→ACA)	wza ←	integral outer membrane lipoprotein
RA	gem26_1	4005972	C→T	P359P (CCG→CCA)	wza ←	integral outer membrane lipoprotein
RA	gem26_1	4005990	T→G	V353V (GTA→GTC)	wza ←	integral outer membrane lipoprotein
RA	gem26_1	4005996	A→G	N351N (AAT→AAC)	wza ←	integral outer membrane lipoprotein
RA	gem26_1	4006002	A→G	R349R (CGT→CGC)	wza ←	integral outer membrane lipoprotein
RA	gem26_1	4006005	T→A	V348V (GTA→GTT)	wza ←	integral outer membrane lipoprotein
RA	gem26_1	4006008	T→C	L347L (TTA→TTG)	wza ←	integral outer membrane lipoprotein
RA	gem26_1	4006020	C→A	T343T (ACG→ACT)	wza ←	integral outer membrane lipoprotein
RA	gem26_1	4006023	G→C	V342V (GTC→GTG)	wza ←	integral outer membrane lipoprotein
RA	gem26_1	4006026	A→G	Y341Y (TAT→TAC)	wza ←	integral outer membrane lipoprotein
RA	gem26_1	4006032	A→G	I339I (ATT→ATC)	wza ←	integral outer membrane lipoprotein
RA	gem26_1	4006041	T→C	P336P (CCA→CCG)	wza ←	integral outer membrane lipoprotein
RA	gem26_1	4006046	2 bp→CT	coding (1002‑1003/1137 nt)	wza ←	integral outer membrane lipoprotein
RA	gem26_1	4006050	T→C	Q333Q (CAA→CAG)	wza ←	integral outer membrane lipoprotein
RA	gem26_1	4006053	A→G	F332F (TTT→TTC)	wza ←	integral outer membrane lipoprotein
RA	gem26_1	4006056	T→C	E331E (GAA→GAG)	wza ←	integral outer membrane lipoprotein
RA	gem26_1	4006059	T→C	T330T (ACA→ACG)	wza ←	integral outer membrane lipoprotein
RA	gem26_1	4006887	C→T	P54P (CCG→CCA)	wza ←	integral outer membrane lipoprotein
RA	gem26_1	4006913	A→G	L46L (TTG→CTG)	wza ←	integral outer membrane lipoprotein
RA	gem26_1	4006920	A→G	D43D (GAT→GAC)	wza ←	integral outer membrane lipoprotein
RA	gem26_1	4006923	A→G	S42S (AGT→AGC)	wza ←	integral outer membrane lipoprotein
RA	gem26_1	4006929	T→C	P40P (CCA→CCG)	wza ←	integral outer membrane lipoprotein
RA	gem26_1	4006935	C→T	E38E (GAG→GAA)	wza ←	integral outer membrane lipoprotein
RA	gem26_1	4006938	C→T	V37V (GTG→GTA)	wza ←	integral outer membrane lipoprotein
RA	gem26_1	4006941	C→A	V36V (GTG→GTT)	wza ←	integral outer membrane lipoprotein
RA	gem26_1	4006944	G→A	N35N (AAC→AAT)	wza ←	integral outer membrane lipoprotein
RA	gem26_1	4006953	T→C	L32L (CTA→CTG)	wza ←	integral outer membrane lipoprotein
RA	gem26_1	4006956	A→G	S31S (AGT→AGC)	wza ←	integral outer membrane lipoprotein
RA	gem26_1	4006959	G→A	N30N (AAC→AAT)	wza ←	integral outer membrane lipoprotein
RA	gem26_1	4006971	A→C	G26G (GGT→GGG)	wza ←	integral outer membrane lipoprotein
RA	gem26_1	4006977	G→A	V24I (GTC→ATT)	wza ←	integral outer membrane lipoprotein
RA	gem26_1	4006979	C→T	V24I (GTC→ATT)	wza ←	integral outer membrane lipoprotein
RA	gem26_1	4006983	G→C	T22T (ACC→ACG)	wza ←	integral outer membrane lipoprotein
RA	gem26_1	4007007	C→T	A14A (GCG→GCA)	wza ←	integral outer membrane lipoprotein
RA	gem26_1	4007036	T→G	I5L (ATT→CTT)	wza ←	integral outer membrane lipoprotein
RA	gem26_1	4007101	G→A	intergenic (‑53/+93)	wza ← / ← gem26_03707	integral outer membrane lipoprotein/hypothetical protein
RA	gem26_1	4007108	G→A	intergenic (‑60/+86)	wza ← / ← gem26_03707	integral outer membrane lipoprotein/hypothetical protein
RA	gem26_1	4007114	T→C	intergenic (‑66/+80)	wza ← / ← gem26_03707	integral outer membrane lipoprotein/hypothetical protein
RA	gem26_1	4007116	A→G	intergenic (‑68/+78)	wza ← / ← gem26_03707	integral outer membrane lipoprotein/hypothetical protein
RA	gem26_1	4007119	A→G	intergenic (‑71/+75)	wza ← / ← gem26_03707	integral outer membrane lipoprotein/hypothetical protein
RA	gem26_1	4007122	C→T	intergenic (‑74/+72)	wza ← / ← gem26_03707	integral outer membrane lipoprotein/hypothetical protein
RA	gem26_1	4007125	C→T	intergenic (‑77/+69)	wza ← / ← gem26_03707	integral outer membrane lipoprotein/hypothetical protein
RA	gem26_1	4007129	G→A	intergenic (‑81/+65)	wza ← / ← gem26_03707	integral outer membrane lipoprotein/hypothetical protein
RA	gem26_1	4007133	G→T	intergenic (‑85/+61)	wza ← / ← gem26_03707	integral outer membrane lipoprotein/hypothetical protein
RA	gem26_1	4007147	A→G	intergenic (‑99/+47)	wza ← / ← gem26_03707	integral outer membrane lipoprotein/hypothetical protein
RA	gem26_1	4007161	T→C	intergenic (‑113/+33)	wza ← / ← gem26_03707	integral outer membrane lipoprotein/hypothetical protein
RA	gem26_1	4007166	Δ1 bp	intergenic (‑118/+28)	wza ← / ← gem26_03707	integral outer membrane lipoprotein/hypothetical protein
RA	gem26_1	4007171	+T	intergenic (‑123/+23)	wza ← / ← gem26_03707	integral outer membrane lipoprotein/hypothetical protein
RA	gem26_1	4007175	T→C	intergenic (‑127/+19)	wza ← / ← gem26_03707	integral outer membrane lipoprotein/hypothetical protein
RA	gem26_1	4007177	A→G	intergenic (‑129/+17)	wza ← / ← gem26_03707	integral outer membrane lipoprotein/hypothetical protein
RA	gem26_1	4007212	T→C	E472E (GAA→GAG)	gem26_03707 ←	hypothetical protein
RA	gem26_1	4007224	G→A	S468S (AGC→AGT)	gem26_03707 ←	hypothetical protein
RA	gem26_1	4007227	T→G	A467A (GCA→GCC)	gem26_03707 ←	hypothetical protein
RA	gem26_1	4007251	G→A	N459N (AAC→AAT)	gem26_03707 ←	hypothetical protein
RA	gem26_1	4007257	A→C	A457A (GCT→GCG)	gem26_03707 ←	hypothetical protein
RA	gem26_1	4007263	G→T	T455T (ACC→ACA)	gem26_03707 ←	hypothetical protein
RA	gem26_1	4007305	G→A	D441D (GAC→GAT)	gem26_03707 ←	hypothetical protein
RA	gem26_1	4007308	A→T	G440G (GGT→GGA)	gem26_03707 ←	hypothetical protein
RA	gem26_1	4007323	T→C	Q435Q (CAA→CAG)	gem26_03707 ←	hypothetical protein
RA	gem26_1	4007539	G→A	S363S (AGC→AGT)	gem26_03707 ←	hypothetical protein
RA	gem26_1	4007569	T→C	T353T (ACA→ACG)	gem26_03707 ←	hypothetical protein
RA	gem26_1	4007572	A→G	D352D (GAT→GAC)	gem26_03707 ←	hypothetical protein
RA	gem26_1	4007587	A→G	Y347Y (TAT→TAC)	gem26_03707 ←	hypothetical protein
RA	gem26_1	4007890	A→G	F246F (TTT→TTC)	gem26_03707 ←	hypothetical protein
RA	gem26_1	4007908	G→A	R240R (CGC→CGT)	gem26_03707 ←	hypothetical protein
RA	gem26_1	4007911	T→G	G239G (GGA→GGC)	gem26_03707 ←	hypothetical protein
RA	gem26_1	4007914	G→A	G238G (GGC→GGT)	gem26_03707 ←	hypothetical protein
RA	gem26_1	4007917	A→G	I237I (ATT→ATC)	gem26_03707 ←	hypothetical protein
RA	gem26_1	4007926	G→A	A234A (GCC→GCT)	gem26_03707 ←	hypothetical protein
RA	gem26_1	4007928	2 bp→TG	coding (699‑700/1434 nt)	gem26_03707 ←	hypothetical protein
RA	gem26_1	4007932	G→T	P232P (CCC→CCA)	gem26_03707 ←	hypothetical protein
RA	gem26_1	4007938	C→A	A230A (GCG→GCT)	gem26_03707 ←	hypothetical protein
RA	gem26_1	4007944	A→G	Y228Y (TAT→TAC)	gem26_03707 ←	hypothetical protein
RA	gem26_1	4007947	T→C	Q227Q (CAA→CAG)	gem26_03707 ←	hypothetical protein
RA	gem26_1	4007959	A→G	S223S (AGT→AGC)	gem26_03707 ←	hypothetical protein
RA	gem26_1	4007971	T→C	Q219Q (CAA→CAG)	gem26_03707 ←	hypothetical protein
RA	gem26_1	4007986	A→G	G214G (GGT→GGC)	gem26_03707 ←	hypothetical protein
RA	gem26_1	4007989	C→T	V213V (GTG→GTA)	gem26_03707 ←	hypothetical protein
RA	gem26_1	4008000	G→A	L210L (CTG→TTG)	gem26_03707 ←	hypothetical protein
RA	gem26_1	4008031	A→T	R199R (CGT→CGA)	gem26_03707 ←	hypothetical protein
RA	gem26_1	4008040	T→C	L196L (TTA→TTG)	gem26_03707 ←	hypothetical protein
RA	gem26_1	4008042	2 bp→GC	coding (585‑586/1434 nt)	gem26_03707 ←	hypothetical protein
RA	gem26_1	4008046	G→A	G194G (GGC→GGT)	gem26_03707 ←	hypothetical protein
RA	gem26_1	4008058	C→T	R190R (CGG→CGA)	gem26_03707 ←	hypothetical protein
RA	gem26_1	4008064	C→G	A188A (GCG→GCC)	gem26_03707 ←	hypothetical protein
RA	gem26_1	4008085	T→A	G181G (GGA→GGT)	gem26_03707 ←	hypothetical protein
RA	gem26_1	4008112	C→T	P172P (CCG→CCA)	gem26_03707 ←	hypothetical protein
RA	gem26_1	4008115	A→T	V171V (GTT→GTA)	gem26_03707 ←	hypothetical protein
RA	gem26_1	4008127	A→G	S167S (TCT→TCC)	gem26_03707 ←	hypothetical protein
RA	gem26_1	4008163	T→G	A155A (GCA→GCC)	gem26_03707 ←	hypothetical protein
RA	gem26_1	4008175	G→A	N151N (AAC→AAT)	gem26_03707 ←	hypothetical protein
RA	gem26_1	4008187	G→T	G147G (GGC→GGA)	gem26_03707 ←	hypothetical protein
RA	gem26_1	4008205	C→T	G141G (GGG→GGA)	gem26_03707 ←	hypothetical protein
RA	gem26_1	4008208	T→C	G140G (GGA→GGG)	gem26_03707 ←	hypothetical protein
RA	gem26_1	4008247	G→A	G127G (GGC→GGT)	gem26_03707 ←	hypothetical protein
RA	gem26_1	4008256	G→A	N124N (AAC→AAT)	gem26_03707 ←	hypothetical protein
RA	gem26_1	4008277	G→A	N117N (AAC→AAT)	gem26_03707 ←	hypothetical protein
RA	gem26_1	4008283	T→C	A115A (GCA→GCG)	gem26_03707 ←	hypothetical protein
RA	gem26_1	4008292	T→C	T112T (ACA→ACG)	gem26_03707 ←	hypothetical protein
RA	gem26_1	4008298	A→G	G110G (GGT→GGC)	gem26_03707 ←	hypothetical protein
RA	gem26_1	4008325	A→G	D101D (GAT→GAC)	gem26_03707 ←	hypothetical protein
RA	gem26_1	4008346	A→G	V94V (GTT→GTC)	gem26_03707 ←	hypothetical protein
RA	gem26_1	4008358	C→G	A90A (GCG→GCC)	gem26_03707 ←	hypothetical protein
RA	gem26_1	4008376	G→T	R84R (CGC→CGA)	gem26_03707 ←	hypothetical protein
RA	gem26_1	4008388	A→T	R80R (CGT→CGA)	gem26_03707 ←	hypothetical protein
RA	gem26_1	4008391	C→A	A79A (GCG→GCT)	gem26_03707 ←	hypothetical protein
RA	gem26_1	4008397	C→G	V77V (GTG→GTC)	gem26_03707 ←	hypothetical protein
RA	gem26_1	4008406	T→C	E74E (GAA→GAG)	gem26_03707 ←	hypothetical protein
RA	gem26_1	4008421	C→A	P69P (CCG→CCT)	gem26_03707 ←	hypothetical protein
RA	gem26_1	4008436	T→C	L64L (CTA→CTG)	gem26_03707 ←	hypothetical protein
RA	gem26_1	4008447	A→C	S61A (TCC→GCC)	gem26_03707 ←	hypothetical protein
RA	gem26_1	4008472	G→C	T52T (ACC→ACG)	gem26_03707 ←	hypothetical protein
RA	gem26_1	4008571	G→A	A19A (GCC→GCT)	gem26_03707 ←	hypothetical protein
RA	gem26_1	4008580	G→T	S16S (TCC→TCA)	gem26_03707 ←	hypothetical protein
RA	gem26_1	4008674	G→A	intergenic (‑47/+913)	gem26_03707 ← / ← cpsACP	hypothetical protein/putative acid phosphatase
RA	gem26_1	4008824	2 bp→GG	intergenic (‑197/+762)	gem26_03707 ← / ← cpsACP	hypothetical protein/putative acid phosphatase
RA	gem26_1	4008884	A→G	intergenic (‑257/+703)	gem26_03707 ← / ← cpsACP	hypothetical protein/putative acid phosphatase
RA	gem26_1	4008901	T→C	intergenic (‑274/+686)	gem26_03707 ← / ← cpsACP	hypothetical protein/putative acid phosphatase
RA	gem26_1	4008915	T→G	intergenic (‑288/+672)	gem26_03707 ← / ← cpsACP	hypothetical protein/putative acid phosphatase
RA	gem26_1	4008919	T→G	intergenic (‑292/+668)	gem26_03707 ← / ← cpsACP	hypothetical protein/putative acid phosphatase
RA	gem26_1	4008921	3 bp→GCG	intergenic (‑294/+664)	gem26_03707 ← / ← cpsACP	hypothetical protein/putative acid phosphatase
RA	gem26_1	4008939	T→A	intergenic (‑312/+648)	gem26_03707 ← / ← cpsACP	hypothetical protein/putative acid phosphatase
RA	gem26_1	4008944	Δ1 bp	intergenic (‑317/+643)	gem26_03707 ← / ← cpsACP	hypothetical protein/putative acid phosphatase
RA	gem26_1	4008948	A→T	intergenic (‑321/+639)	gem26_03707 ← / ← cpsACP	hypothetical protein/putative acid phosphatase
RA	gem26_1	4008972	G→A	intergenic (‑345/+615)	gem26_03707 ← / ← cpsACP	hypothetical protein/putative acid phosphatase
RA	gem26_1	4008974	A→T	intergenic (‑347/+613)	gem26_03707 ← / ← cpsACP	hypothetical protein/putative acid phosphatase
RA	gem26_1	4009054	(T)5→6	intergenic (‑427/+533)	gem26_03707 ← / ← cpsACP	hypothetical protein/putative acid phosphatase
RA	gem26_1	4009062	C→T	intergenic (‑435/+525)	gem26_03707 ← / ← cpsACP	hypothetical protein/putative acid phosphatase
RA	gem26_1	4009217	A→G	intergenic (‑590/+370)	gem26_03707 ← / ← cpsACP	hypothetical protein/putative acid phosphatase
RA	gem26_1	4009222	T→C	intergenic (‑595/+365)	gem26_03707 ← / ← cpsACP	hypothetical protein/putative acid phosphatase
RA	gem26_1	4009236	A→G	intergenic (‑609/+351)	gem26_03707 ← / ← cpsACP	hypothetical protein/putative acid phosphatase
RA	gem26_1	4009247	T→A	intergenic (‑620/+340)	gem26_03707 ← / ← cpsACP	hypothetical protein/putative acid phosphatase
RA	gem26_1	4009251	A→G	intergenic (‑624/+336)	gem26_03707 ← / ← cpsACP	hypothetical protein/putative acid phosphatase
RA	gem26_1	4009257	A→T	intergenic (‑630/+330)	gem26_03707 ← / ← cpsACP	hypothetical protein/putative acid phosphatase
RA	gem26_1	4009279	A→T	intergenic (‑652/+308)	gem26_03707 ← / ← cpsACP	hypothetical protein/putative acid phosphatase
RA	gem26_1	4009291	2 bp→GA	intergenic (‑664/+295)	gem26_03707 ← / ← cpsACP	hypothetical protein/putative acid phosphatase
RA	gem26_1	4009299	T→C	intergenic (‑672/+288)	gem26_03707 ← / ← cpsACP	hypothetical protein/putative acid phosphatase
RA	gem26_1	4009448	C→A	intergenic (‑821/+139)	gem26_03707 ← / ← cpsACP	hypothetical protein/putative acid phosphatase
RA	gem26_1	4009511	G→A	intergenic (‑884/+76)	gem26_03707 ← / ← cpsACP	hypothetical protein/putative acid phosphatase
RA	gem26_1	4009567	C→T	intergenic (‑940/+20)	gem26_03707 ← / ← cpsACP	hypothetical protein/putative acid phosphatase
RA	gem26_1	4009584	C→A	intergenic (‑957/+3)	gem26_03707 ← / ← cpsACP	hypothetical protein/putative acid phosphatase
RA	gem26_1	4009593	A→T	A208A (GCT→GCA)	cpsACP ←	putative acid phosphatase
RA	gem26_1	4009844	A→C	F125V (TTC→GTC)	cpsACP ←	putative acid phosphatase
RA	gem26_1	4009881	C→T	V112V (GTG→GTA)	cpsACP ←	putative acid phosphatase
RA	gem26_1	4009886	C→T	A111T (GCC→ACC)	cpsACP ←	putative acid phosphatase
RA	gem26_1	4009892	G→A	L109L (CTG→TTG)	cpsACP ←	putative acid phosphatase
RA	gem26_1	4009983	G→A	L78L (CTC→CTT)	cpsACP ←	putative acid phosphatase
RA	gem26_1	4009989	G→T	S76S (TCC→TCA)	cpsACP ←	putative acid phosphatase
RA	gem26_1	4009998	A→G	S73S (AGT→AGC)	cpsACP ←	putative acid phosphatase
RA	gem26_1	4010022	A→G	R65R (CGT→CGC)	cpsACP ←	putative acid phosphatase
RA	gem26_1	4010166	G→T	P17P (CCC→CCA)	cpsACP ←	putative acid phosphatase
RA	gem26_1	4010309	T→C	intergenic (‑93/+300)	cpsACP ← / ← galF_2	putative acid phosphatase/UDP‑glucose pyrophosphorylase
RA	gem26_1	4010386	T→C	intergenic (‑170/+223)	cpsACP ← / ← galF_2	putative acid phosphatase/UDP‑glucose pyrophosphorylase
RA	gem26_1	4010557	A→T	intergenic (‑341/+52)	cpsACP ← / ← galF_2	putative acid phosphatase/UDP‑glucose pyrophosphorylase
RA	gem26_1	4010560	A→C	intergenic (‑344/+49)	cpsACP ← / ← galF_2	putative acid phosphatase/UDP‑glucose pyrophosphorylase
RA	gem26_1	4010630	G→A	S292S (AGC→AGT)	galF_2 ←	UDP‑glucose pyrophosphorylase
RA	gem26_1	4010789	C→T	Q239Q (CAG→CAA)	galF_2 ←	UDP‑glucose pyrophosphorylase
RA	gem26_1	4010837	G→T	I223I (ATC→ATA)	galF_2 ←	UDP‑glucose pyrophosphorylase
RA	gem26_1	4010888	A→G	T206T (ACT→ACC)	galF_2 ←	UDP‑glucose pyrophosphorylase
RA	gem26_1	4010897	C→T	E203E (GAG→GAA)	galF_2 ←	UDP‑glucose pyrophosphorylase
RA	gem26_1	4010921	G→A	V195V (GTC→GTT)	galF_2 ←	UDP‑glucose pyrophosphorylase
RA	gem26_1	4011125	T→C	P127P (CCA→CCG)	galF_2 ←	UDP‑glucose pyrophosphorylase
RA	gem26_1	4011146	G→C	R120R (CGC→CGG)	galF_2 ←	UDP‑glucose pyrophosphorylase
RA	gem26_2	62059	C→T	L222L (CTC→CTT)	ylpA_1 →	Lipoprotein YlpA
RA	gem26_2	62208	2 bp→AG	intergenic (+83/‑281)	ylpA_1 → / → traD_1	Lipoprotein YlpA/Coupling protein TraD
RA	gem26_2	62211	G→T	intergenic (+86/‑279)	ylpA_1 → / → traD_1	Lipoprotein YlpA/Coupling protein TraD
RA	gem26_2	62214	Δ1 bp	intergenic (+89/‑276)	ylpA_1 → / → traD_1	Lipoprotein YlpA/Coupling protein TraD
RA	gem26_2	62220	G→C	intergenic (+95/‑270)	ylpA_1 → / → traD_1	Lipoprotein YlpA/Coupling protein TraD
RA	gem26_2	62225	G→A	intergenic (+100/‑265)	ylpA_1 → / → traD_1	Lipoprotein YlpA/Coupling protein TraD
RA	gem26_2	62308	Δ1 bp	intergenic (+183/‑182)	ylpA_1 → / → traD_1	Lipoprotein YlpA/Coupling protein TraD
RA	gem26_2	62396	Δ1 bp	intergenic (+271/‑94)	ylpA_1 → / → traD_1	Lipoprotein YlpA/Coupling protein TraD
RA	gem26_2	63053	C→T	F188F (TTC→TTT)	traD_1 →	Coupling protein TraD
RA	gem26_2	63074	Δ1 bp	coding (585/594 nt)	traD_1 →	Coupling protein TraD
RA	gem26_2	63075	T→C	F196L (TTC→CTC)	traD_1 →	Coupling protein TraD
RA	gem26_2	63118	Δ1 bp	intergenic (+35/–)	traD_1 → / –	Coupling protein TraD/–
RA	gem26_2	63260	Δ1 bp	intergenic (+177/–)	traD_1 → / –	Coupling protein TraD/–
RA	gem26_2	63366	2 bp→T	intergenic (+283/–)	traD_1 → / –	Coupling protein TraD/–
RA	gem26_2	63377	G→A	intergenic (+294/–)	traD_1 → / –	Coupling protein TraD/–
RA	gem26_2	63387	Δ1 bp	intergenic (+304/–)	traD_1 → / –	Coupling protein TraD/–
RA	gem26_2	63392	C→G	intergenic (+309/–)	traD_1 → / –	Coupling protein TraD/–
RA	gem26_3	10033	+GAC	coding (151/171 nt)	gem26_04964 ←	hypothetical protein
RA	gem26_3	10794	A→G	intergenic (‑611/+2)	gem26_04964 ← / ← traD_2	hypothetical protein/Coupling protein TraD
RA	gem26_3	10841	C→G	A44A (GCG→GCC)	traD_2 ←	Coupling protein TraD
RA	gem26_3	10863	C→T	R37K (AGG→AAG)	traD_2 ←	Coupling protein TraD
RA	gem26_3	10865	G→A	S36S (AGC→AGT)	traD_2 ←	Coupling protein TraD
RA	gem26_3	11836	C→T	intergenic (‑132/+23)	traD_3 ← / ← traD_4	Coupling protein TraD/Coupling protein TraD
RA	gem26_3	11845	Δ1 bp	intergenic (‑141/+14)	traD_3 ← / ← traD_4	Coupling protein TraD/Coupling protein TraD
RA	gem26_3	11864	Δ1 bp	coding (466/471 nt)	traD_4 ←	Coupling protein TraD
RA	gem26_3	12045	T→G	I95I (ATA→ATC)	traD_4 ←	Coupling protein TraD
RA	gem26_3	12249	G→A	N27N (AAC→AAT)	traD_4 ←	Coupling protein TraD
RA	gem26_3	12393	A→C	intergenic (‑64/+299)	traD_4 ← / ← ylpA_2	Coupling protein TraD/Lipoprotein YlpA
RA	gem26_3	12512	Δ1 bp	intergenic (‑183/+180)	traD_4 ← / ← ylpA_2	Coupling protein TraD/Lipoprotein YlpA

## Sheet: BJ1_K24
evidence	seq id	position	mutation	annotation	gene	description
RA	gem26_1	3987601	G→A	L262L (CTG→TTG)	ugd ←	UDP‑glucose 6‑dehydrogenase
RA	gem26_1	3987641	A→G	G248G (GGT→GGC)	ugd ←	UDP‑glucose 6‑dehydrogenase
RA	gem26_1	3987707	C→T	K226K (AAG→AAA)	ugd ←	UDP‑glucose 6‑dehydrogenase
RA	gem26_1	3987905	G→A	I160I (ATC→ATT)	ugd ←	UDP‑glucose 6‑dehydrogenase
RA	gem26_1	3988007	G→A	D126D (GAC→GAT)	ugd ←	UDP‑glucose 6‑dehydrogenase
RA	gem26_1	3988016	A→G	F123F (TTT→TTC)	ugd ←	UDP‑glucose 6‑dehydrogenase
RA	gem26_1	3988106	A→G	N93N (AAT→AAC)	ugd ←	UDP‑glucose 6‑dehydrogenase
RA	gem26_1	3988121	C→T	K88K (AAG→AAA)	ugd ←	UDP‑glucose 6‑dehydrogenase
RA	gem26_1	3988130	G→A	Y85Y (TAC→TAT)	ugd ←	UDP‑glucose 6‑dehydrogenase
RA	gem26_1	3988145	G→C	A80A (GCC→GCG)	ugd ←	UDP‑glucose 6‑dehydrogenase
RA	gem26_1	3988163	G→C	A74A (GCC→GCG)	ugd ←	UDP‑glucose 6‑dehydrogenase
RA	gem26_1	3988187	G→A	D66D (GAC→GAT)	ugd ←	UDP‑glucose 6‑dehydrogenase
RA	gem26_1	3988196	A→G	A63A (GCT→GCC)	ugd ←	UDP‑glucose 6‑dehydrogenase
RA	gem26_1	3988336	C→T	V17I (GTC→ATC)	ugd ←	UDP‑glucose 6‑dehydrogenase
RA	gem26_1	3988385	2 bp→TC	intergenic (‑1/+162)	ugd ← / ← manB_1	UDP‑glucose 6‑dehydrogenase/phosphomannomutase
RA	gem26_1	3988412	A→G	intergenic (‑28/+136)	ugd ← / ← manB_1	UDP‑glucose 6‑dehydrogenase/phosphomannomutase
RA	gem26_1	3988422	A→C	intergenic (‑38/+126)	ugd ← / ← manB_1	UDP‑glucose 6‑dehydrogenase/phosphomannomutase
RA	gem26_1	3988433	A→T	intergenic (‑49/+115)	ugd ← / ← manB_1	UDP‑glucose 6‑dehydrogenase/phosphomannomutase
RA	gem26_1	3988436	A→T	intergenic (‑52/+112)	ugd ← / ← manB_1	UDP‑glucose 6‑dehydrogenase/phosphomannomutase
RA	gem26_1	3988449	G→C	intergenic (‑65/+99)	ugd ← / ← manB_1	UDP‑glucose 6‑dehydrogenase/phosphomannomutase
RA	gem26_1	3988476	A→T	intergenic (‑92/+72)	ugd ← / ← manB_1	UDP‑glucose 6‑dehydrogenase/phosphomannomutase
RA	gem26_1	3988501	T→A	intergenic (‑117/+47)	ugd ← / ← manB_1	UDP‑glucose 6‑dehydrogenase/phosphomannomutase
RA	gem26_1	3988530	C→T	intergenic (‑146/+18)	ugd ← / ← manB_1	UDP‑glucose 6‑dehydrogenase/phosphomannomutase
RA	gem26_1	3988540	G→A	intergenic (‑156/+8)	ugd ← / ← manB_1	UDP‑glucose 6‑dehydrogenase/phosphomannomutase
RA	gem26_1	3988575	A→G	T448T (ACT→ACC)	manB_1 ←	phosphomannomutase
RA	gem26_1	3988581	G→T	A446A (GCC→GCA)	manB_1 ←	phosphomannomutase
RA	gem26_1	3988584	G→A	N445N (AAC→AAT)	manB_1 ←	phosphomannomutase
RA	gem26_1	3988764	T→C	G385G (GGA→GGG)	manB_1 ←	phosphomannomutase
RA	gem26_1	3988785	C→T	G378G (GGG→GGA)	manB_1 ←	phosphomannomutase
RA	gem26_1	3988854	A→C	L355L (CTT→CTG)	manB_1 ←	phosphomannomutase
RA	gem26_1	3989046	C→T	T291T (ACG→ACA)	manB_1 ←	phosphomannomutase
RA	gem26_1	3989064	A→G	I285I (ATT→ATC)	manB_1 ←	phosphomannomutase
RA	gem26_1	3989085	T→C	K278K (AAA→AAG)	manB_1 ←	phosphomannomutase
RA	gem26_1	3989163	A→G	C252C (TGT→TGC)	manB_1 ←	phosphomannomutase
RA	gem26_1	3989193	C→A	G242G (GGG→GGT)	manB_1 ←	phosphomannomutase
RA	gem26_1	3989212	A→G	V236A (GTG→GCG)	manB_1 ←	phosphomannomutase
RA	gem26_1	3989472	A→T	I149I (ATT→ATA)	manB_1 ←	phosphomannomutase
RA	gem26_1	3989622	A→G	H99H (CAT→CAC)	manB_1 ←	phosphomannomutase
RA	gem26_1	3989637	C→T	E94E (GAG→GAA)	manB_1 ←	phosphomannomutase
RA	gem26_1	3989649	A→G	D90D (GAT→GAC)	manB_1 ←	phosphomannomutase
RA	gem26_1	3989667	A→G	T84T (ACT→ACC)	manB_1 ←	phosphomannomutase
RA	gem26_1	3989823	A→G	Y32Y (TAT→TAC)	manB_1 ←	phosphomannomutase
RA	gem26_1	3989922	G→A	intergenic (‑4/+19)	manB_1 ← / ← manC	phosphomannomutase/mannose‑1‑phosphate guanylyltransferase
RA	gem26_1	3989925	Δ1 bp	intergenic (‑7/+16)	manB_1 ← / ← manC	phosphomannomutase/mannose‑1‑phosphate guanylyltransferase
RA	gem26_1	3989936	+T	intergenic (‑18/+5)	manB_1 ← / ← manC	phosphomannomutase/mannose‑1‑phosphate guanylyltransferase
RA	gem26_1	3990024	G→A	L445L (CTG→TTG)	manC ←	mannose‑1‑phosphate guanylyltransferase
RA	gem26_1	3990031	G→A	R442R (CGC→CGT)	manC ←	mannose‑1‑phosphate guanylyltransferase
RA	gem26_1	3990112	G→A	N415N (AAC→AAT)	manC ←	mannose‑1‑phosphate guanylyltransferase
RA	gem26_1	3990133	G→A	G408G (GGC→GGT)	manC ←	mannose‑1‑phosphate guanylyltransferase
RA	gem26_1	3990142	A→G	I405I (ATT→ATC)	manC ←	mannose‑1‑phosphate guanylyltransferase
RA	gem26_1	3990322	G→A	V345V (GTC→GTT)	manC ←	mannose‑1‑phosphate guanylyltransferase
RA	gem26_1	3990352	A→G	R335R (CGT→CGC)	manC ←	mannose‑1‑phosphate guanylyltransferase
RA	gem26_1	3990396	A→G	L321L (TTG→CTG)	manC ←	mannose‑1‑phosphate guanylyltransferase
RA	gem26_1	3990442	A→G	Y305Y (TAT→TAC)	manC ←	mannose‑1‑phosphate guanylyltransferase
RA	gem26_1	3990670	A→G	D229D (GAT→GAC)	manC ←	mannose‑1‑phosphate guanylyltransferase
RA	gem26_1	3990682	T→C	V225V (GTA→GTG)	manC ←	mannose‑1‑phosphate guanylyltransferase
RA	gem26_1	3990688	A→G	A223A (GCT→GCC)	manC ←	mannose‑1‑phosphate guanylyltransferase
RA	gem26_1	3990736	G→A	L207L (CTC→CTT)	manC ←	mannose‑1‑phosphate guanylyltransferase
RA	gem26_1	3990802	G→A	A185A (GCC→GCT)	manC ←	mannose‑1‑phosphate guanylyltransferase
RA	gem26_1	3990856	G→A	T167T (ACC→ACT)	manC ←	mannose‑1‑phosphate guanylyltransferase
RA	gem26_1	3990940	C→G	V139V (GTG→GTC)	manC ←	mannose‑1‑phosphate guanylyltransferase
RA	gem26_1	3991048	G→A	D103D (GAC→GAT)	manC ←	mannose‑1‑phosphate guanylyltransferase
RA	gem26_1	3991057	G→A	R100R (CGC→CGT)	manC ←	mannose‑1‑phosphate guanylyltransferase
RA	gem26_1	3991069	G→A	L96L (CTC→CTT)	manC ←	mannose‑1‑phosphate guanylyltransferase
RA	gem26_1	3991117	G→A	L80L (CTC→CTT)	manC ←	mannose‑1‑phosphate guanylyltransferase
RA	gem26_1	3991132	C→G	S75S (TCG→TCC)	manC ←	mannose‑1‑phosphate guanylyltransferase
RA	gem26_1	3991141	A→G	N72N (AAT→AAC)	manC ←	mannose‑1‑phosphate guanylyltransferase
RA	gem26_1	3991162	T→G	A65A (GCA→GCC)	manC ←	mannose‑1‑phosphate guanylyltransferase
RA	gem26_1	3991174	A→G	R61R (CGT→CGC)	manC ←	mannose‑1‑phosphate guanylyltransferase
RA	gem26_1	3991270	A→G	R29R (CGT→CGC)	manC ←	mannose‑1‑phosphate guanylyltransferase
RA	gem26_1	3991330	G→A	G9G (GGC→GGT)	manC ←	mannose‑1‑phosphate guanylyltransferase
RA	gem26_1	3991339	A→T	I6I (ATT→ATA)	manC ←	mannose‑1‑phosphate guanylyltransferase
RA	gem26_1	3991351	C→T	L2L (TTG→TTA)	manC ←	mannose‑1‑phosphate guanylyltransferase
RA	gem26_1	3991363	A→T	intergenic (‑7/+238)	manC ← / ← gnd_1	mannose‑1‑phosphate guanylyltransferase/gluconate‑6‑phosphate dehydrogenase
RA	gem26_1	3991377	+A	intergenic (‑21/+224)	manC ← / ← gnd_1	mannose‑1‑phosphate guanylyltransferase/gluconate‑6‑phosphate dehydrogenase
RA	gem26_1	3991721	G→A	D429D (GAC→GAT)	gnd_1 ←	gluconate‑6‑phosphate dehydrogenase
RA	gem26_1	3991724	G→A	Y428Y (TAC→TAT)	gnd_1 ←	gluconate‑6‑phosphate dehydrogenase
RA	gem26_1	3991739	C→G	A423A (GCG→GCC)	gnd_1 ←	gluconate‑6‑phosphate dehydrogenase
RA	gem26_1	3991751	C→T	P419P (CCG→CCA)	gnd_1 ←	gluconate‑6‑phosphate dehydrogenase
RA	gem26_1	3991772	T→C	V412V (GTA→GTG)	gnd_1 ←	gluconate‑6‑phosphate dehydrogenase
RA	gem26_1	3991781	C→G	A409A (GCG→GCC)	gnd_1 ←	gluconate‑6‑phosphate dehydrogenase
RA	gem26_1	3991784	C→T	V408V (GTG→GTA)	gnd_1 ←	gluconate‑6‑phosphate dehydrogenase
RA	gem26_1	3991787	G→A	V407V (GTC→GTT)	gnd_1 ←	gluconate‑6‑phosphate dehydrogenase
RA	gem26_1	3991799	C→T	A403A (GCG→GCA)	gnd_1 ←	gluconate‑6‑phosphate dehydrogenase
RA	gem26_1	3991805	C→T	Q401Q (CAG→CAA)	gnd_1 ←	gluconate‑6‑phosphate dehydrogenase
RA	gem26_1	3991835	C→T	P391P (CCG→CCA)	gnd_1 ←	gluconate‑6‑phosphate dehydrogenase
RA	gem26_1	3991838	T→A	A390A (GCA→GCT)	gnd_1 ←	gluconate‑6‑phosphate dehydrogenase
RA	gem26_1	3991844	C→T	L388L (CTG→CTA)	gnd_1 ←	gluconate‑6‑phosphate dehydrogenase
RA	gem26_1	3991847	G→C	L387L (CTC→CTG)	gnd_1 ←	gluconate‑6‑phosphate dehydrogenase
RA	gem26_1	3991862	A→G	A382A (GCT→GCC)	gnd_1 ←	gluconate‑6‑phosphate dehydrogenase
RA	gem26_1	3991916	A→G	C364C (TGT→TGC)	gnd_1 ←	gluconate‑6‑phosphate dehydrogenase
RA	gem26_1	3991922	C→A	A362A (GCG→GCT)	gnd_1 ←	gluconate‑6‑phosphate dehydrogenase
RA	gem26_1	3991940	G→A	I356I (ATC→ATT)	gnd_1 ←	gluconate‑6‑phosphate dehydrogenase
RA	gem26_1	3991991	C→T	Q339Q (CAG→CAA)	gnd_1 ←	gluconate‑6‑phosphate dehydrogenase
RA	gem26_1	3992045	A→C	V321V (GTT→GTG)	gnd_1 ←	gluconate‑6‑phosphate dehydrogenase
RA	gem26_1	3992063	C→A	A315A (GCG→GCT)	gnd_1 ←	gluconate‑6‑phosphate dehydrogenase
RA	gem26_1	3992076	A→G	V311A (GTC→GCC)	gnd_1 ←	gluconate‑6‑phosphate dehydrogenase
RA	gem26_1	3992081	T→C	Q309Q (CAA→CAG)	gnd_1 ←	gluconate‑6‑phosphate dehydrogenase
RA	gem26_1	3992096	A→G	S304S (AGT→AGC)	gnd_1 ←	gluconate‑6‑phosphate dehydrogenase
RA	gem26_1	3992111	C→A	A299A (GCG→GCT)	gnd_1 ←	gluconate‑6‑phosphate dehydrogenase
RA	gem26_1	3992117	G→T	V297V (GTC→GTA)	gnd_1 ←	gluconate‑6‑phosphate dehydrogenase
RA	gem26_1	3992126	G→A	D294D (GAC→GAT)	gnd_1 ←	gluconate‑6‑phosphate dehydrogenase
RA	gem26_1	3992141	G→A	I289I (ATC→ATT)	gnd_1 ←	gluconate‑6‑phosphate dehydrogenase
RA	gem26_1	3992144	G→A	Y288Y (TAC→TAT)	gnd_1 ←	gluconate‑6‑phosphate dehydrogenase
RA	gem26_1	3992147	A→G	R287R (CGT→CGC)	gnd_1 ←	gluconate‑6‑phosphate dehydrogenase
RA	gem26_1	3992156	T→C	V284V (GTA→GTG)	gnd_1 ←	gluconate‑6‑phosphate dehydrogenase
RA	gem26_1	3992159	G→A	S283S (TCC→TCT)	gnd_1 ←	gluconate‑6‑phosphate dehydrogenase
RA	gem26_1	3992174	A→G	S278S (TCT→TCC)	gnd_1 ←	gluconate‑6‑phosphate dehydrogenase
RA	gem26_1	3992177	A→C	L277L (CTT→CTG)	gnd_1 ←	gluconate‑6‑phosphate dehydrogenase
RA	gem26_1	3992186	G→C	G274G (GGC→GGG)	gnd_1 ←	gluconate‑6‑phosphate dehydrogenase
RA	gem26_1	3992189	G→A	L273L (CTC→CTT)	gnd_1 ←	gluconate‑6‑phosphate dehydrogenase
RA	gem26_1	3992207	G→A	S267S (AGC→AGT)	gnd_1 ←	gluconate‑6‑phosphate dehydrogenase
RA	gem26_1	3992219	G→A	G263G (GGC→GGT)	gnd_1 ←	gluconate‑6‑phosphate dehydrogenase
RA	gem26_1	3992222	G→A	T262T (ACC→ACT)	gnd_1 ←	gluconate‑6‑phosphate dehydrogenase
RA	gem26_1	3992237	C→T	A257A (GCG→GCA)	gnd_1 ←	gluconate‑6‑phosphate dehydrogenase
RA	gem26_1	3992252	A→G	V252V (GTT→GTC)	gnd_1 ←	gluconate‑6‑phosphate dehydrogenase
RA	gem26_1	3992258	A→G	V250V (GTT→GTC)	gnd_1 ←	gluconate‑6‑phosphate dehydrogenase
RA	gem26_1	3992273	C→G	E245D (GAG→GAC)	gnd_1 ←	gluconate‑6‑phosphate dehydrogenase
RA	gem26_1	3992330	T→C	E226E (GAA→GAG)	gnd_1 ←	gluconate‑6‑phosphate dehydrogenase
RA	gem26_1	3992333	A→G	G225G (GGT→GGC)	gnd_1 ←	gluconate‑6‑phosphate dehydrogenase
RA	gem26_1	3992351	A→G	F219F (TTT→TTC)	gnd_1 ←	gluconate‑6‑phosphate dehydrogenase
RA	gem26_1	3992375	A→G	S211S (TCT→TCC)	gnd_1 ←	gluconate‑6‑phosphate dehydrogenase
RA	gem26_1	3992378	G→A	L210L (CTC→CTT)	gnd_1 ←	gluconate‑6‑phosphate dehydrogenase
RA	gem26_1	3992381	C→T	A209A (GCG→GCA)	gnd_1 ←	gluconate‑6‑phosphate dehydrogenase
RA	gem26_1	3992398	G→A	L204L (CTG→TTG)	gnd_1 ←	gluconate‑6‑phosphate dehydrogenase
RA	gem26_1	3992408	G→A	A200A (GCC→GCT)	gnd_1 ←	gluconate‑6‑phosphate dehydrogenase
RA	gem26_1	3992414	G→A	A198A (GCC→GCT)	gnd_1 ←	gluconate‑6‑phosphate dehydrogenase
RA	gem26_1	3992453	C→A	V185V (GTG→GTT)	gnd_1 ←	gluconate‑6‑phosphate dehydrogenase
RA	gem26_1	3992474	C→A	A178A (GCG→GCT)	gnd_1 ←	gluconate‑6‑phosphate dehydrogenase
RA	gem26_1	3992504	C→T	P168P (CCG→CCA)	gnd_1 ←	gluconate‑6‑phosphate dehydrogenase
RA	gem26_1	3992510	G→A	G166G (GGC→GGT)	gnd_1 ←	gluconate‑6‑phosphate dehydrogenase
RA	gem26_1	3992522	C→A	V162V (GTG→GTT)	gnd_1 ←	gluconate‑6‑phosphate dehydrogenase
RA	gem26_1	3992528	C→A	A160A (GCG→GCT)	gnd_1 ←	gluconate‑6‑phosphate dehydrogenase
RA	gem26_1	3992546	T→C	P154P (CCA→CCG)	gnd_1 ←	gluconate‑6‑phosphate dehydrogenase
RA	gem26_1	3992549	T→A	A153A (GCA→GCT)	gnd_1 ←	gluconate‑6‑phosphate dehydrogenase
RA	gem26_1	3992552	T→A	V152V (GTA→GTT)	gnd_1 ←	gluconate‑6‑phosphate dehydrogenase
RA	gem26_1	3992555	C→T	L151L (CTG→CTA)	gnd_1 ←	gluconate‑6‑phosphate dehydrogenase
RA	gem26_1	3992557	2 bp→AC	coding (450‑451/1407 nt)	gnd_1 ←	gluconate‑6‑phosphate dehydrogenase
RA	gem26_1	3992576	G→C	G144G (GGC→GGG)	gnd_1 ←	gluconate‑6‑phosphate dehydrogenase
RA	gem26_1	3992597	C→G	G137G (GGG→GGC)	gnd_1 ←	gluconate‑6‑phosphate dehydrogenase
RA	gem26_1	3992609	G→C	G133G (GGC→GGG)	gnd_1 ←	gluconate‑6‑phosphate dehydrogenase
RA	gem26_1	3992612	C→T	E132E (GAG→GAA)	gnd_1 ←	gluconate‑6‑phosphate dehydrogenase
RA	gem26_1	3992618	G→A	G130G (GGC→GGT)	gnd_1 ←	gluconate‑6‑phosphate dehydrogenase
RA	gem26_1	3992627	A→G	V127V (GTT→GTC)	gnd_1 ←	gluconate‑6‑phosphate dehydrogenase
RA	gem26_1	3992636	A→G	G124G (GGT→GGC)	gnd_1 ←	gluconate‑6‑phosphate dehydrogenase
RA	gem26_1	3992645	G→A	N121N (AAC→AAT)	gnd_1 ←	gluconate‑6‑phosphate dehydrogenase
RA	gem26_1	3992648	A→G	F120F (TTT→TTC)	gnd_1 ←	gluconate‑6‑phosphate dehydrogenase
RA	gem26_1	3992663	G→T	L115L (CTC→CTA)	gnd_1 ←	gluconate‑6‑phosphate dehydrogenase
RA	gem26_1	3992678	A→G	R110R (CGT→CGC)	gnd_1 ←	gluconate‑6‑phosphate dehydrogenase
RA	gem26_1	3992681	G→A	I109I (ATC→ATT)	gnd_1 ←	gluconate‑6‑phosphate dehydrogenase
RA	gem26_1	3992684	G→A	T108T (ACC→ACT)	gnd_1 ←	gluconate‑6‑phosphate dehydrogenase
RA	gem26_1	3992702	G→A	N102N (AAC→AAT)	gnd_1 ←	gluconate‑6‑phosphate dehydrogenase
RA	gem26_1	3992735	A→G	L91L (CTT→CTC)	gnd_1 ←	gluconate‑6‑phosphate dehydrogenase
RA	gem26_1	3992756	A→G	I84I (ATT→ATC)	gnd_1 ←	gluconate‑6‑phosphate dehydrogenase
RA	gem26_1	3992792	C→T	L72L (TTG→TTA)	gnd_1 ←	gluconate‑6‑phosphate dehydrogenase
RA	gem26_1	3992807	T→A	P67P (CCA→CCT)	gnd_1 ←	gluconate‑6‑phosphate dehydrogenase
RA	gem26_1	3992813	C→T	E65E (GAG→GAA)	gnd_1 ←	gluconate‑6‑phosphate dehydrogenase
RA	gem26_1	3992828	A→G	F60F (TTT→TTC)	gnd_1 ←	gluconate‑6‑phosphate dehydrogenase
RA	gem26_1	3992852	G→A	V52V (GTC→GTT)	gnd_1 ←	gluconate‑6‑phosphate dehydrogenase
RA	gem26_1	3992869	2 bp→GA	coding (138‑139/1407 nt)	gnd_1 ←	gluconate‑6‑phosphate dehydrogenase
RA	gem26_1	3992873	T→C	E45E (GAA→GAG)	gnd_1 ←	gluconate‑6‑phosphate dehydrogenase
RA	gem26_1	3992882	A→C	V42V (GTT→GTG)	gnd_1 ←	gluconate‑6‑phosphate dehydrogenase
RA	gem26_1	3992942	G→A	I22I (ATC→ATT)	gnd_1 ←	gluconate‑6‑phosphate dehydrogenase
RA	gem26_1	4005969	A→T	T360T (ACT→ACA)	wza ←	integral outer membrane lipoprotein
RA	gem26_1	4005972	C→T	P359P (CCG→CCA)	wza ←	integral outer membrane lipoprotein
RA	gem26_1	4005975	G→T	V358V (GTC→GTA)	wza ←	integral outer membrane lipoprotein
RA	gem26_1	4005981	C→T	Q356Q (CAG→CAA)	wza ←	integral outer membrane lipoprotein
RA	gem26_1	4005984	A→C	S355S (TCT→TCG)	wza ←	integral outer membrane lipoprotein
RA	gem26_1	4005987	A→G	I354I (ATT→ATC)	wza ←	integral outer membrane lipoprotein
RA	gem26_1	4006002	A→C	R349R (CGT→CGG)	wza ←	integral outer membrane lipoprotein
RA	gem26_1	4006008	T→C	L347L (TTA→TTG)	wza ←	integral outer membrane lipoprotein
RA	gem26_1	4006011	A→T	P346P (CCT→CCA)	wza ←	integral outer membrane lipoprotein
RA	gem26_1	4006014	A→T	A345A (GCT→GCA)	wza ←	integral outer membrane lipoprotein
RA	gem26_1	4006020	C→T	T343T (ACG→ACA)	wza ←	integral outer membrane lipoprotein
RA	gem26_1	4006023	G→A	V342V (GTC→GTT)	wza ←	integral outer membrane lipoprotein
RA	gem26_1	4006029	T→A	V340V (GTA→GTT)	wza ←	integral outer membrane lipoprotein
RA	gem26_1	4006038	A→G	Y337Y (TAT→TAC)	wza ←	integral outer membrane lipoprotein
RA	gem26_1	4006041	T→C	P336P (CCA→CCG)	wza ←	integral outer membrane lipoprotein
RA	gem26_1	4006047	C→T	L334L (TTG→TTA)	wza ←	integral outer membrane lipoprotein
RA	gem26_1	4006077	C→T	S324S (TCG→TCA)	wza ←	integral outer membrane lipoprotein
RA	gem26_1	4006095	A→T	L318L (CTT→CTA)	wza ←	integral outer membrane lipoprotein
RA	gem26_1	4006101	A→G	Y316Y (TAT→TAC)	wza ←	integral outer membrane lipoprotein
RA	gem26_1	4006128	G→A	D307D (GAC→GAT)	wza ←	integral outer membrane lipoprotein
RA	gem26_1	4006134	T→C	K305K (AAA→AAG)	wza ←	integral outer membrane lipoprotein
RA	gem26_1	4006158	T→C	G297G (GGA→GGG)	wza ←	integral outer membrane lipoprotein
RA	gem26_1	4006164	T→A	A295A (GCA→GCT)	wza ←	integral outer membrane lipoprotein
RA	gem26_1	4006176	C→G	A291A (GCG→GCC)	wza ←	integral outer membrane lipoprotein
RA	gem26_1	4006179	T→C	Q290Q (CAA→CAG)	wza ←	integral outer membrane lipoprotein
RA	gem26_1	4006188	A→T	G287G (GGT→GGA)	wza ←	integral outer membrane lipoprotein
RA	gem26_1	4006200	G→T	G283G (GGC→GGA)	wza ←	integral outer membrane lipoprotein
RA	gem26_1	4006205	2 bp→AG	coding (843‑844/1137 nt)	wza ←	integral outer membrane lipoprotein
RA	gem26_1	4006806	T→A	R81R (CGA→CGT)	wza ←	integral outer membrane lipoprotein
RA	gem26_1	4006809	T→G	L80L (CTA→CTC)	wza ←	integral outer membrane lipoprotein
RA	gem26_1	4006815	A→G	N78N (AAT→AAC)	wza ←	integral outer membrane lipoprotein
RA	gem26_1	4006824	C→T	Q75Q (CAG→CAA)	wza ←	integral outer membrane lipoprotein
RA	gem26_1	4006830	G→A	N73N (AAC→AAT)	wza ←	integral outer membrane lipoprotein
RA	gem26_1	4006833	T→G	P72P (CCA→CCC)	wza ←	integral outer membrane lipoprotein
RA	gem26_1	4006842	G→C	L69L (CTC→CTG)	wza ←	integral outer membrane lipoprotein
RA	gem26_1	4006845	T→A	I68V (ATA→GTT)	wza ←	integral outer membrane lipoprotein
RA	gem26_1	4006847	T→C	I68V (ATA→GTT)	wza ←	integral outer membrane lipoprotein
RA	gem26_1	4006854	C→T	P65P (CCG→CCA)	wza ←	integral outer membrane lipoprotein
RA	gem26_1	4006857	T→G	R64R (CGA→CGC)	wza ←	integral outer membrane lipoprotein
RA	gem26_1	4006863	C→T	Q62Q (CAG→CAA)	wza ←	integral outer membrane lipoprotein
RA	gem26_1	4006869	G→A	I60I (ATC→ATT)	wza ←	integral outer membrane lipoprotein
RA	gem26_1	4006872	A→C	L59L (CTT→CTG)	wza ←	integral outer membrane lipoprotein
RA	gem26_1	4006874	2 bp→AT	coding (174‑175/1137 nt)	wza ←	integral outer membrane lipoprotein
RA	gem26_1	4006878	C→T	P57P (CCG→CCA)	wza ←	integral outer membrane lipoprotein
RA	gem26_1	4006881	C→T	T56T (ACG→ACA)	wza ←	integral outer membrane lipoprotein
RA	gem26_1	4006890	G→A	Y53Y (TAC→TAT)	wza ←	integral outer membrane lipoprotein
RA	gem26_1	4006893	C→T	V52V (GTG→GTA)	wza ←	integral outer membrane lipoprotein
RA	gem26_1	4006904	2 bp→AC	coding (144‑145/1137 nt)	wza ←	integral outer membrane lipoprotein
RA	gem26_1	4006926	G→A	D41D (GAC→GAT)	wza ←	integral outer membrane lipoprotein
RA	gem26_1	4006932	A→G	L39L (CTT→CTC)	wza ←	integral outer membrane lipoprotein
RA	gem26_1	4006935	C→T	E38E (GAG→GAA)	wza ←	integral outer membrane lipoprotein
RA	gem26_1	4006938	C→A	V37V (GTG→GTT)	wza ←	integral outer membrane lipoprotein
RA	gem26_1	4006953	T→C	L32L (CTA→CTG)	wza ←	integral outer membrane lipoprotein
RA	gem26_1	4006979	2 bp→TG	coding (69‑70/1137 nt)	wza ←	integral outer membrane lipoprotein
RA	gem26_1	4006983	G→T	T22T (ACC→ACA)	wza ←	integral outer membrane lipoprotein
RA	gem26_1	4007007	C→T	A14A (GCG→GCA)	wza ←	integral outer membrane lipoprotein
RA	gem26_1	4007036	T→G	I5L (ATT→CTT)	wza ←	integral outer membrane lipoprotein
RA	gem26_1	4007069	T→C	intergenic (‑21/+125)	wza ← / ← gem26_03707	integral outer membrane lipoprotein/hypothetical protein
RA	gem26_1	4007098	2 bp→GT	intergenic (‑50/+95)	wza ← / ← gem26_03707	integral outer membrane lipoprotein/hypothetical protein
RA	gem26_1	4007101	G→A	intergenic (‑53/+93)	wza ← / ← gem26_03707	integral outer membrane lipoprotein/hypothetical protein
RA	gem26_1	4007108	G→A	intergenic (‑60/+86)	wza ← / ← gem26_03707	integral outer membrane lipoprotein/hypothetical protein
RA	gem26_1	4007114	T→C	intergenic (‑66/+80)	wza ← / ← gem26_03707	integral outer membrane lipoprotein/hypothetical protein
RA	gem26_1	4007116	A→G	intergenic (‑68/+78)	wza ← / ← gem26_03707	integral outer membrane lipoprotein/hypothetical protein
RA	gem26_1	4007118	2 bp→AG	intergenic (‑70/+75)	wza ← / ← gem26_03707	integral outer membrane lipoprotein/hypothetical protein
RA	gem26_1	4007122	C→T	intergenic (‑74/+72)	wza ← / ← gem26_03707	integral outer membrane lipoprotein/hypothetical protein
RA	gem26_1	4007124	G→A	intergenic (‑76/+70)	wza ← / ← gem26_03707	integral outer membrane lipoprotein/hypothetical protein
RA	gem26_1	4007133	G→A	intergenic (‑85/+61)	wza ← / ← gem26_03707	integral outer membrane lipoprotein/hypothetical protein
RA	gem26_1	4007138	G→A	intergenic (‑90/+56)	wza ← / ← gem26_03707	integral outer membrane lipoprotein/hypothetical protein
RA	gem26_1	4007144	T→C	intergenic (‑96/+50)	wza ← / ← gem26_03707	integral outer membrane lipoprotein/hypothetical protein
RA	gem26_1	4007147	A→G	intergenic (‑99/+47)	wza ← / ← gem26_03707	integral outer membrane lipoprotein/hypothetical protein
RA	gem26_1	4007161	T→C	intergenic (‑113/+33)	wza ← / ← gem26_03707	integral outer membrane lipoprotein/hypothetical protein
RA	gem26_1	4007166	Δ1 bp	intergenic (‑118/+28)	wza ← / ← gem26_03707	integral outer membrane lipoprotein/hypothetical protein
RA	gem26_1	4007171	+T	intergenic (‑123/+23)	wza ← / ← gem26_03707	integral outer membrane lipoprotein/hypothetical protein
RA	gem26_1	4007175	T→C	intergenic (‑127/+19)	wza ← / ← gem26_03707	integral outer membrane lipoprotein/hypothetical protein
RA	gem26_1	4007206	T→C	P474P (CCA→CCG)	gem26_03707 ←	hypothetical protein
RA	gem26_1	4007212	T→C	E472E (GAA→GAG)	gem26_03707 ←	hypothetical protein
RA	gem26_1	4007227	T→G	A467A (GCA→GCC)	gem26_03707 ←	hypothetical protein
RA	gem26_1	4007257	A→C	A457A (GCT→GCG)	gem26_03707 ←	hypothetical protein
RA	gem26_1	4007274	2 bp→GT	coding (1353‑1354/1434 nt)	gem26_03707 ←	hypothetical protein
RA	gem26_1	4007278	G→T	T450T (ACC→ACA)	gem26_03707 ←	hypothetical protein
RA	gem26_1	4007286	G→A	L448L (CTG→TTG)	gem26_03707 ←	hypothetical protein
RA	gem26_1	4007290	A→T	V446V (GTT→GTA)	gem26_03707 ←	hypothetical protein
RA	gem26_1	4007596	A→C	V344V (GTT→GTG)	gem26_03707 ←	hypothetical protein
RA	gem26_1	4007599	C→T	A343A (GCG→GCA)	gem26_03707 ←	hypothetical protein
RA	gem26_1	4007629	A→G	I333V (ATT→GTC)	gem26_03707 ←	hypothetical protein
RA	gem26_1	4007631	T→C	I333V (ATT→GTC)	gem26_03707 ←	hypothetical protein
RA	gem26_1	4007635	G→A	G331G (GGC→GGT)	gem26_03707 ←	hypothetical protein
RA	gem26_1	4007638	A→G	L330L (CTT→CTC)	gem26_03707 ←	hypothetical protein
RA	gem26_1	4007650	C→T	A326A (GCG→GCA)	gem26_03707 ←	hypothetical protein
RA	gem26_1	4007659	T→C	L323L (CTA→CTG)	gem26_03707 ←	hypothetical protein
RA	gem26_1	4007671	C→T	E319E (GAG→GAA)	gem26_03707 ←	hypothetical protein
RA	gem26_1	4007683	A→G	V315I (GTT→ATC)	gem26_03707 ←	hypothetical protein
RA	gem26_1	4007685	C→T	V315I (GTT→ATC)	gem26_03707 ←	hypothetical protein
RA	gem26_1	4007692	C→T	G312G (GGG→GGA)	gem26_03707 ←	hypothetical protein
RA	gem26_1	4007695	A→G	Y311Y (TAT→TAC)	gem26_03707 ←	hypothetical protein
RA	gem26_1	4007704	C→G	V308V (GTG→GTC)	gem26_03707 ←	hypothetical protein
RA	gem26_1	4007716	A→G	L304L (CTT→CTC)	gem26_03707 ←	hypothetical protein
RA	gem26_1	4007725	T→C	E301E (GAA→GAG)	gem26_03707 ←	hypothetical protein
RA	gem26_1	4007728	A→C	L300L (CTT→CTG)	gem26_03707 ←	hypothetical protein
RA	gem26_1	4007734	G→A	F298F (TTC→TTT)	gem26_03707 ←	hypothetical protein
RA	gem26_1	4007740	A→G	F296F (TTT→TTC)	gem26_03707 ←	hypothetical protein
RA	gem26_1	4007749	C→A	G293G (GGG→GGT)	gem26_03707 ←	hypothetical protein
RA	gem26_1	4007752	T→G	A292A (GCA→GCC)	gem26_03707 ←	hypothetical protein
RA	gem26_1	4007764	A→G	G288G (GGT→GGC)	gem26_03707 ←	hypothetical protein
RA	gem26_1	4007767	C→T	P287P (CCG→CCA)	gem26_03707 ←	hypothetical protein
RA	gem26_1	4007794	A→C	H278Q (CAT→CAG)	gem26_03707 ←	hypothetical protein
RA	gem26_1	4007797	G→T	G277G (GGC→GGA)	gem26_03707 ←	hypothetical protein
RA	gem26_1	4007800	A→G	T276T (ACT→ACC)	gem26_03707 ←	hypothetical protein
RA	gem26_1	4007806	G→C	G274G (GGC→GGG)	gem26_03707 ←	hypothetical protein
RA	gem26_1	4007809	A→G	D273D (GAT→GAC)	gem26_03707 ←	hypothetical protein
RA	gem26_1	4007821	G→A	S269S (AGC→AGT)	gem26_03707 ←	hypothetical protein
RA	gem26_1	4007824	G→C	F268L (TTC→TTG)	gem26_03707 ←	hypothetical protein
RA	gem26_1	4007827	T→A	S267S (TCA→TCT)	gem26_03707 ←	hypothetical protein
RA	gem26_1	4007830	T→A	Q266H (CAA→CAT)	gem26_03707 ←	hypothetical protein
RA	gem26_1	4007836	T→A	R264R (CGA→CGT)	gem26_03707 ←	hypothetical protein
RA	gem26_1	4007839	A→C	G263G (GGT→GGG)	gem26_03707 ←	hypothetical protein
RA	gem26_1	4007845	C→T	G261G (GGG→GGA)	gem26_03707 ←	hypothetical protein
RA	gem26_1	4007848	G→A	G260G (GGC→GGT)	gem26_03707 ←	hypothetical protein
RA	gem26_1	4007869	T→C	A253A (GCA→GCG)	gem26_03707 ←	hypothetical protein
RA	gem26_1	4007881	T→C	L249M (TTA→CTG)	gem26_03707 ←	hypothetical protein
RA	gem26_1	4007883	A→G	L249M (TTA→CTG)	gem26_03707 ←	hypothetical protein
RA	gem26_1	4007890	A→G	F246F (TTT→TTC)	gem26_03707 ←	hypothetical protein
RA	gem26_1	4007899	A→G	F243F (TTT→TTC)	gem26_03707 ←	hypothetical protein
RA	gem26_1	4007908	G→A	R240R (CGC→CGT)	gem26_03707 ←	hypothetical protein
RA	gem26_1	4007911	T→G	G239G (GGA→GGC)	gem26_03707 ←	hypothetical protein
RA	gem26_1	4007914	G→A	G238G (GGC→GGT)	gem26_03707 ←	hypothetical protein
RA	gem26_1	4007917	A→G	I237I (ATT→ATC)	gem26_03707 ←	hypothetical protein
RA	gem26_1	4007926	G→A	A234A (GCC→GCT)	gem26_03707 ←	hypothetical protein
RA	gem26_1	4007928	2 bp→TG	coding (699‑700/1434 nt)	gem26_03707 ←	hypothetical protein
RA	gem26_1	4007932	G→T	P232P (CCC→CCA)	gem26_03707 ←	hypothetical protein
RA	gem26_1	4007938	C→A	A230A (GCG→GCT)	gem26_03707 ←	hypothetical protein
RA	gem26_1	4007959	A→G	S223S (AGT→AGC)	gem26_03707 ←	hypothetical protein
RA	gem26_1	4007962	A→G	A222A (GCT→GCC)	gem26_03707 ←	hypothetical protein
RA	gem26_1	4007971	T→C	Q219Q (CAA→CAG)	gem26_03707 ←	hypothetical protein
RA	gem26_1	4007986	A→C	G214G (GGT→GGG)	gem26_03707 ←	hypothetical protein
RA	gem26_1	4008000	G→A	L210L (CTG→TTG)	gem26_03707 ←	hypothetical protein
RA	gem26_1	4008010	T→C	E206E (GAA→GAG)	gem26_03707 ←	hypothetical protein
RA	gem26_1	4008013	C→T	P205P (CCG→CCA)	gem26_03707 ←	hypothetical protein
RA	gem26_1	4008019	C→T	A203A (GCG→GCA)	gem26_03707 ←	hypothetical protein
RA	gem26_1	4008028	G→T	A200A (GCC→GCA)	gem26_03707 ←	hypothetical protein
RA	gem26_1	4008031	A→G	R199R (CGT→CGC)	gem26_03707 ←	hypothetical protein
RA	gem26_1	4008040	T→C	L196L (TTA→TTG)	gem26_03707 ←	hypothetical protein
RA	gem26_1	4008042	2 bp→GG	coding (585‑586/1434 nt)	gem26_03707 ←	hypothetical protein
RA	gem26_1	4008046	G→A	G194G (GGC→GGT)	gem26_03707 ←	hypothetical protein
RA	gem26_1	4008064	C→G	A188A (GCG→GCC)	gem26_03707 ←	hypothetical protein
RA	gem26_1	4008085	T→C	G181G (GGA→GGG)	gem26_03707 ←	hypothetical protein
RA	gem26_1	4008112	C→T	P172P (CCG→CCA)	gem26_03707 ←	hypothetical protein
RA	gem26_1	4008115	A→T	V171V (GTT→GTA)	gem26_03707 ←	hypothetical protein
RA	gem26_1	4008127	A→G	S167S (TCT→TCC)	gem26_03707 ←	hypothetical protein
RA	gem26_1	4008163	T→G	A155A (GCA→GCC)	gem26_03707 ←	hypothetical protein
RA	gem26_1	4008187	G→T	G147G (GGC→GGA)	gem26_03707 ←	hypothetical protein
RA	gem26_1	4008205	C→T	G141G (GGG→GGA)	gem26_03707 ←	hypothetical protein
RA	gem26_1	4008208	T→C	G140G (GGA→GGG)	gem26_03707 ←	hypothetical protein
RA	gem26_1	4008214	G→A	V138V (GTC→GTT)	gem26_03707 ←	hypothetical protein
RA	gem26_1	4008226	G→C	L134L (CTC→CTG)	gem26_03707 ←	hypothetical protein
RA	gem26_1	4008232	G→A	V132V (GTC→GTT)	gem26_03707 ←	hypothetical protein
RA	gem26_1	4008247	G→A	G127G (GGC→GGT)	gem26_03707 ←	hypothetical protein
RA	gem26_1	4008256	G→A	N124N (AAC→AAT)	gem26_03707 ←	hypothetical protein
RA	gem26_1	4008277	G→A	N117N (AAC→AAT)	gem26_03707 ←	hypothetical protein
RA	gem26_1	4008292	T→C	T112T (ACA→ACG)	gem26_03707 ←	hypothetical protein
RA	gem26_1	4008298	A→G	G110G (GGT→GGC)	gem26_03707 ←	hypothetical protein
RA	gem26_1	4008325	A→G	D101D (GAT→GAC)	gem26_03707 ←	hypothetical protein
RA	gem26_1	4008346	A→G	V94V (GTT→GTC)	gem26_03707 ←	hypothetical protein
RA	gem26_1	4008352	G→A	F92F (TTC→TTT)	gem26_03707 ←	hypothetical protein
RA	gem26_1	4008358	C→G	A90A (GCG→GCC)	gem26_03707 ←	hypothetical protein
RA	gem26_1	4008364	T→C	L88L (TTA→TTG)	gem26_03707 ←	hypothetical protein
RA	gem26_1	4008376	G→T	R84R (CGC→CGA)	gem26_03707 ←	hypothetical protein
RA	gem26_1	4008427	G→A	A67A (GCC→GCT)	gem26_03707 ←	hypothetical protein
RA	gem26_1	4008436	T→C	L64L (CTA→CTG)	gem26_03707 ←	hypothetical protein
RA	gem26_1	4008439	C→T	A63A (GCG→GCA)	gem26_03707 ←	hypothetical protein
RA	gem26_1	4008447	A→C	S61A (TCC→GCC)	gem26_03707 ←	hypothetical protein
RA	gem26_1	4008684	C→G	intergenic (‑57/+903)	gem26_03707 ← / ← cpsACP	hypothetical protein/putative acid phosphatase
RA	gem26_1	4008890	T→C	intergenic (‑263/+697)	gem26_03707 ← / ← cpsACP	hypothetical protein/putative acid phosphatase
RA	gem26_1	4008919	T→G	intergenic (‑292/+668)	gem26_03707 ← / ← cpsACP	hypothetical protein/putative acid phosphatase
RA	gem26_1	4008921	3 bp→GCG	intergenic (‑294/+664)	gem26_03707 ← / ← cpsACP	hypothetical protein/putative acid phosphatase
RA	gem26_1	4008939	T→A	intergenic (‑312/+648)	gem26_03707 ← / ← cpsACP	hypothetical protein/putative acid phosphatase
RA	gem26_1	4008944	Δ1 bp	intergenic (‑317/+643)	gem26_03707 ← / ← cpsACP	hypothetical protein/putative acid phosphatase
RA	gem26_1	4008948	A→T	intergenic (‑321/+639)	gem26_03707 ← / ← cpsACP	hypothetical protein/putative acid phosphatase
RA	gem26_1	4008974	A→G	intergenic (‑347/+613)	gem26_03707 ← / ← cpsACP	hypothetical protein/putative acid phosphatase
RA	gem26_1	4009054	(T)5→6	intergenic (‑427/+533)	gem26_03707 ← / ← cpsACP	hypothetical protein/putative acid phosphatase
RA	gem26_1	4009062	C→T	intergenic (‑435/+525)	gem26_03707 ← / ← cpsACP	hypothetical protein/putative acid phosphatase
RA	gem26_1	4009172	+A	intergenic (‑545/+415)	gem26_03707 ← / ← cpsACP	hypothetical protein/putative acid phosphatase
RA	gem26_1	4009251	A→G	intergenic (‑624/+336)	gem26_03707 ← / ← cpsACP	hypothetical protein/putative acid phosphatase
RA	gem26_1	4009307	T→C	intergenic (‑680/+280)	gem26_03707 ← / ← cpsACP	hypothetical protein/putative acid phosphatase
RA	gem26_1	4009387	A→G	intergenic (‑760/+200)	gem26_03707 ← / ← cpsACP	hypothetical protein/putative acid phosphatase
RA	gem26_1	4009435	G→A	intergenic (‑808/+152)	gem26_03707 ← / ← cpsACP	hypothetical protein/putative acid phosphatase
RA	gem26_1	4009455	G→T	intergenic (‑828/+132)	gem26_03707 ← / ← cpsACP	hypothetical protein/putative acid phosphatase
RA	gem26_1	4009512	G→A	intergenic (‑885/+75)	gem26_03707 ← / ← cpsACP	hypothetical protein/putative acid phosphatase
RA	gem26_1	4009653	A→G	I188I (ATT→ATC)	cpsACP ←	putative acid phosphatase
RA	gem26_1	4009689	G→A	G176G (GGC→GGT)	cpsACP ←	putative acid phosphatase
RA	gem26_1	4009710	C→T	P169P (CCG→CCA)	cpsACP ←	putative acid phosphatase
RA	gem26_1	4009731	A→G	V162V (GTT→GTC)	cpsACP ←	putative acid phosphatase
RA	gem26_1	4009751	G→T	H156N (CAT→AAT)	cpsACP ←	putative acid phosphatase
RA	gem26_1	4009769	G→A	P150S (CCT→TCT)	cpsACP ←	putative acid phosphatase
RA	gem26_1	4009844	A→C	F125V (TTC→GTC)	cpsACP ←	putative acid phosphatase
RA	gem26_1	4009910	C→T	V103I (GTT→ATT)	cpsACP ←	putative acid phosphatase
RA	gem26_1	4009930	A→G	V96A (GTC→GCC)	cpsACP ←	putative acid phosphatase
RA	gem26_1	4009998	A→G	S73S (AGT→AGC)	cpsACP ←	putative acid phosphatase
RA	gem26_1	4010022	A→G	R65R (CGT→CGC)	cpsACP ←	putative acid phosphatase
RA	gem26_1	4010386	T→C	intergenic (‑170/+223)	cpsACP ← / ← galF_2	putative acid phosphatase/UDP‑glucose pyrophosphorylase
RA	gem26_1	4010390	G→T	intergenic (‑174/+219)	cpsACP ← / ← galF_2	putative acid phosphatase/UDP‑glucose pyrophosphorylase
RA	gem26_1	4010557	A→T	intergenic (‑341/+52)	cpsACP ← / ← galF_2	putative acid phosphatase/UDP‑glucose pyrophosphorylase
RA	gem26_1	4010789	C→T	Q239Q (CAG→CAA)	galF_2 ←	UDP‑glucose pyrophosphorylase
RA	gem26_1	4010888	A→G	T206T (ACT→ACC)	galF_2 ←	UDP‑glucose pyrophosphorylase
RA	gem26_1	4010897	C→T	E203E (GAG→GAA)	galF_2 ←	UDP‑glucose pyrophosphorylase
RA	gem26_1	4010987	A→G	L173L (CTT→CTC)	galF_2 ←	UDP‑glucose pyrophosphorylase
RA	gem26_1	4011002	G→A	R168R (CGC→CGT)	galF_2 ←	UDP‑glucose pyrophosphorylase
RA	gem26_1	4011125	T→C	P127P (CCA→CCG)	galF_2 ←	UDP‑glucose pyrophosphorylase
RA	gem26_1	4011293	T→G	T71T (ACA→ACC)	galF_2 ←	UDP‑glucose pyrophosphorylase
RA	gem26_2	62059	C→T	L222L (CTC→CTT)	ylpA_1 →	Lipoprotein YlpA
RA	gem26_2	62208	2 bp→AG	intergenic (+83/‑281)	ylpA_1 → / → traD_1	Lipoprotein YlpA/Coupling protein TraD
RA	gem26_2	62211	G→T	intergenic (+86/‑279)	ylpA_1 → / → traD_1	Lipoprotein YlpA/Coupling protein TraD
RA	gem26_2	62214	Δ1 bp	intergenic (+89/‑276)	ylpA_1 → / → traD_1	Lipoprotein YlpA/Coupling protein TraD
RA	gem26_2	62220	G→C	intergenic (+95/‑270)	ylpA_1 → / → traD_1	Lipoprotein YlpA/Coupling protein TraD
RA	gem26_2	62225	G→A	intergenic (+100/‑265)	ylpA_1 → / → traD_1	Lipoprotein YlpA/Coupling protein TraD
RA	gem26_2	62570	T→C	N27N (AAT→AAC)	traD_1 →	Coupling protein TraD
RA	gem26_2	62615	G→A	G42G (GGG→GGA)	traD_1 →	Coupling protein TraD
RA	gem26_2	63053	C→T	F188F (TTC→TTT)	traD_1 →	Coupling protein TraD
RA	gem26_2	63074	Δ1 bp	coding (585/594 nt)	traD_1 →	Coupling protein TraD
RA	gem26_2	63075	T→C	F196L (TTC→CTC)	traD_1 →	Coupling protein TraD
RA	gem26_2	63260	Δ1 bp	intergenic (+177/–)	traD_1 → / –	Coupling protein TraD/–
RA	gem26_2	63366	2 bp→T	intergenic (+283/–)	traD_1 → / –	Coupling protein TraD/–
RA	gem26_2	63377	G→A	intergenic (+294/–)	traD_1 → / –	Coupling protein TraD/–
RA	gem26_2	63387	Δ1 bp	intergenic (+304/–)	traD_1 → / –	Coupling protein TraD/–
RA	gem26_2	63392	C→G	intergenic (+309/–)	traD_1 → / –	Coupling protein TraD/–
JC	gem26_3	10030	Δ3 bp	coding (152‑154/171 nt)	gem26_04964 ←	hypothetical protein
JC	gem26_3	10033	+GAC	coding (151/171 nt)	gem26_04964 ←	hypothetical protein
RA	gem26_3	10794	A→G	intergenic (‑611/+2)	gem26_04964 ← / ← traD_2	hypothetical protein/Coupling protein TraD
RA	gem26_3	11836	C→T	intergenic (‑132/+23)	traD_3 ← / ← traD_4	Coupling protein TraD/Coupling protein TraD
RA	gem26_3	11845	Δ1 bp	intergenic (‑141/+14)	traD_3 ← / ← traD_4	Coupling protein TraD/Coupling protein TraD
RA	gem26_3	11864	Δ1 bp	coding (466/471 nt)	traD_4 ←	Coupling protein TraD
RA	gem26_3	12045	T→G	I95I (ATA→ATC)	traD_4 ←	Coupling protein TraD
RA	gem26_3	12249	G→A	N27N (AAC→AAT)	traD_4 ←	Coupling protein TraD
RA	gem26_3	12423	Δ1 bp	intergenic (‑94/+269)	traD_4 ← / ← ylpA_2	Coupling protein TraD/Lipoprotein YlpA
RA	gem26_3	12431	Δ1 bp	intergenic (‑102/+261)	traD_4 ← / ← ylpA_2	Coupling protein TraD/Lipoprotein YlpA
RA	gem26_3	12464	G→A	intergenic (‑135/+228)	traD_4 ← / ← ylpA_2	Coupling protein TraD/Lipoprotein YlpA

## Sheet: NTUH_Delta
evidence	seq id	position	mutation	annotation	gene	description

## Sheet: NTUH_K1
evidence	seq id	position	mutation	annotation	gene	description
RA	gem56_1	3531857	A→G	Y12H (TAT→CAT)	wcaG ←	GDP‑fucose synthetase
RA	gem56_1	3535773	C→T	D42N (GAT→AAT)	wzy ←	O‑antigen and lipid‑linked capsular repeat unit polymerase
RA	gem56_1	3535893	T→A	I2L (ATA→TTA)	wzy ←	O‑antigen and lipid‑linked capsular repeat unit polymerase
RA	gem56_1	3538742	2 bp→GA	coding (1789‑1790/2154 nt)	wzc ←	tyrosine‑protein kinase
RA	gem56_1	3539103	A→T	L477M (TTG→ATG)	wzc ←	tyrosine‑protein kinase

## Sheet: NTUH_K2
evidence	seq id	position	mutation	annotation	gene	description
RA	gem56_1	3521989	T→C	P255P (CCA→CCG)	ugd ←	UDP‑glucose 6‑dehydrogenase
RA	gem56_1	3522007	G→A	Y249Y (TAC→TAT)	ugd ←	UDP‑glucose 6‑dehydrogenase
RA	gem56_1	3522010	G→A	G248G (GGC→GGT)	ugd ←	UDP‑glucose 6‑dehydrogenase
RA	gem56_1	3522028	A→G	Y242Y (TAT→TAC)	ugd ←	UDP‑glucose 6‑dehydrogenase
RA	gem56_1	3522031	A→G	H241H (CAT→CAC)	ugd ←	UDP‑glucose 6‑dehydrogenase
RA	gem56_1	3522184	A→G	S190S (TCT→TCC)	ugd ←	UDP‑glucose 6‑dehydrogenase
RA	gem56_1	3522202	C→T	P184P (CCG→CCA)	ugd ←	UDP‑glucose 6‑dehydrogenase
RA	gem56_1	3522244	G→A	F170F (TTC→TTT)	ugd ←	UDP‑glucose 6‑dehydrogenase
RA	gem56_1	3522262	G→A	S164S (TCC→TCT)	ugd ←	UDP‑glucose 6‑dehydrogenase
RA	gem56_1	3522292	A→G	H154H (CAT→CAC)	ugd ←	UDP‑glucose 6‑dehydrogenase
RA	gem56_1	3522295	T→C	L153L (CTA→CTG)	ugd ←	UDP‑glucose 6‑dehydrogenase
RA	gem56_1	3522327	A→G	L143L (TTG→CTG)	ugd ←	UDP‑glucose 6‑dehydrogenase
RA	gem56_1	3522334	A→C	P140P (CCT→CCG)	ugd ←	UDP‑glucose 6‑dehydrogenase
RA	gem56_1	3522385	G→A	F123F (TTC→TTT)	ugd ←	UDP‑glucose 6‑dehydrogenase
RA	gem56_1	3522418	T→C	V112V (GTA→GTG)	ugd ←	UDP‑glucose 6‑dehydrogenase
RA	gem56_1	3522475	G→A	N93N (AAC→AAT)	ugd ←	UDP‑glucose 6‑dehydrogenase
RA	gem56_1	3522490	T→C	K88K (AAA→AAG)	ugd ←	UDP‑glucose 6‑dehydrogenase
RA	gem56_1	3522514	C→G	A80A (GCG→GCC)	ugd ←	UDP‑glucose 6‑dehydrogenase
RA	gem56_1	3522538	G→A	R72R (CGC→CGT)	ugd ←	UDP‑glucose 6‑dehydrogenase
RA	gem56_1	3522541	G→A	Y71Y (TAC→TAT)	ugd ←	UDP‑glucose 6‑dehydrogenase
RA	gem56_1	3522544	C→G	A70A (GCG→GCC)	ugd ←	UDP‑glucose 6‑dehydrogenase
RA	gem56_1	3522556	A→G	D66D (GAT→GAC)	ugd ←	UDP‑glucose 6‑dehydrogenase
RA	gem56_1	3522565	G→A	A63A (GCC→GCT)	ugd ←	UDP‑glucose 6‑dehydrogenase
RA	gem56_1	3522616	G→C	V46V (GTC→GTG)	ugd ←	UDP‑glucose 6‑dehydrogenase
RA	gem56_1	3522697	G→A	I19I (ATC→ATT)	ugd ←	UDP‑glucose 6‑dehydrogenase
RA	gem56_1	3522812	T→G	intergenic (‑59/+105)	ugd ← / ← manB_1	UDP‑glucose 6‑dehydrogenase/phosphomannomutase
RA	gem56_1	3522845	T→A	intergenic (‑92/+72)	ugd ← / ← manB_1	UDP‑glucose 6‑dehydrogenase/phosphomannomutase
RA	gem56_1	3522870	A→T	intergenic (‑117/+47)	ugd ← / ← manB_1	UDP‑glucose 6‑dehydrogenase/phosphomannomutase
RA	gem56_1	3522887	T→G	intergenic (‑134/+30)	ugd ← / ← manB_1	UDP‑glucose 6‑dehydrogenase/phosphomannomutase
RA	gem56_1	3522899	T→C	intergenic (‑146/+18)	ugd ← / ← manB_1	UDP‑glucose 6‑dehydrogenase/phosphomannomutase
RA	gem56_1	3522909	A→G	intergenic (‑156/+8)	ugd ← / ← manB_1	UDP‑glucose 6‑dehydrogenase/phosphomannomutase
RA	gem56_1	3522944	G→A	T448T (ACC→ACT)	manB_1 ←	phosphomannomutase
RA	gem56_1	3522950	T→G	A446A (GCA→GCC)	manB_1 ←	phosphomannomutase
RA	gem56_1	3522953	A→G	N445N (AAT→AAC)	manB_1 ←	phosphomannomutase
RA	gem56_1	3523007	G→C	T427T (ACC→ACG)	manB_1 ←	phosphomannomutase
RA	gem56_1	3523010	A→G	N426N (AAT→AAC)	manB_1 ←	phosphomannomutase
RA	gem56_1	3523127	T→C	A387A (GCA→GCG)	manB_1 ←	phosphomannomutase
RA	gem56_1	3523205	G→A	S361S (AGC→AGT)	manB_1 ←	phosphomannomutase
RA	gem56_1	3523223	C→A	L355L (CTG→CTT)	manB_1 ←	phosphomannomutase
RA	gem56_1	3523358	G→C	T310T (ACC→ACG)	manB_1 ←	phosphomannomutase
RA	gem56_1	3523415	T→C	T291T (ACA→ACG)	manB_1 ←	phosphomannomutase
RA	gem56_1	3523445	T→C	G281G (GGA→GGG)	manB_1 ←	phosphomannomutase
RA	gem56_1	3523454	C→T	K278K (AAG→AAA)	manB_1 ←	phosphomannomutase
RA	gem56_1	3523469	T→C	E273E (GAA→GAG)	manB_1 ←	phosphomannomutase
RA	gem56_1	3523532	G→A	C252C (TGC→TGT)	manB_1 ←	phosphomannomutase
RA	gem56_1	3523581	G→A	A236V (GCG→GTG)	manB_1 ←	phosphomannomutase
RA	gem56_1	3523661	T→C	Q209Q (CAA→CAG)	manB_1 ←	phosphomannomutase
RA	gem56_1	3523697	A→G	A197A (GCT→GCC)	manB_1 ←	phosphomannomutase
RA	gem56_1	3523721	C→T	E189E (GAG→GAA)	manB_1 ←	phosphomannomutase
RA	gem56_1	3523784	G→A	F168F (TTC→TTT)	manB_1 ←	phosphomannomutase
RA	gem56_1	3523841	T→A	I149I (ATA→ATT)	manB_1 ←	phosphomannomutase
RA	gem56_1	3523847	A→G	R147R (CGT→CGC)	manB_1 ←	phosphomannomutase
RA	gem56_1	3523922	C→G	G122G (GGG→GGC)	manB_1 ←	phosphomannomutase
RA	gem56_1	3524192	G→A	Y32Y (TAC→TAT)	manB_1 ←	phosphomannomutase
RA	gem56_1	3524294	T→A	intergenic (‑7/+16)	manB_1 ← / ← manC	phosphomannomutase/mannose‑1‑phosphate guanylyltransferase/mannose‑6‑phosphate isomerase
RA	gem56_1	3524487	G→C	T413T (ACC→ACG)	manC ←	mannose‑1‑phosphate guanylyltransferase/mannose‑6‑phosphate isomerase
RA	gem56_1	3524538	A→G	H396H (CAT→CAC)	manC ←	mannose‑1‑phosphate guanylyltransferase/mannose‑6‑phosphate isomerase
RA	gem56_1	3524586	A→G	V380V (GTT→GTC)	manC ←	mannose‑1‑phosphate guanylyltransferase/mannose‑6‑phosphate isomerase
RA	gem56_1	3524685	A→G	F347F (TTT→TTC)	manC ←	mannose‑1‑phosphate guanylyltransferase/mannose‑6‑phosphate isomerase
RA	gem56_1	3524721	G→A	R335R (CGC→CGT)	manC ←	mannose‑1‑phosphate guanylyltransferase/mannose‑6‑phosphate isomerase
RA	gem56_1	3524756	T→C	I324V (ATC→GTC)	manC ←	mannose‑1‑phosphate guanylyltransferase/mannose‑6‑phosphate isomerase
RA	gem56_1	3524765	2 bp→AG	coding (960‑961/1416 nt)	manC ←	mannose‑1‑phosphate guanylyltransferase/mannose‑6‑phosphate isomerase
RA	gem56_1	3524811	G→A	Y305Y (TAC→TAT)	manC ←	mannose‑1‑phosphate guanylyltransferase/mannose‑6‑phosphate isomerase
RA	gem56_1	3524866	C→T	G287E (GGG→GAG)	manC ←	mannose‑1‑phosphate guanylyltransferase/mannose‑6‑phosphate isomerase
RA	gem56_1	3524868	G→A	D286D (GAC→GAT)	manC ←	mannose‑1‑phosphate guanylyltransferase/mannose‑6‑phosphate isomerase
RA	gem56_1	3524928	A→G	L266L (CTT→CTC)	manC ←	mannose‑1‑phosphate guanylyltransferase/mannose‑6‑phosphate isomerase
RA	gem56_1	3524979	A→G	S249S (TCT→TCC)	manC ←	mannose‑1‑phosphate guanylyltransferase/mannose‑6‑phosphate isomerase
RA	gem56_1	3524991	A→G	C245C (TGT→TGC)	manC ←	mannose‑1‑phosphate guanylyltransferase/mannose‑6‑phosphate isomerase
RA	gem56_1	3525015	G→A	I237I (ATC→ATT)	manC ←	mannose‑1‑phosphate guanylyltransferase/mannose‑6‑phosphate isomerase
RA	gem56_1	3525051	G→T	V225V (GTC→GTA)	manC ←	mannose‑1‑phosphate guanylyltransferase/mannose‑6‑phosphate isomerase
RA	gem56_1	3525057	G→A	A223A (GCC→GCT)	manC ←	mannose‑1‑phosphate guanylyltransferase/mannose‑6‑phosphate isomerase
RA	gem56_1	3525105	A→G	L207L (CTT→CTC)	manC ←	mannose‑1‑phosphate guanylyltransferase/mannose‑6‑phosphate isomerase
RA	gem56_1	3525171	A→G	A185A (GCT→GCC)	manC ←	mannose‑1‑phosphate guanylyltransferase/mannose‑6‑phosphate isomerase
RA	gem56_1	3525225	A→G	T167T (ACT→ACC)	manC ←	mannose‑1‑phosphate guanylyltransferase/mannose‑6‑phosphate isomerase
RA	gem56_1	3525228	A→G	H166H (CAT→CAC)	manC ←	mannose‑1‑phosphate guanylyltransferase/mannose‑6‑phosphate isomerase
RA	gem56_1	3525309	G→C	V139V (GTC→GTG)	manC ←	mannose‑1‑phosphate guanylyltransferase/mannose‑6‑phosphate isomerase
RA	gem56_1	3525486	A→G	L80L (CTT→CTC)	manC ←	mannose‑1‑phosphate guanylyltransferase/mannose‑6‑phosphate isomerase
RA	gem56_1	3525501	G→C	S75S (TCC→TCG)	manC ←	mannose‑1‑phosphate guanylyltransferase/mannose‑6‑phosphate isomerase
RA	gem56_1	3525510	G→A	N72N (AAC→AAT)	manC ←	mannose‑1‑phosphate guanylyltransferase/mannose‑6‑phosphate isomerase
RA	gem56_1	3525531	G→T	A65A (GCC→GCA)	manC ←	mannose‑1‑phosphate guanylyltransferase/mannose‑6‑phosphate isomerase
RA	gem56_1	3525543	G→A	R61R (CGC→CGT)	manC ←	mannose‑1‑phosphate guanylyltransferase/mannose‑6‑phosphate isomerase
RA	gem56_1	3525615	T→C	L37L (CTA→CTG)	manC ←	mannose‑1‑phosphate guanylyltransferase/mannose‑6‑phosphate isomerase
RA	gem56_1	3525639	G→A	R29R (CGC→CGT)	manC ←	mannose‑1‑phosphate guanylyltransferase/mannose‑6‑phosphate isomerase
RA	gem56_1	3525657	A→G	Y23Y (TAT→TAC)	manC ←	mannose‑1‑phosphate guanylyltransferase/mannose‑6‑phosphate isomerase
RA	gem56_1	3525699	A→G	G9G (GGT→GGC)	manC ←	mannose‑1‑phosphate guanylyltransferase/mannose‑6‑phosphate isomerase
RA	gem56_1	3525708	T→A	I6I (ATA→ATT)	manC ←	mannose‑1‑phosphate guanylyltransferase/mannose‑6‑phosphate isomerase
RA	gem56_1	3525745	G→A	intergenic (‑20/+216)	manC ← / ← gnd_1	mannose‑1‑phosphate guanylyltransferase/mannose‑6‑phosphate isomerase/gluconate‑6‑phosphate dehydrogenase
RA	gem56_1	3525787	C→T	intergenic (‑62/+174)	manC ← / ← gnd_1	mannose‑1‑phosphate guanylyltransferase/mannose‑6‑phosphate isomerase/gluconate‑6‑phosphate dehydrogenase
RA	gem56_1	3525800	A→G	intergenic (‑75/+161)	manC ← / ← gnd_1	mannose‑1‑phosphate guanylyltransferase/mannose‑6‑phosphate isomerase/gluconate‑6‑phosphate dehydrogenase
RA	gem56_1	3525802	G→A	intergenic (‑77/+159)	manC ← / ← gnd_1	mannose‑1‑phosphate guanylyltransferase/mannose‑6‑phosphate isomerase/gluconate‑6‑phosphate dehydrogenase
RA	gem56_1	3525807	G→A	intergenic (‑82/+154)	manC ← / ← gnd_1	mannose‑1‑phosphate guanylyltransferase/mannose‑6‑phosphate isomerase/gluconate‑6‑phosphate dehydrogenase
RA	gem56_1	3525838	C→A	intergenic (‑113/+123)	manC ← / ← gnd_1	mannose‑1‑phosphate guanylyltransferase/mannose‑6‑phosphate isomerase/gluconate‑6‑phosphate dehydrogenase
RA	gem56_1	3525843	C→T	intergenic (‑118/+118)	manC ← / ← gnd_1	mannose‑1‑phosphate guanylyltransferase/mannose‑6‑phosphate isomerase/gluconate‑6‑phosphate dehydrogenase
RA	gem56_1	3525849	+T	intergenic (‑124/+112)	manC ← / ← gnd_1	mannose‑1‑phosphate guanylyltransferase/mannose‑6‑phosphate isomerase/gluconate‑6‑phosphate dehydrogenase
RA	gem56_1	3525859	+GA	intergenic (‑134/+102)	manC ← / ← gnd_1	mannose‑1‑phosphate guanylyltransferase/mannose‑6‑phosphate isomerase/gluconate‑6‑phosphate dehydrogenase
RA	gem56_1	3525864	T→C	intergenic (‑139/+97)	manC ← / ← gnd_1	mannose‑1‑phosphate guanylyltransferase/mannose‑6‑phosphate isomerase/gluconate‑6‑phosphate dehydrogenase
RA	gem56_1	3525867	T→C	intergenic (‑142/+94)	manC ← / ← gnd_1	mannose‑1‑phosphate guanylyltransferase/mannose‑6‑phosphate isomerase/gluconate‑6‑phosphate dehydrogenase
RA	gem56_1	3525869	+A	intergenic (‑144/+92)	manC ← / ← gnd_1	mannose‑1‑phosphate guanylyltransferase/mannose‑6‑phosphate isomerase/gluconate‑6‑phosphate dehydrogenase
RA	gem56_1	3525873	Δ1 bp	intergenic (‑148/+88)	manC ← / ← gnd_1	mannose‑1‑phosphate guanylyltransferase/mannose‑6‑phosphate isomerase/gluconate‑6‑phosphate dehydrogenase
RA	gem56_1	3525875	T→A	intergenic (‑150/+86)	manC ← / ← gnd_1	mannose‑1‑phosphate guanylyltransferase/mannose‑6‑phosphate isomerase/gluconate‑6‑phosphate dehydrogenase
RA	gem56_1	3525877	C→G	intergenic (‑152/+84)	manC ← / ← gnd_1	mannose‑1‑phosphate guanylyltransferase/mannose‑6‑phosphate isomerase/gluconate‑6‑phosphate dehydrogenase
RA	gem56_1	3525881	T→C	intergenic (‑156/+80)	manC ← / ← gnd_1	mannose‑1‑phosphate guanylyltransferase/mannose‑6‑phosphate isomerase/gluconate‑6‑phosphate dehydrogenase
RA	gem56_1	3525892	Δ1 bp	intergenic (‑167/+69)	manC ← / ← gnd_1	mannose‑1‑phosphate guanylyltransferase/mannose‑6‑phosphate isomerase/gluconate‑6‑phosphate dehydrogenase
RA	gem56_1	3525894	A→G	intergenic (‑169/+67)	manC ← / ← gnd_1	mannose‑1‑phosphate guanylyltransferase/mannose‑6‑phosphate isomerase/gluconate‑6‑phosphate dehydrogenase
RA	gem56_1	3525910	+T	intergenic (‑185/+51)	manC ← / ← gnd_1	mannose‑1‑phosphate guanylyltransferase/mannose‑6‑phosphate isomerase/gluconate‑6‑phosphate dehydrogenase
RA	gem56_1	3525912	+CT	intergenic (‑187/+49)	manC ← / ← gnd_1	mannose‑1‑phosphate guanylyltransferase/mannose‑6‑phosphate isomerase/gluconate‑6‑phosphate dehydrogenase
RA	gem56_1	3525914	+C	intergenic (‑189/+47)	manC ← / ← gnd_1	mannose‑1‑phosphate guanylyltransferase/mannose‑6‑phosphate isomerase/gluconate‑6‑phosphate dehydrogenase
RA	gem56_1	3525922	A→T	intergenic (‑197/+39)	manC ← / ← gnd_1	mannose‑1‑phosphate guanylyltransferase/mannose‑6‑phosphate isomerase/gluconate‑6‑phosphate dehydrogenase
RA	gem56_1	3525933	T→C	intergenic (‑208/+28)	manC ← / ← gnd_1	mannose‑1‑phosphate guanylyltransferase/mannose‑6‑phosphate isomerase/gluconate‑6‑phosphate dehydrogenase
RA	gem56_1	3525936	T→A	intergenic (‑211/+25)	manC ← / ← gnd_1	mannose‑1‑phosphate guanylyltransferase/mannose‑6‑phosphate isomerase/gluconate‑6‑phosphate dehydrogenase
RA	gem56_1	3525947	+GGG	intergenic (‑222/+14)	manC ← / ← gnd_1	mannose‑1‑phosphate guanylyltransferase/mannose‑6‑phosphate isomerase/gluconate‑6‑phosphate dehydrogenase
RA	gem56_1	3525948	2 bp→CG	intergenic (‑223/+12)	manC ← / ← gnd_1	mannose‑1‑phosphate guanylyltransferase/mannose‑6‑phosphate isomerase/gluconate‑6‑phosphate dehydrogenase
RA	gem56_1	3525951	T→C	intergenic (‑226/+10)	manC ← / ← gnd_1	mannose‑1‑phosphate guanylyltransferase/mannose‑6‑phosphate isomerase/gluconate‑6‑phosphate dehydrogenase
RA	gem56_1	3525987	T→C	I461V (ATA→GTA)	gnd_1 ←	gluconate‑6‑phosphate dehydrogenase
RA	gem56_1	3526027	G→A	Y447Y (TAC→TAT)	gnd_1 ←	gluconate‑6‑phosphate dehydrogenase
RA	gem56_1	3526033	A→G	R445R (CGT→CGC)	gnd_1 ←	gluconate‑6‑phosphate dehydrogenase
RA	gem56_1	3526039	C→A	A443A (GCG→GCT)	gnd_1 ←	gluconate‑6‑phosphate dehydrogenase
RA	gem56_1	3526045	A→G	I441I (ATT→ATC)	gnd_1 ←	gluconate‑6‑phosphate dehydrogenase
RA	gem56_1	3526078	A→G	S430S (AGT→AGC)	gnd_1 ←	gluconate‑6‑phosphate dehydrogenase
RA	gem56_1	3526099	G→C	A423A (GCC→GCG)	gnd_1 ←	gluconate‑6‑phosphate dehydrogenase
RA	gem56_1	3526102	A→T	S422S (TCT→TCA)	gnd_1 ←	gluconate‑6‑phosphate dehydrogenase
RA	gem56_1	3526132	C→T	V412V (GTG→GTA)	gnd_1 ←	gluconate‑6‑phosphate dehydrogenase
RA	gem56_1	3526141	A→C	A409A (GCT→GCG)	gnd_1 ←	gluconate‑6‑phosphate dehydrogenase
RA	gem56_1	3526147	C→G	V407V (GTG→GTC)	gnd_1 ←	gluconate‑6‑phosphate dehydrogenase
RA	gem56_1	3526162	T→C	Q402Q (CAA→CAG)	gnd_1 ←	gluconate‑6‑phosphate dehydrogenase
RA	gem56_1	3526195	T→C	P391P (CCA→CCG)	gnd_1 ←	gluconate‑6‑phosphate dehydrogenase
RA	gem56_1	3526198	C→T	A390A (GCG→GCA)	gnd_1 ←	gluconate‑6‑phosphate dehydrogenase
RA	gem56_1	3526207	A→G	L387L (CTT→CTC)	gnd_1 ←	gluconate‑6‑phosphate dehydrogenase
RA	gem56_1	3526243	A→G	T375T (ACT→ACC)	gnd_1 ←	gluconate‑6‑phosphate dehydrogenase
RA	gem56_1	3526252	T→C	Q372Q (CAA→CAG)	gnd_1 ←	gluconate‑6‑phosphate dehydrogenase
RA	gem56_1	3526276	G→A	C364C (TGC→TGT)	gnd_1 ←	gluconate‑6‑phosphate dehydrogenase
RA	gem56_1	3526282	A→C	A362A (GCT→GCG)	gnd_1 ←	gluconate‑6‑phosphate dehydrogenase
RA	gem56_1	3526285	A→G	R361R (CGT→CGC)	gnd_1 ←	gluconate‑6‑phosphate dehydrogenase
RA	gem56_1	3526315	A→C	L351L (CTT→CTG)	gnd_1 ←	gluconate‑6‑phosphate dehydrogenase
RA	gem56_1	3526375	G→A	V331V (GTC→GTT)	gnd_1 ←	gluconate‑6‑phosphate dehydrogenase
RA	gem56_1	3526405	C→A	V321V (GTG→GTT)	gnd_1 ←	gluconate‑6‑phosphate dehydrogenase
RA	gem56_1	3526423	A→C	A315A (GCT→GCG)	gnd_1 ←	gluconate‑6‑phosphate dehydrogenase
RA	gem56_1	3526436	G→A	A311V (GCC→GTC)	gnd_1 ←	gluconate‑6‑phosphate dehydrogenase
RA	gem56_1	3526441	C→T	Q309Q (CAG→CAA)	gnd_1 ←	gluconate‑6‑phosphate dehydrogenase
RA	gem56_1	3526444	G→A	A308A (GCC→GCT)	gnd_1 ←	gluconate‑6‑phosphate dehydrogenase
RA	gem56_1	3526477	T→G	V297V (GTA→GTC)	gnd_1 ←	gluconate‑6‑phosphate dehydrogenase
RA	gem56_1	3526501	A→G	I289I (ATT→ATC)	gnd_1 ←	gluconate‑6‑phosphate dehydrogenase
RA	gem56_1	3526504	A→G	Y288Y (TAT→TAC)	gnd_1 ←	gluconate‑6‑phosphate dehydrogenase
RA	gem56_1	3526507	G→A	R287R (CGC→CGT)	gnd_1 ←	gluconate‑6‑phosphate dehydrogenase
RA	gem56_1	3526525	G→C	T281T (ACC→ACG)	gnd_1 ←	gluconate‑6‑phosphate dehydrogenase
RA	gem56_1	3526528	T→G	I280I (ATA→ATC)	gnd_1 ←	gluconate‑6‑phosphate dehydrogenase
RA	gem56_1	3526537	C→A	L277L (CTG→CTT)	gnd_1 ←	gluconate‑6‑phosphate dehydrogenase
RA	gem56_1	3526579	A→G	G263G (GGT→GGC)	gnd_1 ←	gluconate‑6‑phosphate dehydrogenase
RA	gem56_1	3526597	T→C	A257A (GCA→GCG)	gnd_1 ←	gluconate‑6‑phosphate dehydrogenase
RA	gem56_1	3526612	G→A	V252V (GTC→GTT)	gnd_1 ←	gluconate‑6‑phosphate dehydrogenase
RA	gem56_1	3526627	C→T	K247K (AAG→AAA)	gnd_1 ←	gluconate‑6‑phosphate dehydrogenase
RA	gem56_1	3526633	T→C	E245E (GAA→GAG)	gnd_1 ←	gluconate‑6‑phosphate dehydrogenase
RA	gem56_1	3526687	T→C	L227L (CTA→CTG)	gnd_1 ←	gluconate‑6‑phosphate dehydrogenase
RA	gem56_1	3526690	C→T	E226E (GAG→GAA)	gnd_1 ←	gluconate‑6‑phosphate dehydrogenase
RA	gem56_1	3526711	G→A	F219F (TTC→TTT)	gnd_1 ←	gluconate‑6‑phosphate dehydrogenase
RA	gem56_1	3526735	G→A	S211S (TCC→TCT)	gnd_1 ←	gluconate‑6‑phosphate dehydrogenase
RA	gem56_1	3526738	A→G	L210L (CTT→CTC)	gnd_1 ←	gluconate‑6‑phosphate dehydrogenase
RA	gem56_1	3526741	T→C	A209A (GCA→GCG)	gnd_1 ←	gluconate‑6‑phosphate dehydrogenase
RA	gem56_1	3526758	2 bp→GC	coding (609‑610/1407 nt)	gnd_1 ←	gluconate‑6‑phosphate dehydrogenase
RA	gem56_1	3526768	A→G	A200A (GCT→GCC)	gnd_1 ←	gluconate‑6‑phosphate dehydrogenase
RA	gem56_1	3526774	A→G	A198A (GCT→GCC)	gnd_1 ←	gluconate‑6‑phosphate dehydrogenase
RA	gem56_1	3526813	A→C	V185V (GTT→GTG)	gnd_1 ←	gluconate‑6‑phosphate dehydrogenase
RA	gem56_1	3526834	T→C	A178A (GCA→GCG)	gnd_1 ←	gluconate‑6‑phosphate dehydrogenase
RA	gem56_1	3526858	G→C	V170V (GTC→GTG)	gnd_1 ←	gluconate‑6‑phosphate dehydrogenase
RA	gem56_1	3526864	T→C	P168P (CCA→CCG)	gnd_1 ←	gluconate‑6‑phosphate dehydrogenase
RA	gem56_1	3526870	A→G	G166G (GGT→GGC)	gnd_1 ←	gluconate‑6‑phosphate dehydrogenase
RA	gem56_1	3526882	A→C	V162V (GTT→GTG)	gnd_1 ←	gluconate‑6‑phosphate dehydrogenase
RA	gem56_1	3526888	A→C	A160A (GCT→GCG)	gnd_1 ←	gluconate‑6‑phosphate dehydrogenase
RA	gem56_1	3526906	C→T	P154P (CCG→CCA)	gnd_1 ←	gluconate‑6‑phosphate dehydrogenase
RA	gem56_1	3526909	A→T	A153A (GCT→GCA)	gnd_1 ←	gluconate‑6‑phosphate dehydrogenase
RA	gem56_1	3526912	A→T	V152V (GTT→GTA)	gnd_1 ←	gluconate‑6‑phosphate dehydrogenase
RA	gem56_1	3526915	T→C	L151L (TTA→TTG)	gnd_1 ←	gluconate‑6‑phosphate dehydrogenase
RA	gem56_1	3526917	2 bp→GT	coding (450‑451/1407 nt)	gnd_1 ←	gluconate‑6‑phosphate dehydrogenase
RA	gem56_1	3526936	C→G	G144G (GGG→GGC)	gnd_1 ←	gluconate‑6‑phosphate dehydrogenase
RA	gem56_1	3526969	C→G	G133G (GGG→GGC)	gnd_1 ←	gluconate‑6‑phosphate dehydrogenase
RA	gem56_1	3526972	T→C	E132E (GAA→GAG)	gnd_1 ←	gluconate‑6‑phosphate dehydrogenase
RA	gem56_1	3526978	A→G	G130G (GGT→GGC)	gnd_1 ←	gluconate‑6‑phosphate dehydrogenase
RA	gem56_1	3526981	A→G	G129G (GGT→GGC)	gnd_1 ←	gluconate‑6‑phosphate dehydrogenase
RA	gem56_1	3527023	T→G	L115L (CTA→CTC)	gnd_1 ←	gluconate‑6‑phosphate dehydrogenase
RA	gem56_1	3527026	C→T	E114E (GAG→GAA)	gnd_1 ←	gluconate‑6‑phosphate dehydrogenase
RA	gem56_1	3527095	G→A	L91L (CTC→CTT)	gnd_1 ←	gluconate‑6‑phosphate dehydrogenase
RA	gem56_1	3527116	G→A	I84I (ATC→ATT)	gnd_1 ←	gluconate‑6‑phosphate dehydrogenase
RA	gem56_1	3527164	G→A	R68R (CGC→CGT)	gnd_1 ←	gluconate‑6‑phosphate dehydrogenase
RA	gem56_1	3527173	T→C	E65E (GAA→GAG)	gnd_1 ←	gluconate‑6‑phosphate dehydrogenase
RA	gem56_1	3527203	A→G	Y55Y (TAT→TAC)	gnd_1 ←	gluconate‑6‑phosphate dehydrogenase
RA	gem56_1	3527212	A→G	V52V (GTT→GTC)	gnd_1 ←	gluconate‑6‑phosphate dehydrogenase
RA	gem56_1	3527218	C→T	K50K (AAG→AAA)	gnd_1 ←	gluconate‑6‑phosphate dehydrogenase
RA	gem56_1	3527229	2 bp→TG	coding (138‑139/1407 nt)	gnd_1 ←	gluconate‑6‑phosphate dehydrogenase
RA	gem56_1	3527293	G→A	R25R (CGC→CGT)	gnd_1 ←	gluconate‑6‑phosphate dehydrogenase
RA	gem56_1	3527371	A→T	intergenic (‑4/+160)	gnd_1 ← / ← wcaJ	gluconate‑6‑phosphate dehydrogenase/UDP‑phosphate galactose phosphotransferase
RA	gem56_1	3527412	G→T	intergenic (‑45/+119)	gnd_1 ← / ← wcaJ	gluconate‑6‑phosphate dehydrogenase/UDP‑phosphate galactose phosphotransferase
RA	gem56_1	3527444	T→A	intergenic (‑77/+87)	gnd_1 ← / ← wcaJ	gluconate‑6‑phosphate dehydrogenase/UDP‑phosphate galactose phosphotransferase
RA	gem56_1	3527479	C→G	intergenic (‑112/+52)	gnd_1 ← / ← wcaJ	gluconate‑6‑phosphate dehydrogenase/UDP‑phosphate galactose phosphotransferase
RA	gem56_1	3527481	T→A	intergenic (‑114/+50)	gnd_1 ← / ← wcaJ	gluconate‑6‑phosphate dehydrogenase/UDP‑phosphate galactose phosphotransferase
RA	gem56_1	3527489	T→C	intergenic (‑122/+42)	gnd_1 ← / ← wcaJ	gluconate‑6‑phosphate dehydrogenase/UDP‑phosphate galactose phosphotransferase
RA	gem56_1	3527508	2 bp→AC	intergenic (‑141/+22)	gnd_1 ← / ← wcaJ	gluconate‑6‑phosphate dehydrogenase/UDP‑phosphate galactose phosphotransferase
RA	gem56_1	3527513	A→G	intergenic (‑146/+18)	gnd_1 ← / ← wcaJ	gluconate‑6‑phosphate dehydrogenase/UDP‑phosphate galactose phosphotransferase
RA	gem56_1	3527521	C→G	intergenic (‑154/+10)	gnd_1 ← / ← wcaJ	gluconate‑6‑phosphate dehydrogenase/UDP‑phosphate galactose phosphotransferase
RA	gem56_1	3527529	T→A	intergenic (‑162/+2)	gnd_1 ← / ← wcaJ	gluconate‑6‑phosphate dehydrogenase/UDP‑phosphate galactose phosphotransferase
RA	gem56_1	3527564	A→G	V457V (GTT→GTC)	wcaJ ←	UDP‑phosphate galactose phosphotransferase
RA	gem56_1	3527638	T→G	R433R (AGA→CGA)	wcaJ ←	UDP‑phosphate galactose phosphotransferase
RA	gem56_1	3527654	T→C	L427L (TTA→TTG)	wcaJ ←	UDP‑phosphate galactose phosphotransferase
RA	gem56_1	3527663	A→T	T424T (ACT→ACA)	wcaJ ←	UDP‑phosphate galactose phosphotransferase
RA	gem56_1	3527699	T→C	T412T (ACA→ACG)	wcaJ ←	UDP‑phosphate galactose phosphotransferase
RA	gem56_1	3527735	C→T	G400G (GGG→GGA)	wcaJ ←	UDP‑phosphate galactose phosphotransferase
RA	gem56_1	3527762	A→G	N391N (AAT→AAC)	wcaJ ←	UDP‑phosphate galactose phosphotransferase
RA	gem56_1	3527780	T→C	P385P (CCA→CCG)	wcaJ ←	UDP‑phosphate galactose phosphotransferase
RA	gem56_1	3527807	T→A	G376G (GGA→GGT)	wcaJ ←	UDP‑phosphate galactose phosphotransferase
RA	gem56_1	3527819	A→G	N372N (AAT→AAC)	wcaJ ←	UDP‑phosphate galactose phosphotransferase
RA	gem56_1	3527852	G→A	S361S (AGC→AGT)	wcaJ ←	UDP‑phosphate galactose phosphotransferase
RA	gem56_1	3527870	G→A	V355V (GTC→GTT)	wcaJ ←	UDP‑phosphate galactose phosphotransferase
RA	gem56_1	3527930	A→T	V335V (GTT→GTA)	wcaJ ←	UDP‑phosphate galactose phosphotransferase
RA	gem56_1	3527954	G→T	V327V (GTC→GTA)	wcaJ ←	UDP‑phosphate galactose phosphotransferase
RA	gem56_1	3527960	A→T	I325I (ATT→ATA)	wcaJ ←	UDP‑phosphate galactose phosphotransferase
RA	gem56_1	3527969	C→T	G322G (GGG→GGA)	wcaJ ←	UDP‑phosphate galactose phosphotransferase
RA	gem56_1	3527972	G→A	D321D (GAC→GAT)	wcaJ ←	UDP‑phosphate galactose phosphotransferase
RA	gem56_1	3527978	A→T	G319G (GGT→GGA)	wcaJ ←	UDP‑phosphate galactose phosphotransferase
RA	gem56_1	3527990	T→C	Q315Q (CAA→CAG)	wcaJ ←	UDP‑phosphate galactose phosphotransferase
RA	gem56_1	3527993	C→G	R314R (CGG→CGC)	wcaJ ←	UDP‑phosphate galactose phosphotransferase
RA	gem56_1	3527996	A→G	F313F (TTT→TTC)	wcaJ ←	UDP‑phosphate galactose phosphotransferase
RA	gem56_1	3528002	G→A	V311V (GTC→GTT)	wcaJ ←	UDP‑phosphate galactose phosphotransferase
RA	gem56_1	3528005	A→C	P310P (CCT→CCG)	wcaJ ←	UDP‑phosphate galactose phosphotransferase
RA	gem56_1	3528008	G→C	G309G (GGC→GGG)	wcaJ ←	UDP‑phosphate galactose phosphotransferase
RA	gem56_1	3528011	C→T	K308K (AAG→AAA)	wcaJ ←	UDP‑phosphate galactose phosphotransferase
RA	gem56_1	3528020	C→A	T305T (ACG→ACT)	wcaJ ←	UDP‑phosphate galactose phosphotransferase
RA	gem56_1	3528029	A→T	A302A (GCT→GCA)	wcaJ ←	UDP‑phosphate galactose phosphotransferase
RA	gem56_1	3528044	A→C	L297L (CTT→CTG)	wcaJ ←	UDP‑phosphate galactose phosphotransferase
RA	gem56_1	3528077	A→T	S286S (TCT→TCA)	wcaJ ←	UDP‑phosphate galactose phosphotransferase
RA	gem56_1	3528089	A→G	I282I (ATT→ATC)	wcaJ ←	UDP‑phosphate galactose phosphotransferase
RA	gem56_1	3528095	C→T	E280E (GAG→GAA)	wcaJ ←	UDP‑phosphate galactose phosphotransferase
RA	gem56_1	3528098	C→A	L279F (TTG→TTT)	wcaJ ←	UDP‑phosphate galactose phosphotransferase
RA	gem56_1	3528100	2 bp→GG	coding (834‑835/1404 nt)	wcaJ ←	UDP‑phosphate galactose phosphotransferase
RA	gem56_1	3528104	T→C	K277K (AAA→AAG)	wcaJ ←	UDP‑phosphate galactose phosphotransferase
RA	gem56_1	3528110	C→A	V275V (GTG→GTT)	wcaJ ←	UDP‑phosphate galactose phosphotransferase
RA	gem56_1	3528116	A→G	N273N (AAT→AAC)	wcaJ ←	UDP‑phosphate galactose phosphotransferase
RA	gem56_1	3528119	G→A	I272I (ATC→ATT)	wcaJ ←	UDP‑phosphate galactose phosphotransferase
RA	gem56_1	3528122	C→G	G271G (GGG→GGC)	wcaJ ←	UDP‑phosphate galactose phosphotransferase
RA	gem56_1	3528134	T→G	S267S (TCA→TCC)	wcaJ ←	UDP‑phosphate galactose phosphotransferase
RA	gem56_1	3542043	C→A	P25P (CCG→CCT)	wza ←	putative capsule polysaccharide export protein
RA	gem56_1	3542048	T→C	I24V (ATC→GTC)	wza ←	putative capsule polysaccharide export protein
RA	gem56_1	3542058	G→A	G20G (GGC→GGT)	wza ←	putative capsule polysaccharide export protein
RA	gem56_1	3542070	G→C	G16G (GGC→GGG)	wza ←	putative capsule polysaccharide export protein
RA	gem56_1	3542073	G→A	I15I (ATC→ATT)	wza ←	putative capsule polysaccharide export protein
RA	gem56_1	3542076	2 bp→CG	coding (41‑42/1134 nt)	wza ←	putative capsule polysaccharide export protein
RA	gem56_1	3542082	C→T	A12A (GCG→GCA)	wza ←	putative capsule polysaccharide export protein
RA	gem56_1	3542096	T→A	I8F (ATT→TTT)	wza ←	putative capsule polysaccharide export protein
RA	gem56_1	3542098	T→C	K7R (AAA→AGA)	wza ←	putative capsule polysaccharide export protein
RA	gem56_1	3542131	T→C	intergenic (‑14/+129)	wza ← / ← wzi	putative capsule polysaccharide export protein/surface assembly of capsule
RA	gem56_1	3542138	C→T	intergenic (‑21/+122)	wza ← / ← wzi	putative capsule polysaccharide export protein/surface assembly of capsule
RA	gem56_1	3542142	G→A	intergenic (‑25/+118)	wza ← / ← wzi	putative capsule polysaccharide export protein/surface assembly of capsule
RA	gem56_1	3542145	+T	intergenic (‑28/+115)	wza ← / ← wzi	putative capsule polysaccharide export protein/surface assembly of capsule
RA	gem56_1	3542169	C→G	intergenic (‑52/+91)	wza ← / ← wzi	putative capsule polysaccharide export protein/surface assembly of capsule
RA	gem56_1	3542182	A→T	intergenic (‑65/+78)	wza ← / ← wzi	putative capsule polysaccharide export protein/surface assembly of capsule
RA	gem56_1	3542184	G→A	intergenic (‑67/+76)	wza ← / ← wzi	putative capsule polysaccharide export protein/surface assembly of capsule
RA	gem56_1	3542187	G→A	intergenic (‑70/+73)	wza ← / ← wzi	putative capsule polysaccharide export protein/surface assembly of capsule
RA	gem56_1	3542190	T→C	intergenic (‑73/+70)	wza ← / ← wzi	putative capsule polysaccharide export protein/surface assembly of capsule
RA	gem56_1	3542192	2 bp→GC	intergenic (‑75/+67)	wza ← / ← wzi	putative capsule polysaccharide export protein/surface assembly of capsule
RA	gem56_1	3542200	+G	intergenic (‑83/+60)	wza ← / ← wzi	putative capsule polysaccharide export protein/surface assembly of capsule
RA	gem56_1	3542204	+G	intergenic (‑87/+56)	wza ← / ← wzi	putative capsule polysaccharide export protein/surface assembly of capsule
RA	gem56_1	3542213	G→A	intergenic (‑96/+47)	wza ← / ← wzi	putative capsule polysaccharide export protein/surface assembly of capsule
RA	gem56_1	3542231	Δ1 bp	intergenic (‑114/+29)	wza ← / ← wzi	putative capsule polysaccharide export protein/surface assembly of capsule
RA	gem56_1	3542233	T→G	intergenic (‑116/+27)	wza ← / ← wzi	putative capsule polysaccharide export protein/surface assembly of capsule
RA	gem56_1	3542242	+T	intergenic (‑125/+18)	wza ← / ← wzi	putative capsule polysaccharide export protein/surface assembly of capsule
RA	gem56_1	3542243	G→A	intergenic (‑126/+17)	wza ← / ← wzi	putative capsule polysaccharide export protein/surface assembly of capsule
RA	gem56_1	3542272	C→T	P474P (CCG→CCA)	wzi ←	surface assembly of capsule
RA	gem56_1	3542293	G→T	A467A (GCC→GCA)	wzi ←	surface assembly of capsule
RA	gem56_1	3542296	G→C	G466G (GGC→GGG)	wzi ←	surface assembly of capsule
RA	gem56_1	3543115	A→G	T193T (ACT→ACC)	wzi ←	surface assembly of capsule
RA	gem56_1	3543121	T→C	P191P (CCA→CCG)	wzi ←	surface assembly of capsule
RA	gem56_1	3543130	G→C	A188A (GCC→GCG)	wzi ←	surface assembly of capsule
RA	gem56_1	3543151	C→T	G181G (GGG→GGA)	wzi ←	surface assembly of capsule
RA	gem56_1	3543175	T→C	Q173Q (CAA→CAG)	wzi ←	surface assembly of capsule
RA	gem56_1	3543178	G→C	P172P (CCC→CCG)	wzi ←	surface assembly of capsule
RA	gem56_1	3543181	T→A	V171V (GTA→GTT)	wzi ←	surface assembly of capsule
RA	gem56_1	3543190	G→A	F168F (TTC→TTT)	wzi ←	surface assembly of capsule
RA	gem56_1	3543193	G→A	S167S (TCC→TCT)	wzi ←	surface assembly of capsule
RA	gem56_1	3543223	A→G	G157G (GGT→GGC)	wzi ←	surface assembly of capsule
RA	gem56_1	3543229	G→T	A155A (GCC→GCA)	wzi ←	surface assembly of capsule
RA	gem56_1	3543238	A→G	A152A (GCT→GCC)	wzi ←	surface assembly of capsule
RA	gem56_1	3543250	T→C	S148S (TCA→TCG)	wzi ←	surface assembly of capsule
RA	gem56_1	3543253	T→G	G147G (GGA→GGC)	wzi ←	surface assembly of capsule
RA	gem56_1	3543274	C→T	G140G (GGG→GGA)	wzi ←	surface assembly of capsule
RA	gem56_1	3543292	C→G	L134L (CTG→CTC)	wzi ←	surface assembly of capsule
RA	gem56_1	3543298	A→G	V132V (GTT→GTC)	wzi ←	surface assembly of capsule
RA	gem56_1	3543349	C→T	A115A (GCG→GCA)	wzi ←	surface assembly of capsule
RA	gem56_1	3543352	T→C	P114P (CCA→CCG)	wzi ←	surface assembly of capsule
RA	gem56_1	3543388	T→C	Q102K (CAA→AAG)	wzi ←	surface assembly of capsule
RA	gem56_1	3543390	G→T	Q102K (CAA→AAG)	wzi ←	surface assembly of capsule
RA	gem56_1	3543412	G→A	V94V (GTC→GTT)	wzi ←	surface assembly of capsule
RA	gem56_1	3543442	T→G	R84R (CGA→CGC)	wzi ←	surface assembly of capsule
RA	gem56_1	3543454	T→A	R80R (CGA→CGT)	wzi ←	surface assembly of capsule
RA	gem56_1	3543457	G→C	A79A (GCC→GCG)	wzi ←	surface assembly of capsule
RA	gem56_1	3543463	T→C	V77V (GTA→GTG)	wzi ←	surface assembly of capsule
RA	gem56_1	3543472	C→T	E74E (GAG→GAA)	wzi ←	surface assembly of capsule
RA	gem56_1	3543478	T→A	S72S (TCA→TCT)	wzi ←	surface assembly of capsule
RA	gem56_1	3543490	C→T	K68K (AAG→AAA)	wzi ←	surface assembly of capsule
RA	gem56_1	3543502	A→T	L64L (CTT→CTA)	wzi ←	surface assembly of capsule
RA	gem56_1	3543513	C→A	A61S (GCC→TCC)	wzi ←	surface assembly of capsule
RA	gem56_1	3543529	T→C	L55L (CTA→CTG)	wzi ←	surface assembly of capsule
RA	gem56_1	3543538	T→G	T52T (ACA→ACC)	wzi ←	surface assembly of capsule
RA	gem56_1	3543646	T→G	S16S (TCA→TCC)	wzi ←	surface assembly of capsule
RA	gem56_1	3543667	A→C	V9V (GTT→GTG)	wzi ←	surface assembly of capsule
RA	gem56_1	3543723	T→C	intergenic (‑30/+930)	wzi ← / ← cpsACP	surface assembly of capsule/acid phosphatase homologue
RA	gem56_1	3543726	T→A	intergenic (‑33/+927)	wzi ← / ← cpsACP	surface assembly of capsule/acid phosphatase homologue
RA	gem56_1	3543835	A→G	intergenic (‑142/+818)	wzi ← / ← cpsACP	surface assembly of capsule/acid phosphatase homologue
RA	gem56_1	3543840	Δ1 bp	intergenic (‑147/+813)	wzi ← / ← cpsACP	surface assembly of capsule/acid phosphatase homologue
RA	gem56_1	3543847	C→T	intergenic (‑154/+806)	wzi ← / ← cpsACP	surface assembly of capsule/acid phosphatase homologue
RA	gem56_1	3543852	C→T	intergenic (‑159/+801)	wzi ← / ← cpsACP	surface assembly of capsule/acid phosphatase homologue
RA	gem56_1	3543880	G→C	intergenic (‑187/+773)	wzi ← / ← cpsACP	surface assembly of capsule/acid phosphatase homologue
RA	gem56_1	3544578	A→G	intergenic (‑885/+75)	wzi ← / ← cpsACP	surface assembly of capsule/acid phosphatase homologue
RA	gem56_1	3544653	C→T	*210* (TAG→TAA)	cpsACP ←	acid phosphatase homologue
RA	gem56_1	3544659	2 bp→AG	coding (623‑624/630 nt)	cpsACP ←	acid phosphatase homologue
RA	gem56_1	3544767	C→A	L172L (CTG→CTT)	cpsACP ←	acid phosphatase homologue
RA	gem56_1	3544776	A→C	P169P (CCT→CCG)	cpsACP ←	acid phosphatase homologue
RA	gem56_1	3544779	G→A	V168V (GTC→GTT)	cpsACP ←	acid phosphatase homologue
RA	gem56_1	3544817	T→G	N156H (AAT→CAT)	cpsACP ←	acid phosphatase homologue
RA	gem56_1	3544831	G→T	A151D (GCT→GAT)	cpsACP ←	acid phosphatase homologue
RA	gem56_1	3544835	A→G	S150P (TCT→CCT)	cpsACP ←	acid phosphatase homologue
RA	gem56_1	3544910	C→A	V125F (GTC→TTC)	cpsACP ←	acid phosphatase homologue
RA	gem56_1	3544935	T→C	S116S (TCA→TCG)	cpsACP ←	acid phosphatase homologue
RA	gem56_1	3544941	C→G	G114G (GGG→GGC)	cpsACP ←	acid phosphatase homologue
RA	gem56_1	3544950	A→G	A111A (GCT→GCC)	cpsACP ←	acid phosphatase homologue
RA	gem56_1	3544961	T→C	I108V (ATT→GTT)	cpsACP ←	acid phosphatase homologue
RA	gem56_1	3544971	4 bp→AATA	coding (309‑312/630 nt)	cpsACP ←	acid phosphatase homologue
RA	gem56_1	3544977	A→G	A102A (GCT→GCC)	cpsACP ←	acid phosphatase homologue
RA	gem56_1	3544980	T→C	A101A (GCA→GCG)	cpsACP ←	acid phosphatase homologue
RA	gem56_1	3544986	2 bp→AC	coding (296‑297/630 nt)	cpsACP ←	acid phosphatase homologue
RA	gem56_1	3544991	A→G	L98L (TTG→CTG)	cpsACP ←	acid phosphatase homologue
RA	gem56_1	3544995	2 bp→GA	coding (287‑288/630 nt)	cpsACP ←	acid phosphatase homologue
RA	gem56_1	3545001	A→G	F94F (TTT→TTC)	cpsACP ←	acid phosphatase homologue
RA	gem56_1	3545076	A→G	Y69Y (TAT→TAC)	cpsACP ←	acid phosphatase homologue
RA	gem56_1	3545088	G→A	R65R (CGC→CGT)	cpsACP ←	acid phosphatase homologue
RA	gem56_1	3545094	G→A	G63G (GGC→GGT)	cpsACP ←	acid phosphatase homologue
RA	gem56_1	3545100	C→A	G61G (GGG→GGT)	cpsACP ←	acid phosphatase homologue
RA	gem56_1	3545124	A→G	S53S (TCT→TCC)	cpsACP ←	acid phosphatase homologue
RA	gem56_1	3545207	A→G	L26L (TTG→CTG)	cpsACP ←	acid phosphatase homologue
RA	gem56_1	3545241	G→A	V14V (GTC→GTT)	cpsACP ←	acid phosphatase homologue
RA	gem56_1	3545452	C→T	intergenic (‑170/+223)	cpsACP ← / ← galF_2	acid phosphatase homologue/UDP‑glucose pyrophosphorylase
RA	gem56_1	3545456	T→G	intergenic (‑174/+219)	cpsACP ← / ← galF_2	acid phosphatase homologue/UDP‑glucose pyrophosphorylase
RA	gem56_1	3545648	A→C	intergenic (‑366/+27)	cpsACP ← / ← galF_2	acid phosphatase homologue/UDP‑glucose pyrophosphorylase
RA	gem56_1	3545696	A→G	S292S (AGT→AGC)	galF_2 ←	UDP‑glucose pyrophosphorylase
RA	gem56_1	3545954	G→A	T206T (ACC→ACT)	galF_2 ←	UDP‑glucose pyrophosphorylase
RA	gem56_1	3545963	T→C	E203E (GAA→GAG)	galF_2 ←	UDP‑glucose pyrophosphorylase
RA	gem56_1	3546053	G→A	L173L (CTC→CTT)	galF_2 ←	UDP‑glucose pyrophosphorylase
RA	gem56_1	3546191	C→T	P127P (CCG→CCA)	galF_2 ←	UDP‑glucose pyrophosphorylase
RA	gem56_1	3546227	A→G	S115S (TCT→TCC)	galF_2 ←	UDP‑glucose pyrophosphorylase
RA	gem56_1	3546311	T→C	L87L (CTA→CTG)	galF_2 ←	UDP‑glucose pyrophosphorylase
RA	gem56_1	3546359	G→T	T71T (ACC→ACA)	galF_2 ←	UDP‑glucose pyrophosphorylase
RA	gem56_1	3546733	T→C	intergenic (‑162/‑598)	galF_2 ← / → gem56_03301	UDP‑glucose pyrophosphorylase/hypothetical protein

## Sheet: NTUH_K3
evidence	seq id	position	mutation	annotation	gene	description
RA	gem56_1	3522007	G→A	Y249Y (TAC→TAT)	ugd ←	UDP‑glucose 6‑dehydrogenase
RA	gem56_1	3522028	A→G	Y242Y (TAT→TAC)	ugd ←	UDP‑glucose 6‑dehydrogenase
RA	gem56_1	3522031	A→G	H241H (CAT→CAC)	ugd ←	UDP‑glucose 6‑dehydrogenase
RA	gem56_1	3522085	C→T	L223L (CTG→CTA)	ugd ←	UDP‑glucose 6‑dehydrogenase
RA	gem56_1	3522154	A→C	A200A (GCT→GCG)	ugd ←	UDP‑glucose 6‑dehydrogenase
RA	gem56_1	3522184	A→G	S190S (TCT→TCC)	ugd ←	UDP‑glucose 6‑dehydrogenase
RA	gem56_1	3522217	G→A	I179I (ATC→ATT)	ugd ←	UDP‑glucose 6‑dehydrogenase
RA	gem56_1	3522238	A→G	D172D (GAT→GAC)	ugd ←	UDP‑glucose 6‑dehydrogenase
RA	gem56_1	3522262	G→A	S164S (TCC→TCT)	ugd ←	UDP‑glucose 6‑dehydrogenase
RA	gem56_1	3522274	G→A	I160I (ATC→ATT)	ugd ←	UDP‑glucose 6‑dehydrogenase
RA	gem56_1	3522283	A→G	R157R (CGT→CGC)	ugd ←	UDP‑glucose 6‑dehydrogenase
RA	gem56_1	3522286	C→T	S156S (TCG→TCA)	ugd ←	UDP‑glucose 6‑dehydrogenase
RA	gem56_1	3522292	A→G	H154H (CAT→CAC)	ugd ←	UDP‑glucose 6‑dehydrogenase
RA	gem56_1	3522295	T→C	L153L (CTA→CTG)	ugd ←	UDP‑glucose 6‑dehydrogenase
RA	gem56_1	3522316	T→G	G146G (GGA→GGC)	ugd ←	UDP‑glucose 6‑dehydrogenase
RA	gem56_1	3522394	C→A	P120P (CCG→CCT)	ugd ←	UDP‑glucose 6‑dehydrogenase
RA	gem56_1	3522418	T→C	V112V (GTA→GTG)	ugd ←	UDP‑glucose 6‑dehydrogenase
RA	gem56_1	3522439	T→A	T105T (ACA→ACT)	ugd ←	UDP‑glucose 6‑dehydrogenase
RA	gem56_1	3522458	G→C	A99G (GCG→GGG)	ugd ←	UDP‑glucose 6‑dehydrogenase
RA	gem56_1	3522487	A→G	T89T (ACT→ACC)	ugd ←	UDP‑glucose 6‑dehydrogenase
RA	gem56_1	3522520	G→A	I78I (ATC→ATT)	ugd ←	UDP‑glucose 6‑dehydrogenase
RA	gem56_1	3522538	G→A	R72R (CGC→CGT)	ugd ←	UDP‑glucose 6‑dehydrogenase
RA	gem56_1	3522541	G→A	Y71Y (TAC→TAT)	ugd ←	UDP‑glucose 6‑dehydrogenase
RA	gem56_1	3522544	C→G	A70A (GCG→GCC)	ugd ←	UDP‑glucose 6‑dehydrogenase
RA	gem56_1	3522556	A→G	D66D (GAT→GAC)	ugd ←	UDP‑glucose 6‑dehydrogenase
RA	gem56_1	3522616	G→C	V46V (GTC→GTG)	ugd ←	UDP‑glucose 6‑dehydrogenase
RA	gem56_1	3522673	G→A	A27A (GCC→GCT)	ugd ←	UDP‑glucose 6‑dehydrogenase
RA	gem56_1	3522676	C→A	V26V (GTG→GTT)	ugd ←	UDP‑glucose 6‑dehydrogenase
RA	gem56_1	3522697	G→A	I19I (ATC→ATT)	ugd ←	UDP‑glucose 6‑dehydrogenase
RA	gem56_1	3522754	2 bp→TC	intergenic (‑1/+162)	ugd ← / ← manB_1	UDP‑glucose 6‑dehydrogenase/phosphomannomutase
RA	gem56_1	3522781	A→G	intergenic (‑28/+136)	ugd ← / ← manB_1	UDP‑glucose 6‑dehydrogenase/phosphomannomutase
RA	gem56_1	3522802	A→T	intergenic (‑49/+115)	ugd ← / ← manB_1	UDP‑glucose 6‑dehydrogenase/phosphomannomutase
RA	gem56_1	3522810	A→T	intergenic (‑57/+107)	ugd ← / ← manB_1	UDP‑glucose 6‑dehydrogenase/phosphomannomutase
RA	gem56_1	3522812	T→G	intergenic (‑59/+105)	ugd ← / ← manB_1	UDP‑glucose 6‑dehydrogenase/phosphomannomutase
RA	gem56_1	3522870	A→T	intergenic (‑117/+47)	ugd ← / ← manB_1	UDP‑glucose 6‑dehydrogenase/phosphomannomutase
RA	gem56_1	3522887	T→G	intergenic (‑134/+30)	ugd ← / ← manB_1	UDP‑glucose 6‑dehydrogenase/phosphomannomutase
RA	gem56_1	3523127	T→C	A387A (GCA→GCG)	manB_1 ←	phosphomannomutase
RA	gem56_1	3523133	T→C	G385G (GGA→GGG)	manB_1 ←	phosphomannomutase
RA	gem56_1	3523205	G→A	S361S (AGC→AGT)	manB_1 ←	phosphomannomutase
RA	gem56_1	3523358	G→C	T310T (ACC→ACG)	manB_1 ←	phosphomannomutase
RA	gem56_1	3523415	T→C	T291T (ACA→ACG)	manB_1 ←	phosphomannomutase
RA	gem56_1	3523421	A→G	R289R (CGT→CGC)	manB_1 ←	phosphomannomutase
RA	gem56_1	3523445	T→C	G281G (GGA→GGG)	manB_1 ←	phosphomannomutase
RA	gem56_1	3523454	C→T	K278K (AAG→AAA)	manB_1 ←	phosphomannomutase
RA	gem56_1	3523469	T→C	E273E (GAA→GAG)	manB_1 ←	phosphomannomutase
RA	gem56_1	3523661	T→C	Q209Q (CAA→CAG)	manB_1 ←	phosphomannomutase
RA	gem56_1	3523697	A→G	A197A (GCT→GCC)	manB_1 ←	phosphomannomutase
RA	gem56_1	3523721	C→T	E189E (GAG→GAA)	manB_1 ←	phosphomannomutase
RA	gem56_1	3523802	G→A	Y162Y (TAC→TAT)	manB_1 ←	phosphomannomutase
RA	gem56_1	3523820	G→A	V156V (GTC→GTT)	manB_1 ←	phosphomannomutase
RA	gem56_1	3523841	T→A	I149I (ATA→ATT)	manB_1 ←	phosphomannomutase
RA	gem56_1	3523847	A→G	R147R (CGT→CGC)	manB_1 ←	phosphomannomutase
RA	gem56_1	3523922	C→G	G122G (GGG→GGC)	manB_1 ←	phosphomannomutase
RA	gem56_1	3523997	C→G	A97A (GCG→GCC)	manB_1 ←	phosphomannomutase
RA	gem56_1	3524012	A→G	G92G (GGT→GGC)	manB_1 ←	phosphomannomutase
RA	gem56_1	3524018	A→G	D90D (GAT→GAC)	manB_1 ←	phosphomannomutase
RA	gem56_1	3524072	G→A	I72I (ATC→ATT)	manB_1 ←	phosphomannomutase
RA	gem56_1	3524156	C→A	G44G (GGG→GGT)	manB_1 ←	phosphomannomutase
RA	gem56_1	3524192	G→A	Y32Y (TAC→TAT)	manB_1 ←	phosphomannomutase
RA	gem56_1	3524403	G→A	G441G (GGC→GGT)	manC ←	mannose‑1‑phosphate guanylyltransferase/mannose‑6‑phosphate isomerase
RA	gem56_1	3524487	G→C	T413T (ACC→ACG)	manC ←	mannose‑1‑phosphate guanylyltransferase/mannose‑6‑phosphate isomerase
RA	gem56_1	3524538	A→G	H396H (CAT→CAC)	manC ←	mannose‑1‑phosphate guanylyltransferase/mannose‑6‑phosphate isomerase
RA	gem56_1	3524574	C→G	T384T (ACG→ACC)	manC ←	mannose‑1‑phosphate guanylyltransferase/mannose‑6‑phosphate isomerase
RA	gem56_1	3524577	A→G	I383I (ATT→ATC)	manC ←	mannose‑1‑phosphate guanylyltransferase/mannose‑6‑phosphate isomerase
RA	gem56_1	3524586	A→G	V380V (GTT→GTC)	manC ←	mannose‑1‑phosphate guanylyltransferase/mannose‑6‑phosphate isomerase
RA	gem56_1	3524589	G→A	N379N (AAC→AAT)	manC ←	mannose‑1‑phosphate guanylyltransferase/mannose‑6‑phosphate isomerase
RA	gem56_1	3524685	A→G	F347F (TTT→TTC)	manC ←	mannose‑1‑phosphate guanylyltransferase/mannose‑6‑phosphate isomerase
RA	gem56_1	3524756	T→C	I324V (ATC→GTC)	manC ←	mannose‑1‑phosphate guanylyltransferase/mannose‑6‑phosphate isomerase
RA	gem56_1	3524766	A→G	N320N (AAT→AAC)	manC ←	mannose‑1‑phosphate guanylyltransferase/mannose‑6‑phosphate isomerase
RA	gem56_1	3524811	G→A	Y305Y (TAC→TAT)	manC ←	mannose‑1‑phosphate guanylyltransferase/mannose‑6‑phosphate isomerase
RA	gem56_1	3524859	A→G	G289G (GGT→GGC)	manC ←	mannose‑1‑phosphate guanylyltransferase/mannose‑6‑phosphate isomerase
RA	gem56_1	3524866	C→T	G287E (GGG→GAG)	manC ←	mannose‑1‑phosphate guanylyltransferase/mannose‑6‑phosphate isomerase
RA	gem56_1	3524868	G→A	D286D (GAC→GAT)	manC ←	mannose‑1‑phosphate guanylyltransferase/mannose‑6‑phosphate isomerase
RA	gem56_1	3524928	A→G	L266L (CTT→CTC)	manC ←	mannose‑1‑phosphate guanylyltransferase/mannose‑6‑phosphate isomerase
RA	gem56_1	3524979	A→G	S249S (TCT→TCC)	manC ←	mannose‑1‑phosphate guanylyltransferase/mannose‑6‑phosphate isomerase
RA	gem56_1	3524991	A→G	C245C (TGT→TGC)	manC ←	mannose‑1‑phosphate guanylyltransferase/mannose‑6‑phosphate isomerase
RA	gem56_1	3525015	G→A	I237I (ATC→ATT)	manC ←	mannose‑1‑phosphate guanylyltransferase/mannose‑6‑phosphate isomerase
RA	gem56_1	3525039	A→G	D229D (GAT→GAC)	manC ←	mannose‑1‑phosphate guanylyltransferase/mannose‑6‑phosphate isomerase
RA	gem56_1	3525105	A→G	L207L (CTT→CTC)	manC ←	mannose‑1‑phosphate guanylyltransferase/mannose‑6‑phosphate isomerase
RA	gem56_1	3525156	C→T	G190G (GGG→GGA)	manC ←	mannose‑1‑phosphate guanylyltransferase/mannose‑6‑phosphate isomerase
RA	gem56_1	3525171	A→G	A185A (GCT→GCC)	manC ←	mannose‑1‑phosphate guanylyltransferase/mannose‑6‑phosphate isomerase
RA	gem56_1	3525183	2 bp→GG	coding (542‑543/1416 nt)	manC ←	mannose‑1‑phosphate guanylyltransferase/mannose‑6‑phosphate isomerase
RA	gem56_1	3525207	G→A	R173R (CGC→CGT)	manC ←	mannose‑1‑phosphate guanylyltransferase/mannose‑6‑phosphate isomerase
RA	gem56_1	3525225	A→G	T167T (ACT→ACC)	manC ←	mannose‑1‑phosphate guanylyltransferase/mannose‑6‑phosphate isomerase
RA	gem56_1	3525228	A→G	H166H (CAT→CAC)	manC ←	mannose‑1‑phosphate guanylyltransferase/mannose‑6‑phosphate isomerase
RA	gem56_1	3525264	G→A	Y154Y (TAC→TAT)	manC ←	mannose‑1‑phosphate guanylyltransferase/mannose‑6‑phosphate isomerase
RA	gem56_1	3525288	G→A	N146N (AAC→AAT)	manC ←	mannose‑1‑phosphate guanylyltransferase/mannose‑6‑phosphate isomerase
RA	gem56_1	3525322	T→C	E135G (GAA→GGA)	manC ←	mannose‑1‑phosphate guanylyltransferase/mannose‑6‑phosphate isomerase
RA	gem56_1	3525345	G→A	R127R (CGC→CGT)	manC ←	mannose‑1‑phosphate guanylyltransferase/mannose‑6‑phosphate isomerase
RA	gem56_1	3525356	C→T	D124N (GAC→AAC)	manC ←	mannose‑1‑phosphate guanylyltransferase/mannose‑6‑phosphate isomerase
RA	gem56_1	3525417	G→C	D103E (GAC→GAG)	manC ←	mannose‑1‑phosphate guanylyltransferase/mannose‑6‑phosphate isomerase
RA	gem56_1	3525420	G→A	G102G (GGC→GGT)	manC ←	mannose‑1‑phosphate guanylyltransferase/mannose‑6‑phosphate isomerase
RA	gem56_1	3525426	G→A	R100R (CGC→CGT)	manC ←	mannose‑1‑phosphate guanylyltransferase/mannose‑6‑phosphate isomerase
RA	gem56_1	3525437	2 bp→CA	coding (288‑289/1416 nt)	manC ←	mannose‑1‑phosphate guanylyltransferase/mannose‑6‑phosphate isomerase
RA	gem56_1	3525441	G→A	A95A (GCC→GCT)	manC ←	mannose‑1‑phosphate guanylyltransferase/mannose‑6‑phosphate isomerase
RA	gem56_1	3525486	A→T	L80L (CTT→CTA)	manC ←	mannose‑1‑phosphate guanylyltransferase/mannose‑6‑phosphate isomerase
RA	gem56_1	3525531	G→A	A65A (GCC→GCT)	manC ←	mannose‑1‑phosphate guanylyltransferase/mannose‑6‑phosphate isomerase
RA	gem56_1	3525543	G→A	R61R (CGC→CGT)	manC ←	mannose‑1‑phosphate guanylyltransferase/mannose‑6‑phosphate isomerase
RA	gem56_1	3525579	G→C	I49M (ATC→ATG)	manC ←	mannose‑1‑phosphate guanylyltransferase/mannose‑6‑phosphate isomerase
RA	gem56_1	3525597	T→G	R43R (CGA→CGC)	manC ←	mannose‑1‑phosphate guanylyltransferase/mannose‑6‑phosphate isomerase
RA	gem56_1	3525602	T→A	T42S (ACC→TCC)	manC ←	mannose‑1‑phosphate guanylyltransferase/mannose‑6‑phosphate isomerase
RA	gem56_1	3525615	T→C	L37L (CTA→CTG)	manC ←	mannose‑1‑phosphate guanylyltransferase/mannose‑6‑phosphate isomerase
RA	gem56_1	3525634	A→T	F31Y (TTC→TAC)	manC ←	mannose‑1‑phosphate guanylyltransferase/mannose‑6‑phosphate isomerase
RA	gem56_1	3525639	G→C	R29R (CGC→CGG)	manC ←	mannose‑1‑phosphate guanylyltransferase/mannose‑6‑phosphate isomerase
RA	gem56_1	3525657	A→G	Y23Y (TAT→TAC)	manC ←	mannose‑1‑phosphate guanylyltransferase/mannose‑6‑phosphate isomerase
RA	gem56_1	3525699	A→G	G9G (GGT→GGC)	manC ←	mannose‑1‑phosphate guanylyltransferase/mannose‑6‑phosphate isomerase
RA	gem56_1	3525720	C→T	L2L (TTG→TTA)	manC ←	mannose‑1‑phosphate guanylyltransferase/mannose‑6‑phosphate isomerase
RA	gem56_1	3525732	A→T	intergenic (‑7/+229)	manC ← / ← gnd_1	mannose‑1‑phosphate guanylyltransferase/mannose‑6‑phosphate isomerase/gluconate‑6‑phosphate dehydrogenase
RA	gem56_1	3525744	+A	intergenic (‑19/+217)	manC ← / ← gnd_1	mannose‑1‑phosphate guanylyltransferase/mannose‑6‑phosphate isomerase/gluconate‑6‑phosphate dehydrogenase
RA	gem56_1	3525745	G→A	intergenic (‑20/+216)	manC ← / ← gnd_1	mannose‑1‑phosphate guanylyltransferase/mannose‑6‑phosphate isomerase/gluconate‑6‑phosphate dehydrogenase
RA	gem56_1	3526033	A→C	R445R (CGT→CGG)	gnd_1 ←	gluconate‑6‑phosphate dehydrogenase
RA	gem56_1	3526039	C→A	A443A (GCG→GCT)	gnd_1 ←	gluconate‑6‑phosphate dehydrogenase
RA	gem56_1	3526051	G→A	N439N (AAC→AAT)	gnd_1 ←	gluconate‑6‑phosphate dehydrogenase
RA	gem56_1	3526057	T→G	P437P (CCA→CCC)	gnd_1 ←	gluconate‑6‑phosphate dehydrogenase
RA	gem56_1	3526066	T→A	A434A (GCA→GCT)	gnd_1 ←	gluconate‑6‑phosphate dehydrogenase
RA	gem56_1	3526078	A→G	S430S (AGT→AGC)	gnd_1 ←	gluconate‑6‑phosphate dehydrogenase
RA	gem56_1	3526081	G→A	D429D (GAC→GAT)	gnd_1 ←	gluconate‑6‑phosphate dehydrogenase
RA	gem56_1	3526087	G→A	Y427Y (TAC→TAT)	gnd_1 ←	gluconate‑6‑phosphate dehydrogenase
RA	gem56_1	3526129	C→T	Q413Q (CAG→CAA)	gnd_1 ←	gluconate‑6‑phosphate dehydrogenase
RA	gem56_1	3526141	A→G	A409A (GCT→GCC)	gnd_1 ←	gluconate‑6‑phosphate dehydrogenase
RA	gem56_1	3526162	T→C	Q402Q (CAA→CAG)	gnd_1 ←	gluconate‑6‑phosphate dehydrogenase
RA	gem56_1	3526180	G→A	I396I (ATC→ATT)	gnd_1 ←	gluconate‑6‑phosphate dehydrogenase
RA	gem56_1	3526186	T→C	K394K (AAA→AAG)	gnd_1 ←	gluconate‑6‑phosphate dehydrogenase
RA	gem56_1	3526285	A→G	R361R (CGT→CGC)	gnd_1 ←	gluconate‑6‑phosphate dehydrogenase
RA	gem56_1	3526315	A→C	L351L (CTT→CTG)	gnd_1 ←	gluconate‑6‑phosphate dehydrogenase
RA	gem56_1	3526345	A→T	R341R (CGT→CGA)	gnd_1 ←	gluconate‑6‑phosphate dehydrogenase
RA	gem56_1	3526375	G→A	V331V (GTC→GTT)	gnd_1 ←	gluconate‑6‑phosphate dehydrogenase
RA	gem56_1	3526444	G→A	A308A (GCC→GCT)	gnd_1 ←	gluconate‑6‑phosphate dehydrogenase
RA	gem56_1	3526456	A→G	S304S (AGT→AGC)	gnd_1 ←	gluconate‑6‑phosphate dehydrogenase
RA	gem56_1	3526462	C→T	V302V (GTG→GTA)	gnd_1 ←	gluconate‑6‑phosphate dehydrogenase
RA	gem56_1	3526471	C→A	A299A (GCG→GCT)	gnd_1 ←	gluconate‑6‑phosphate dehydrogenase
RA	gem56_1	3526495	C→A	S291S (TCG→TCT)	gnd_1 ←	gluconate‑6‑phosphate dehydrogenase
RA	gem56_1	3526528	T→G	I280I (ATA→ATC)	gnd_1 ←	gluconate‑6‑phosphate dehydrogenase
RA	gem56_1	3526531	C→T	L279L (CTG→CTA)	gnd_1 ←	gluconate‑6‑phosphate dehydrogenase
RA	gem56_1	3526546	G→C	G274G (GGC→GGG)	gnd_1 ←	gluconate‑6‑phosphate dehydrogenase
RA	gem56_1	3526549	G→A	L273L (CTC→CTT)	gnd_1 ←	gluconate‑6‑phosphate dehydrogenase
RA	gem56_1	3526567	G→A	S267S (AGC→AGT)	gnd_1 ←	gluconate‑6‑phosphate dehydrogenase
RA	gem56_1	3526582	G→A	T262T (ACC→ACT)	gnd_1 ←	gluconate‑6‑phosphate dehydrogenase
RA	gem56_1	3526618	A→G	V250V (GTT→GTC)	gnd_1 ←	gluconate‑6‑phosphate dehydrogenase
RA	gem56_1	3526627	C→T	K247K (AAG→AAA)	gnd_1 ←	gluconate‑6‑phosphate dehydrogenase
RA	gem56_1	3526633	T→G	E245D (GAA→GAC)	gnd_1 ←	gluconate‑6‑phosphate dehydrogenase
RA	gem56_1	3526687	T→C	L227L (CTA→CTG)	gnd_1 ←	gluconate‑6‑phosphate dehydrogenase
RA	gem56_1	3526693	A→G	G225G (GGT→GGC)	gnd_1 ←	gluconate‑6‑phosphate dehydrogenase
RA	gem56_1	3526759	A→C	L203L (CTT→CTG)	gnd_1 ←	gluconate‑6‑phosphate dehydrogenase
RA	gem56_1	3526834	T→A	A178A (GCA→GCT)	gnd_1 ←	gluconate‑6‑phosphate dehydrogenase
RA	gem56_1	3526858	G→C	V170V (GTC→GTG)	gnd_1 ←	gluconate‑6‑phosphate dehydrogenase
RA	gem56_1	3526972	T→C	E132E (GAA→GAG)	gnd_1 ←	gluconate‑6‑phosphate dehydrogenase
RA	gem56_1	3527003	A→T	F122Y (TTT→TAT)	gnd_1 ←	gluconate‑6‑phosphate dehydrogenase
RA	gem56_1	3527023	T→C	L115L (CTA→CTG)	gnd_1 ←	gluconate‑6‑phosphate dehydrogenase
RA	gem56_1	3527035	A→T	R111R (CGT→CGA)	gnd_1 ←	gluconate‑6‑phosphate dehydrogenase
RA	gem56_1	3527044	G→A	T108T (ACC→ACT)	gnd_1 ←	gluconate‑6‑phosphate dehydrogenase
RA	gem56_1	3527095	G→A	L91L (CTC→CTT)	gnd_1 ←	gluconate‑6‑phosphate dehydrogenase
RA	gem56_1	3527113	A→G	D85D (GAT→GAC)	gnd_1 ←	gluconate‑6‑phosphate dehydrogenase
RA	gem56_1	3527164	G→A	R68R (CGC→CGT)	gnd_1 ←	gluconate‑6‑phosphate dehydrogenase
RA	gem56_1	3527176	G→A	L64L (CTC→CTT)	gnd_1 ←	gluconate‑6‑phosphate dehydrogenase
RA	gem56_1	3527184	C→T	E62K (GAA→AAA)	gnd_1 ←	gluconate‑6‑phosphate dehydrogenase
RA	gem56_1	3527188	A→G	F60F (TTT→TTC)	gnd_1 ←	gluconate‑6‑phosphate dehydrogenase
RA	gem56_1	3527191	C→T	E59E (GAG→GAA)	gnd_1 ←	gluconate‑6‑phosphate dehydrogenase
RA	gem56_1	3527203	A→G	Y55Y (TAT→TAC)	gnd_1 ←	gluconate‑6‑phosphate dehydrogenase
RA	gem56_1	3527206	G→A	Y54Y (TAC→TAT)	gnd_1 ←	gluconate‑6‑phosphate dehydrogenase
RA	gem56_1	3527218	C→T	K50K (AAG→AAA)	gnd_1 ←	gluconate‑6‑phosphate dehydrogenase
RA	gem56_1	3527230	A→G	N46N (AAT→AAC)	gnd_1 ←	gluconate‑6‑phosphate dehydrogenase
RA	gem56_1	3527236	G→T	A44A (GCC→GCA)	gnd_1 ←	gluconate‑6‑phosphate dehydrogenase
RA	gem56_1	3527242	A→C	V42V (GTT→GTG)	gnd_1 ←	gluconate‑6‑phosphate dehydrogenase
RA	gem56_1	3527248	T→C	E40E (GAA→GAG)	gnd_1 ←	gluconate‑6‑phosphate dehydrogenase
RA	gem56_1	3527293	G→A	R25R (CGC→CGT)	gnd_1 ←	gluconate‑6‑phosphate dehydrogenase
RA	gem56_1	3527308	C→T	L20L (CTG→CTA)	gnd_1 ←	gluconate‑6‑phosphate dehydrogenase
RA	gem56_1	3527399	C→A	intergenic (‑32/+132)	gnd_1 ← / ← wcaJ	gluconate‑6‑phosphate dehydrogenase/UDP‑phosphate galactose phosphotransferase
RA	gem56_1	3541332	C→T	E262E (GAG→GAA)	wza ←	putative capsule polysaccharide export protein
RA	gem56_1	3541335	G→C	G261G (GGC→GGG)	wza ←	putative capsule polysaccharide export protein
RA	gem56_1	3541341	G→C	V259V (GTC→GTG)	wza ←	putative capsule polysaccharide export protein
RA	gem56_1	3541344	A→G	F258F (TTT→TTC)	wza ←	putative capsule polysaccharide export protein
RA	gem56_1	3541347	C→G	V257V (GTG→GTC)	wza ←	putative capsule polysaccharide export protein
RA	gem56_1	3541355	2 bp→AG	coding (762‑763/1134 nt)	wza ←	putative capsule polysaccharide export protein
RA	gem56_1	3541359	A→G	D253D (GAT→GAC)	wza ←	putative capsule polysaccharide export protein
RA	gem56_1	3541365	T→A	R251R (CGA→CGT)	wza ←	putative capsule polysaccharide export protein
RA	gem56_1	3541368	T→G	P250P (CCA→CCC)	wza ←	putative capsule polysaccharide export protein
RA	gem56_1	3541377	T→C	L247M (TTA→CTG)	wza ←	putative capsule polysaccharide export protein
RA	gem56_1	3541379	A→G	L247M (TTA→CTG)	wza ←	putative capsule polysaccharide export protein
RA	gem56_1	3541386	A→G	G244G (GGT→GGC)	wza ←	putative capsule polysaccharide export protein
RA	gem56_1	3541389	C→A	P243P (CCG→CCT)	wza ←	putative capsule polysaccharide export protein
RA	gem56_1	3541395	A→T	L241L (CTT→CTA)	wza ←	putative capsule polysaccharide export protein
RA	gem56_1	3541398	C→T	L240L (TTG→TTA)	wza ←	putative capsule polysaccharide export protein
RA	gem56_1	3541400	2 bp→GA	coding (717‑718/1134 nt)	wza ←	putative capsule polysaccharide export protein
RA	gem56_1	3541407	T→C	Q237Q (CAA→CAG)	wza ←	putative capsule polysaccharide export protein
RA	gem56_1	3541413	G→T	L235L (CTC→TTA)	wza ←	putative capsule polysaccharide export protein
RA	gem56_1	3541415	G→A	L235L (CTC→TTA)	wza ←	putative capsule polysaccharide export protein
RA	gem56_1	3541419	A→C	G233G (GGT→GGG)	wza ←	putative capsule polysaccharide export protein
RA	gem56_1	3542070	G→C	G16G (GGC→GGG)	wza ←	putative capsule polysaccharide export protein
RA	gem56_1	3542073	G→A	I15I (ATC→ATT)	wza ←	putative capsule polysaccharide export protein
RA	gem56_1	3542077	A→G	V14A (GTA→GCA)	wza ←	putative capsule polysaccharide export protein
RA	gem56_1	3542082	C→T	A12A (GCG→GCA)	wza ←	putative capsule polysaccharide export protein
RA	gem56_1	3542096	T→A	I8F (ATT→TTT)	wza ←	putative capsule polysaccharide export protein
RA	gem56_1	3542098	T→C	K7R (AAA→AGA)	wza ←	putative capsule polysaccharide export protein
RA	gem56_1	3542105	T→G	I5L (ATT→CTT)	wza ←	putative capsule polysaccharide export protein
RA	gem56_1	3542131	T→C	intergenic (‑14/+129)	wza ← / ← wzi	putative capsule polysaccharide export protein/surface assembly of capsule
RA	gem56_1	3542138	C→T	intergenic (‑21/+122)	wza ← / ← wzi	putative capsule polysaccharide export protein/surface assembly of capsule
RA	gem56_1	3542142	G→A	intergenic (‑25/+118)	wza ← / ← wzi	putative capsule polysaccharide export protein/surface assembly of capsule
RA	gem56_1	3542145	+T	intergenic (‑28/+115)	wza ← / ← wzi	putative capsule polysaccharide export protein/surface assembly of capsule
RA	gem56_1	3542169	C→A	intergenic (‑52/+91)	wza ← / ← wzi	putative capsule polysaccharide export protein/surface assembly of capsule
RA	gem56_1	3542176	G→A	intergenic (‑59/+84)	wza ← / ← wzi	putative capsule polysaccharide export protein/surface assembly of capsule
RA	gem56_1	3542182	A→C	intergenic (‑65/+78)	wza ← / ← wzi	putative capsule polysaccharide export protein/surface assembly of capsule
RA	gem56_1	3542192	A→G	intergenic (‑75/+68)	wza ← / ← wzi	putative capsule polysaccharide export protein/surface assembly of capsule
RA	gem56_1	3542197	G→A	intergenic (‑80/+63)	wza ← / ← wzi	putative capsule polysaccharide export protein/surface assembly of capsule
RA	gem56_1	3542200	+T	intergenic (‑83/+60)	wza ← / ← wzi	putative capsule polysaccharide export protein/surface assembly of capsule
RA	gem56_1	3542204	+G	intergenic (‑87/+56)	wza ← / ← wzi	putative capsule polysaccharide export protein/surface assembly of capsule
RA	gem56_1	3542227	T→C	intergenic (‑110/+33)	wza ← / ← wzi	putative capsule polysaccharide export protein/surface assembly of capsule
RA	gem56_1	3542231	A→C	intergenic (‑114/+29)	wza ← / ← wzi	putative capsule polysaccharide export protein/surface assembly of capsule
RA	gem56_1	3542272	C→T	P474P (CCG→CCA)	wzi ←	surface assembly of capsule
RA	gem56_1	3542278	T→C	E472E (GAA→GAG)	wzi ←	surface assembly of capsule
RA	gem56_1	3542290	G→A	S468S (AGC→AGT)	wzi ←	surface assembly of capsule
RA	gem56_1	3542296	G→C	G466G (GGC→GGG)	wzi ←	surface assembly of capsule
RA	gem56_1	3542317	G→A	N459N (AAC→AAT)	wzi ←	surface assembly of capsule
RA	gem56_1	3542323	A→C	A457A (GCT→GCG)	wzi ←	surface assembly of capsule
RA	gem56_1	3542329	G→T	T455T (ACC→ACA)	wzi ←	surface assembly of capsule
RA	gem56_1	3542344	A→G	T450T (ACT→ACC)	wzi ←	surface assembly of capsule
RA	gem56_1	3542347	G→A	N449N (AAC→AAT)	wzi ←	surface assembly of capsule
RA	gem56_1	3542350	T→C	L448L (CTA→CTG)	wzi ←	surface assembly of capsule
RA	gem56_1	3542353	T→A	R447R (CGA→CGT)	wzi ←	surface assembly of capsule
RA	gem56_1	3542362	T→C	Q444Q (CAA→CAG)	wzi ←	surface assembly of capsule
RA	gem56_1	3542950	C→T	S248S (TCG→TCA)	wzi ←	surface assembly of capsule
RA	gem56_1	3542959	T→C	P245P (CCA→CCG)	wzi ←	surface assembly of capsule
RA	gem56_1	3542965	G→A	F243F (TTC→TTT)	wzi ←	surface assembly of capsule
RA	gem56_1	3542980	G→A	G238G (GGC→GGT)	wzi ←	surface assembly of capsule
RA	gem56_1	3542995	A→G	H233H (CAT→CAC)	wzi ←	surface assembly of capsule
RA	gem56_1	3543022	T→C	Q224Q (CAA→CAG)	wzi ←	surface assembly of capsule
RA	gem56_1	3543028	G→A	A222A (GCC→GCT)	wzi ←	surface assembly of capsule
RA	gem56_1	3543052	C→G	G214G (GGG→GGC)	wzi ←	surface assembly of capsule
RA	gem56_1	3543055	C→T	V213V (GTG→GTA)	wzi ←	surface assembly of capsule
RA	gem56_1	3543066	G→A	L210L (CTG→TTG)	wzi ←	surface assembly of capsule
RA	gem56_1	3543073	A→G	T207T (ACT→ACC)	wzi ←	surface assembly of capsule
RA	gem56_1	3543076	C→T	E206E (GAG→GAA)	wzi ←	surface assembly of capsule
RA	gem56_1	3543079	T→C	P205P (CCA→CCG)	wzi ←	surface assembly of capsule
RA	gem56_1	3543082	T→C	A204A (GCA→GCG)	wzi ←	surface assembly of capsule
RA	gem56_1	3543097	C→T	R199R (CGG→CGA)	wzi ←	surface assembly of capsule
RA	gem56_1	3543109	G→C	F195L (TTC→TTG)	wzi ←	surface assembly of capsule
RA	gem56_1	3543112	G→A	G194G (GGC→GGT)	wzi ←	surface assembly of capsule
RA	gem56_1	3543115	A→G	T193T (ACT→ACC)	wzi ←	surface assembly of capsule
RA	gem56_1	3543121	T→C	P191P (CCA→CCG)	wzi ←	surface assembly of capsule
RA	gem56_1	3543124	C→T	R190R (CGG→CGA)	wzi ←	surface assembly of capsule
RA	gem56_1	3543151	C→A	G181G (GGG→GGT)	wzi ←	surface assembly of capsule
RA	gem56_1	3543175	T→C	Q173Q (CAA→CAG)	wzi ←	surface assembly of capsule
RA	gem56_1	3543178	G→T	P172P (CCC→CCA)	wzi ←	surface assembly of capsule
RA	gem56_1	3543190	G→A	F168F (TTC→TTT)	wzi ←	surface assembly of capsule
RA	gem56_1	3543223	A→G	G157G (GGT→GGC)	wzi ←	surface assembly of capsule
RA	gem56_1	3543238	A→G	A152A (GCT→GCC)	wzi ←	surface assembly of capsule
RA	gem56_1	3543241	G→A	N151N (AAC→AAT)	wzi ←	surface assembly of capsule
RA	gem56_1	3543250	T→C	S148S (TCA→TCG)	wzi ←	surface assembly of capsule
RA	gem56_1	3543271	C→T	G141G (GGG→GGA)	wzi ←	surface assembly of capsule
RA	gem56_1	3543292	C→G	L134L (CTG→CTC)	wzi ←	surface assembly of capsule
RA	gem56_1	3543298	A→G	V132V (GTT→GTC)	wzi ←	surface assembly of capsule
RA	gem56_1	3543313	G→A	G127G (GGC→GGT)	wzi ←	surface assembly of capsule
RA	gem56_1	3543322	G→A	N124N (AAC→AAT)	wzi ←	surface assembly of capsule
RA	gem56_1	3543343	G→A	N117N (AAC→AAT)	wzi ←	surface assembly of capsule
RA	gem56_1	3543352	T→C	P114P (CCA→CCG)	wzi ←	surface assembly of capsule
RA	gem56_1	3543358	T→C	T112T (ACA→ACG)	wzi ←	surface assembly of capsule
RA	gem56_1	3543364	A→G	G110G (GGT→GGC)	wzi ←	surface assembly of capsule
RA	gem56_1	3543387	+C	coding (307/1434 nt)	wzi ←	surface assembly of capsule
RA	gem56_1	3543391	Δ1 bp	coding (303/1434 nt)	wzi ←	surface assembly of capsule
RA	gem56_1	3543424	C→G	A90A (GCG→GCC)	wzi ←	surface assembly of capsule
RA	gem56_1	3543457	G→A	A79A (GCC→GCT)	wzi ←	surface assembly of capsule
RA	gem56_1	3543463	T→G	V77V (GTA→GTC)	wzi ←	surface assembly of capsule
RA	gem56_1	3543478	T→A	S72S (TCA→TCT)	wzi ←	surface assembly of capsule
RA	gem56_1	3543487	C→A	P69P (CCG→CCT)	wzi ←	surface assembly of capsule
RA	gem56_1	3543490	C→T	K68K (AAG→AAA)	wzi ←	surface assembly of capsule
RA	gem56_1	3543502	A→C	L64L (CTT→CTG)	wzi ←	surface assembly of capsule
RA	gem56_1	3543529	T→C	L55L (CTA→CTG)	wzi ←	surface assembly of capsule
RA	gem56_1	3543538	T→C	T52T (ACA→ACG)	wzi ←	surface assembly of capsule
RA	gem56_1	3543637	G→A	A19A (GCC→GCT)	wzi ←	surface assembly of capsule
RA	gem56_1	3543667	A→C	V9V (GTT→GTG)	wzi ←	surface assembly of capsule
RA	gem56_1	3543723	T→C	intergenic (‑30/+930)	wzi ← / ← cpsACP	surface assembly of capsule/acid phosphatase homologue
RA	gem56_1	3543726	T→A	intergenic (‑33/+927)	wzi ← / ← cpsACP	surface assembly of capsule/acid phosphatase homologue
RA	gem56_1	3543740	G→A	intergenic (‑47/+913)	wzi ← / ← cpsACP	surface assembly of capsule/acid phosphatase homologue
RA	gem56_1	3543835	A→G	intergenic (‑142/+818)	wzi ← / ← cpsACP	surface assembly of capsule/acid phosphatase homologue
RA	gem56_1	3543840	Δ1 bp	intergenic (‑147/+813)	wzi ← / ← cpsACP	surface assembly of capsule/acid phosphatase homologue
RA	gem56_1	3543847	C→T	intergenic (‑154/+806)	wzi ← / ← cpsACP	surface assembly of capsule/acid phosphatase homologue
RA	gem56_1	3543852	C→T	intergenic (‑159/+801)	wzi ← / ← cpsACP	surface assembly of capsule/acid phosphatase homologue
RA	gem56_1	3543880	G→C	intergenic (‑187/+773)	wzi ← / ← cpsACP	surface assembly of capsule/acid phosphatase homologue
RA	gem56_1	3544633	C→T	intergenic (‑940/+20)	wzi ← / ← cpsACP	surface assembly of capsule/acid phosphatase homologue
RA	gem56_1	3544650	C→A	intergenic (‑957/+3)	wzi ← / ← cpsACP	surface assembly of capsule/acid phosphatase homologue
RA	gem56_1	3544653	C→T	*210* (TAG→TAA)	cpsACP ←	acid phosphatase homologue
RA	gem56_1	3544659	2 bp→TG	coding (623‑624/630 nt)	cpsACP ←	acid phosphatase homologue
RA	gem56_1	3544935	T→C	S116S (TCA→TCG)	cpsACP ←	acid phosphatase homologue
RA	gem56_1	3544941	C→G	G114G (GGG→GGC)	cpsACP ←	acid phosphatase homologue
RA	gem56_1	3544947	C→T	V112V (GTG→GTA)	cpsACP ←	acid phosphatase homologue
RA	gem56_1	3544950	A→G	A111T (GCT→ACC)	cpsACP ←	acid phosphatase homologue
RA	gem56_1	3544952	C→T	A111T (GCT→ACC)	cpsACP ←	acid phosphatase homologue
RA	gem56_1	3544958	G→A	L109L (CTG→TTG)	cpsACP ←	acid phosphatase homologue
RA	gem56_1	3544961	T→C	I108V (ATT→GTT)	cpsACP ←	acid phosphatase homologue
RA	gem56_1	3544971	4 bp→AATA	coding (309‑312/630 nt)	cpsACP ←	acid phosphatase homologue
RA	gem56_1	3544977	A→G	A102A (GCT→GCC)	cpsACP ←	acid phosphatase homologue
RA	gem56_1	3544980	T→C	A101A (GCA→GCG)	cpsACP ←	acid phosphatase homologue
RA	gem56_1	3544986	2 bp→AC	coding (296‑297/630 nt)	cpsACP ←	acid phosphatase homologue
RA	gem56_1	3544991	A→G	L98L (TTG→CTG)	cpsACP ←	acid phosphatase homologue
RA	gem56_1	3544995	2 bp→GA	coding (287‑288/630 nt)	cpsACP ←	acid phosphatase homologue
RA	gem56_1	3545001	A→G	F94F (TTT→TTC)	cpsACP ←	acid phosphatase homologue
RA	gem56_1	3545049	G→A	L78L (CTC→CTT)	cpsACP ←	acid phosphatase homologue
RA	gem56_1	3545055	G→T	S76S (TCC→TCA)	cpsACP ←	acid phosphatase homologue
RA	gem56_1	3545064	A→G	S73S (AGT→AGC)	cpsACP ←	acid phosphatase homologue
RA	gem56_1	3545076	A→G	Y69Y (TAT→TAC)	cpsACP ←	acid phosphatase homologue
RA	gem56_1	3545094	G→A	G63G (GGC→GGT)	cpsACP ←	acid phosphatase homologue
RA	gem56_1	3545100	C→A	G61G (GGG→GGT)	cpsACP ←	acid phosphatase homologue
RA	gem56_1	3545124	A→G	S53S (TCT→TCC)	cpsACP ←	acid phosphatase homologue
RA	gem56_1	3545207	A→G	L26L (TTG→CTG)	cpsACP ←	acid phosphatase homologue
RA	gem56_1	3545232	G→T	P17P (CCC→CCA)	cpsACP ←	acid phosphatase homologue
RA	gem56_1	3545241	G→A	V14V (GTC→GTT)	cpsACP ←	acid phosphatase homologue
RA	gem56_1	3545375	T→C	intergenic (‑93/+300)	cpsACP ← / ← galF_2	acid phosphatase homologue/UDP‑glucose pyrophosphorylase
RA	gem56_1	3545456	T→G	intergenic (‑174/+219)	cpsACP ← / ← galF_2	acid phosphatase homologue/UDP‑glucose pyrophosphorylase
RA	gem56_1	3545623	A→T	intergenic (‑341/+52)	cpsACP ← / ← galF_2	acid phosphatase homologue/UDP‑glucose pyrophosphorylase
RA	gem56_1	3545626	A→C	intergenic (‑344/+49)	cpsACP ← / ← galF_2	acid phosphatase homologue/UDP‑glucose pyrophosphorylase
RA	gem56_1	3545648	A→C	intergenic (‑366/+27)	cpsACP ← / ← galF_2	acid phosphatase homologue/UDP‑glucose pyrophosphorylase
RA	gem56_1	3545855	C→T	Q239Q (CAG→CAA)	galF_2 ←	UDP‑glucose pyrophosphorylase
RA	gem56_1	3545903	G→T	I223I (ATC→ATA)	galF_2 ←	UDP‑glucose pyrophosphorylase
RA	gem56_1	3545987	G→A	V195V (GTC→GTT)	galF_2 ←	UDP‑glucose pyrophosphorylase
RA	gem56_1	3546053	G→A	L173L (CTC→CTT)	galF_2 ←	UDP‑glucose pyrophosphorylase
RA	gem56_1	3546212	G→C	R120R (CGC→CGG)	galF_2 ←	UDP‑glucose pyrophosphorylase
RA	gem56_1	3546227	A→G	S115S (TCT→TCC)	galF_2 ←	UDP‑glucose pyrophosphorylase

[truncated: 7 more sheets: NTUH_K24, ST45_Delta, ST45_K1, ST45_K2, ST45_K3, ST45_K24, Feuil16]
