# Supplementary material for: Capsules and their traits shape phage susceptibility and plasmid conjugation efficiency
Source: Nat Commun. 2024 Mar 6;15:2032. doi: 10.1038/s41467-024-46147-5 (PMC10918111; doi:10.1038/s41467-024-46147-5)
Supplement: Supplementary file 11 — Supplementary Data 8 [file 41467_2024_46147_MOESM11_ESM.xlsx]

## Sheet: Genomes
KLPN001.0321.00001.C001	NZ_CP006659.2
KLPN001.0321.00001.P002	NZ_CP006661.1
KLPN001.0321.00001.P003	NZ_CP006663.1
KLPN001.0321.00001.P004	NZ_CP006662.2
KLPN001.0321.00001.P005	NZ_CP006660.1
KLPN001.0321.00002.C001	NZ_CP009114.1
KLPN001.0321.00002.P002	NZ_CP009115.1
KLPN001.0321.00002.P003	NZ_CP009116.1
KLPN001.0321.00003.C001	NZ_CP008929.1
KLPN001.0321.00003.P002	NZ_CP008933.1
KLPN001.0321.00003.P003	NZ_CP008930.1
KLPN001.0321.00003.P004	NZ_CP008931.1
KLPN001.0321.00003.P005	NZ_CP008932.1
KLPN001.0321.00004.C001	NZ_CP009461.1
KLPN001.0321.00005.C001	NZ_CP010392.1
KLPN001.0321.00005.P002	NZ_CP010393.1
KLPN001.0321.00005.P003	NZ_CP010396.1
KLPN001.0321.00005.P004	NZ_CP010395.1
KLPN001.0321.00005.P005	NZ_CP010394.1
KLPN001.0321.00006.C001	NZ_FO834906.1
KLPN001.0321.00006.P002	NZ_FO834905.1
KLPN001.0321.00006.P003	NZ_FO834904.1
KLPN001.0321.00007.C001	NZ_CP011578.1
KLPN001.0321.00007.P002	NZ_CP011577.1
KLPN001.0321.00007.P003	NZ_CP011576.1
KLPN001.0321.00007.P004	NZ_CP011575.1
KLPN001.0321.00008.C001	NZ_CP011624.1
KLPN001.0321.00008.P002	NZ_CP011623.1
KLPN001.0321.00008.P003	NZ_CP011622.1
KLPN001.0321.00008.P004	NZ_CP011621.1
KLPN001.0321.00008.P005	NZ_CP011620.1
KLPN001.0321.00008.P006	NZ_CP011619.1
KLPN001.0321.00009.C001	NZ_CP011647.1
KLPN001.0321.00009.P002	NZ_CP011646.1
KLPN001.0321.00009.P003	NZ_CP011645.1
KLPN001.0321.00009.P004	NZ_CP011644.1
KLPN001.0321.00009.P005	NZ_CP011643.1
KLPN001.0321.00010.C001	NZ_CP012753.1
KLPN001.0321.00010.P002	NZ_CP012754.1
KLPN001.0321.00010.P003	NZ_CP012755.1
KLPN001.0321.00011.C001	NZ_LN824133.1
KLPN001.0321.00011.P002	NZ_LN824134.1
KLPN001.0321.00011.P003	NZ_LN824135.1
KLPN001.0321.00011.P004	NZ_LN824138.1
KLPN001.0321.00011.P005	NZ_LN824139.1
KLPN001.0321.00011.P006	NZ_LN824136.1
KLPN001.0321.00011.P007	NZ_LN824137.1
KLPN001.0321.00012.C001	NZ_CP012987.1
KLPN001.0321.00012.P002	NZ_CP012988.3
KLPN001.0321.00012.P003	NZ_CP012989.1
KLPN001.0321.00012.P004	NZ_CP012990.1
KLPN001.0321.00012.P005	NZ_CP012991.1
KLPN001.0321.00013.C001	NZ_CP012992.1
KLPN001.0321.00013.P002	NZ_CP012993.2
KLPN001.0321.00013.P003	NZ_CP012994.1
KLPN001.0321.00013.P004	NZ_CP012995.1
KLPN001.0321.00013.P005	NZ_CP014305.2
KLPN001.0321.00014.C001	NZ_CP013322.1
KLPN001.0321.00014.P002	NZ_CP013323.1
KLPN001.0321.00014.P003	NZ_CP013324.1
KLPN001.0321.00014.P004	NZ_CP013326.1
KLPN001.0321.00014.P005	NZ_CP013325.1
KLPN001.0321.00014.P006	NZ_CP013321.1
KLPN001.0321.00015.C001	NZ_CP013711.1
KLPN001.0321.00015.P002	NZ_CP013712.1
KLPN001.0321.00015.P003	NZ_CP013713.1
KLPN001.0321.00016.C001	NZ_AP014950.1
KLPN001.0321.00017.C001	NZ_CP015500.1
KLPN001.0321.00017.P002	NZ_CP015501.1
KLPN001.0321.00017.P003	NZ_CP015502.1
KLPN001.0321.00017.P004	NZ_CP015503.1
KLPN001.0321.00017.P005	NZ_CP015504.1
KLPN001.0321.00017.P006	NZ_CP015505.1
KLPN001.0321.00018.C001	NZ_CP015753.1
KLPN001.0321.00018.P002	NZ_CP015754.1
KLPN001.0321.00018.P003	NZ_CP015755.1
KLPN001.0321.00019.C001	NZ_CP014755.1
KLPN001.0321.00019.P002	NZ_CP014756.1
KLPN001.0321.00019.P003	NZ_CP014757.1
KLPN001.0321.00019.P004	NZ_CP014758.1
KLPN001.0321.00020.C001	NZ_CP015990.1
KLPN001.0321.00020.P002	NZ_CP015991.1
KLPN001.0321.00021.C001	NZ_CP014762.1
KLPN001.0321.00021.P002	NZ_CP014763.1
KLPN001.0321.00021.P003	NZ_CP014765.1
KLPN001.0321.00021.P004	NZ_CP014764.1
KLPN001.0321.00022.C001	NZ_CP015025.1
KLPN001.0321.00022.P002	NZ_CP015026.1
KLPN001.0321.00023.C001	NZ_CP015130.1
KLPN001.0321.00023.P002	NZ_CP015132.1
KLPN001.0321.00023.P003	NZ_CP015131.1
KLPN001.0321.00023.P004	NZ_CP015133.1
KLPN001.0321.00024.C001	NZ_CP014647.1
KLPN001.0321.00024.P002	NZ_CP014649.1
KLPN001.0321.00024.P003	NZ_CP014650.1
KLPN001.0321.00024.P004	NZ_CP014648.1
KLPN001.0321.00025.C001	NZ_CP016159.1
KLPN001.0321.00025.P002	NZ_CP016160.1
KLPN001.0321.00025.P003	NZ_CP016161.1
KLPN001.0321.00026.C001	NZ_CP027042.1
KLPN001.0321.00026.P002	NZ_CP027043.1
KLPN001.0321.00026.P003	NZ_CP027044.1
KLPN001.0321.00026.P004	NZ_CP027045.1
KLPN001.0321.00026.P005	NZ_CP027046.1
KLPN001.0321.00026.P006	NZ_CP027047.1
KLPN001.0321.00027.C001	NZ_CP027036.1
KLPN001.0321.00027.P002	NZ_CP027037.1
KLPN001.0321.00027.P003	NZ_CP027038.1
KLPN001.0321.00027.P004	NZ_CP027039.1
KLPN001.0321.00027.P005	NZ_CP027040.1
KLPN001.0321.00027.P006	NZ_CP027041.1
KLPN001.0321.00028.C001	NZ_CP027048.1
KLPN001.0321.00028.P002	NZ_CP027049.1
KLPN001.0321.00028.P003	NZ_CP027050.1
KLPN001.0321.00028.P004	NZ_CP027051.1
KLPN001.0321.00028.P005	NZ_CP027052.1
KLPN001.0321.00029.C001	NZ_CP027053.1
KLPN001.0321.00029.P002	NZ_CP027054.1
KLPN001.0321.00029.P003	NZ_CP027055.1
KLPN001.0321.00029.P004	NZ_CP027056.1
KLPN001.0321.00029.P005	NZ_CP027057.1
KLPN001.0321.00029.P006	NZ_CP027058.1
KLPN001.0321.00030.C001	NZ_CP016811.1
KLPN001.0321.00030.P002	NZ_CP016810.1
KLPN001.0321.00030.P003	NZ_CP016812.1
KLPN001.0321.00031.C001	NZ_CP015822.1
KLPN001.0321.00031.P002	NZ_CP015823.1
KLPN001.0321.00031.P003	NZ_CP015824.1
KLPN001.0321.00031.P004	NZ_CP015825.1
KLPN001.0321.00032.C001	NZ_CP016814.1
KLPN001.0321.00032.P002	NZ_CP016815.1
KLPN001.0321.00033.C001	NZ_CP016813.1
KLPN001.0321.00034.C001	NZ_CP016923.1
KLPN001.0321.00034.P002	NZ_CP016921.1
KLPN001.0321.00034.P003	NZ_CP016922.1
KLPN001.0321.00034.P004	NZ_CP016919.1
KLPN001.0321.00034.P005	NZ_CP016920.1
KLPN001.0321.00035.C001	NZ_CP016926.1
KLPN001.0321.00035.P002	NZ_CP016924.1
KLPN001.0321.00035.P003	NZ_CP016927.1
KLPN001.0321.00035.P004	NZ_CP016925.1
KLPN001.0321.00036.C001	NZ_CP012560.1
KLPN001.0321.00037.C001	NZ_CP012568.1
KLPN001.0321.00037.P002	NZ_CP012572.1
KLPN001.0321.00037.P003	NZ_CP012571.1
KLPN001.0321.00037.P004	NZ_CP012570.1
KLPN001.0321.00037.P005	NZ_CP012569.1
KLPN001.0321.00038.C001	NZ_CP012561.1
KLPN001.0321.00038.P002	NZ_CP012567.1
KLPN001.0321.00038.P003	NZ_CP012566.1
KLPN001.0321.00038.P004	NZ_CP012565.1
KLPN001.0321.00038.P005	NZ_CP012564.1
KLPN001.0321.00038.P006	NZ_CP012563.1
KLPN001.0321.00038.P007	NZ_CP012562.1
KLPN001.0321.00039.C001	NZ_CP012426.1
KLPN001.0321.00039.P002	NZ_CP012427.1
KLPN001.0321.00039.P003	NZ_CP011839.1
KLPN001.0321.00039.P004	NZ_CP012428.1
KLPN001.0321.00039.P005	NZ_CP012429.1
KLPN001.0321.00040.C001	NZ_CP017934.1
KLPN001.0321.00040.P002	NZ_CP017935.1
KLPN001.0321.00040.P003	NZ_CP017936.1
KLPN001.0321.00040.P004	NZ_CP017937.1
KLPN001.0321.00041.C001	NZ_CP018140.1
KLPN001.0321.00041.P002	NZ_CP018313.1
KLPN001.0321.00041.P003	NZ_CP018318.1
KLPN001.0321.00041.P004	NZ_CP018314.1
KLPN001.0321.00041.P005	NZ_CP018315.1
KLPN001.0321.00041.P006	NZ_CP018316.1
KLPN001.0321.00041.P007	NZ_CP018317.1
KLPN001.0321.00042.C001	NZ_CP026585.2
KLPN001.0321.00042.P002	NZ_CP026584.1
KLPN001.0321.00042.P003	NZ_CP026582.2
KLPN001.0321.00042.P004	NZ_CP026583.2
KLPN001.0321.00043.C001	NZ_CP031885.1
KLPN001.0321.00043.P002	NZ_CP031883.1
KLPN001.0321.00043.P003	NZ_CP031884.1
KLPN001.0321.00043.P004	NZ_CP031882.1
KLPN001.0321.00044.C001	NZ_CP018428.1
KLPN001.0321.00044.P002	NZ_CP018430.1
KLPN001.0321.00044.P003	NZ_CP018432.1
KLPN001.0321.00044.P004	NZ_CP018429.1
KLPN001.0321.00044.P005	NZ_CP018431.1
KLPN001.0321.00045.C001	NZ_CP018427.1
KLPN001.0321.00045.P002	NZ_CP018424.1
KLPN001.0321.00045.P003	NZ_CP018426.1
KLPN001.0321.00045.P004	NZ_CP018423.1
KLPN001.0321.00045.P005	NZ_CP018425.1
KLPN001.0321.00046.C001	NZ_CP018437.1
KLPN001.0321.00046.P002	NZ_CP018434.1
KLPN001.0321.00046.P003	NZ_CP018436.1
KLPN001.0321.00046.P004	NZ_CP018435.1
KLPN001.0321.00046.P005	NZ_CP018433.1
KLPN001.0321.00047.C001	NZ_CP018356.1
KLPN001.0321.00047.P002	NZ_CP018355.1
KLPN001.0321.00047.P003	NZ_CP018354.1
KLPN001.0321.00047.P004	NZ_CP018353.1
KLPN001.0321.00048.C001	NZ_CP018337.1
KLPN001.0321.00048.P002	NZ_CP018339.1
KLPN001.0321.00048.P003	NZ_CP018338.1
KLPN001.0321.00048.P004	NZ_CP018340.1
KLPN001.0321.00048.P005	NZ_CP018341.1
KLPN001.0321.00048.P006	NZ_CP018342.1
KLPN001.0321.00048.P007	NZ_CP018343.1
KLPN001.0321.00049.C001	NZ_CP018364.1
KLPN001.0321.00049.P002	NZ_CP018365.1
KLPN001.0321.00049.P003	NZ_CP018366.1
KLPN001.0321.00050.C001	NZ_CP018438.1
KLPN001.0321.00050.P002	NZ_CP018441.1
KLPN001.0321.00050.P003	NZ_CP018443.1
KLPN001.0321.00050.P004	NZ_CP018442.1
KLPN001.0321.00050.P005	NZ_CP018445.1
KLPN001.0321.00050.P006	NZ_CP018444.1
KLPN001.0321.00050.P007	NZ_CP018440.1
KLPN001.0321.00050.P008	NZ_CP018446.1
KLPN001.0321.00050.P009	NZ_CP018439.1
KLPN001.0321.00051.C001	NZ_CP018447.1
KLPN001.0321.00051.P002	NZ_CP018448.1
KLPN001.0321.00051.P003	NZ_CP018449.1
KLPN001.0321.00052.C001	NZ_CP018454.1
KLPN001.0321.00052.P002	NZ_CP018455.1
KLPN001.0321.00053.C001	NZ_CP018450.1
KLPN001.0321.00053.P002	NZ_CP018451.1
KLPN001.0321.00053.P003	NZ_CP018452.1
KLPN001.0321.00053.P004	NZ_CP018453.1
KLPN001.0321.00054.C001	NZ_CP018352.1
KLPN001.0321.00054.O004	NZ_CP018349.1
KLPN001.0321.00054.P002	NZ_CP018351.1
KLPN001.0321.00054.P003	NZ_CP018350.1
KLPN001.0321.00054.P005	NZ_CP018348.1
KLPN001.0321.00055.C001	NZ_CP018671.1
KLPN001.0321.00055.P002	NZ_CP018670.1
KLPN001.0321.00055.P003	NZ_CP018669.1
KLPN001.0321.00055.P004	NZ_CP018668.1
KLPN001.0321.00055.P005	NZ_CP018667.1
KLPN001.0321.00055.P006	NZ_CP018666.1
KLPN001.0321.00055.P007	NZ_CP018665.1
KLPN001.0321.00056.C001	NZ_CP018686.1
KLPN001.0321.00056.P002	NZ_CP018687.1
KLPN001.0321.00056.P003	NZ_CP018689.1
KLPN001.0321.00056.P004	NZ_CP018688.1
KLPN001.0321.00056.P005	NZ_CP018690.1
KLPN001.0321.00056.P006	NZ_CP018691.1
KLPN001.0321.00057.C001	NZ_CP018701.1
KLPN001.0321.00057.P002	NZ_CP018702.1
KLPN001.0321.00057.P003	NZ_CP018704.1
KLPN001.0321.00057.P004	NZ_CP018703.1
KLPN001.0321.00057.P005	NZ_CP018706.1
KLPN001.0321.00057.P006	NZ_CP018705.1
KLPN001.0321.00058.C001	NZ_CP018707.1
KLPN001.0321.00058.P002	NZ_CP018708.1
KLPN001.0321.00058.P003	NZ_CP018710.1
KLPN001.0321.00058.P004	NZ_CP018709.1
KLPN001.0321.00058.P005	NZ_CP018712.1
KLPN001.0321.00058.P006	NZ_CP018711.1
KLPN001.0321.00059.C001	NZ_CP018713.1
KLPN001.0321.00059.P002	NZ_CP018714.1
KLPN001.0321.00059.P003	NZ_CP018716.1
KLPN001.0321.00059.P004	NZ_CP018715.1
KLPN001.0321.00059.P005	NZ_CP018717.1
KLPN001.0321.00059.P006	NZ_CP018718.1
KLPN001.0321.00060.C001	NZ_CP018719.1
KLPN001.0321.00060.P002	NZ_CP018720.1
KLPN001.0321.00060.P003	NZ_CP018722.1
KLPN001.0321.00060.P004	NZ_CP018721.1
KLPN001.0321.00060.P005	NZ_CP018723.1
KLPN001.0321.00060.P006	NZ_CP018724.1
KLPN001.0321.00061.C001	NZ_CP018676.1
KLPN001.0321.00061.O004	NZ_CP018673.1
KLPN001.0321.00061.P002	NZ_CP018675.1
KLPN001.0321.00061.P003	NZ_CP018674.1
KLPN001.0321.00061.P005	NZ_CP018672.1
KLPN001.0321.00062.C001	NZ_CP018695.1
KLPN001.0321.00062.P002	NZ_CP018696.1
KLPN001.0321.00062.P003	NZ_CP018698.1
KLPN001.0321.00062.P004	NZ_CP018697.1
KLPN001.0321.00062.P005	NZ_CP018700.1
KLPN001.0321.00062.P006	NZ_CP018699.1
KLPN001.0321.00063.C001	NZ_CP018692.1
KLPN001.0321.00063.P002	NZ_CP018693.1
KLPN001.0321.00063.P003	NZ_CP018694.1
KLPN001.0321.00064.C001	NZ_CP018735.1
KLPN001.0321.00064.P002	NZ_CP018737.1
KLPN001.0321.00064.P003	NZ_CP018736.1
KLPN001.0321.00064.P004	NZ_CP018738.1
KLPN001.0321.00064.P005	NZ_CP018740.1
KLPN001.0321.00064.P006	NZ_CP018739.1
KLPN001.0321.00065.C001	NZ_CP018816.1
KLPN001.0321.00065.P002	NZ_CP018817.1
KLPN001.0321.00065.P003	NZ_CP018818.1
KLPN001.0321.00065.P004	NZ_CP018819.1
KLPN001.0321.00066.C001	NZ_CP015134.1
KLPN001.0321.00066.P002	NZ_CP015135.1
KLPN001.0321.00067.C001	NZ_CP019160.1
KLPN001.0321.00067.P002	NZ_CP019161.1
KLPN001.0321.00068.C001	NZ_CP019219.1
KLPN001.0321.00068.P002	NZ_CP019220.1
KLPN001.0321.00069.C001	NZ_CP015382.1
KLPN001.0321.00069.P002	NZ_CP015383.1
KLPN001.0321.00069.P003	NZ_CP015384.1
KLPN001.0321.00070.C001	NZ_CP015385.1
KLPN001.0321.00070.P002	NZ_CP015386.1
KLPN001.0321.00070.P003	NZ_CP015387.1
KLPN001.0321.00070.P004	NZ_CP015388.1
KLPN001.0321.00070.P005	NZ_CP015389.1
KLPN001.0321.00070.P006	NZ_CP015390.1
KLPN001.0321.00070.P007	NZ_CP015391.1
KLPN001.0321.00071.C001	NZ_CP015392.1
KLPN001.0321.00071.P002	NZ_CP015393.1
KLPN001.0321.00071.P003	NZ_CP015394.1
KLPN001.0321.00071.P004	NZ_CP015395.1
KLPN001.0321.00071.P005	NZ_CP015396.1
KLPN001.0321.00071.P006	NZ_CP015397.1
KLPN001.0321.00072.C001	NZ_CP017985.1
KLPN001.0321.00072.P002	NZ_CP017986.1
KLPN001.0321.00072.P003	NZ_CP017987.1
KLPN001.0321.00072.P004	NZ_CP017988.1
KLPN001.0321.00072.P005	NZ_CP017989.1
KLPN001.0321.00073.C001	NZ_CP020061.1
KLPN001.0321.00073.P002	NZ_CP020062.1
KLPN001.0321.00073.P003	NZ_CP020063.1
KLPN001.0321.00073.P004	NZ_CP020064.1
KLPN001.0321.00073.P005	NZ_CP020065.1
KLPN001.0321.00073.P006	NZ_CP020066.1
KLPN001.0321.00074.C001	NZ_CP020067.1
KLPN001.0321.00074.P002	NZ_CP020068.1
KLPN001.0321.00074.P003	NZ_CP020069.1
KLPN001.0321.00074.P004	NZ_CP020070.1
KLPN001.0321.00075.C001	NZ_CP020071.1
KLPN001.0321.00075.P002	NZ_CP020072.1
KLPN001.0321.00075.P003	NZ_CP020074.1
KLPN001.0321.00075.P004	NZ_CP020073.1
KLPN001.0321.00075.P005	NZ_CP020075.1
KLPN001.0321.00076.C001	NZ_CP020108.1
KLPN001.0321.00076.P002	NZ_CP020109.1
KLPN001.0321.00076.P003	NZ_CP020110.1
KLPN001.0321.00076.P004	NZ_CP020111.1
KLPN001.0321.00076.P005	NZ_CP020112.1
KLPN001.0321.00077.C001	NZ_CP020901.1
KLPN001.0321.00077.P002	NZ_CP020902.1
KLPN001.0321.00077.P003	NZ_CP020903.1
KLPN001.0321.00077.P004	NZ_CP020904.1
KLPN001.0321.00077.P005	NZ_CP020905.1
KLPN001.0321.00078.C001	NZ_CP015120.1
KLPN001.0321.00079.C001	NZ_CP020837.1
KLPN001.0321.00079.P002	NZ_CP020838.1
KLPN001.0321.00079.P003	NZ_CP020839.1
KLPN001.0321.00079.P004	NZ_CP020840.1
KLPN001.0321.00080.C001	NZ_CP020841.1
KLPN001.0321.00080.P002	NZ_CP020842.1
KLPN001.0321.00080.P003	NZ_CP020843.1
KLPN001.0321.00080.P004	NZ_CP020844.1
KLPN001.0321.00080.P005	NZ_CP020846.1
KLPN001.0321.00080.P006	NZ_CP020845.1
KLPN001.0321.00081.C001	NZ_CP020853.1
KLPN001.0321.00081.P002	NZ_CP020854.1
KLPN001.0321.00081.P003	NZ_CP020855.1
KLPN001.0321.00081.P004	NZ_CP020856.1
KLPN001.0321.00082.C001	NZ_CP028542.2
KLPN001.0321.00082.P002	NZ_CP028541.2
KLPN001.0321.00082.P003	NZ_CP028539.2
KLPN001.0321.00082.P004	NZ_CP028540.2
KLPN001.0321.00083.C001	NZ_CP031721.1
KLPN001.0321.00083.P002	NZ_CP031720.1
KLPN001.0321.00083.P003	NZ_CP031717.1
KLPN001.0321.00083.P004	NZ_CP031718.1
KLPN001.0321.00083.P005	NZ_CP031719.1
KLPN001.0321.00084.C001	NZ_CP021539.1
KLPN001.0321.00084.P002	NZ_CP021540.1
KLPN001.0321.00084.P003	NZ_CP021541.1
KLPN001.0321.00084.P004	NZ_CP021542.1
KLPN001.0321.00084.P005	NZ_CP021543.1
KLPN001.0321.00085.C001	NZ_CP021549.1
KLPN001.0321.00085.P002	NZ_CP021544.1
KLPN001.0321.00085.P003	NZ_CP021545.1
KLPN001.0321.00085.P004	NZ_CP021546.1
KLPN001.0321.00085.P005	NZ_CP021547.1
KLPN001.0321.00085.P006	NZ_CP021548.1
KLPN001.0321.00086.C001	NZ_CP021685.1
KLPN001.0321.00086.P002	NZ_CP021686.1
KLPN001.0321.00086.P003	NZ_CP021687.1
KLPN001.0321.00086.P004	NZ_CP021688.1
KLPN001.0321.00087.C001	NZ_CP021696.1
KLPN001.0321.00087.P002	NZ_CP021699.1
KLPN001.0321.00087.P003	NZ_CP021697.1
KLPN001.0321.00087.P004	NZ_CP021698.1
KLPN001.0321.00087.P005	NZ_CP021700.1
KLPN001.0321.00088.C001	NZ_CP021718.1
KLPN001.0321.00088.P002	NZ_CP021713.1
KLPN001.0321.00088.P003	NZ_CP021714.1
KLPN001.0321.00088.P004	NZ_CP021716.1
KLPN001.0321.00088.P005	NZ_CP021715.1
KLPN001.0321.00088.P006	NZ_CP021717.1
KLPN001.0321.00089.C001	NZ_CP021708.1
KLPN001.0321.00089.P002	NZ_CP021710.1
KLPN001.0321.00089.P003	NZ_CP021709.1
KLPN001.0321.00089.P004	NZ_CP021711.1
KLPN001.0321.00089.P005	NZ_CP021712.1
KLPN001.0321.00090.C001	NZ_CP021740.1
KLPN001.0321.00090.P002	NZ_CP021741.1
KLPN001.0321.00090.P003	NZ_CP021742.1
KLPN001.0321.00090.P004	NZ_CP021743.1
KLPN001.0321.00091.C001	NZ_CP021751.1
KLPN001.0321.00091.P002	NZ_CP021752.1
KLPN001.0321.00091.P003	NZ_CP021753.1
KLPN001.0321.00091.P004	NZ_CP021754.1
KLPN001.0321.00091.P005	NZ_CP021755.1
KLPN001.0321.00091.P006	NZ_CP021756.1
KLPN001.0321.00092.C001	NZ_CP021757.1
KLPN001.0321.00092.P002	NZ_CP021758.1
KLPN001.0321.00092.P003	NZ_CP021761.1
KLPN001.0321.00092.P004	NZ_CP021760.1
KLPN001.0321.00092.P005	NZ_CP021759.1
KLPN001.0321.00093.C001	NZ_CP021833.1
KLPN001.0321.00093.P002	NZ_CP021834.1
KLPN001.0321.00093.P003	NZ_CP021835.1
KLPN001.0321.00093.P004	NZ_CP021836.1
KLPN001.0321.00093.P005	NZ_CP021837.1
KLPN001.0321.00094.C001	NZ_CP021859.1
KLPN001.0321.00094.P002	NZ_CP021856.1
KLPN001.0321.00094.P003	NZ_CP021857.1
KLPN001.0321.00094.P004	NZ_CP021861.1
KLPN001.0321.00094.P005	NZ_CP021858.1
KLPN001.0321.00094.P006	NZ_CP021860.1
KLPN001.0321.00095.C001	NZ_CP021960.1
KLPN001.0321.00095.P002	NZ_CP021962.1
KLPN001.0321.00095.P003	NZ_CP021958.1
KLPN001.0321.00095.P004	NZ_CP021961.1
KLPN001.0321.00095.P005	NZ_CP021959.1
KLPN001.0321.00096.C001	NZ_CP021939.1
KLPN001.0321.00096.P002	NZ_CP021940.1
KLPN001.0321.00096.P003	NZ_CP021942.1
KLPN001.0321.00096.P004	NZ_CP021941.1
KLPN001.0321.00096.P005	NZ_CP021943.1
KLPN001.0321.00097.C001	NZ_CP021944.1
KLPN001.0321.00097.P002	NZ_CP021946.1
KLPN001.0321.00097.P003	NZ_CP021945.1
KLPN001.0321.00097.P004	NZ_CP021949.1
KLPN001.0321.00097.P005	NZ_CP021947.1
KLPN001.0321.00097.P006	NZ_CP021948.1
KLPN001.0321.00098.C001	NZ_CP021950.1
KLPN001.0321.00098.P002	NZ_CP021951.1
KLPN001.0321.00098.P003	NZ_CP021952.1
KLPN001.0321.00098.P004	NZ_CP021953.1
KLPN001.0321.00098.P005	NZ_CP021954.1
KLPN001.0321.00099.C001	NZ_CP021955.1
KLPN001.0321.00099.P002	NZ_CP021956.1
KLPN001.0321.00099.P003	NZ_CP021957.1
KLPN001.0321.00100.C001	NZ_CP022023.1
KLPN001.0321.00101.C001	NZ_CP022127.1
KLPN001.0321.00101.P002	NZ_CP022125.1
KLPN001.0321.00101.P003	NZ_CP022126.1
KLPN001.0321.00101.P004	NZ_CP022128.1
KLPN001.0321.00102.C001	NZ_CP022573.1
KLPN001.0321.00102.P002	NZ_CP022574.1
KLPN001.0321.00102.P003	NZ_CP022575.1
KLPN001.0321.00102.P004	NZ_CP022576.1
KLPN001.0321.00103.C001	NZ_CP036361.1
KLPN001.0321.00103.P002	NZ_CP036362.1
KLPN001.0321.00103.P003	NZ_CP036363.1
KLPN001.0321.00103.P004	NZ_CP036364.1
KLPN001.0321.00104.C001	NZ_CP028391.1
KLPN001.0321.00104.P002	NZ_CP028390.1
KLPN001.0321.00104.P003	NZ_CP028389.2
KLPN001.0321.00105.C001	NZ_CP028806.1
KLPN001.0321.00105.P002	NZ_CP028804.1
KLPN001.0321.00105.P003	NZ_CP028805.1
KLPN001.0321.00105.P004	NZ_CP028801.1
KLPN001.0321.00105.P005	NZ_CP028802.1
KLPN001.0321.00105.P006	NZ_CP028803.1
KLPN001.0321.00106.C001	NZ_CP027068.2
KLPN001.0321.00106.P002	NZ_CP027067.1
KLPN001.0321.00106.P003	NZ_CP027065.2
KLPN001.0321.00106.P004	NZ_CP027066.2
KLPN001.0321.00107.C001	NZ_CP022882.1
KLPN001.0321.00108.C001	NZ_CP022997.1
KLPN001.0321.00109.C001	NZ_CP036320.1
KLPN001.0321.00109.P002	NZ_CP036321.1
KLPN001.0321.00109.P003	NZ_CP036322.1
KLPN001.0321.00109.P004	NZ_CP036323.1
KLPN001.0321.00109.P005	NZ_CP036324.1
KLPN001.0321.00109.P006	NZ_CP036326.1
KLPN001.0321.00109.P007	NZ_CP036325.1
KLPN001.0321.00110.C001	NZ_CP023941.1
KLPN001.0321.00110.P002	NZ_CP023943.1
KLPN001.0321.00110.P003	NZ_CP023942.1
KLPN001.0321.00110.P004	NZ_CP023944.1
KLPN001.0321.00110.P005	NZ_CP023940.1
KLPN001.0321.00111.C001	NZ_CP023946.1
KLPN001.0321.00111.P002	NZ_CP023948.1
KLPN001.0321.00111.P003	NZ_CP023947.1
KLPN001.0321.00111.P004	NZ_CP023945.1
KLPN001.0321.00112.C001	NZ_CP023913.1
KLPN001.0321.00112.P002	NZ_CP023917.1
KLPN001.0321.00112.P003	NZ_CP023916.1
KLPN001.0321.00112.P004	NZ_CP023918.1
KLPN001.0321.00112.P005	NZ_CP023914.1
KLPN001.0321.00112.P006	NZ_CP023915.1
KLPN001.0321.00113.C001	NZ_CP024191.1
KLPN001.0321.00113.P002	NZ_CP024192.1
KLPN001.0321.00113.P003	NZ_CP024193.1
KLPN001.0321.00113.P004	NZ_CP024194.1
KLPN001.0321.00113.P005	NZ_CP024195.1
KLPN001.0321.00113.P006	NZ_CP024196.1
KLPN001.0321.00113.P007	NZ_CP024197.1
KLPN001.0321.00114.C001	NZ_CP024489.1
KLPN001.0321.00114.P002	NZ_CP024490.1
KLPN001.0321.00114.P003	NZ_CP024491.1
KLPN001.0321.00114.P004	NZ_CP024492.1
KLPN001.0321.00114.P005	NZ_CP024493.1
KLPN001.0321.00114.P006	NZ_CP024494.1
KLPN001.0321.00114.P007	NZ_CP024495.1
KLPN001.0321.00115.C001	NZ_CP024496.1
KLPN001.0321.00115.P002	NZ_CP024497.1
KLPN001.0321.00115.P003	NZ_CP024498.1
KLPN001.0321.00116.C001	NZ_CP024458.1
KLPN001.0321.00116.P002	NZ_CP024459.1
KLPN001.0321.00116.P003	NZ_CP024460.1
KLPN001.0321.00116.P004	NZ_CP024461.1
KLPN001.0321.00116.P005	NZ_CP024462.1
KLPN001.0321.00116.P006	NZ_CP024463.1
KLPN001.0321.00116.P007	NZ_CP024464.1
KLPN001.0321.00116.P008	NZ_CP024465.1
KLPN001.0321.00117.C001	NZ_CP024563.1
KLPN001.0321.00117.P002	NZ_CP024564.1
KLPN001.0321.00117.P003	NZ_CP024565.1
KLPN001.0321.00117.P004	NZ_CP024566.1
KLPN001.0321.00117.P005	NZ_CP024567.1
KLPN001.0321.00117.P006	NZ_CP024568.1
KLPN001.0321.00117.P007	NZ_CP024569.1
KLPN001.0321.00118.C001	NZ_CP024542.1
KLPN001.0321.00118.P002	NZ_CP024543.1
KLPN001.0321.00118.P003	NZ_CP024544.1
KLPN001.0321.00119.C001	NZ_CP024521.1
KLPN001.0321.00119.P002	NZ_CP024522.1
KLPN001.0321.00119.P003	NZ_CP024523.1
KLPN001.0321.00119.P004	NZ_CP024524.1
KLPN001.0321.00119.P005	NZ_CP024525.1
KLPN001.0321.00119.P006	NZ_CP024526.1
KLPN001.0321.00119.P007	NZ_CP024527.1
KLPN001.0321.00120.C001	NZ_CP024528.1
KLPN001.0321.00120.P002	NZ_CP024529.1
KLPN001.0321.00120.P003	NZ_CP024530.1
KLPN001.0321.00120.P004	NZ_CP024531.1
KLPN001.0321.00120.P005	NZ_CP024532.1
KLPN001.0321.00120.P006	NZ_CP024533.1
KLPN001.0321.00120.P007	NZ_CP024534.1
KLPN001.0321.00121.C001	NZ_CP024535.1
KLPN001.0321.00121.P002	NZ_CP024536.1
KLPN001.0321.00121.P003	NZ_CP024537.1
KLPN001.0321.00121.P004	NZ_CP024538.1
KLPN001.0321.00121.P005	NZ_CP024539.1
KLPN001.0321.00121.P006	NZ_CP024540.1
KLPN001.0321.00121.P007	NZ_CP024541.1
KLPN001.0321.00122.C001	NZ_CP024545.1
KLPN001.0321.00122.P002	NZ_CP024546.1
KLPN001.0321.00122.P003	NZ_CP024547.1
KLPN001.0321.00123.C001	NZ_CP024548.1
KLPN001.0321.00124.C001	NZ_CP024549.1
KLPN001.0321.00124.P002	NZ_CP024550.1
KLPN001.0321.00124.P003	NZ_CP024551.1
KLPN001.0321.00124.P004	NZ_CP024552.1
KLPN001.0321.00124.P005	NZ_CP024553.1
KLPN001.0321.00124.P006	NZ_CP024554.1
KLPN001.0321.00124.P007	NZ_CP024555.1
KLPN001.0321.00125.C001	NZ_CP024556.1
KLPN001.0321.00125.P002	NZ_CP024557.1
KLPN001.0321.00125.P003	NZ_CP024558.1
KLPN001.0321.00125.P004	NZ_CP024559.1
KLPN001.0321.00125.P005	NZ_CP024560.1
KLPN001.0321.00125.P006	NZ_CP024561.1
KLPN001.0321.00125.P007	NZ_CP024562.1
KLPN001.0321.00126.C001	NZ_CP024570.1
KLPN001.0321.00126.P002	NZ_CP024571.1
KLPN001.0321.00126.P003	NZ_CP024572.1
KLPN001.0321.00126.P004	NZ_CP024573.1
KLPN001.0321.00126.P005	NZ_CP024574.1
KLPN001.0321.00126.P006	NZ_CP024575.1
KLPN001.0321.00127.C001	NZ_CP017994.1
KLPN001.0321.00128.C001	NZ_CP024838.1
KLPN001.0321.00128.P002	NZ_CP024839.1
KLPN001.0321.00128.P003	NZ_CP024840.1
KLPN001.0321.00128.P004	NZ_CP024841.1
KLPN001.0321.00129.C001	NZ_CP024834.1
KLPN001.0321.00129.P002	NZ_CP024835.1
KLPN001.0321.00129.P003	NZ_CP024836.1
KLPN001.0321.00129.P004	NZ_CP024837.1
KLPN001.0321.00130.C001	NZ_CP036371.1
KLPN001.0321.00130.P002	NZ_CP036372.1
KLPN001.0321.00130.P003	NZ_CP036373.1
KLPN001.0321.00130.P004	NZ_CP036374.1
KLPN001.0321.00130.P005	NZ_CP036375.1
KLPN001.0321.00131.C001	NZ_CP028583.1
KLPN001.0321.00131.P002	NZ_CP028582.1
KLPN001.0321.00131.P003	NZ_CP028579.1
KLPN001.0321.00131.P004	NZ_CP028580.1
KLPN001.0321.00131.P005	NZ_CP028581.1
KLPN001.0321.00132.C001	NZ_CP025963.2
KLPN001.0321.00132.P002	NZ_CP025964.2
KLPN001.0321.00132.P003	NZ_CP025966.2
KLPN001.0321.00132.P004	NZ_CP025965.2
KLPN001.0321.00132.P005	NZ_CP029779.1
KLPN001.0321.00133.C001	NZ_CP025005.1
KLPN001.0321.00133.P002	NZ_CP025006.1
KLPN001.0321.00133.P003	NZ_CP025007.1
KLPN001.0321.00134.C001	NZ_CP025008.1
KLPN001.0321.00134.P002	NZ_CP025009.1
KLPN001.0321.00134.P003	NZ_CP025010.1
KLPN001.0321.00135.C001	NZ_CP025037.1
KLPN001.0321.00135.P002	NZ_CP025038.1
KLPN001.0321.00135.P003	NZ_CP025039.1
KLPN001.0321.00135.P004	NZ_CP025040.1
KLPN001.0321.00135.P005	NZ_CP025041.1
KLPN001.0321.00135.P006	NZ_CP025042.1
KLPN001.0321.00136.C001	NZ_CP025080.1
KLPN001.0321.00136.P002	NZ_CP025081.1
KLPN001.0321.00137.C001	NZ_CP018306.1
KLPN001.0321.00138.C001	NZ_CP025143.1
KLPN001.0321.00138.P002	NZ_CP025144.1
KLPN001.0321.00138.P003	NZ_CP025145.1
KLPN001.0321.00139.C001	NZ_CP025140.1
KLPN001.0321.00139.P002	NZ_CP025141.1
KLPN001.0321.00139.P003	NZ_CP025142.1
KLPN001.0321.00140.C001	NZ_CP025146.1
KLPN001.0321.00140.P002	NZ_CP025147.1
KLPN001.0321.00140.P003	NZ_CP025148.1
KLPN001.0321.00141.C001	NZ_CP025456.1
KLPN001.0321.00141.P002	NZ_CP025457.1
KLPN001.0321.00141.P003	NZ_CP025458.1
KLPN001.0321.00141.P004	NZ_CP025459.1
KLPN001.0321.00141.P005	NZ_CP025460.1
KLPN001.0321.00142.C001	NZ_CP025466.1
KLPN001.0321.00142.P002	NZ_CP025467.1
KLPN001.0321.00142.P003	NZ_CP025468.1
KLPN001.0321.00142.P004	NZ_CP025470.1
KLPN001.0321.00142.P005	NZ_CP025469.1
KLPN001.0321.00143.C001	NZ_CP025461.1
KLPN001.0321.00143.P002	NZ_CP025462.1
KLPN001.0321.00143.P003	NZ_CP025463.1
KLPN001.0321.00143.P004	NZ_CP025464.1
KLPN001.0321.00143.P005	NZ_CP025465.1
KLPN001.0321.00144.C001	NZ_CP025541.3
KLPN001.0321.00145.C001	NZ_CP028787.2
KLPN001.0321.00145.P002	NZ_CP028784.1
KLPN001.0321.00145.P003	NZ_CP028786.2
KLPN001.0321.00145.P004	NZ_CP028785.2
KLPN001.0321.00146.C001	NZ_CP037963.1
KLPN001.0321.00146.P002	NZ_CP037966.1
KLPN001.0321.00146.P003	NZ_CP037964.1
KLPN001.0321.00146.P004	NZ_CP037965.1
KLPN001.0321.00146.P005	NZ_CP037967.1
KLPN001.0321.00147.C001	NZ_CP026177.1
KLPN001.0321.00147.P002	NZ_CP026172.1
KLPN001.0321.00147.P003	NZ_CP026175.1
KLPN001.0321.00147.P004	NZ_CP026174.1
KLPN001.0321.00147.P005	NZ_CP026173.1
KLPN001.0321.00147.P006	NZ_CP026176.1
KLPN001.0321.00148.C001	NZ_CP026178.1
KLPN001.0321.00148.P002	NZ_CP026186.1
KLPN001.0321.00148.P003	NZ_CP026179.1
KLPN001.0321.00148.P004	NZ_CP026180.1
KLPN001.0321.00148.P005	NZ_CP026181.1
KLPN001.0321.00148.P006	NZ_CP026182.1
KLPN001.0321.00148.P007	NZ_CP026184.1
KLPN001.0321.00148.P008	NZ_CP026185.1
KLPN001.0321.00148.P009	NZ_CP026183.1
KLPN001.0321.00149.C001	NZ_CP036327.1
KLPN001.0321.00149.P002	NZ_CP036328.1
KLPN001.0321.00149.P003	NZ_CP036329.1
KLPN001.0321.00149.P004	NZ_CP036330.1
KLPN001.0321.00149.P005	NZ_CP036331.1
KLPN001.0321.00149.P006	NZ_CP036332.1
KLPN001.0321.00149.P007	NZ_CP036333.1
KLPN001.0321.00149.P008	NZ_CP036334.1
KLPN001.0321.00150.C001	NZ_CP036450.1
KLPN001.0321.00150.P002	NZ_CP036446.1
KLPN001.0321.00150.P003	NZ_CP036447.1
KLPN001.0321.00150.P004	NZ_CP036448.1
KLPN001.0321.00150.P005	NZ_CP036449.1
KLPN001.0321.00151.C001	NZ_CP026392.1
KLPN001.0321.00151.P002	NZ_CP026398.1
KLPN001.0321.00151.P003	NZ_CP026397.1
KLPN001.0321.00151.P004	NZ_CP026396.1
KLPN001.0321.00151.P005	NZ_CP026395.1
KLPN001.0321.00151.P006	NZ_CP026394.1
KLPN001.0321.00151.P007	NZ_CP026393.1
KLPN001.0321.00152.C001	NZ_CP026586.1
KLPN001.0321.00152.P002	NZ_CP026587.1
KLPN001.0321.00152.P003	NZ_CP026588.1
KLPN001.0321.00152.P004	NZ_CP026589.1
KLPN001.0321.00152.P005	NZ_CP026590.1
KLPN001.0321.00153.C001	NZ_CP026751.1
KLPN001.0321.00153.P002	NZ_CP026752.1
KLPN001.0321.00153.P003	NZ_CP026753.1
KLPN001.0321.00154.C001	NZ_CP014123.1
KLPN001.0321.00154.P002	NZ_CP014121.1
KLPN001.0321.00154.P003	NZ_CP014124.1
KLPN001.0321.00154.P004	NZ_CP014122.1
KLPN001.0321.00154.P005	NZ_CP014125.1
KLPN001.0321.00155.C001	NZ_CP053364.1
KLPN001.0321.00155.P002	NZ_CP053365.1
KLPN001.0321.00155.P003	NZ_CP053366.1
KLPN001.0321.00155.P004	NZ_CP053367.1
KLPN001.0321.00155.P005	NZ_CP053368.1
KLPN001.0321.00156.C001	NZ_CP027146.1
KLPN001.0321.00156.P002	NZ_CP027152.1
KLPN001.0321.00156.P003	NZ_CP027156.1
KLPN001.0321.00156.P004	NZ_CP027150.1
KLPN001.0321.00156.P005	NZ_CP027155.1
KLPN001.0321.00156.P006	NZ_CP027148.1
KLPN001.0321.00156.P007	NZ_CP027149.1
KLPN001.0321.00156.P008	NZ_CP027154.1
KLPN001.0321.00156.P009	NZ_CP027153.1
KLPN001.0321.00156.P010	NZ_CP027151.1
KLPN001.0321.00156.P011	NZ_CP027147.1
KLPN001.0321.00157.C001	NZ_CP027160.1
KLPN001.0321.00157.P002	NZ_CP027161.1
KLPN001.0321.00157.P003	NZ_CP027158.1
KLPN001.0321.00157.P004	NZ_CP027162.1
KLPN001.0321.00157.P005	NZ_CP027157.1
KLPN001.0321.00157.P006	NZ_CP027159.1
KLPN001.0321.00157.P007	NZ_CP027164.1
KLPN001.0321.00157.P008	NZ_CP027163.1
KLPN001.0321.00158.C001	NZ_CP027189.1
KLPN001.0321.00159.C001	NZ_CP024429.1
KLPN001.0321.00159.P002	NZ_CP024430.1
KLPN001.0321.00159.P003	NZ_CP024431.1
KLPN001.0321.00159.P004	NZ_CP024433.1
KLPN001.0321.00159.P005	NZ_CP024432.1
KLPN001.0321.00159.P006	NZ_CP024434.1
KLPN001.0321.00159.P007	NZ_CP024435.1
KLPN001.0321.00159.P008	NZ_CP024436.1
KLPN001.0321.00160.C001	NZ_CP028176.1
KLPN001.0321.00160.P002	NZ_CP028177.1
KLPN001.0321.00160.P003	NZ_CP028178.1
KLPN001.0321.00160.P004	NZ_CP028179.1
KLPN001.0321.00161.C001	NZ_CP024874.1
KLPN001.0321.00161.P002	NZ_CP024875.1
KLPN001.0321.00161.P003	NZ_CP024876.1
KLPN001.0321.00161.P004	NZ_CP024877.1
KLPN001.0321.00161.P005	NZ_CP024878.1
KLPN001.0321.00161.P006	NZ_CP024879.1
KLPN001.0321.00162.C001	NZ_CP024916.1
KLPN001.0321.00162.P002	NZ_CP024917.1
KLPN001.0321.00162.P003	NZ_CP024918.1
KLPN001.0321.00162.P004	NZ_CP024919.1
KLPN001.0321.00163.C001	NZ_CP020498.1
KLPN001.0321.00163.P002	NZ_CP020499.1
KLPN001.0321.00163.P003	NZ_CP020500.1
KLPN001.0321.00164.C001	NZ_CP036305.1
KLPN001.0321.00164.P002	NZ_CP036307.1
KLPN001.0321.00164.P003	NZ_CP036306.1
KLPN001.0321.00164.P004	NZ_CP036308.1
KLPN001.0321.00164.P005	NZ_CP036309.1
KLPN001.0321.00165.C001	NZ_CP028797.1
KLPN001.0321.00165.P002	NZ_CP028796.1
KLPN001.0321.00165.P003	NZ_CP028794.1
KLPN001.0321.00165.P004	NZ_CP028795.1
KLPN001.0321.00166.C001	NZ_CP028793.1
KLPN001.0321.00166.P002	NZ_CP028791.1
KLPN001.0321.00166.P003	NZ_CP028792.1
KLPN001.0321.00166.P004	NZ_CP028790.1
KLPN001.0321.00166.P005	NZ_CP028788.1
KLPN001.0321.00166.P006	NZ_CP028789.1
KLPN001.0321.00167.C001	NZ_CP028716.1
KLPN001.0321.00167.P002	NZ_CP028717.1
KLPN001.0321.00167.P003	NZ_CP028718.1
KLPN001.0321.00168.C001	NZ_CP028932.1
KLPN001.0321.00168.P002	NZ_CP028929.1
KLPN001.0321.00168.P003	NZ_CP028930.1
KLPN001.0321.00168.P004	NZ_CP028931.1
KLPN001.0321.00169.C001	NZ_CP028953.1
KLPN001.0321.00169.P002	NZ_CP028954.1
KLPN001.0321.00169.P003	NZ_CP028955.1
KLPN001.0321.00170.C001	NZ_CP024038.1
KLPN001.0321.00170.P002	NZ_CP024039.1
KLPN001.0321.00170.P003	NZ_CP024040.1
KLPN001.0321.00170.P004	NZ_CP024041.1
KLPN001.0321.00170.P005	NZ_CP024042.1
KLPN001.0321.00170.P006	NZ_CP024043.1
KLPN001.0321.00170.P007	NZ_CP024044.1
KLPN001.0321.00171.C001	NZ_CP028990.1
KLPN001.0321.00171.P002	NZ_CP028991.1
KLPN001.0321.00171.P003	NZ_CP028992.1
KLPN001.0321.00171.P004	NZ_CP028993.1
KLPN001.0321.00172.C001	NZ_CP028994.1
KLPN001.0321.00172.P002	NZ_CP028996.1
KLPN001.0321.00172.P003	NZ_CP028995.1
KLPN001.0321.00172.P004	NZ_CP029000.1
KLPN001.0321.00172.P005	NZ_CP028997.1
KLPN001.0321.00172.P006	NZ_CP028999.1
KLPN001.0321.00172.P007	NZ_CP028998.1
KLPN001.0321.00173.C001	NZ_CP029099.1
KLPN001.0321.00173.P002	NZ_CP029101.1
KLPN001.0321.00173.P003	NZ_CP029102.1
KLPN001.0321.00173.P004	NZ_CP029100.1
KLPN001.0321.00173.P005	NZ_CP029098.1
KLPN001.0321.00174.C001	NZ_CP029137.1
KLPN001.0321.00174.P002	NZ_CP029136.1
KLPN001.0321.00174.P003	NZ_CP029138.1
KLPN001.0321.00174.P004	NZ_CP029135.1
KLPN001.0321.00174.P005	NZ_CP029139.1
KLPN001.0321.00175.C001	NZ_CP026495.1
KLPN001.0321.00175.P002	NZ_CP026496.1
KLPN001.0321.00175.P003	NZ_CP026497.1
KLPN001.0321.00176.C001	NZ_CP029582.1
KLPN001.0321.00176.P002	NZ_CP029583.1
KLPN001.0321.00176.P003	NZ_CP029586.1
KLPN001.0321.00176.P004	NZ_CP029585.1
KLPN001.0321.00176.P005	NZ_CP029584.1
KLPN001.0321.00177.C001	NZ_CP029587.1
KLPN001.0321.00177.P002	NZ_CP029588.1
KLPN001.0321.00177.P003	NZ_CP029589.1
KLPN001.0321.00178.C001	NZ_CP029590.1
KLPN001.0321.00178.P002	NZ_CP029591.1
KLPN001.0321.00178.P003	NZ_CP029592.1
KLPN001.0321.00179.C001	NZ_CP021165.1
KLPN001.0321.00179.P002	NZ_CP021166.1
KLPN001.0321.00181.C001	NZ_CP023722.1
KLPN001.0321.00181.P002	NZ_CP023723.1
KLPN001.0321.00181.P003	NZ_CP023724.1
KLPN001.0321.00181.P004	NZ_CP023725.1
KLPN001.0321.00182.C001	NZ_CP029738.1
KLPN001.0321.00182.P002	NZ_CP029739.1
KLPN001.0321.00182.P003	NZ_CP029740.1
KLPN001.0321.00183.C001	NZ_CP029722.1
KLPN001.0321.00183.P002	NZ_CP029723.1
KLPN001.0321.00183.P003	NZ_CP029724.1
KLPN001.0321.00184.C001	NZ_CP033396.1
KLPN001.0321.00184.P002	NZ_CP033394.1
KLPN001.0321.00184.P003	NZ_CP033395.1
KLPN001.0321.00184.P004	NZ_CP033392.1
KLPN001.0321.00184.P005	NZ_CP033393.1
KLPN001.0321.00185.C001	NZ_CP022611.1
KLPN001.0321.00185.P002	NZ_CP022612.1
KLPN001.0321.00185.P003	NZ_CP022613.1
KLPN001.0321.00186.C001	NZ_CP030341.1
KLPN001.0321.00186.P002	NZ_CP030343.1
KLPN001.0321.00186.P003	NZ_CP030342.1
KLPN001.0321.00186.P004	NZ_CP030344.1
KLPN001.0321.00187.C001	NZ_CP026130.1
KLPN001.0321.00187.P002	NZ_CP026131.1
KLPN001.0321.00188.C001	NZ_CP031577.1
KLPN001.0321.00188.P002	NZ_CP031582.1
KLPN001.0321.00188.P003	NZ_CP031583.1
KLPN001.0321.00188.P004	NZ_CP031584.1
KLPN001.0321.00188.P005	NZ_CP031580.1
KLPN001.0321.00188.P006	NZ_CP031581.1
KLPN001.0321.00188.P007	NZ_CP031578.1
KLPN001.0321.00188.P008	NZ_CP031579.1
KLPN001.0321.00189.C001	NZ_CP029689.1
KLPN001.0321.00189.P002	NZ_CP030132.1
KLPN001.0321.00189.P003	NZ_CP030135.1
KLPN001.0321.00189.P004	NZ_CP030134.1
KLPN001.0321.00189.P005	NZ_CP030133.1
KLPN001.0321.00189.P006	NZ_CP030130.1
KLPN001.0321.00189.P007	NZ_CP030131.1
KLPN001.0321.00190.C001	NZ_CP031789.1
KLPN001.0321.00190.P002	NZ_CP031790.1
KLPN001.0321.00190.P003	NZ_CP031791.1
KLPN001.0321.00191.C001	NZ_CP031800.1
KLPN001.0321.00191.P002	NZ_CP031801.1
KLPN001.0321.00191.P003	NZ_CP031802.1
KLPN001.0321.00191.P004	NZ_CP031803.1
KLPN001.0321.00191.P005	NZ_CP031804.1
KLPN001.0321.00191.P006	NZ_CP031805.1
KLPN001.0321.00191.P007	NZ_CP031806.1
KLPN001.0321.00191.P008	NZ_CP031807.1
KLPN001.0321.00192.C001	NZ_CP031808.1
KLPN001.0321.00192.P002	NZ_CP031809.1
KLPN001.0321.00193.C001	NZ_CP031814.1
KLPN001.0321.00193.P002	NZ_CP031815.1
KLPN001.0321.00193.P003	NZ_CP031816.1
KLPN001.0321.00194.C001	NZ_CP031792.1
KLPN001.0321.00194.P002	NZ_CP031793.1
KLPN001.0321.00194.P003	NZ_CP031794.1
KLPN001.0321.00195.C001	NZ_CP031798.1
KLPN001.0321.00195.P002	NZ_CP031799.1
KLPN001.0321.00196.C001	NZ_CP031795.1
KLPN001.0321.00196.P002	NZ_CP031796.1
KLPN001.0321.00196.P003	NZ_CP031797.1
KLPN001.0321.00197.C001	NZ_CP031613.1
KLPN001.0321.00197.P002	NZ_CP031614.1
KLPN001.0321.00197.P003	NZ_CP031615.1
KLPN001.0321.00197.P004	NZ_CP031616.1
KLPN001.0321.00198.C001	NZ_CP023416.1
KLPN001.0321.00198.P002	NZ_CP023417.1
KLPN001.0321.00198.P003	NZ_CP023418.1
KLPN001.0321.00198.P004	NZ_CP023419.1
KLPN001.0321.00198.P005	NZ_CP023420.1
KLPN001.0321.00198.P006	NZ_CP023421.1
KLPN001.0321.00199.C001	NZ_CP032167.1
KLPN001.0321.00199.P002	NZ_CP032169.1
KLPN001.0321.00199.P003	NZ_CP032168.1
KLPN001.0321.00199.P004	NZ_CP032170.1
KLPN001.0321.00199.P005	NZ_CP032172.1
KLPN001.0321.00199.P006	NZ_CP032171.1
KLPN001.0321.00200.C001	NZ_CP032178.1
KLPN001.0321.00200.P002	NZ_CP032176.1
KLPN001.0321.00200.P003	NZ_CP032177.1
KLPN001.0321.00201.C001	NZ_CP032175.1
KLPN001.0321.00201.P002	NZ_CP032173.1
KLPN001.0321.00201.P003	NZ_CP032174.1
KLPN001.0321.00202.C001	NZ_CP032185.1
KLPN001.0321.00202.P002	NZ_CP032186.1
KLPN001.0321.00202.P003	NZ_CP032189.1
KLPN001.0321.00202.P004	NZ_CP032187.1
KLPN001.0321.00202.P005	NZ_CP032188.1
KLPN001.0321.00202.P006	NZ_CP032191.1
KLPN001.0321.00202.P007	NZ_CP032190.1
KLPN001.0321.00203.C001	NZ_CP032200.1
KLPN001.0321.00203.P002	NZ_CP032195.1
KLPN001.0321.00203.P003	NZ_CP032196.1
KLPN001.0321.00203.P004	NZ_CP032197.1
KLPN001.0321.00203.P005	NZ_CP032198.1
KLPN001.0321.00203.P006	NZ_CP032199.1
KLPN001.0321.00204.C001	NZ_CP032207.1
KLPN001.0321.00204.P002	NZ_CP032208.1
KLPN001.0321.00204.P003	NZ_CP032209.1
KLPN001.0321.00204.P004	NZ_CP032212.1
KLPN001.0321.00204.P005	NZ_CP032206.1
KLPN001.0321.00204.P006	NZ_CP032210.1
KLPN001.0321.00204.P007	NZ_CP032211.1
KLPN001.0321.00205.C001	NZ_CP032222.1
KLPN001.0321.00205.P002	NZ_CP032223.1
KLPN001.0321.00205.P003	NZ_CP032225.1
KLPN001.0321.00205.P004	NZ_CP032226.1
KLPN001.0321.00205.P005	NZ_CP032224.1
KLPN001.0321.00205.P006	NZ_CP032227.1
KLPN001.0321.00206.C001	NZ_AP018747.1
KLPN001.0321.00206.P002	NZ_AP018748.1
KLPN001.0321.00206.P003	NZ_AP018749.1
KLPN001.0321.00207.C001	NZ_AP018750.1
KLPN001.0321.00207.P002	NZ_AP018751.1
KLPN001.0321.00207.P003	NZ_AP018752.1
KLPN001.0321.00208.C001	NZ_AP018753.1
KLPN001.0321.00208.P002	NZ_AP018754.1
KLPN001.0321.00208.P003	NZ_AP018755.1
KLPN001.0321.00209.C001	NZ_AP018671.1
KLPN001.0321.00209.P002	NZ_AP018672.1
KLPN001.0321.00209.P003	NZ_AP018673.1
KLPN001.0321.00209.P004	NZ_AP018674.1
KLPN001.0321.00209.P005	NZ_AP018675.1
KLPN001.0321.00210.C001	NZ_CP031817.1
KLPN001.0321.00210.P002	NZ_CP031818.1
KLPN001.0321.00210.P003	NZ_CP031819.1
KLPN001.0321.00210.P004	NZ_CP031820.1
KLPN001.0321.00210.P005	NZ_CP031821.1
KLPN001.0321.00210.P006	NZ_CP031822.1
KLPN001.0321.00211.C001	NZ_CP022916.1
KLPN001.0321.00211.P002	NZ_CP022917.1
KLPN001.0321.00211.P003	NZ_CP022918.1
KLPN001.0321.00212.C001	NZ_CP022922.1
KLPN001.0321.00212.P002	NZ_CP022923.1
KLPN001.0321.00213.C001	NZ_CP022919.1
KLPN001.0321.00213.P002	NZ_CP022920.1
KLPN001.0321.00213.P003	NZ_CP022921.1
KLPN001.0321.00214.C001	NZ_CP022924.1
KLPN001.0321.00214.P002	NZ_CP022926.1
KLPN001.0321.00214.P003	NZ_CP022925.1
KLPN001.0321.00215.C001	NZ_CP032831.1
KLPN001.0321.00215.P002	NZ_CP032832.1
KLPN001.0321.00216.C001	NZ_CP032833.1
KLPN001.0321.00216.P002	NZ_CP032834.1
KLPN001.0321.00216.P003	NZ_CP032835.1
KLPN001.0321.00216.P004	NZ_CP032836.1
KLPN001.0321.00216.P005	NZ_CP032837.1
KLPN001.0321.00216.P006	NZ_CP032838.1
KLPN001.0321.00217.C001	NZ_CP028478.1
KLPN001.0321.00217.P002	NZ_CP028479.1
KLPN001.0321.00217.P003	NZ_CP028480.1
KLPN001.0321.00218.C001	NZ_CP033405.1
KLPN001.0321.00218.P002	NZ_CP033402.1
KLPN001.0321.00218.P003	NZ_CP033404.1
KLPN001.0321.00218.P004	NZ_CP033403.1
KLPN001.0321.00219.C001	NZ_CP033625.1
KLPN001.0321.00219.P002	NZ_CP033627.1
KLPN001.0321.00219.P003	NZ_CP033628.1
KLPN001.0321.00219.P004	NZ_CP033629.1
KLPN001.0321.00219.P005	NZ_CP033624.1
KLPN001.0321.00219.P006	NZ_CP033630.1
KLPN001.0321.00219.P007	NZ_CP033626.1
KLPN001.0321.00220.C001	NZ_CP033756.1
KLPN001.0321.00220.O004	NZ_CP033757.1
KLPN001.0321.00220.P002	NZ_CP033758.1
KLPN001.0321.00220.P003	NZ_CP033755.1
KLPN001.0321.00220.P005	NZ_CP033759.1
KLPN001.0321.00221.C001	NZ_CP033777.1
KLPN001.0321.00221.P002	NZ_CP033774.1
KLPN001.0321.00221.P003	NZ_CP033775.1
KLPN001.0321.00221.P004	NZ_CP033776.1
KLPN001.0321.00221.P005	NZ_CP033778.1
KLPN001.0321.00221.P006	NZ_CP033779.1
KLPN001.0321.00222.C001	NZ_CP034045.1
KLPN001.0321.00222.P002	NZ_CP034046.1
KLPN001.0321.00222.P003	NZ_CP034047.1
KLPN001.0321.00222.P004	NZ_CP034048.1
KLPN001.0321.00222.P005	NZ_CP034049.1
KLPN001.0321.00222.P006	NZ_CP034050.1
KLPN001.0321.00222.P007	NZ_CP034051.1
KLPN001.0321.00222.P008	NZ_CP034052.1
KLPN001.0321.00224.C001	NZ_CP034077.1
KLPN001.0321.00225.C001	NZ_CP034123.1
KLPN001.0321.00225.P002	NZ_CP034124.1
KLPN001.0321.00225.P003	NZ_CP034125.1
KLPN001.0321.00225.P004	NZ_CP034126.1
KLPN001.0321.00225.P005	NZ_CP034127.1
KLPN001.0321.00226.C001	NZ_CP023839.1
KLPN001.0321.00226.P002	NZ_CP023840.1
KLPN001.0321.00226.P003	NZ_CP023841.1
KLPN001.0321.00226.P004	NZ_CP023842.1
KLPN001.0321.00226.P005	NZ_CP023843.1
KLPN001.0321.00227.C001	NZ_CP034249.1
KLPN001.0321.00228.C001	NZ_CP024707.1
KLPN001.0321.00228.P002	NZ_CP024708.1
KLPN001.0321.00228.P003	NZ_CP024709.1
KLPN001.0321.00229.C001	NZ_CP034281.1
KLPN001.0321.00229.P002	NZ_CP034282.1
KLPN001.0321.00229.P003	NZ_CP034283.1
KLPN001.0321.00229.P004	NZ_CP034284.1
KLPN001.0321.00230.C001	NZ_CP026021.1
KLPN001.0321.00230.P002	NZ_CP026022.1
KLPN001.0321.00231.C001	NZ_CP034760.1
KLPN001.0321.00231.P002	NZ_CP034761.1
KLPN001.0321.00231.P003	NZ_CP034762.1
KLPN001.0321.00231.P004	NZ_CP034763.1
KLPN001.0321.00231.P005	NZ_CP034764.1
KLPN001.0321.00231.P006	NZ_CP034765.1
KLPN001.0321.00232.C001	NZ_CP025576.1
KLPN001.0321.00232.P002	NZ_CP025577.1
KLPN001.0321.00232.P003	NZ_CP025578.1
KLPN001.0321.00232.P004	NZ_CP025579.1
KLPN001.0321.00232.P005	NZ_CP025580.1
KLPN001.0321.00233.C001	NZ_CP025684.1
KLPN001.0321.00233.P002	NZ_CP025683.1
KLPN001.0321.00234.C001	NZ_CP035383.1
KLPN001.0321.00234.P002	NZ_CP035384.1
KLPN001.0321.00235.C001	NZ_CP026132.1
KLPN001.0321.00235.P002	NZ_CP026135.1
KLPN001.0321.00235.P003	NZ_CP026134.1
KLPN001.0321.00235.P004	NZ_CP026133.1
KLPN001.0321.00236.C001	NZ_CP026136.1
KLPN001.0321.00236.P002	NZ_CP026138.1
KLPN001.0321.00236.P003	NZ_CP026137.1
KLPN001.0321.00236.P004	NZ_CP026139.1
KLPN001.0321.00237.C001	NZ_CP026140.1
KLPN001.0321.00237.P002	NZ_CP026141.1
KLPN001.0321.00237.P003	NZ_CP026142.1
KLPN001.0321.00238.C001	NZ_CP026160.1
KLPN001.0321.00238.P002	NZ_CP026161.1
KLPN001.0321.00239.C001	NZ_CP026162.1
KLPN001.0321.00239.P002	NZ_CP026163.1
KLPN001.0321.00241.C001	NZ_CP026149.1
KLPN001.0321.00241.P002	NZ_CP026151.1
KLPN001.0321.00241.P003	NZ_CP026150.1
KLPN001.0321.00241.P004	NZ_CP026152.1
KLPN001.0321.00242.C001	NZ_CP026155.1
KLPN001.0321.00242.P002	NZ_CP026156.1
KLPN001.0321.00244.C001	NZ_CP026164.1
KLPN001.0321.00244.P002	NZ_CP026166.1
KLPN001.0321.00244.P003	NZ_CP026165.1
KLPN001.0321.00245.C001	NZ_CP026157.1
KLPN001.0321.00245.P002	NZ_CP026158.1
KLPN001.0321.00246.C001	NZ_CP034408.1
KLPN001.0321.00246.P002	NZ_CP034406.1
KLPN001.0321.00246.P003	NZ_CP034407.1
KLPN001.0321.00247.C001	NZ_CP035531.1
KLPN001.0321.00248.C001	NZ_CP036187.1
KLPN001.0321.00248.P002	NZ_CP036188.1
KLPN001.0321.00248.P003	NZ_CP036189.1
KLPN001.0321.00249.C001	NZ_CP036190.1
KLPN001.0321.00249.P002	NZ_CP036191.1
KLPN001.0321.00249.P003	NZ_CP036192.1
KLPN001.0321.00249.P004	NZ_CP036193.1
KLPN001.0321.00249.P005	NZ_CP036194.1
KLPN001.0321.00249.P006	NZ_CP036195.1
KLPN001.0321.00249.P007	NZ_CP036196.1
KLPN001.0321.00249.P008	NZ_CP036197.1
KLPN001.0321.00249.P009	NZ_CP036198.1
KLPN001.0321.00250.C001	NZ_CP035929.1
KLPN001.0321.00251.C001	NZ_CP036335.1
KLPN001.0321.00251.P002	NZ_CP036336.1
KLPN001.0321.00251.P003	NZ_CP036337.1
KLPN001.0321.00251.P004	NZ_CP036338.1
KLPN001.0321.00252.C001	NZ_CP036365.1
KLPN001.0321.00252.P002	NZ_CP036366.1
KLPN001.0321.00252.P003	NZ_CP036368.1
KLPN001.0321.00252.P004	NZ_CP036367.1
KLPN001.0321.00252.P005	NZ_CP036369.1
KLPN001.0321.00252.P006	NZ_CP036370.1
KLPN001.0321.00254.C001	NZ_CP036438.1
KLPN001.0321.00254.P002	NZ_CP036439.1
KLPN001.0321.00254.P003	NZ_CP036440.1
KLPN001.0321.00254.P004	NZ_CP036441.1
KLPN001.0321.00255.C001	NZ_CP034778.1
KLPN001.0321.00255.P002	NZ_CP034776.1
KLPN001.0321.00255.P003	NZ_CP034777.1
KLPN001.0321.00256.C001	NZ_CP031849.1
KLPN001.0321.00256.P002	NZ_CP031850.1
KLPN001.0321.00256.P003	NZ_CP031851.1
KLPN001.0321.00256.P004	NZ_CP031852.1
KLPN001.0321.00256.P005	NZ_CP031853.1
KLPN001.0321.00257.C001	NZ_CP037742.1
KLPN001.0321.00257.P002	NZ_CP037743.1
KLPN001.0321.00257.P003	NZ_CP037744.1
KLPN001.0321.00258.C001	NZ_CP037927.1
KLPN001.0321.00259.C001	NZ_CP040533.1
KLPN001.0321.00259.P002	NZ_CP040534.1
KLPN001.0321.00259.P003	NZ_CP040535.1
KLPN001.0321.00259.P004	NZ_CP040536.1
KLPN001.0321.00259.P005	NZ_CP040537.1
KLPN001.0321.00259.P006	NZ_CP040538.1
KLPN001.0321.00260.C001	NZ_CP040545.1
KLPN001.0321.00260.P002	NZ_CP040546.1
KLPN001.0321.00260.P003	NZ_CP040547.1
KLPN001.0321.00260.P004	NZ_CP040548.1
KLPN001.0321.00260.P005	NZ_CP040549.1
KLPN001.0321.00260.P006	NZ_CP040550.1
KLPN001.0321.00261.C001	NZ_CP040539.1
KLPN001.0321.00261.P002	NZ_CP040540.1
KLPN001.0321.00261.P003	NZ_CP040541.1
KLPN001.0321.00261.P004	NZ_CP040542.1
KLPN001.0321.00261.P005	NZ_CP040543.1
KLPN001.0321.00261.P006	NZ_CP040544.1
KLPN001.0321.00262.C001	NZ_CP040724.1
KLPN001.0321.00262.P002	NZ_CP040726.1
KLPN001.0321.00262.P003	NZ_CP040729.1
KLPN001.0321.00262.P004	NZ_CP040730.1
KLPN001.0321.00262.P005	NZ_CP040731.1
KLPN001.0321.00262.P006	NZ_CP040728.1
KLPN001.0321.00262.P007	NZ_CP040725.1
KLPN001.0321.00262.P008	NZ_CP040727.1
KLPN001.0321.00263.C001	NZ_CP032163.1
KLPN001.0321.00263.P002	NZ_CP032164.1
KLPN001.0321.00263.P003	NZ_CP032165.1
KLPN001.0321.00263.P004	NZ_CP032166.1
KLPN001.0321.00264.C001	NZ_CP040993.1
KLPN001.0321.00264.P002	NZ_CP040995.1
KLPN001.0321.00264.P003	NZ_CP040994.1
KLPN001.0321.00264.P004	NZ_CP040996.1
KLPN001.0321.00264.P005	NZ_CP040992.1
KLPN001.0321.00265.C001	NZ_CP041082.1
KLPN001.0321.00265.P002	NZ_CP041083.1
KLPN001.0321.00265.P003	NZ_CP041084.1
KLPN001.0321.00265.P004	NZ_CP041085.1
KLPN001.0321.00265.P005	NZ_CP041086.1
KLPN001.0321.00265.P006	NZ_CP041087.1
KLPN001.0321.00265.P007	NZ_CP041088.1
KLPN001.0321.00265.P008	NZ_CP041089.1
KLPN001.0321.00266.C001	NZ_CP033954.1
KLPN001.0321.00266.P002	NZ_CP033955.1
KLPN001.0321.00266.P003	NZ_CP033956.1
KLPN001.0321.00266.P004	NZ_CP033957.1
KLPN001.0321.00266.P005	NZ_CP033958.1
KLPN001.0321.00266.P006	NZ_CP033959.1
KLPN001.0321.00267.C001	NZ_CP033960.1
KLPN001.0321.00267.P002	NZ_CP033961.1
KLPN001.0321.00267.P003	NZ_CP033962.1
KLPN001.0321.00267.P004	NZ_CP033963.1
KLPN001.0321.00267.P005	NZ_CP033964.1
KLPN001.0321.00267.P006	NZ_CP033965.1
KLPN001.0321.00268.C001	NZ_CP041353.1
KLPN001.0321.00268.P002	NZ_CP044029.1
KLPN001.0321.00268.P003	NZ_CP044030.1
KLPN001.0321.00269.C001	NZ_CP040363.1
KLPN001.0321.00269.P002	NZ_CP040362.1
KLPN001.0321.00270.C001	NZ_CP041644.1
KLPN001.0321.00270.P002	NZ_CP041645.1
KLPN001.0321.00271.C001	NZ_CP030070.1
KLPN001.0321.00271.P002	NZ_CP030066.1
KLPN001.0321.00271.P003	NZ_CP030067.1
KLPN001.0321.00271.P004	NZ_CP030068.1
KLPN001.0321.00271.P005	NZ_CP030069.1
KLPN001.0321.00272.C001	NZ_CP030072.1
KLPN001.0321.00272.P002	NZ_CP030071.1
KLPN001.0321.00274.C001	NZ_CP041927.1
KLPN001.0321.00274.P002	NZ_CP041928.1
KLPN001.0321.00274.P003	NZ_CP041929.1
KLPN001.0321.00274.P004	NZ_CP041930.1
KLPN001.0321.00274.P005	NZ_CP041931.1
KLPN001.0321.00275.C001	NZ_CP043047.1
KLPN001.0321.00275.P002	NZ_CP043049.1
KLPN001.0321.00275.P003	NZ_CP043048.1
KLPN001.0321.00275.P004	NZ_CP043050.1
KLPN001.0321.00276.C001	NZ_CP041022.1
KLPN001.0321.00277.C001	NZ_CP043562.1
KLPN001.0321.00278.C001	NZ_CP043932.1
KLPN001.0321.00278.P002	NZ_CP043933.1
KLPN001.0321.00278.P003	NZ_CP043935.1
KLPN001.0321.00278.P004	NZ_CP043934.1
KLPN001.0321.00278.P005	NZ_CP043936.1
KLPN001.0321.00279.C001	NZ_CP044039.1
KLPN001.0321.00279.P002	NZ_CP044036.1
KLPN001.0321.00279.P003	NZ_CP044035.1
KLPN001.0321.00279.P004	NZ_CP044038.1
KLPN001.0321.00279.P005	NZ_CP044037.1
KLPN001.0321.00279.P006	NZ_CP044041.1
KLPN001.0321.00279.P007	NZ_CP044042.1
KLPN001.0321.00279.P008	NZ_CP044040.1
KLPN001.0321.00280.C001	NZ_CP044033.1
KLPN001.0321.00280.P002	NZ_CP044034.1
KLPN001.0321.00280.P003	NZ_CP044032.1
KLPN001.0321.00281.C001	NZ_CP044047.1
KLPN001.0321.00281.P002	NZ_CP044045.1
KLPN001.0321.00281.P003	NZ_CP044046.1
KLPN001.0321.00281.P004	NZ_CP044043.1
KLPN001.0321.00281.P005	NZ_CP044044.1
KLPN001.0321.00281.P006	NZ_CP044048.1
KLPN001.0321.00282.C001	NZ_CP044258.1
KLPN001.0321.00282.P002	NZ_CP044259.1
KLPN001.0321.00282.P003	NZ_CP044260.1
KLPN001.0321.00283.C001	NZ_CP041373.1
KLPN001.0321.00283.P002	NZ_CP041374.1
KLPN001.0321.00283.P003	NZ_CP041375.1
KLPN001.0321.00283.P004	NZ_CP041376.1
KLPN001.0321.00283.P005	NZ_CP041377.1
KLPN001.0321.00283.P006	NZ_CP041378.1
KLPN001.0321.00284.C001	NZ_CP042481.1
KLPN001.0321.00284.P002	NZ_CP042482.1
KLPN001.0321.00284.P003	NZ_CP042483.1
KLPN001.0321.00284.P004	NZ_CP042484.1
KLPN001.0321.00284.P005	NZ_CP042485.1
KLPN001.0321.00284.P006	NZ_CP042486.1
KLPN001.0321.00284.P007	NZ_CP042487.1
KLPN001.0321.00285.C001	NZ_CP042520.1
KLPN001.0321.00285.P002	NZ_CP042521.1
KLPN001.0321.00285.P003	NZ_CP042522.1
KLPN001.0321.00285.P004	NZ_CP042523.1
KLPN001.0321.00286.C001	NZ_CP035202.1
KLPN001.0321.00286.P002	NZ_CP035203.1
KLPN001.0321.00286.P003	NZ_CP035204.1
KLPN001.0321.00286.P004	NZ_CP035205.1
KLPN001.0321.00286.P005	NZ_CP035206.1
KLPN001.0321.00287.C001	NZ_CP035210.1
KLPN001.0321.00287.P002	NZ_CP035211.1
KLPN001.0321.00287.P003	NZ_CP035213.1
KLPN001.0321.00287.P004	NZ_CP035212.1
KLPN001.0321.00288.C001	NZ_CP035196.1
KLPN001.0321.00288.P002	NZ_CP035197.1
KLPN001.0321.00288.P003	NZ_CP035198.1
KLPN001.0321.00288.P004	NZ_CP035199.1
KLPN001.0321.00288.P005	NZ_CP035200.1
KLPN001.0321.00288.P006	NZ_CP035201.1
KLPN001.0321.00289.C001	NZ_CP035194.1
KLPN001.0321.00289.P002	NZ_CP035195.1
KLPN001.0321.00290.C001	NZ_CP026011.1
KLPN001.0321.00290.P002	NZ_CP026012.1
KLPN001.0321.00291.C001	NZ_CP026017.1
KLPN001.0321.00291.P002	NZ_CP026019.1
KLPN001.0321.00291.P003	NZ_CP026018.1
KLPN001.0321.00291.P004	NZ_CP026020.1
KLPN001.0321.00292.C001	NZ_CP026023.1
KLPN001.0321.00292.P002	NZ_CP026024.1
KLPN001.0321.00292.P003	NZ_CP026025.1
KLPN001.0321.00293.C001	NZ_CP045661.1
KLPN001.0321.00293.P002	NZ_CP045662.1
KLPN001.0321.00293.P003	NZ_CP045663.1
KLPN001.0321.00294.C001	NZ_CP045694.1
KLPN001.0321.00294.P002	NZ_CP045691.1
KLPN001.0321.00294.P003	NZ_CP045692.1
KLPN001.0321.00294.P004	NZ_CP045693.1
KLPN001.0321.00295.C001	NZ_CP045782.1
KLPN001.0321.00296.C001	NZ_CP063011.1
KLPN001.0321.00296.P002	NZ_CP063012.1
KLPN001.0321.00297.C001	NZ_CP062997.1
KLPN001.0321.00297.P002	NZ_CP062998.1
KLPN001.0321.00297.P003	NZ_CP062999.1
KLPN001.0321.00297.P004	NZ_CP063000.1
KLPN001.0321.00297.P005	NZ_CP063001.1
KLPN001.0321.00297.P006	NZ_CP063002.1
KLPN001.0321.00298.C001	NZ_CP063003.1
KLPN001.0321.00298.P002	NZ_CP063004.1
KLPN001.0321.00298.P003	NZ_CP063005.1
KLPN001.0321.00298.P004	NZ_CP063006.1
KLPN001.0321.00298.P005	NZ_CP063007.1
KLPN001.0321.00299.C001	NZ_CP063019.1
KLPN001.0321.00299.P002	NZ_CP063020.1
KLPN001.0321.00299.P003	NZ_CP063021.1
KLPN001.0321.00299.P004	NZ_CP063022.1
KLPN001.0321.00300.C001	NZ_CP063008.1
KLPN001.0321.00300.P002	NZ_CP063009.1
KLPN001.0321.00300.P003	NZ_CP063010.1
KLPN001.0321.00301.C001	NZ_CP063023.1
KLPN001.0321.00301.P002	NZ_CP063024.1
KLPN001.0321.00302.C001	NZ_CP034415.1
KLPN001.0321.00302.P002	NZ_CP034416.1
KLPN001.0321.00302.P003	NZ_CP034417.1
KLPN001.0321.00302.P004	NZ_CP034418.1
KLPN001.0321.00302.P005	NZ_CP034419.1
KLPN001.0321.00303.C001	NZ_CP041946.1
KLPN001.0321.00303.P002	NZ_CP041949.1
KLPN001.0321.00303.P003	NZ_CP041948.1
KLPN001.0321.00303.P004	NZ_CP041953.1
KLPN001.0321.00303.P005	NZ_CP041947.1
KLPN001.0321.00303.P006	NZ_CP041954.1
KLPN001.0321.00303.P007	NZ_CP041950.1
KLPN001.0321.00303.P008	NZ_CP041952.1
KLPN001.0321.00303.P009	NZ_CP041951.1
KLPN001.0321.00305.C001	NZ_CP046381.1
KLPN001.0321.00305.P002	NZ_CP046382.1
KLPN001.0321.00305.P003	NZ_CP046383.1
KLPN001.0321.00305.P004	NZ_CP046384.1
KLPN001.0321.00305.P005	NZ_CP046385.1
KLPN001.0321.00306.C001	NZ_CP046612.1
KLPN001.0321.00306.P002	NZ_CP046613.1
KLPN001.0321.00306.P003	NZ_CP046614.1
KLPN001.0321.00307.C001	NZ_CP046949.1
KLPN001.0321.00307.P002	NZ_CP046950.1
KLPN001.0321.00307.P003	NZ_CP046951.1
KLPN001.0321.00307.P004	NZ_CP046952.1
KLPN001.0321.00307.P005	NZ_CP046953.1
KLPN001.0321.00308.C001	NZ_CP046939.1
KLPN001.0321.00308.P002	NZ_CP046940.1
KLPN001.0321.00308.P003	NZ_CP046941.1
KLPN001.0321.00308.P004	NZ_CP046942.1
KLPN001.0321.00308.P005	NZ_CP046943.1
KLPN001.0321.00308.P006	NZ_CP046944.1
KLPN001.0321.00308.P007	NZ_CP046945.1
KLPN001.0321.00308.P008	NZ_CP046946.1
KLPN001.0321.00308.P009	NZ_CP046947.1
KLPN001.0321.00309.C001	NZ_CP047160.1
KLPN001.0321.00309.P002	NZ_CP047161.1
KLPN001.0321.00309.P003	NZ_CP047162.1
KLPN001.0321.00310.C001	NZ_CP032240.1
KLPN001.0321.00310.P002	NZ_CP032241.1
KLPN001.0321.00310.P003	NZ_CP032242.1
KLPN001.0321.00310.P004	NZ_CP032243.1
KLPN001.0321.00311.C001	NZ_CP047192.1
KLPN001.0321.00311.P002	NZ_CP047193.1
KLPN001.0321.00311.P003	NZ_CP047194.1
KLPN001.0321.00311.P004	NZ_CP047195.1
KLPN001.0321.00311.P005	NZ_CP047196.1
KLPN001.0321.00312.C001	NZ_CP045193.1
KLPN001.0321.00312.P002	NZ_CP045194.1
KLPN001.0321.00312.P003	NZ_CP045195.1
KLPN001.0321.00313.C001	NZ_CP045674.1
KLPN001.0321.00313.P002	NZ_CP045675.1
KLPN001.0321.00313.P003	NZ_CP045676.1
KLPN001.0321.00313.P004	NZ_CP045677.1
KLPN001.0321.00313.P005	NZ_CP045678.1
KLPN001.0321.00313.P006	NZ_CP045679.1
KLPN001.0321.00313.P007	NZ_CP045680.1
KLPN001.0321.00313.P008	NZ_CP045681.1
KLPN001.0321.00313.P009	NZ_CP045682.1
KLPN001.0321.00313.P010	NZ_CP045683.1
KLPN001.0321.00313.P011	NZ_CP045684.1
KLPN001.0321.00313.P012	NZ_CP045685.1
KLPN001.0321.00313.P013	NZ_CP045686.1
KLPN001.0321.00314.C001	NZ_CP047649.1
KLPN001.0321.00315.C001	NZ_CP047648.1
KLPN001.0321.00316.C001	NZ_CP040122.1
KLPN001.0321.00316.P002	NZ_CP040123.1
KLPN001.0321.00316.P003	NZ_CP040124.1
KLPN001.0321.00316.P004	NZ_CP040125.1
KLPN001.0321.00317.C001	NZ_CP040391.1
KLPN001.0321.00318.C001	NZ_CP039808.1
KLPN001.0321.00318.P002	NZ_CP039809.1
KLPN001.0321.00318.P003	NZ_CP039810.1
KLPN001.0321.00318.P004	NZ_CP039811.1
KLPN001.0321.00318.P005	NZ_CP039812.1
KLPN001.0321.00319.C001	NZ_CP039819.1
KLPN001.0321.00319.P002	NZ_CP039820.1
KLPN001.0321.00319.P003	NZ_CP039821.1
KLPN001.0321.00319.P004	NZ_CP039822.1
KLPN001.0321.00320.C001	NZ_AP019665.1
KLPN001.0321.00320.P002	NZ_AP019666.1
KLPN001.0321.00320.P003	NZ_AP019667.1
KLPN001.0321.00320.P004	NZ_AP019668.1
KLPN001.0321.00321.C001	NZ_CP048430.1
KLPN001.0321.00322.C001	NZ_CP040861.1
KLPN001.0321.00322.P002	NZ_CP040862.1
KLPN001.0321.00322.P003	NZ_CP040859.1
KLPN001.0321.00322.P004	NZ_CP040860.1
KLPN001.0321.00323.C001	NZ_CP047633.1
KLPN001.0321.00323.P002	NZ_CP047634.1
KLPN001.0321.00323.P003	NZ_CP047635.1
KLPN001.0321.00323.P004	NZ_CP047636.1
KLPN001.0321.00323.P005	NZ_CP047637.1
KLPN001.0321.00323.P006	NZ_CP047638.1
KLPN001.0321.00324.C001	NZ_CP048933.1
KLPN001.0321.00325.C001	NZ_CP042858.1
KLPN001.0321.00326.C001	NZ_CP047336.1
KLPN001.0321.00326.P002	NZ_CP047337.1
KLPN001.0321.00326.P003	NZ_CP047338.1
KLPN001.0321.00326.P004	NZ_CP047339.1
KLPN001.0321.00327.C001	NZ_CP034321.1
KLPN001.0321.00327.P002	NZ_CP034322.1
KLPN001.0321.00328.C001	NZ_CP045263.1
KLPN001.0321.00328.P002	NZ_CP045264.1
KLPN001.0321.00328.P003	NZ_CP045265.1
KLPN001.0321.00328.P004	NZ_CP045266.1
KLPN001.0321.00329.C001	NZ_CP049604.1
KLPN001.0321.00329.P002	NZ_CP049605.1
KLPN001.0321.00330.C001	NZ_CP040028.1
KLPN001.0321.00330.P002	NZ_CP040029.1
KLPN001.0321.00330.P003	NZ_CP040030.1
KLPN001.0321.00330.P004	NZ_CP040031.1
KLPN001.0321.00330.P005	NZ_CP040032.1
KLPN001.0321.00331.C001	NZ_CP040033.1
KLPN001.0321.00331.P002	NZ_CP040034.1
KLPN001.0321.00331.P003	NZ_CP040035.1
KLPN001.0321.00331.P004	NZ_CP040036.1
KLPN001.0321.00331.P005	NZ_CP040037.1
KLPN001.0321.00332.C001	NZ_CP040038.1
KLPN001.0321.00332.P002	NZ_CP040039.1
KLPN001.0321.00333.C001	NZ_CP040023.1
KLPN001.0321.00333.P002	NZ_CP040024.1
KLPN001.0321.00333.P003	NZ_CP040025.1
KLPN001.0321.00333.P004	NZ_CP040026.1
KLPN001.0321.00333.P005	NZ_CP040027.1
KLPN001.0321.00334.C001	NZ_CP053771.1
KLPN001.0321.00334.P002	NZ_CP053772.1
KLPN001.0321.00334.P003	NZ_CP053773.1
KLPN001.0321.00334.P004	NZ_CP053774.1
KLPN001.0321.00334.P005	NZ_CP053775.1
KLPN001.0321.00334.P006	NZ_CP053776.1
KLPN001.0321.00334.P007	NZ_CP053777.1
KLPN001.0321.00334.P008	NZ_CP053778.1
KLPN001.0321.00334.P009	NZ_CP053779.1
KLPN001.0321.00334.P010	NZ_CP053780.1
KLPN001.0321.00335.C001	NZ_CP060421.1
KLPN001.0321.00335.P002	NZ_CP060422.1
KLPN001.0321.00335.P003	NZ_CP060423.1
KLPN001.0321.00335.P004	NZ_CP060424.1
KLPN001.0321.00335.P005	NZ_CP060425.1
KLPN001.0321.00335.P006	NZ_CP060426.1
KLPN001.0321.00335.P007	NZ_CP060427.1
KLPN001.0321.00335.P008	NZ_CP060428.1
KLPN001.0321.00336.C001	NZ_CP054170.1
KLPN001.0321.00336.P002	NZ_CP054171.1
KLPN001.0321.00336.P003	NZ_CP054172.1
KLPN001.0321.00337.C001	NZ_CP053765.1
KLPN001.0321.00337.P002	NZ_CP053766.1
KLPN001.0321.00337.P003	NZ_CP053767.1
KLPN001.0321.00337.P004	NZ_CP053768.1
KLPN001.0321.00337.P005	NZ_CP053769.1
KLPN001.0321.00337.P006	NZ_CP053770.1
KLPN001.0321.00338.C001	NZ_AP023337.1
KLPN001.0321.00338.P002	NZ_AP023338.1
KLPN001.0321.00338.P003	NZ_AP023339.1
KLPN001.0321.00338.P004	NZ_AP023340.1
KLPN001.0321.00338.P005	NZ_AP023341.1
KLPN001.0321.00338.P006	NZ_AP023342.1
KLPN001.0321.00339.C001	NZ_CP050360.1
KLPN001.0321.00339.P002	NZ_CP050364.1
KLPN001.0321.00339.P003	NZ_CP050365.1
KLPN001.0321.00339.P004	NZ_CP050361.1
KLPN001.0321.00339.P005	NZ_CP050367.1
KLPN001.0321.00339.P006	NZ_CP050366.1
KLPN001.0321.00339.P007	NZ_CP050368.1
KLPN001.0321.00339.P008	NZ_CP050369.1
KLPN001.0321.00339.P009	NZ_CP050362.1
KLPN001.0321.00339.P010	NZ_CP050370.1
KLPN001.0321.00339.P011	NZ_CP050363.1
KLPN001.0321.00340.C001	NZ_CP050371.1
KLPN001.0321.00340.P002	NZ_CP050374.1
KLPN001.0321.00340.P003	NZ_CP050373.1
KLPN001.0321.00340.P004	NZ_CP050372.1
KLPN001.0321.00340.P005	NZ_CP050375.1
KLPN001.0321.00341.C001	NZ_CP050376.1
KLPN001.0321.00341.P002	NZ_CP050380.1
KLPN001.0321.00341.P003	NZ_CP050379.1
KLPN001.0321.00341.P004	NZ_CP050381.1
KLPN001.0321.00341.P005	NZ_CP050378.1
KLPN001.0321.00341.P006	NZ_CP050377.1
KLPN001.0321.00342.C001	NZ_CP061389.1
KLPN001.0321.00342.P002	NZ_CP061390.1
KLPN001.0321.00342.P003	NZ_CP061391.1
KLPN001.0321.00342.P004	NZ_CP061392.1
KLPN001.0321.00342.P005	NZ_CP061393.1
KLPN001.0321.00342.P006	NZ_CP061394.1
KLPN001.0321.00342.P007	NZ_CP061395.1
KLPN001.0321.00343.C001	NZ_CP061380.1
KLPN001.0321.00343.P002	NZ_CP061381.1
KLPN001.0321.00343.P003	NZ_CP061382.1
KLPN001.0321.00343.P004	NZ_CP061383.1
KLPN001.0321.00343.P005	NZ_CP061384.1
KLPN001.0321.00344.C001	NZ_CP061404.1
KLPN001.0321.00344.P002	NZ_CP061405.1
KLPN001.0321.00344.P003	NZ_CP061406.1
KLPN001.0321.00344.P004	NZ_CP061407.1
KLPN001.0321.00345.C001	NZ_CP061396.1
KLPN001.0321.00345.P002	NZ_CP061397.1
KLPN001.0321.00345.P003	NZ_CP061398.1
KLPN001.0321.00346.C001	NZ_CP061399.1
KLPN001.0321.00346.P002	NZ_CP061400.1
KLPN001.0321.00346.P003	NZ_CP061401.1
KLPN001.0321.00346.P004	NZ_CP061402.1
KLPN001.0321.00346.P005	NZ_CP061403.1
KLPN001.0321.00347.C001	NZ_CP061385.1
KLPN001.0321.00347.P002	NZ_CP061386.1
KLPN001.0321.00347.P003	NZ_CP061387.1
KLPN001.0321.00347.P004	NZ_CP061388.1
KLPN001.0321.00348.C001	NZ_CP050822.1
KLPN001.0321.00348.P002	NZ_CP050823.1
KLPN001.0321.00348.P003	NZ_CP050824.1
KLPN001.0321.00348.P004	NZ_CP050825.1
KLPN001.0321.00349.C001	NZ_CP050826.1
KLPN001.0321.00349.P002	NZ_CP050827.1
KLPN001.0321.00349.P003	NZ_CP050828.1
KLPN001.0321.00350.C001	NZ_CP050829.1
KLPN001.0321.00350.P002	NZ_CP050830.1
KLPN001.0321.00351.C001	NZ_CP050834.1
KLPN001.0321.00351.P002	NZ_CP050835.1
KLPN001.0321.00351.P003	NZ_CP050836.1
KLPN001.0321.00351.P004	NZ_CP050837.1
KLPN001.0321.00351.P005	NZ_CP050838.1
KLPN001.0321.00351.P006	NZ_CP050839.1
KLPN001.0321.00352.C001	NZ_CP050840.1
KLPN001.0321.00352.P002	NZ_CP050841.1
KLPN001.0321.00352.P003	NZ_CP050842.1
KLPN001.0321.00353.C001	NZ_CP050843.1
KLPN001.0321.00353.P002	NZ_CP050844.1
KLPN001.0321.00354.C001	NZ_CP050845.1
KLPN001.0321.00354.P002	NZ_CP050847.1
KLPN001.0321.00354.P003	NZ_CP050846.1
KLPN001.0321.00355.C001	NZ_CP050858.1
KLPN001.0321.00355.P002	NZ_CP050860.1
KLPN001.0321.00355.P003	NZ_CP050859.2
KLPN001.0321.00356.C001	NZ_CP042977.1
KLPN001.0321.00356.P002	NZ_CP042975.1
KLPN001.0321.00356.P003	NZ_CP042976.1
KLPN001.0321.00357.C001	NZ_CP052036.1
KLPN001.0321.00357.P002	NZ_CP052037.1
KLPN001.0321.00358.C001	NZ_AP023148.1
KLPN001.0321.00358.P002	NZ_AP023149.1
KLPN001.0321.00358.P003	NZ_AP023150.1
KLPN001.0321.00358.P004	NZ_AP023151.1
KLPN001.0321.00359.C001	NZ_CP042882.1
KLPN001.0321.00359.P002	NZ_CP042883.1
KLPN001.0321.00359.P003	NZ_CP042884.1
KLPN001.0321.00360.C001	NZ_CP054063.1
KLPN001.0321.00360.P002	NZ_CP054064.1
KLPN001.0321.00361.C001	NZ_CP054268.1
KLPN001.0321.00361.P002	NZ_CP054265.1
KLPN001.0321.00361.P003	NZ_CP054266.1
KLPN001.0321.00361.P004	NZ_CP054267.1
KLPN001.0321.00362.C001	NZ_CP054303.1
KLPN001.0321.00362.P002	NZ_CP054304.1
KLPN001.0321.00362.P003	NZ_CP054305.1
KLPN001.0321.00363.C001	NZ_CP054762.1
KLPN001.0321.00363.P002	NZ_CP054763.1
KLPN001.0321.00363.P003	NZ_CP054764.1
KLPN001.0321.00363.P004	NZ_CP054765.1
KLPN001.0321.00363.P005	NZ_CP054766.1
KLPN001.0321.00363.P006	NZ_CP054767.1
KLPN001.0321.00364.C001	NZ_CP054720.1
KLPN001.0321.00364.P002	NZ_CP054721.1
KLPN001.0321.00364.P003	NZ_CP054722.1
KLPN001.0321.00364.P004	NZ_CP054723.1
KLPN001.0321.00364.P005	NZ_CP054724.1
KLPN001.0321.00364.P006	NZ_CP054725.1
KLPN001.0321.00365.C001	NZ_CP054756.1
KLPN001.0321.00365.P002	NZ_CP054757.1
KLPN001.0321.00365.P003	NZ_CP054758.1
KLPN001.0321.00365.P004	NZ_CP054759.1
KLPN001.0321.00365.P005	NZ_CP054760.1
KLPN001.0321.00365.P006	NZ_CP054761.1
KLPN001.0321.00366.C001	NZ_CP054732.1
KLPN001.0321.00366.P002	NZ_CP054733.1
KLPN001.0321.00366.P003	NZ_CP054734.1
KLPN001.0321.00366.P004	NZ_CP054735.1
KLPN001.0321.00366.P005	NZ_CP054736.1
KLPN001.0321.00366.P006	NZ_CP054737.1
KLPN001.0321.00367.C001	NZ_CP054726.1
KLPN001.0321.00367.P002	NZ_CP054727.1
KLPN001.0321.00367.P003	NZ_CP054728.1
KLPN001.0321.00367.P004	NZ_CP054729.1
KLPN001.0321.00367.P005	NZ_CP054730.1
KLPN001.0321.00367.P006	NZ_CP054731.1
KLPN001.0321.00368.C001	NZ_CP054738.1
KLPN001.0321.00368.P002	NZ_CP054739.1
KLPN001.0321.00368.P003	NZ_CP054740.1
KLPN001.0321.00368.P004	NZ_CP054741.1
KLPN001.0321.00368.P005	NZ_CP054742.1
KLPN001.0321.00368.P006	NZ_CP054743.1
KLPN001.0321.00369.C001	NZ_CP054744.1
KLPN001.0321.00369.P002	NZ_CP054745.1
KLPN001.0321.00369.P003	NZ_CP054746.1
KLPN001.0321.00369.P004	NZ_CP054747.1
KLPN001.0321.00369.P005	NZ_CP054748.1
KLPN001.0321.00369.P006	NZ_CP054749.1
KLPN001.0321.00370.C001	NZ_CP054750.1
KLPN001.0321.00370.P002	NZ_CP054751.1
KLPN001.0321.00370.P003	NZ_CP054752.1
KLPN001.0321.00370.P004	NZ_CP054753.1
KLPN001.0321.00370.P005	NZ_CP054754.1
KLPN001.0321.00370.P006	NZ_CP054755.1
KLPN001.0321.00371.C001	NZ_CP054768.1
KLPN001.0321.00371.P002	NZ_CP054769.1
KLPN001.0321.00371.P003	NZ_CP054770.1
KLPN001.0321.00371.P004	NZ_CP054771.1
KLPN001.0321.00371.P005	NZ_CP054772.1
KLPN001.0321.00371.P006	NZ_CP054773.1
KLPN001.0321.00372.C001	NZ_CP054774.1
KLPN001.0321.00372.P002	NZ_CP054775.1
KLPN001.0321.00372.P003	NZ_CP054776.1
KLPN001.0321.00372.P004	NZ_CP054777.1
KLPN001.0321.00372.P005	NZ_CP054778.1
KLPN001.0321.00372.P006	NZ_CP054779.1
KLPN001.0321.00373.C001	NZ_CP054780.1
KLPN001.0321.00373.P002	NZ_CP054781.1
KLPN001.0321.00373.P003	NZ_CP054782.1
KLPN001.0321.00373.P004	NZ_CP054783.1
KLPN001.0321.00373.P005	NZ_CP054784.1
KLPN001.0321.00373.P006	NZ_CP054785.1
KLPN001.0321.00374.C001	NZ_CP051159.1
KLPN001.0321.00375.C001	NZ_CP051160.1
KLPN001.0321.00376.C001	NZ_CP051161.1
KLPN001.0321.00377.C001	NZ_CP039936.1
KLPN001.0321.00377.P002	NZ_CP039938.1
KLPN001.0321.00377.P003	NZ_CP039937.1
KLPN001.0321.00378.C001	NZ_CP039939.1
KLPN001.0321.00378.P002	NZ_CP039941.1
KLPN001.0321.00378.P003	NZ_CP039940.1
KLPN001.0321.00379.C001	NZ_CP039942.1
KLPN001.0321.00379.P002	NZ_CP039944.1
KLPN001.0321.00379.P003	NZ_CP039943.1
KLPN001.0321.00380.C001	NZ_CP039945.1
KLPN001.0321.00380.P002	NZ_CP039947.1
KLPN001.0321.00380.P003	NZ_CP039946.1
KLPN001.0321.00381.C001	NZ_CP039948.1
KLPN001.0321.00381.P002	NZ_CP039950.1
KLPN001.0321.00381.P003	NZ_CP039949.1
KLPN001.0321.00382.C001	NZ_CP039951.1
KLPN001.0321.00382.P002	NZ_CP039952.1
KLPN001.0321.00382.P003	NZ_CP039953.1
KLPN001.0321.00383.C001	NZ_CP039954.1
KLPN001.0321.00383.P002	NZ_CP039955.1
KLPN001.0321.00383.P003	NZ_CP039956.1
KLPN001.0321.00384.C001	NZ_CP039957.1
KLPN001.0321.00384.P002	NZ_CP039959.1
KLPN001.0321.00384.P003	NZ_CP039958.1
KLPN001.0321.00385.C001	NZ_CP039960.1
KLPN001.0321.00385.P002	NZ_CP039962.1
KLPN001.0321.00385.P003	NZ_CP039961.1
KLPN001.0321.00386.C001	NZ_CP042309.1
KLPN001.0321.00387.C001	NZ_CP042310.1
KLPN001.0321.00388.C001	NZ_CP042311.1
KLPN001.0321.00389.C001	NZ_CP042314.1
KLPN001.0321.00390.C001	NZ_CP042315.1
KLPN001.0321.00391.C001	NZ_CP042317.1
KLPN001.0321.00392.C001	NZ_CP042318.1
KLPN001.0321.00393.C001	NZ_CP042320.1
KLPN001.0321.00394.C001	NZ_CP042321.1
KLPN001.0321.00395.C001	NZ_CP049716.1
KLPN001.0321.00395.P002	NZ_CP049717.1
KLPN001.0321.00395.P003	NZ_CP049718.1
KLPN001.0321.00396.C001	NZ_CP049719.1
KLPN001.0321.00396.P002	NZ_CP049720.1
KLPN001.0321.00397.C001	NZ_CP049947.1
KLPN001.0321.00397.P002	NZ_CP049948.1
KLPN001.0321.00397.P003	NZ_CP049949.1
KLPN001.0321.00398.C001	NZ_CP049950.1
KLPN001.0321.00398.P002	NZ_CP049951.1
KLPN001.0321.00398.P003	NZ_CP049952.1
KLPN001.0321.00399.C001	NZ_CP049953.1
KLPN001.0321.00399.P002	NZ_CP049954.1
KLPN001.0321.00399.P003	NZ_CP049955.1
KLPN001.0321.00400.C001	NZ_CP058960.1
KLPN001.0321.00400.P002	NZ_CP058961.1
KLPN001.0321.00400.P003	NZ_CP058962.1
KLPN001.0321.00400.P004	NZ_CP058963.1
KLPN001.0321.00400.P005	NZ_CP058964.1
KLPN001.0321.00400.P006	NZ_CP058965.1
KLPN001.0321.00400.P007	NZ_CP058966.1
KLPN001.0321.00401.C001	NZ_AP023264.1
KLPN001.0321.00401.P002	NZ_AP023265.1
KLPN001.0321.00401.P003	NZ_AP023266.1
KLPN001.0321.00401.P004	NZ_AP023267.1
KLPN001.0321.00402.C001	NZ_CP055509.1
KLPN001.0321.00402.P002	NZ_CP055510.1
KLPN001.0321.00402.P003	NZ_CP055511.1
KLPN001.0321.00402.P004	NZ_CP055512.1
KLPN001.0321.00402.P005	NZ_CP055513.1
KLPN001.0321.00402.P006	NZ_CP055514.1
KLPN001.0321.00402.P007	NZ_CP055515.1
KLPN001.0321.00402.P008	NZ_CP055516.1
KLPN001.0321.00403.C001	NZ_CP059312.1
KLPN001.0321.00403.P002	NZ_CP059311.1
KLPN001.0321.00403.P003	NZ_CP059310.1
KLPN001.0321.00403.P004	NZ_CP059309.1
KLPN001.0321.00403.P005	NZ_CP059308.1
KLPN001.0321.00403.P006	NZ_CP059307.1
KLPN001.0321.00403.P007	NZ_CP059306.1
KLPN001.0321.00403.P008	NZ_CP059305.1
KLPN001.0321.00404.C001	NZ_CP059317.1
KLPN001.0321.00404.P002	NZ_CP059316.1
KLPN001.0321.00404.P003	NZ_CP059315.1
KLPN001.0321.00404.P004	NZ_CP059314.1
KLPN001.0321.00404.P005	NZ_CP059313.1
KLPN001.0321.00405.C001	NZ_CP055451.1
KLPN001.0321.00405.P002	NZ_CP055452.1
KLPN001.0321.00405.P003	NZ_CP055453.1
KLPN001.0321.00405.P004	NZ_CP055454.1
KLPN001.0321.00405.P005	NZ_CP055455.1
KLPN001.0321.00405.P006	NZ_CP055456.1
KLPN001.0321.00405.P007	NZ_CP055457.1
KLPN001.0321.00406.C001	NZ_CP056222.1
KLPN001.0321.00406.P002	NZ_CP056223.1
KLPN001.0321.00406.P003	NZ_CP056224.1
KLPN001.0321.00406.P004	NZ_CP056225.1
KLPN001.0321.00406.P005	NZ_CP056226.1
KLPN001.0321.00406.P006	NZ_CP056227.1
KLPN001.0321.00406.P007	NZ_CP056228.1
KLPN001.0321.00407.C001	NZ_CP056275.1
KLPN001.0321.00407.P002	NZ_CP056276.1
KLPN001.0321.00407.P003	NZ_CP056277.1
KLPN001.0321.00408.C001	NZ_CP056297.1
KLPN001.0321.00408.P002	NZ_CP056298.1
KLPN001.0321.00409.C001	NZ_CP056301.1
KLPN001.0321.00409.P002	NZ_CP056302.1
KLPN001.0321.00409.P003	NZ_CP056303.1
KLPN001.0321.00410.C001	NZ_CP056307.1
KLPN001.0321.00410.P002	NZ_CP056308.1
KLPN001.0321.00410.P003	NZ_CP056309.1
KLPN001.0321.00410.P004	NZ_CP056310.1
KLPN001.0321.00410.P005	NZ_CP056311.1
KLPN001.0321.00410.P006	NZ_CP056312.1
KLPN001.0321.00410.P007	NZ_CP056313.1
KLPN001.0321.00411.C001	NZ_CP056372.1
KLPN001.0321.00411.P002	NZ_CP056373.1
KLPN001.0321.00411.P003	NZ_CP056374.1
KLPN001.0321.00411.P004	NZ_CP056375.1
KLPN001.0321.00411.P005	NZ_CP056376.1
KLPN001.0321.00411.P006	NZ_CP056377.1
KLPN001.0321.00411.P007	NZ_CP056378.1
KLPN001.0321.00411.P008	NZ_CP056379.1
KLPN001.0321.00411.P009	NZ_CP056380.1
KLPN001.0321.00412.C001	NZ_CP056385.1
KLPN001.0321.00412.P002	NZ_CP056386.1
KLPN001.0321.00412.P003	NZ_CP056387.1
KLPN001.0321.00412.P004	NZ_CP056388.1
KLPN001.0321.00412.P005	NZ_CP056389.1
KLPN001.0321.00412.P006	NZ_CP056390.1
KLPN001.0321.00412.P007	NZ_CP056391.1
KLPN001.0321.00413.C001	NZ_CP056425.1
KLPN001.0321.00413.P002	NZ_CP056426.1
KLPN001.0321.00413.P003	NZ_CP056427.1
KLPN001.0321.00413.P004	NZ_CP056428.1
KLPN001.0321.00413.P005	NZ_CP056429.1
KLPN001.0321.00413.P006	NZ_CP056430.1
KLPN001.0321.00413.P007	NZ_CP056431.1
KLPN001.0321.00414.C001	NZ_CP056432.1
KLPN001.0321.00414.P002	NZ_CP056433.1
KLPN001.0321.00414.P003	NZ_CP056434.1
KLPN001.0321.00414.P004	NZ_CP056435.1
KLPN001.0321.00414.P005	NZ_CP056436.1
KLPN001.0321.00414.P006	NZ_CP056437.1
KLPN001.0321.00414.P007	NZ_CP056438.1
KLPN001.0321.00414.P008	NZ_CP056439.1
KLPN001.0321.00414.P009	NZ_CP056440.1
KLPN001.0321.00415.C001	NZ_CP056530.1
KLPN001.0321.00415.P002	NZ_CP056531.1
KLPN001.0321.00415.P003	NZ_CP056532.1
KLPN001.0321.00415.P004	NZ_CP056533.1
KLPN001.0321.00415.P005	NZ_CP056534.1
KLPN001.0321.00415.P006	NZ_CP056535.1
KLPN001.0321.00415.P007	NZ_CP056536.1
KLPN001.0321.00415.P008	NZ_CP056537.1
KLPN001.0321.00415.P009	NZ_CP056538.1
KLPN001.0321.00416.C001	NZ_CP056329.1
KLPN001.0321.00416.P002	NZ_CP056330.1
KLPN001.0321.00416.P003	NZ_CP056331.1
KLPN001.0321.00416.P004	NZ_CP056332.1
KLPN001.0321.00417.C001	NZ_CP056191.1
KLPN001.0321.00417.P002	NZ_CP056192.1
KLPN001.0321.00417.P003	NZ_CP056193.1
KLPN001.0321.00417.P004	NZ_CP056194.1
KLPN001.0321.00417.P005	NZ_CP056195.1
KLPN001.0321.00417.P006	NZ_CP056196.1
KLPN001.0321.00417.P007	NZ_CP056197.1
KLPN001.0321.00417.P008	NZ_CP056198.1
KLPN001.0321.00418.C001	NZ_CP056216.1
KLPN001.0321.00418.P002	NZ_CP056217.1
KLPN001.0321.00418.P003	NZ_CP056218.1
KLPN001.0321.00419.C001	NZ_CP056830.1
KLPN001.0321.00419.P002	NZ_CP056831.1
KLPN001.0321.00419.P003	NZ_CP056832.1
KLPN001.0321.00419.P004	NZ_CP056833.1
KLPN001.0321.00420.C001	NZ_CP056854.1
KLPN001.0321.00420.P002	NZ_CP056855.1
KLPN001.0321.00420.P003	NZ_CP056856.1
KLPN001.0321.00420.P004	NZ_CP056857.1
KLPN001.0321.00420.P005	NZ_CP056858.1
KLPN001.0321.00420.P006	NZ_CP056859.1
KLPN001.0321.00420.P007	NZ_CP056860.1
KLPN001.0321.00421.C001	NZ_CP056878.1
KLPN001.0321.00421.P002	NZ_CP056879.1
KLPN001.0321.00421.P003	NZ_CP056880.1
KLPN001.0321.00421.P004	NZ_CP056881.1
KLPN001.0321.00421.P005	NZ_CP056882.1
KLPN001.0321.00422.C001	NZ_CP056883.1
KLPN001.0321.00422.P002	NZ_CP056884.1
KLPN001.0321.00422.P003	NZ_CP056885.1
KLPN001.0321.00422.P004	NZ_CP056886.1
KLPN001.0321.00422.P005	NZ_CP056887.1
KLPN001.0321.00423.C001	NZ_CP057034.1
KLPN001.0321.00423.P002	NZ_CP057035.1
KLPN001.0321.00423.P003	NZ_CP057036.1
KLPN001.0321.00423.P004	NZ_CP057037.1
KLPN001.0321.00424.C001	NZ_CP057066.1
KLPN001.0321.00424.P002	NZ_CP057067.1
KLPN001.0321.00424.P003	NZ_CP057068.1
KLPN001.0321.00425.C001	NZ_CP057069.1
KLPN001.0321.00425.P002	NZ_CP057070.1
KLPN001.0321.00425.P003	NZ_CP057071.1
KLPN001.0321.00426.C001	NZ_CP057099.1
KLPN001.0321.00426.P002	NZ_CP057100.1
KLPN001.0321.00427.C001	NZ_CP057313.1
KLPN001.0321.00427.P002	NZ_CP057314.1
KLPN001.0321.00427.P003	NZ_CP057315.1
KLPN001.0321.00427.P004	NZ_CP057316.1
KLPN001.0321.00427.P005	NZ_CP057317.1
KLPN001.0321.00427.P006	NZ_CP057318.1
KLPN001.0321.00428.C001	NZ_CP057459.1
KLPN001.0321.00428.P002	NZ_CP057460.1
KLPN001.0321.00428.P003	NZ_CP057461.1
KLPN001.0321.00428.P004	NZ_CP057462.1
KLPN001.0321.00429.C001	NZ_CP057722.1
KLPN001.0321.00429.P002	NZ_CP057723.1
KLPN001.0321.00429.P003	NZ_CP057724.1
KLPN001.0321.00430.C001	NZ_CP066534.1
KLPN001.0321.00430.P002	NZ_CP066535.1
KLPN001.0321.00430.P003	NZ_CP066536.1
KLPN001.0321.00430.P004	NZ_CP066537.1
KLPN001.0321.00430.P005	NZ_CP066538.1
KLPN001.0321.00431.C001	NZ_CP066528.1
KLPN001.0321.00431.P002	NZ_CP066530.1
KLPN001.0321.00431.P003	NZ_CP066529.1
KLPN001.0321.00431.P004	NZ_CP066531.1
KLPN001.0321.00431.P005	NZ_CP066532.1
KLPN001.0321.00431.P006	NZ_CP066533.1
KLPN001.0321.00432.C001	NZ_CP066523.1
KLPN001.0321.00432.P002	NZ_CP066525.1
KLPN001.0321.00432.P003	NZ_CP066524.1
KLPN001.0321.00432.P004	NZ_CP066526.1
KLPN001.0321.00432.P005	NZ_CP066527.1
KLPN001.0321.00433.C001	NZ_CP066517.1
KLPN001.0321.00433.P002	NZ_CP066519.1
KLPN001.0321.00433.P003	NZ_CP066518.1
KLPN001.0321.00433.P004	NZ_CP066520.1
KLPN001.0321.00433.P005	NZ_CP066521.1
KLPN001.0321.00433.P006	NZ_CP066522.1
KLPN001.0321.00434.C001	NZ_AP021909.1
KLPN001.0321.00434.P002	NZ_AP021910.1
KLPN001.0321.00434.P003	NZ_AP021911.1
KLPN001.0321.00434.P004	NZ_AP021912.1
KLPN001.0321.00434.P005	NZ_AP021913.1
KLPN001.0321.00435.C001	NZ_AP021929.1
KLPN001.0321.00435.P002	NZ_AP021930.1
KLPN001.0321.00435.P003	NZ_AP021931.1
KLPN001.0321.00435.P004	NZ_AP021932.1
KLPN001.0321.00436.C001	NZ_AP022139.1
KLPN001.0321.00436.P002	NZ_AP022140.1
KLPN001.0321.00436.P003	NZ_AP022141.1
KLPN001.0321.00437.C001	NZ_CP054285.1
KLPN001.0321.00437.P002	NZ_CP054286.1
KLPN001.0321.00437.P003	NZ_CP054287.1
KLPN001.0321.00437.P004	NZ_CP054288.1
KLPN001.0321.00438.C001	NZ_AP022078.1
KLPN001.0321.00438.P002	NZ_AP022079.1
KLPN001.0321.00438.P003	NZ_AP022080.1
KLPN001.0321.00438.P004	NZ_AP022081.1
KLPN001.0321.00438.P005	NZ_AP022082.1
KLPN001.0321.00438.P006	NZ_AP022083.1
KLPN001.0321.00438.P007	NZ_AP022084.1
KLPN001.0321.00439.C001	NZ_CP047271.1
KLPN001.0321.00439.P002	NZ_CP047272.1
KLPN001.0321.00440.C001	NZ_CP060281.1
KLPN001.0321.00440.P002	NZ_CP060282.1
KLPN001.0321.00440.P003	NZ_CP060283.1
KLPN001.0321.00440.P004	NZ_CP060284.1
KLPN001.0321.00441.C001	NZ_CP060744.1
KLPN001.0321.00441.P002	NZ_CP060745.1
KLPN001.0321.00441.P003	NZ_CP060746.1
KLPN001.0321.00441.P004	NZ_CP060747.1
KLPN001.0321.00442.C001	NZ_CP061053.1
KLPN001.0321.00442.P002	NZ_CP061056.1
KLPN001.0321.00442.P003	NZ_CP061055.1
KLPN001.0321.00442.P004	NZ_CP061057.1
KLPN001.0321.00442.P005	NZ_CP061058.1
KLPN001.0321.00442.P006	NZ_CP061054.1
KLPN001.0321.00442.P007	NZ_CP061059.1
KLPN001.0321.00442.P008	NZ_CP061060.1
KLPN001.0321.00442.P009	NZ_CP061061.1
KLPN001.0321.00443.C001	NZ_CP061062.1
KLPN001.0321.00443.P002	NZ_CP061065.1
KLPN001.0321.00443.P003	NZ_CP061064.1
KLPN001.0321.00443.P004	NZ_CP061066.1
KLPN001.0321.00443.P005	NZ_CP061067.1
KLPN001.0321.00443.P006	NZ_CP061063.1
KLPN001.0321.00443.P007	NZ_CP061068.1
KLPN001.0321.00443.P008	NZ_CP061069.1
KLPN001.0321.00443.P009	NZ_CP061070.1
KLPN001.0321.00444.C001	NZ_CP053035.1
KLPN001.0321.00444.P002	NZ_CP053036.1
KLPN001.0321.00444.P003	NZ_CP053037.1
KLPN001.0321.00444.P004	NZ_CP053038.1
KLPN001.0321.00444.P005	NZ_CP053039.1
KLPN001.0321.00444.P006	NZ_CP053040.1
KLPN001.0321.00444.P007	NZ_CP053041.1
KLPN001.0321.00445.C001	NZ_CP061350.1
KLPN001.0321.00445.P002	NZ_CP061351.1
KLPN001.0321.00445.P003	NZ_CP061352.1
KLPN001.0321.00445.P004	NZ_CP061353.1
KLPN001.0321.00446.C001	NZ_CP061700.1
KLPN001.0321.00446.P002	NZ_CP061701.1
KLPN001.0321.00446.P003	NZ_CP061702.1
KLPN001.0321.00447.C001	NZ_CP061832.1
KLPN001.0321.00447.P002	NZ_CP061833.1
KLPN001.0321.00447.P003	NZ_CP061834.1
KLPN001.0321.00448.C001	NZ_CP060049.1
KLPN001.0321.00448.P002	NZ_CP060050.1
KLPN001.0321.00448.P003	NZ_CP060051.1
KLPN001.0321.00449.C001	NZ_CP061842.1
KLPN001.0321.00449.P002	NZ_CP061843.1
KLPN001.0321.00450.C001	NZ_CP031934.1
KLPN001.0321.00450.P002	NZ_CP031935.1
KLPN001.0321.00450.P003	NZ_CP031936.1
KLPN001.0321.00450.P004	NZ_CP031937.1
KLPN001.0321.00451.C001	NZ_CP062792.1
KLPN001.0321.00451.P002	NZ_CP062793.1
KLPN001.0321.00451.P003	NZ_CP062794.1
KLPN001.0321.00452.C001	NZ_AP023453.1
KLPN001.0321.00452.P002	NZ_AP023455.1
KLPN001.0321.00452.P003	NZ_AP023454.1
KLPN001.0321.00452.P004	NZ_AP023456.1
KLPN001.0321.00452.P005	NZ_AP023457.1
KLPN001.0321.00452.P006	NZ_AP023458.1
KLPN001.0321.00453.C001	NZ_CP063147.1
KLPN001.0321.00453.P002	NZ_CP063149.1
KLPN001.0321.00453.P003	NZ_CP063148.1
KLPN001.0321.00453.P004	NZ_CP063146.1
KLPN001.0321.00454.C001	NZ_CP066543.1
KLPN001.0321.00454.P002	NZ_CP066542.1
KLPN001.0321.00454.P003	NZ_CP066544.1
KLPN001.0321.00455.C001	NZ_CP065034.1
KLPN001.0321.00455.P002	NZ_CP065035.1
KLPN001.0321.00456.C001	NZ_CP063277.1
KLPN001.0321.00456.P002	NZ_CP063278.1
KLPN001.0321.00456.P003	NZ_CP063279.1
KLPN001.0321.00456.P004	NZ_CP063280.1
KLPN001.0321.00457.C001	NZ_AP022527.1
KLPN001.0321.00457.P002	NZ_AP022528.1
KLPN001.0321.00457.P003	NZ_AP022529.1
KLPN001.0321.00457.P004	NZ_AP022530.1
KLPN001.0321.00457.P005	NZ_AP022531.1
KLPN001.0321.00457.P006	NZ_AP022532.1
KLPN001.0321.00458.C001	NZ_CP063215.1
KLPN001.0321.00458.P002	NZ_CP063216.1
KLPN001.0321.00458.P003	NZ_CP063217.1
KLPN001.0321.00458.P004	NZ_CP063218.1
KLPN001.0321.00459.C001	NZ_CP063747.1
KLPN001.0321.00459.P002	NZ_CP063748.1
KLPN001.0321.00459.P003	NZ_CP063749.1
KLPN001.0321.00459.P004	NZ_CP063746.1
KLPN001.0321.00460.C001	NZ_CP050336.1
KLPN001.0321.00460.P002	NZ_CP050337.1
KLPN001.0321.00460.P003	NZ_CP050338.1
KLPN001.0321.00460.P004	NZ_CP050339.1
KLPN001.0321.00460.P005	NZ_CP050340.1
KLPN001.0321.00460.P006	NZ_CP050341.1
KLPN001.0321.00461.C001	NZ_CP050342.1
KLPN001.0321.00461.P002	NZ_CP050343.1
KLPN001.0321.00461.P003	NZ_CP050344.1
KLPN001.0321.00461.P004	NZ_CP050345.1
KLPN001.0321.00461.P005	NZ_CP050346.1
KLPN001.0321.00461.P006	NZ_CP050347.1
KLPN001.0321.00462.C001	NZ_CP050348.1
KLPN001.0321.00462.P002	NZ_CP050349.1
KLPN001.0321.00462.P003	NZ_CP050350.1
KLPN001.0321.00462.P004	NZ_CP050351.1
KLPN001.0321.00462.P005	NZ_CP050352.1
KLPN001.0321.00462.P006	NZ_CP050353.1
KLPN001.0321.00463.C001	NZ_CP050354.1
KLPN001.0321.00463.P002	NZ_CP050355.1
KLPN001.0321.00463.P003	NZ_CP050356.1
KLPN001.0321.00463.P004	NZ_CP050357.1
KLPN001.0321.00463.P005	NZ_CP050358.1
KLPN001.0321.00463.P006	NZ_CP050359.1
KLPN001.0321.00464.C001	NZ_CP063759.1
KLPN001.0321.00464.P002	NZ_CP063760.1
KLPN001.0321.00464.P003	NZ_CP063761.1
KLPN001.0321.00464.P004	NZ_CP063762.1
KLPN001.0321.00464.P005	NZ_CP063763.1
KLPN001.0321.00464.P006	NZ_CP063764.1
KLPN001.0321.00464.P007	NZ_CP063765.1
KLPN001.0321.00465.C001	NZ_CP063833.1
KLPN001.0321.00465.P002	NZ_CP063834.1
KLPN001.0321.00465.P003	NZ_CP063835.1
KLPN001.0321.00465.P004	NZ_CP063836.1
KLPN001.0321.00465.P005	NZ_CP063837.1
KLPN001.0321.00465.P006	NZ_CP063838.1
KLPN001.0321.00466.C001	NZ_CP063858.1
KLPN001.0321.00466.P002	NZ_CP063859.1
KLPN001.0321.00466.P003	NZ_CP063862.1
KLPN001.0321.00466.P004	NZ_CP063861.1
KLPN001.0321.00466.P005	NZ_CP063860.1
KLPN001.0321.00467.C001	NZ_CP063856.1
[truncated: 1,121 more rows]

## Sheet: DefenseFinder
sys_id	type	subtype	sys_beg	sys_end	protein_in_syst	genes_count	name_of_profiles_in_sys
KLPN001.0321.00002.P003_NLR_like_bNACHT01_351	NLR	NLR_like_bNACHT01	KLPN001.0321.00002.P003_00055	KLPN001.0321.00002.P003_00055	KLPN001.0321.00002.P003_00055	1	NLR_like_bNACHT01__NLR_like_bNACHT01
KLPN001.0321.00003.P004_PD-Lambda-1_315	PD-Lambda-1	PD-Lambda-1	KLPN001.0321.00003.P004_00083	KLPN001.0321.00003.P004_00083	KLPN001.0321.00003.P004_00083	1	PD-Lambda-1__PD-Lambda-1
KLPN001.0321.00006.C001_Septu_2	Septu	Septu	KLPN001.0321.00006.C001_05238	KLPN001.0321.00006.C001_05239	KLPN001.0321.00006.C001_05238,KLPN001.0321.00006.C001_05239	2	Septu__PtuA,Septu__PtuB
KLPN001.0321.00010.C001_ShosTA_189	ShosTA	ShosTA	KLPN001.0321.00010.C001_04887	KLPN001.0321.00010.C001_04888	KLPN001.0321.00010.C001_04887,KLPN001.0321.00010.C001_04888	2	ShosTA__ShosA,ShosTA__ShosT
KLPN001.0321.00015.C001_DRT_3_186	DRT	DRT_3	KLPN001.0321.00015.C001_00237	KLPN001.0321.00015.C001_00240	KLPN001.0321.00015.C001_00237,KLPN001.0321.00015.C001_00238,KLPN001.0321.00015.C001_00240	3	DRT_3__drt3a,DRT_3__drt3b,DRT_3__drt3b
KLPN001.0321.00020.C001_ShosTA_190	ShosTA	ShosTA	KLPN001.0321.00020.C001_01758	KLPN001.0321.00020.C001_01759	KLPN001.0321.00020.C001_01758,KLPN001.0321.00020.C001_01759	2	ShosTA__ShosT,ShosTA__ShosA
KLPN001.0321.00021.C001_AbiP2_3	AbiP2	AbiP2	KLPN001.0321.00021.C001_04047	KLPN001.0321.00021.C001_04047	KLPN001.0321.00021.C001_04047	1	AbiP2__AbiP2
KLPN001.0321.00027.C001_ShosTA_191	ShosTA	ShosTA	KLPN001.0321.00027.C001_02974	KLPN001.0321.00027.C001_02975	KLPN001.0321.00027.C001_02974,KLPN001.0321.00027.C001_02975	2	ShosTA__ShosT,ShosTA__ShosA
KLPN001.0321.00030.C001_DarTG_4	DarTG	DarTG	KLPN001.0321.00030.C001_02950	KLPN001.0321.00030.C001_02951	KLPN001.0321.00030.C001_02950,KLPN001.0321.00030.C001_02951	2	DarTG__DarG,DarTG__DarT
KLPN001.0321.00032.C001_DRT_2_192	DRT	DRT_2	KLPN001.0321.00032.C001_00564	KLPN001.0321.00032.C001_00564	KLPN001.0321.00032.C001_00564	1	DRT_2__drt2
KLPN001.0321.00033.C001_DRT_2_193	DRT	DRT_2	KLPN001.0321.00033.C001_00566	KLPN001.0321.00033.C001_00566	KLPN001.0321.00033.C001_00566	1	DRT_2__drt2
KLPN001.0321.00034.C001_ShosTA_194	ShosTA	ShosTA	KLPN001.0321.00034.C001_00465	KLPN001.0321.00034.C001_00466	KLPN001.0321.00034.C001_00465,KLPN001.0321.00034.C001_00466	2	ShosTA__ShosT,ShosTA__ShosA
KLPN001.0321.00035.C001_NLR_like_bNACHT01_195	NLR	NLR_like_bNACHT01	KLPN001.0321.00035.C001_03544	KLPN001.0321.00035.C001_03544	KLPN001.0321.00035.C001_03544	1	NLR_like_bNACHT01__NLR_like_bNACHT01
KLPN001.0321.00035.P002_PD-Lambda-1_316	PD-Lambda-1	PD-Lambda-1	KLPN001.0321.00035.P002_00060	KLPN001.0321.00035.P002_00060	KLPN001.0321.00035.P002_00060	1	PD-Lambda-1__PD-Lambda-1
KLPN001.0321.00036.C001_Septu_196	Septu	Septu	KLPN001.0321.00036.C001_03384	KLPN001.0321.00036.C001_03385	KLPN001.0321.00036.C001_03384,KLPN001.0321.00036.C001_03385	2	Septu__PtuB_2,Septu__PtuA_2
KLPN001.0321.00037.C001_Septu_197	Septu	Septu	KLPN001.0321.00037.C001_02943	KLPN001.0321.00037.C001_02944	KLPN001.0321.00037.C001_02943,KLPN001.0321.00037.C001_02944	2	Septu__PtuA_2,Septu__PtuB_2
KLPN001.0321.00037.P004_PD-Lambda-1_317	PD-Lambda-1	PD-Lambda-1	KLPN001.0321.00037.P004_00114	KLPN001.0321.00037.P004_00114	KLPN001.0321.00037.P004_00114	1	PD-Lambda-1__PD-Lambda-1
KLPN001.0321.00038.C001_Septu_198	Septu	Septu	KLPN001.0321.00038.C001_01998	KLPN001.0321.00038.C001_01999	KLPN001.0321.00038.C001_01998,KLPN001.0321.00038.C001_01999	2	Septu__PtuB_2,Septu__PtuA_2
KLPN001.0321.00043.C001_AVAST_V_5	AVAST	AVAST_V	KLPN001.0321.00043.C001_04500	KLPN001.0321.00043.C001_04500	KLPN001.0321.00043.C001_04500	1	AVAST_V__Avs5A
KLPN001.0321.00051.C001_PD-Lambda-1_6	PD-Lambda-1	PD-Lambda-1	KLPN001.0321.00051.C001_01525	KLPN001.0321.00051.C001_01525	KLPN001.0321.00051.C001_01525	1	PD-Lambda-1__PD-Lambda-1
KLPN001.0321.00053.C001_PD-Lambda-1_7	PD-Lambda-1	PD-Lambda-1	KLPN001.0321.00053.C001_01525	KLPN001.0321.00053.C001_01525	KLPN001.0321.00053.C001_01525	1	PD-Lambda-1__PD-Lambda-1
KLPN001.0321.00064.C001_ShosTA_9	ShosTA	ShosTA	KLPN001.0321.00064.C001_01347	KLPN001.0321.00064.C001_01348	KLPN001.0321.00064.C001_01347,KLPN001.0321.00064.C001_01348	2	ShosTA__ShosA,ShosTA__ShosT
KLPN001.0321.00064.C001_PD-Lambda-1_8	PD-Lambda-1	PD-Lambda-1	KLPN001.0321.00064.C001_01551	KLPN001.0321.00064.C001_01551	KLPN001.0321.00064.C001_01551	1	PD-Lambda-1__PD-Lambda-1
KLPN001.0321.00066.C001_PD-Lambda-1_10	PD-Lambda-1	PD-Lambda-1	KLPN001.0321.00066.C001_03396	KLPN001.0321.00066.C001_03396	KLPN001.0321.00066.C001_03396	1	PD-Lambda-1__PD-Lambda-1
KLPN001.0321.00073.C001_Gao_RL_11	Gao_RL	Gao_RL	KLPN001.0321.00073.C001_03599	KLPN001.0321.00073.C001_03602	KLPN001.0321.00073.C001_03599,KLPN001.0321.00073.C001_03600,KLPN001.0321.00073.C001_03601,KLPN001.0321.00073.C001_03602	4	Gao_RL__RL_D,Gao_RL__RL_C,Gao_RL__RL_B,Gao_RL__RL_A
KLPN001.0321.00074.C001_ShosTA_199	ShosTA	ShosTA	KLPN001.0321.00074.C001_03600	KLPN001.0321.00074.C001_03601	KLPN001.0321.00074.C001_03600,KLPN001.0321.00074.C001_03601	2	ShosTA__ShosA,ShosTA__ShosT
KLPN001.0321.00078.C001_ShosTA_200	ShosTA	ShosTA	KLPN001.0321.00078.C001_01302	KLPN001.0321.00078.C001_01303	KLPN001.0321.00078.C001_01302,KLPN001.0321.00078.C001_01303	2	ShosTA__ShosA,ShosTA__ShosT
KLPN001.0321.00080.C001_NLR_like_bNACHT01_12	NLR	NLR_like_bNACHT01	KLPN001.0321.00080.C001_01963	KLPN001.0321.00080.C001_01963	KLPN001.0321.00080.C001_01963	1	NLR_like_bNACHT01__NLR_like_bNACHT01
KLPN001.0321.00081.C001_ShosTA_201	ShosTA	ShosTA	KLPN001.0321.00081.C001_04064	KLPN001.0321.00081.C001_04065	KLPN001.0321.00081.C001_04064,KLPN001.0321.00081.C001_04065	2	ShosTA__ShosT,ShosTA__ShosA
KLPN001.0321.00086.C001_ShosTA_202	ShosTA	ShosTA	KLPN001.0321.00086.C001_00276	KLPN001.0321.00086.C001_00277	KLPN001.0321.00086.C001_00276,KLPN001.0321.00086.C001_00277	2	ShosTA__ShosA,ShosTA__ShosT
KLPN001.0321.00087.C001_Septu_13	Septu	Septu	KLPN001.0321.00087.C001_02463	KLPN001.0321.00087.C001_02464	KLPN001.0321.00087.C001_02463,KLPN001.0321.00087.C001_02464	2	Septu__PtuB,Septu__PtuA
KLPN001.0321.00089.C001_ShosTA_203	ShosTA	ShosTA	KLPN001.0321.00089.C001_00135	KLPN001.0321.00089.C001_00136	KLPN001.0321.00089.C001_00135,KLPN001.0321.00089.C001_00136	2	ShosTA__ShosA,ShosTA__ShosT
KLPN001.0321.00093.P003_AbiP2_373	AbiP2	AbiP2	KLPN001.0321.00093.P003_00119	KLPN001.0321.00093.P003_00119	KLPN001.0321.00093.P003_00119	1	AbiP2__AbiP2
KLPN001.0321.00095.C001_NLR_like_bNACHT01_14	NLR	NLR_like_bNACHT01	KLPN001.0321.00095.C001_00344	KLPN001.0321.00095.C001_00344	KLPN001.0321.00095.C001_00344	1	NLR_like_bNACHT01__NLR_like_bNACHT01
KLPN001.0321.00095.P002_PD-Lambda-1_318	PD-Lambda-1	PD-Lambda-1	KLPN001.0321.00095.P002_00006	KLPN001.0321.00095.P002_00006	KLPN001.0321.00095.P002_00006	1	PD-Lambda-1__PD-Lambda-1
KLPN001.0321.00099.C001_Septu_15	Septu	Septu	KLPN001.0321.00099.C001_05146	KLPN001.0321.00099.C001_05147	KLPN001.0321.00099.C001_05146,KLPN001.0321.00099.C001_05147	2	Septu__PtuB,Septu__PtuA
KLPN001.0321.00101.P004_PD-Lambda-1_319	PD-Lambda-1	PD-Lambda-1	KLPN001.0321.00101.P004_00030	KLPN001.0321.00101.P004_00030	KLPN001.0321.00101.P004_00030	1	PD-Lambda-1__PD-Lambda-1
KLPN001.0321.00105.C001_DRT_2_204	DRT	DRT_2	KLPN001.0321.00105.C001_03343	KLPN001.0321.00105.C001_03343	KLPN001.0321.00105.C001_03343	1	DRT_2__drt2
KLPN001.0321.00105.C001_ShosTA_205	ShosTA	ShosTA	KLPN001.0321.00105.C001_03591	KLPN001.0321.00105.C001_03592	KLPN001.0321.00105.C001_03591,KLPN001.0321.00105.C001_03592	2	ShosTA__ShosA,ShosTA__ShosT
KLPN001.0321.00109.C001_ShosTA_16	ShosTA	ShosTA	KLPN001.0321.00109.C001_00328	KLPN001.0321.00109.C001_00329	KLPN001.0321.00109.C001_00328,KLPN001.0321.00109.C001_00329	2	ShosTA__ShosA,ShosTA__ShosT
KLPN001.0321.00116.P002_NLR_like_bNACHT01_350	NLR	NLR_like_bNACHT01	KLPN001.0321.00116.P002_00029	KLPN001.0321.00116.P002_00029	KLPN001.0321.00116.P002_00029	1	NLR_like_bNACHT01__NLR_like_bNACHT01
KLPN001.0321.00118.C001_NLR_like_bNACHT01_17	NLR	NLR_like_bNACHT01	KLPN001.0321.00118.C001_01164	KLPN001.0321.00118.C001_01164	KLPN001.0321.00118.C001_01164	1	NLR_like_bNACHT01__NLR_like_bNACHT01
KLPN001.0321.00122.C001_NLR_like_bNACHT01_18	NLR	NLR_like_bNACHT01	KLPN001.0321.00122.C001_01164	KLPN001.0321.00122.C001_01164	KLPN001.0321.00122.C001_01164	1	NLR_like_bNACHT01__NLR_like_bNACHT01
KLPN001.0321.00123.C001_NLR_like_bNACHT01_19	NLR	NLR_like_bNACHT01	KLPN001.0321.00123.C001_01224	KLPN001.0321.00123.C001_01224	KLPN001.0321.00123.C001_01224	1	NLR_like_bNACHT01__NLR_like_bNACHT01
KLPN001.0321.00127.C001_DRT_2_206	DRT	DRT_2	KLPN001.0321.00127.C001_03400	KLPN001.0321.00127.C001_03400	KLPN001.0321.00127.C001_03400	1	DRT_2__drt2
KLPN001.0321.00136.C001_DRT_2_207	DRT	DRT_2	KLPN001.0321.00136.C001_04655	KLPN001.0321.00136.C001_04655	KLPN001.0321.00136.C001_04655	1	DRT_2__drt2
KLPN001.0321.00137.C001_NLR_like_bNACHT01_20	NLR	NLR_like_bNACHT01	KLPN001.0321.00137.C001_00518	KLPN001.0321.00137.C001_00518	KLPN001.0321.00137.C001_00518	1	NLR_like_bNACHT01__NLR_like_bNACHT01
KLPN001.0321.00137.C001_Septu_21	Septu	Septu	KLPN001.0321.00137.C001_03871	KLPN001.0321.00137.C001_03872	KLPN001.0321.00137.C001_03871,KLPN001.0321.00137.C001_03872	2	Septu__PtuB,Septu__PtuA
KLPN001.0321.00138.P002_AbiP2_374	AbiP2	AbiP2	KLPN001.0321.00138.P002_00043	KLPN001.0321.00138.P002_00043	KLPN001.0321.00138.P002_00043	1	AbiP2__AbiP2
KLPN001.0321.00139.P002_AbiP2_375	AbiP2	AbiP2	KLPN001.0321.00139.P002_00043	KLPN001.0321.00139.P002_00043	KLPN001.0321.00139.P002_00043	1	AbiP2__AbiP2
KLPN001.0321.00140.P002_AbiP2_376	AbiP2	AbiP2	KLPN001.0321.00140.P002_00050	KLPN001.0321.00140.P002_00050	KLPN001.0321.00140.P002_00050	1	AbiP2__AbiP2
KLPN001.0321.00142.P002_PD-Lambda-1_320	PD-Lambda-1	PD-Lambda-1	KLPN001.0321.00142.P002_00150	KLPN001.0321.00142.P002_00150	KLPN001.0321.00142.P002_00150	1	PD-Lambda-1__PD-Lambda-1
KLPN001.0321.00144.C001_DRT_3_208	DRT	DRT_3	KLPN001.0321.00144.C001_01064	KLPN001.0321.00144.C001_01065	KLPN001.0321.00144.C001_01064,KLPN001.0321.00144.C001_01065	2	DRT_3__drt3b,DRT_3__drt3a
KLPN001.0321.00144.C001_ShosTA_209	ShosTA	ShosTA	KLPN001.0321.00144.C001_03462	KLPN001.0321.00144.C001_03463	KLPN001.0321.00144.C001_03462,KLPN001.0321.00144.C001_03463	2	ShosTA__ShosA,ShosTA__ShosT
KLPN001.0321.00145.C001_AVAST_V_22	AVAST	AVAST_V	KLPN001.0321.00145.C001_04503	KLPN001.0321.00145.C001_04503	KLPN001.0321.00145.C001_04503	1	AVAST_V__Avs5A
KLPN001.0321.00146.C001_AVAST_V_23	AVAST	AVAST_V	KLPN001.0321.00146.C001_04454	KLPN001.0321.00146.C001_04454	KLPN001.0321.00146.C001_04454	1	AVAST_V__Avs5A
KLPN001.0321.00147.C001_PD-Lambda-2_210	PD-Lambda-2	PD-Lambda-2	KLPN001.0321.00147.C001_03603	KLPN001.0321.00147.C001_03605	KLPN001.0321.00147.C001_03603,KLPN001.0321.00147.C001_03604,KLPN001.0321.00147.C001_03605	3	PD-Lambda-2__PD-Lambda-2_C,PD-Lambda-2__PD-Lambda-2_B,PD-Lambda-2__PD-Lambda-2_A
KLPN001.0321.00148.C001_MqsRAC_211	MqsRAC	MqsRAC	KLPN001.0321.00148.C001_00616	KLPN001.0321.00148.C001_00618	KLPN001.0321.00148.C001_00616,KLPN001.0321.00148.C001_00618	2	MqsRAC__mqsC,MqsRAC__mqsR
KLPN001.0321.00148.C001_PD-Lambda-2_212	PD-Lambda-2	PD-Lambda-2	KLPN001.0321.00148.C001_04981	KLPN001.0321.00148.C001_04983	KLPN001.0321.00148.C001_04981,KLPN001.0321.00148.C001_04982,KLPN001.0321.00148.C001_04983	3	PD-Lambda-2__PD-Lambda-2_C,PD-Lambda-2__PD-Lambda-2_B,PD-Lambda-2__PD-Lambda-2_A
KLPN001.0321.00149.C001_ShosTA_24	ShosTA	ShosTA	KLPN001.0321.00149.C001_01638	KLPN001.0321.00149.C001_01639	KLPN001.0321.00149.C001_01638,KLPN001.0321.00149.C001_01639	2	ShosTA__ShosA,ShosTA__ShosT
KLPN001.0321.00151.C001_PD-Lambda-2_213	PD-Lambda-2	PD-Lambda-2	KLPN001.0321.00151.C001_01690	KLPN001.0321.00151.C001_01692	KLPN001.0321.00151.C001_01690,KLPN001.0321.00151.C001_01691,KLPN001.0321.00151.C001_01692	3	PD-Lambda-2__PD-Lambda-2_A,PD-Lambda-2__PD-Lambda-2_B,PD-Lambda-2__PD-Lambda-2_C
KLPN001.0321.00152.C001_ShosTA_214	ShosTA	ShosTA	KLPN001.0321.00152.C001_01364	KLPN001.0321.00152.C001_01365	KLPN001.0321.00152.C001_01364,KLPN001.0321.00152.C001_01365	2	ShosTA__ShosA,ShosTA__ShosT
KLPN001.0321.00153.C001_ShosTA_215	ShosTA	ShosTA	KLPN001.0321.00153.C001_04359	KLPN001.0321.00153.C001_04360	KLPN001.0321.00153.C001_04359,KLPN001.0321.00153.C001_04360	2	ShosTA__ShosA,ShosTA__ShosT
KLPN001.0321.00154.C001_AVAST_IV_25	AVAST	AVAST_IV	KLPN001.0321.00154.C001_01050	KLPN001.0321.00154.C001_01050	KLPN001.0321.00154.C001_01050	1	AVAST_IV__Avs4A
KLPN001.0321.00158.C001_DRT_2_216	DRT	DRT_2	KLPN001.0321.00158.C001_00238	KLPN001.0321.00158.C001_00238	KLPN001.0321.00158.C001_00238	1	DRT_2__drt2
KLPN001.0321.00164.P002_NLR_like_bNACHT01_352	NLR	NLR_like_bNACHT01	KLPN001.0321.00164.P002_00181	KLPN001.0321.00164.P002_00181	KLPN001.0321.00164.P002_00181	1	NLR_like_bNACHT01__NLR_like_bNACHT01
KLPN001.0321.00168.C001_ShosTA_217	ShosTA	ShosTA	KLPN001.0321.00168.C001_01419	KLPN001.0321.00168.C001_01420	KLPN001.0321.00168.C001_01419,KLPN001.0321.00168.C001_01420	2	ShosTA__ShosT,ShosTA__ShosA
KLPN001.0321.00169.C001_DarTG_26	DarTG	DarTG	KLPN001.0321.00169.C001_02758	KLPN001.0321.00169.C001_02759	KLPN001.0321.00169.C001_02758,KLPN001.0321.00169.C001_02759	2	DarTG__DarG,DarTG__DarT
KLPN001.0321.00170.C001_Septu_218	Septu	Septu	KLPN001.0321.00170.C001_00479	KLPN001.0321.00170.C001_00480	KLPN001.0321.00170.C001_00479,KLPN001.0321.00170.C001_00480	2	Septu__PtuA_2,Septu__PtuB_2
KLPN001.0321.00171.C001_DarTG_27	DarTG	DarTG	KLPN001.0321.00171.C001_02805	KLPN001.0321.00171.C001_02806	KLPN001.0321.00171.C001_02805,KLPN001.0321.00171.C001_02806	2	DarTG__DarG,DarTG__DarT
KLPN001.0321.00172.C001_ShosTA_219	ShosTA	ShosTA	KLPN001.0321.00172.C001_03976	KLPN001.0321.00172.C001_03977	KLPN001.0321.00172.C001_03976,KLPN001.0321.00172.C001_03977	2	ShosTA__ShosA,ShosTA__ShosT
KLPN001.0321.00172.P005_PD-Lambda-1_321	PD-Lambda-1	PD-Lambda-1	KLPN001.0321.00172.P005_00090	KLPN001.0321.00172.P005_00090	KLPN001.0321.00172.P005_00090	1	PD-Lambda-1__PD-Lambda-1
KLPN001.0321.00176.P002_NLR_like_bNACHT01_353	NLR	NLR_like_bNACHT01	KLPN001.0321.00176.P002_00038	KLPN001.0321.00176.P002_00038	KLPN001.0321.00176.P002_00038	1	NLR_like_bNACHT01__NLR_like_bNACHT01
KLPN001.0321.00177.C001_Septu_220	Septu	Septu	KLPN001.0321.00177.C001_03111	KLPN001.0321.00177.C001_03112	KLPN001.0321.00177.C001_03111,KLPN001.0321.00177.C001_03112	2	Septu__PtuB_2,Septu__PtuA_2
KLPN001.0321.00178.C001_Septu_221	Septu	Septu	KLPN001.0321.00178.C001_02712	KLPN001.0321.00178.C001_02713	KLPN001.0321.00178.C001_02712,KLPN001.0321.00178.C001_02713	2	Septu__PtuB_2,Septu__PtuA_2
KLPN001.0321.00179.C001_DRT_3_222	DRT	DRT_3	KLPN001.0321.00179.C001_04033	KLPN001.0321.00179.C001_04034	KLPN001.0321.00179.C001_04033,KLPN001.0321.00179.C001_04034	2	DRT_3__drt3a,DRT_3__drt3b
KLPN001.0321.00183.C001_DarTG_28	DarTG	DarTG	KLPN001.0321.00183.C001_01578	KLPN001.0321.00183.C001_01579	KLPN001.0321.00183.C001_01578,KLPN001.0321.00183.C001_01579	2	DarTG__DarG,DarTG__DarT
KLPN001.0321.00185.C001_ShosTA_223	ShosTA	ShosTA	KLPN001.0321.00185.C001_04450	KLPN001.0321.00185.C001_04451	KLPN001.0321.00185.C001_04450,KLPN001.0321.00185.C001_04451	2	ShosTA__ShosA,ShosTA__ShosT
KLPN001.0321.00188.C001_Septu_29	Septu	Septu	KLPN001.0321.00188.C001_01268	KLPN001.0321.00188.C001_01269	KLPN001.0321.00188.C001_01268,KLPN001.0321.00188.C001_01269	2	Septu__PtuB,Septu__PtuA
KLPN001.0321.00188.C001_Septu_30	Septu	Septu	KLPN001.0321.00188.C001_03550	KLPN001.0321.00188.C001_03551	KLPN001.0321.00188.C001_03550,KLPN001.0321.00188.C001_03551	2	Septu__PtuB_2,Septu__PtuA_2
KLPN001.0321.00190.P003_PD-Lambda-1_322	PD-Lambda-1	PD-Lambda-1	KLPN001.0321.00190.P003_00110	KLPN001.0321.00190.P003_00110	KLPN001.0321.00190.P003_00110	1	PD-Lambda-1__PD-Lambda-1
KLPN001.0321.00191.C001_ShosTA_31	ShosTA	ShosTA	KLPN001.0321.00191.C001_00461	KLPN001.0321.00191.C001_00462	KLPN001.0321.00191.C001_00461,KLPN001.0321.00191.C001_00462	2	ShosTA__ShosT,ShosTA__ShosA
KLPN001.0321.00191.C001_ShosTA_32	ShosTA	ShosTA	KLPN001.0321.00191.C001_02356	KLPN001.0321.00191.C001_02357	KLPN001.0321.00191.C001_02356,KLPN001.0321.00191.C001_02357	2	ShosTA__ShosA,ShosTA__ShosT
KLPN001.0321.00191.P004_PD-Lambda-1_323	PD-Lambda-1	PD-Lambda-1	KLPN001.0321.00191.P004_00117	KLPN001.0321.00191.P004_00117	KLPN001.0321.00191.P004_00117	1	PD-Lambda-1__PD-Lambda-1
KLPN001.0321.00193.C001_Septu_33	Septu	Septu	KLPN001.0321.00193.C001_03467	KLPN001.0321.00193.C001_03468	KLPN001.0321.00193.C001_03467,KLPN001.0321.00193.C001_03468	2	Septu__PtuB,Septu__PtuA
KLPN001.0321.00197.C001_AVAST_V_34	AVAST	AVAST_V	KLPN001.0321.00197.C001_04512	KLPN001.0321.00197.C001_04512	KLPN001.0321.00197.C001_04512	1	AVAST_V__Avs5A
KLPN001.0321.00200.C001_PD-Lambda-1_35	PD-Lambda-1	PD-Lambda-1	KLPN001.0321.00200.C001_00268	KLPN001.0321.00200.C001_00268	KLPN001.0321.00200.C001_00268	1	PD-Lambda-1__PD-Lambda-1
KLPN001.0321.00202.C001_Septu_224	Septu	Septu	KLPN001.0321.00202.C001_03575	KLPN001.0321.00202.C001_03576	KLPN001.0321.00202.C001_03575,KLPN001.0321.00202.C001_03576	2	Septu__PtuA_2,Septu__PtuB_2
KLPN001.0321.00202.P004_PD-Lambda-1_324	PD-Lambda-1	PD-Lambda-1	KLPN001.0321.00202.P004_00038	KLPN001.0321.00202.P004_00038	KLPN001.0321.00202.P004_00038	1	PD-Lambda-1__PD-Lambda-1
KLPN001.0321.00203.C001_NLR_like_bNACHT01_36	NLR	NLR_like_bNACHT01	KLPN001.0321.00203.C001_02961	KLPN001.0321.00203.C001_02961	KLPN001.0321.00203.C001_02961	1	NLR_like_bNACHT01__NLR_like_bNACHT01
KLPN001.0321.00206.C001_ShosTA_225	ShosTA	ShosTA	KLPN001.0321.00206.C001_01058	KLPN001.0321.00206.C001_01059	KLPN001.0321.00206.C001_01058,KLPN001.0321.00206.C001_01059	2	ShosTA__ShosA,ShosTA__ShosT
KLPN001.0321.00207.C001_ShosTA_226	ShosTA	ShosTA	KLPN001.0321.00207.C001_01059	KLPN001.0321.00207.C001_01060	KLPN001.0321.00207.C001_01059,KLPN001.0321.00207.C001_01060	2	ShosTA__ShosA,ShosTA__ShosT
KLPN001.0321.00208.C001_ShosTA_227	ShosTA	ShosTA	KLPN001.0321.00208.C001_01059	KLPN001.0321.00208.C001_01060	KLPN001.0321.00208.C001_01059,KLPN001.0321.00208.C001_01060	2	ShosTA__ShosA,ShosTA__ShosT
KLPN001.0321.00215.C001_NLR_like_bNACHT01_37	NLR	NLR_like_bNACHT01	KLPN001.0321.00215.C001_01151	KLPN001.0321.00215.C001_01151	KLPN001.0321.00215.C001_01151	1	NLR_like_bNACHT01__NLR_like_bNACHT01
KLPN001.0321.00215.C001_ShosTA_38	ShosTA	ShosTA	KLPN001.0321.00215.C001_01664	KLPN001.0321.00215.C001_01665	KLPN001.0321.00215.C001_01664,KLPN001.0321.00215.C001_01665	2	ShosTA__ShosT,ShosTA__ShosA
KLPN001.0321.00215.C001_ShosTA_39	ShosTA	ShosTA	KLPN001.0321.00215.C001_03480	KLPN001.0321.00215.C001_03481	KLPN001.0321.00215.C001_03480,KLPN001.0321.00215.C001_03481	2	ShosTA__ShosA,ShosTA__ShosT
KLPN001.0321.00216.C001_Wadjet_I_42	Wadjet	Wadjet_I	KLPN001.0321.00216.C001_00435	KLPN001.0321.00216.C001_00438	KLPN001.0321.00216.C001_00435,KLPN001.0321.00216.C001_00436,KLPN001.0321.00216.C001_00437,KLPN001.0321.00216.C001_00438	4	Wadjet__JetA_I,Wadjet__JetB_I,Wadjet__JetC_I,Wadjet__JetD_I
KLPN001.0321.00216.C001_ShosTA_40	ShosTA	ShosTA	KLPN001.0321.00216.C001_03033	KLPN001.0321.00216.C001_03034	KLPN001.0321.00216.C001_03033,KLPN001.0321.00216.C001_03034	2	ShosTA__ShosA,ShosTA__ShosT
KLPN001.0321.00219.C001_PD-Lambda-1_43	PD-Lambda-1	PD-Lambda-1	KLPN001.0321.00219.C001_01524	KLPN001.0321.00219.C001_01524	KLPN001.0321.00219.C001_01524	1	PD-Lambda-1__PD-Lambda-1
KLPN001.0321.00221.C001_NLR_like_bNACHT01_228	NLR	NLR_like_bNACHT01	KLPN001.0321.00221.C001_01790	KLPN001.0321.00221.C001_01790	KLPN001.0321.00221.C001_01790	1	NLR_like_bNACHT01__NLR_like_bNACHT01
KLPN001.0321.00222.P003_PD-Lambda-1_325	PD-Lambda-1	PD-Lambda-1	KLPN001.0321.00222.P003_00112	KLPN001.0321.00222.P003_00112	KLPN001.0321.00222.P003_00112	1	PD-Lambda-1__PD-Lambda-1
KLPN001.0321.00226.P002_NLR_like_bNACHT01_354	NLR	NLR_like_bNACHT01	KLPN001.0321.00226.P002_00088	KLPN001.0321.00226.P002_00088	KLPN001.0321.00226.P002_00088	1	NLR_like_bNACHT01__NLR_like_bNACHT01
KLPN001.0321.00230.C001_DRT_2_348	DRT	DRT_2	KLPN001.0321.00230.C001_04286	KLPN001.0321.00230.C001_04286	KLPN001.0321.00230.C001_04286	1	DRT_2__drt2
KLPN001.0321.00231.C001_DarTG_229	DarTG	DarTG	KLPN001.0321.00231.C001_01232	KLPN001.0321.00231.C001_01233	KLPN001.0321.00231.C001_01232,KLPN001.0321.00231.C001_01233	2	DarTG__DarG,DarTG__DarT
KLPN001.0321.00232.C001_PD-Lambda-1_44	PD-Lambda-1	PD-Lambda-1	KLPN001.0321.00232.C001_01413	KLPN001.0321.00232.C001_01413	KLPN001.0321.00232.C001_01413	1	PD-Lambda-1__PD-Lambda-1
KLPN001.0321.00233.C001_NLR_like_bNACHT01_45	NLR	NLR_like_bNACHT01	KLPN001.0321.00233.C001_01189	KLPN001.0321.00233.C001_01189	KLPN001.0321.00233.C001_01189	1	NLR_like_bNACHT01__NLR_like_bNACHT01
KLPN001.0321.00234.C001_DRT_2_230	DRT	DRT_2	KLPN001.0321.00234.C001_04640	KLPN001.0321.00234.C001_04640	KLPN001.0321.00234.C001_04640	1	DRT_2__drt2
KLPN001.0321.00239.C001_ShosTA_48	ShosTA	ShosTA	KLPN001.0321.00239.C001_01714	KLPN001.0321.00239.C001_01715	KLPN001.0321.00239.C001_01714,KLPN001.0321.00239.C001_01715	2	ShosTA__ShosT,ShosTA__ShosA
KLPN001.0321.00239.C001_Septu_47	Septu	Septu	KLPN001.0321.00239.C001_03230	KLPN001.0321.00239.C001_03231	KLPN001.0321.00239.C001_03230,KLPN001.0321.00239.C001_03231	2	Septu__PtuB,Septu__PtuA
KLPN001.0321.00239.C001_Old_exonuclease_46	Old_exonuclease	Old_exonuclease	KLPN001.0321.00239.C001_03233	KLPN001.0321.00239.C001_03233	KLPN001.0321.00239.C001_03233	1	Old_exonuclease__Old_exonuclease
KLPN001.0321.00246.C001_ShosTA_231	ShosTA	ShosTA	KLPN001.0321.00246.C001_02125	KLPN001.0321.00246.C001_02126	KLPN001.0321.00246.C001_02125,KLPN001.0321.00246.C001_02126	2	ShosTA__ShosT,ShosTA__ShosA
KLPN001.0321.00247.C001_Septu_232	Septu	Septu	KLPN001.0321.00247.C001_03214	KLPN001.0321.00247.C001_03215	KLPN001.0321.00247.C001_03214,KLPN001.0321.00247.C001_03215	2	Septu__PtuA_2,Septu__PtuB_2
KLPN001.0321.00255.C001_ShosTA_233	ShosTA	ShosTA	KLPN001.0321.00255.C001_01309	KLPN001.0321.00255.C001_01310	KLPN001.0321.00255.C001_01309,KLPN001.0321.00255.C001_01310	2	ShosTA__ShosA,ShosTA__ShosT
KLPN001.0321.00256.C001_DarTG_49	DarTG	DarTG	KLPN001.0321.00256.C001_03085	KLPN001.0321.00256.C001_03086	KLPN001.0321.00256.C001_03085,KLPN001.0321.00256.C001_03086	2	DarTG__DarG,DarTG__DarT
KLPN001.0321.00257.C001_DRT_2_234	DRT	DRT_2	KLPN001.0321.00257.C001_04567	KLPN001.0321.00257.C001_04567	KLPN001.0321.00257.C001_04567	1	DRT_2__drt2
KLPN001.0321.00264.C001_Septu_50	Septu	Septu	KLPN001.0321.00264.C001_01792	KLPN001.0321.00264.C001_01793	KLPN001.0321.00264.C001_01792,KLPN001.0321.00264.C001_01793	2	Septu__PtuA,Septu__PtuB
KLPN001.0321.00265.C001_PD-Lambda-1_51	PD-Lambda-1	PD-Lambda-1	KLPN001.0321.00265.C001_01507	KLPN001.0321.00265.C001_01507	KLPN001.0321.00265.C001_01507	1	PD-Lambda-1__PD-Lambda-1
KLPN001.0321.00269.C001_PD-Lambda-1_235	PD-Lambda-1	PD-Lambda-1	KLPN001.0321.00269.C001_03103	KLPN001.0321.00269.C001_03103	KLPN001.0321.00269.C001_03103	1	PD-Lambda-1__PD-Lambda-1
KLPN001.0321.00271.C001_ShosTA_53	ShosTA	ShosTA	KLPN001.0321.00271.C001_01613	KLPN001.0321.00271.C001_01614	KLPN001.0321.00271.C001_01613,KLPN001.0321.00271.C001_01614	2	ShosTA__ShosT,ShosTA__ShosA
KLPN001.0321.00271.C001_NLR_like_bNACHT01_52	NLR	NLR_like_bNACHT01	KLPN001.0321.00271.C001_03964	KLPN001.0321.00271.C001_03964	KLPN001.0321.00271.C001_03964	1	NLR_like_bNACHT01__NLR_like_bNACHT01
KLPN001.0321.00272.C001_ShosTA_236	ShosTA	ShosTA	KLPN001.0321.00272.C001_00541	KLPN001.0321.00272.C001_00542	KLPN001.0321.00272.C001_00541,KLPN001.0321.00272.C001_00542	2	ShosTA__ShosA,ShosTA__ShosT
KLPN001.0321.00274.C001_Septu_237	Septu	Septu	KLPN001.0321.00274.C001_00426	KLPN001.0321.00274.C001_00427	KLPN001.0321.00274.C001_00426,KLPN001.0321.00274.C001_00427	2	Septu__PtuA_2,Septu__PtuB_2
KLPN001.0321.00279.C001_AVAST_IV_238	AVAST	AVAST_IV	KLPN001.0321.00279.C001_03361	KLPN001.0321.00279.C001_03361	KLPN001.0321.00279.C001_03361	1	AVAST_IV__Avs4A
KLPN001.0321.00280.C001_Septu_54	Septu	Septu	KLPN001.0321.00280.C001_00679	KLPN001.0321.00280.C001_00680	KLPN001.0321.00280.C001_00679,KLPN001.0321.00280.C001_00680	2	Septu__PtuB_2,Septu__PtuA_2
KLPN001.0321.00281.C001_ShosTA_55	ShosTA	ShosTA	KLPN001.0321.00281.C001_01111	KLPN001.0321.00281.C001_01112	KLPN001.0321.00281.C001_01111,KLPN001.0321.00281.C001_01112	2	ShosTA__ShosT,ShosTA__ShosA
KLPN001.0321.00285.C001_Septu_56	Septu	Septu	KLPN001.0321.00285.C001_03052	KLPN001.0321.00285.C001_03057	KLPN001.0321.00285.C001_03052,KLPN001.0321.00285.C001_03053,KLPN001.0321.00285.C001_03057	3	Septu__PtuB_2,Septu__PtuA_2,Septu__PtuA
KLPN001.0321.00286.C001_DRT_3_57	DRT	DRT_3	KLPN001.0321.00286.C001_02278	KLPN001.0321.00286.C001_02279	KLPN001.0321.00286.C001_02278,KLPN001.0321.00286.C001_02279	2	DRT_3__drt3b,DRT_3__drt3a
KLPN001.0321.00289.C001_Gao_RL_58	Gao_RL	Gao_RL	KLPN001.0321.00289.C001_03287	KLPN001.0321.00289.C001_03290	KLPN001.0321.00289.C001_03287,KLPN001.0321.00289.C001_03288,KLPN001.0321.00289.C001_03289,KLPN001.0321.00289.C001_03290	4	Gao_RL__RL_A,Gao_RL__RL_B,Gao_RL__RL_C,Gao_RL__RL_D
KLPN001.0321.00290.C001_DRT_2_239	DRT	DRT_2	KLPN001.0321.00290.C001_04445	KLPN001.0321.00290.C001_04445	KLPN001.0321.00290.C001_04445	1	DRT_2__drt2
KLPN001.0321.00293.C001_NLR_like_bNACHT01_240	NLR	NLR_like_bNACHT01	KLPN001.0321.00293.C001_01165	KLPN001.0321.00293.C001_01165	KLPN001.0321.00293.C001_01165	1	NLR_like_bNACHT01__NLR_like_bNACHT01
KLPN001.0321.00294.C001_Septu_59	Septu	Septu	KLPN001.0321.00294.C001_04088	KLPN001.0321.00294.C001_04089	KLPN001.0321.00294.C001_04088,KLPN001.0321.00294.C001_04089	2	Septu__PtuA,Septu__PtuB
KLPN001.0321.00296.P002_NLR_like_bNACHT01_355	NLR	NLR_like_bNACHT01	KLPN001.0321.00296.P002_00051	KLPN001.0321.00296.P002_00051	KLPN001.0321.00296.P002_00051	1	NLR_like_bNACHT01__NLR_like_bNACHT01
KLPN001.0321.00297.C001_Septu_60	Septu	Septu	KLPN001.0321.00297.C001_04106	KLPN001.0321.00297.C001_04107	KLPN001.0321.00297.C001_04106,KLPN001.0321.00297.C001_04107	2	Septu__PtuA,Septu__PtuB
KLPN001.0321.00300.P002_NLR_like_bNACHT01_356	NLR	NLR_like_bNACHT01	KLPN001.0321.00300.P002_00074	KLPN001.0321.00300.P002_00074	KLPN001.0321.00300.P002_00074	1	NLR_like_bNACHT01__NLR_like_bNACHT01
KLPN001.0321.00301.C001_PsyrTA_243	PsyrTA	PsyrTA	KLPN001.0321.00301.C001_01270	KLPN001.0321.00301.C001_01271	KLPN001.0321.00301.C001_01270,KLPN001.0321.00301.C001_01271	2	PsyrTA__PsyrT,PsyrTA__PsyrA
KLPN001.0321.00301.C001_PD-Lambda-1_242	PD-Lambda-1	PD-Lambda-1	KLPN001.0321.00301.C001_01411	KLPN001.0321.00301.C001_01411	KLPN001.0321.00301.C001_01411	1	PD-Lambda-1__PD-Lambda-1
KLPN001.0321.00301.C001_NLR_like_bNACHT09_241	NLR	NLR_like_bNACHT09	KLPN001.0321.00301.C001_01604	KLPN001.0321.00301.C001_01604	KLPN001.0321.00301.C001_01604	1	NLR_like_bNACHT09__NLR_like_bNACHT09
KLPN001.0321.00303.C001_Septu_245	Septu	Septu	KLPN001.0321.00303.C001_01139	KLPN001.0321.00303.C001_01140	KLPN001.0321.00303.C001_01139,KLPN001.0321.00303.C001_01140	2	Septu__PtuB_2,Septu__PtuA_2
KLPN001.0321.00303.C001_DarTG_244	DarTG	DarTG	KLPN001.0321.00303.C001_03262	KLPN001.0321.00303.C001_03263	KLPN001.0321.00303.C001_03262,KLPN001.0321.00303.C001_03263	2	DarTG__DarG,DarTG__DarT
KLPN001.0321.00312.C001_ShosTA_63	ShosTA	ShosTA	KLPN001.0321.00312.C001_01726	KLPN001.0321.00312.C001_01727	KLPN001.0321.00312.C001_01726,KLPN001.0321.00312.C001_01727	2	ShosTA__ShosT,ShosTA__ShosA
KLPN001.0321.00312.C001_DRT_3_61	DRT	DRT_3	KLPN001.0321.00312.C001_04180	KLPN001.0321.00312.C001_04181	KLPN001.0321.00312.C001_04180,KLPN001.0321.00312.C001_04181	2	DRT_3__drt3a,DRT_3__drt3b
KLPN001.0321.00312.C001_PD-Lambda-2_62	PD-Lambda-2	PD-Lambda-2	KLPN001.0321.00312.C001_04608	KLPN001.0321.00312.C001_04610	KLPN001.0321.00312.C001_04608,KLPN001.0321.00312.C001_04609,KLPN001.0321.00312.C001_04610	3	PD-Lambda-2__PD-Lambda-2_A,PD-Lambda-2__PD-Lambda-2_B,PD-Lambda-2__PD-Lambda-2_C
KLPN001.0321.00313.P004_PD-Lambda-1_326	PD-Lambda-1	PD-Lambda-1	KLPN001.0321.00313.P004_00129	KLPN001.0321.00313.P004_00129	KLPN001.0321.00313.P004_00129	1	PD-Lambda-1__PD-Lambda-1
KLPN001.0321.00323.P004_PD-Lambda-1_327	PD-Lambda-1	PD-Lambda-1	KLPN001.0321.00323.P004_00048	KLPN001.0321.00323.P004_00048	KLPN001.0321.00323.P004_00048	1	PD-Lambda-1__PD-Lambda-1
KLPN001.0321.00326.C001_AbiP2_246	AbiP2	AbiP2	KLPN001.0321.00326.C001_03048	KLPN001.0321.00326.C001_03048	KLPN001.0321.00326.C001_03048	1	AbiP2__AbiP2
KLPN001.0321.00327.C001_AVAST_II_64	AVAST	AVAST_II	KLPN001.0321.00327.C001_01150	KLPN001.0321.00327.C001_01150	KLPN001.0321.00327.C001_01150	1	AVAST_II__Avs2A
KLPN001.0321.00327.C001_PD-Lambda-1_65	PD-Lambda-1	PD-Lambda-1	KLPN001.0321.00327.C001_03417	KLPN001.0321.00327.C001_03417	KLPN001.0321.00327.C001_03417	1	PD-Lambda-1__PD-Lambda-1
KLPN001.0321.00329.C001_DRT_2_247	DRT	DRT_2	KLPN001.0321.00329.C001_01426	KLPN001.0321.00329.C001_01426	KLPN001.0321.00329.C001_01426	1	DRT_2__drt2
KLPN001.0321.00329.C001_Septu_248	Septu	Septu	KLPN001.0321.00329.C001_04838	KLPN001.0321.00329.C001_04839	KLPN001.0321.00329.C001_04838,KLPN001.0321.00329.C001_04839	2	Septu__PtuA_2,Septu__PtuB_2
KLPN001.0321.00330.C001_ShosTA_249	ShosTA	ShosTA	KLPN001.0321.00330.C001_01849	KLPN001.0321.00330.C001_01850	KLPN001.0321.00330.C001_01849,KLPN001.0321.00330.C001_01850	2	ShosTA__ShosT,ShosTA__ShosA
KLPN001.0321.00331.C001_ShosTA_250	ShosTA	ShosTA	KLPN001.0321.00331.C001_01848	KLPN001.0321.00331.C001_01849	KLPN001.0321.00331.C001_01848,KLPN001.0321.00331.C001_01849	2	ShosTA__ShosT,ShosTA__ShosA
KLPN001.0321.00332.C001_ShosTA_251	ShosTA	ShosTA	KLPN001.0321.00332.C001_02474	KLPN001.0321.00332.C001_02475	KLPN001.0321.00332.C001_02474,KLPN001.0321.00332.C001_02475	2	ShosTA__ShosA,ShosTA__ShosT
KLPN001.0321.00333.C001_ShosTA_252	ShosTA	ShosTA	KLPN001.0321.00333.C001_01885	KLPN001.0321.00333.C001_01886	KLPN001.0321.00333.C001_01885,KLPN001.0321.00333.C001_01886	2	ShosTA__ShosT,ShosTA__ShosA
KLPN001.0321.00333.P004_PD-Lambda-1_328	PD-Lambda-1	PD-Lambda-1	KLPN001.0321.00333.P004_00017	KLPN001.0321.00333.P004_00017	KLPN001.0321.00333.P004_00017	1	PD-Lambda-1__PD-Lambda-1
KLPN001.0321.00334.C001_ShosTA_253	ShosTA	ShosTA	KLPN001.0321.00334.C001_04365	KLPN001.0321.00334.C001_04366	KLPN001.0321.00334.C001_04365,KLPN001.0321.00334.C001_04366	2	ShosTA__ShosA,ShosTA__ShosT
KLPN001.0321.00337.C001_ShosTA_254	ShosTA	ShosTA	KLPN001.0321.00337.C001_01326	KLPN001.0321.00337.C001_01327	KLPN001.0321.00337.C001_01326,KLPN001.0321.00337.C001_01327	2	ShosTA__ShosA,ShosTA__ShosT
KLPN001.0321.00338.C001_Septu_255	Septu	Septu	KLPN001.0321.00338.C001_04504	KLPN001.0321.00338.C001_04505	KLPN001.0321.00338.C001_04504,KLPN001.0321.00338.C001_04505	2	Septu__PtuB_2,Septu__PtuA
KLPN001.0321.00339.P003_PD-Lambda-1_329	PD-Lambda-1	PD-Lambda-1	KLPN001.0321.00339.P003_00065	KLPN001.0321.00339.P003_00065	KLPN001.0321.00339.P003_00065	1	PD-Lambda-1__PD-Lambda-1
KLPN001.0321.00342.P003_PD-Lambda-1_330	PD-Lambda-1	PD-Lambda-1	KLPN001.0321.00342.P003_00112	KLPN001.0321.00342.P003_00112	KLPN001.0321.00342.P003_00112	1	PD-Lambda-1__PD-Lambda-1
KLPN001.0321.00343.C001_NLR_like_bNACHT01_66	NLR	NLR_like_bNACHT01	KLPN001.0321.00343.C001_01162	KLPN001.0321.00343.C001_01162	KLPN001.0321.00343.C001_01162	1	NLR_like_bNACHT01__NLR_like_bNACHT01
KLPN001.0321.00343.P002_NLR_like_bNACHT01_357	NLR	NLR_like_bNACHT01	KLPN001.0321.00343.P002_00119	KLPN001.0321.00343.P002_00119	KLPN001.0321.00343.P002_00119	1	NLR_like_bNACHT01__NLR_like_bNACHT01
KLPN001.0321.00344.C001_Septu_67	Septu	Septu	KLPN001.0321.00344.C001_00096	KLPN001.0321.00344.C001_00097	KLPN001.0321.00344.C001_00096,KLPN001.0321.00344.C001_00097	2	Septu__PtuA,Septu__PtuB
KLPN001.0321.00348.C001_Septu_68	Septu	Septu	KLPN001.0321.00348.C001_01146	KLPN001.0321.00348.C001_01147	KLPN001.0321.00348.C001_01146,KLPN001.0321.00348.C001_01147	2	Septu__PtuB_2,Septu__PtuA_2
KLPN001.0321.00348.C001_Septu_69	Septu	Septu	KLPN001.0321.00348.C001_03939	KLPN001.0321.00348.C001_03940	KLPN001.0321.00348.C001_03939,KLPN001.0321.00348.C001_03940	2	Septu__PtuB,Septu__PtuA
KLPN001.0321.00349.C001_DRT_3_256	DRT	DRT_3	KLPN001.0321.00349.C001_04031	KLPN001.0321.00349.C001_04032	KLPN001.0321.00349.C001_04031,KLPN001.0321.00349.C001_04032	2	DRT_3__drt3a,DRT_3__drt3b
KLPN001.0321.00351.C001_NLR_like_bNACHT01_349	NLR	NLR_like_bNACHT01	KLPN001.0321.00351.C001_04138	KLPN001.0321.00351.C001_04138	KLPN001.0321.00351.C001_04138	1	NLR_like_bNACHT01__NLR_like_bNACHT01
KLPN001.0321.00352.C001_DRT_4_257	DRT	DRT_4	KLPN001.0321.00352.C001_03044	KLPN001.0321.00352.C001_03044	KLPN001.0321.00352.C001_03044	1	DRT_4__drt4
KLPN001.0321.00352.C001_PD-Lambda-2_258	PD-Lambda-2	PD-Lambda-2	KLPN001.0321.00352.C001_03974	KLPN001.0321.00352.C001_03976	KLPN001.0321.00352.C001_03974,KLPN001.0321.00352.C001_03975,KLPN001.0321.00352.C001_03976	3	PD-Lambda-2__PD-Lambda-2_A,PD-Lambda-2__PD-Lambda-2_B,PD-Lambda-2__PD-Lambda-2_C
KLPN001.0321.00353.C001_AVAST_II_259	AVAST	AVAST_II	KLPN001.0321.00353.C001_01228	KLPN001.0321.00353.C001_01228	KLPN001.0321.00353.C001_01228	1	AVAST_II__Avs2A
KLPN001.0321.00355.C001_NLR_like_bNACHT01_70	NLR	NLR_like_bNACHT01	KLPN001.0321.00355.C001_01922	KLPN001.0321.00355.C001_01922	KLPN001.0321.00355.C001_01922	1	NLR_like_bNACHT01__NLR_like_bNACHT01
KLPN001.0321.00355.C001_ShosTA_71	ShosTA	ShosTA	KLPN001.0321.00355.C001_02461	KLPN001.0321.00355.C001_02462	KLPN001.0321.00355.C001_02461,KLPN001.0321.00355.C001_02462	2	ShosTA__ShosT,ShosTA__ShosA
KLPN001.0321.00356.C001_ShosTA_260	ShosTA	ShosTA	KLPN001.0321.00356.C001_01302	KLPN001.0321.00356.C001_01303	KLPN001.0321.00356.C001_01302,KLPN001.0321.00356.C001_01303	2	ShosTA__ShosA,ShosTA__ShosT
KLPN001.0321.00357.C001_Septu_75	Septu	Septu	KLPN001.0321.00357.C001_00255	KLPN001.0321.00357.C001_00256	KLPN001.0321.00357.C001_00255,KLPN001.0321.00357.C001_00256	2	Septu__PtuB_2,Septu__PtuA_2
KLPN001.0321.00357.C001_NLR_like_bNACHT01_73	NLR	NLR_like_bNACHT01	KLPN001.0321.00357.C001_01892	KLPN001.0321.00357.C001_01892	KLPN001.0321.00357.C001_01892	1	NLR_like_bNACHT01__NLR_like_bNACHT01
KLPN001.0321.00357.C001_AVAST_I_72	AVAST	AVAST_I	KLPN001.0321.00357.C001_02655	KLPN001.0321.00357.C001_02656	KLPN001.0321.00357.C001_02655,KLPN001.0321.00357.C001_02656	2	AVAST_I__Avs1A,AVAST_I__Avs1B
KLPN001.0321.00357.C001_PD-Lambda-1_74	PD-Lambda-1	PD-Lambda-1	KLPN001.0321.00357.C001_04757	KLPN001.0321.00357.C001_04757	KLPN001.0321.00357.C001_04757	1	PD-Lambda-1__PD-Lambda-1
KLPN001.0321.00376.C001_NLR_like_bNACHT01_76	NLR	NLR_like_bNACHT01	KLPN001.0321.00376.C001_01176	KLPN001.0321.00376.C001_01176	KLPN001.0321.00376.C001_01176	1	NLR_like_bNACHT01__NLR_like_bNACHT01
KLPN001.0321.00402.C001_PD-Lambda-1_77	PD-Lambda-1	PD-Lambda-1	KLPN001.0321.00402.C001_01490	KLPN001.0321.00402.C001_01490	KLPN001.0321.00402.C001_01490	1	PD-Lambda-1__PD-Lambda-1
KLPN001.0321.00404.P002_PD-Lambda-1_331	PD-Lambda-1	PD-Lambda-1	KLPN001.0321.00404.P002_00111	KLPN001.0321.00404.P002_00111	KLPN001.0321.00404.P002_00111	1	PD-Lambda-1__PD-Lambda-1
KLPN001.0321.00405.C001_MqsRAC_261	MqsRAC	MqsRAC	KLPN001.0321.00405.C001_02911	KLPN001.0321.00405.C001_02913	KLPN001.0321.00405.C001_02911,KLPN001.0321.00405.C001_02913	2	MqsRAC__mqsR,MqsRAC__mqsC
KLPN001.0321.00405.C001_PD-Lambda-2_262	PD-Lambda-2	PD-Lambda-2	KLPN001.0321.00405.C001_03966	KLPN001.0321.00405.C001_03968	KLPN001.0321.00405.C001_03966,KLPN001.0321.00405.C001_03967,KLPN001.0321.00405.C001_03968	3	PD-Lambda-2__PD-Lambda-2_A,PD-Lambda-2__PD-Lambda-2_B,PD-Lambda-2__PD-Lambda-2_C
KLPN001.0321.00406.P003_PD-Lambda-1_332	PD-Lambda-1	PD-Lambda-1	KLPN001.0321.00406.P003_00113	KLPN001.0321.00406.P003_00113	KLPN001.0321.00406.P003_00113	1	PD-Lambda-1__PD-Lambda-1
KLPN001.0321.00407.C001_DRT_2_78	DRT	DRT_2	KLPN001.0321.00407.C001_01564	KLPN001.0321.00407.C001_01564	KLPN001.0321.00407.C001_01564	1	DRT_2__drt2
KLPN001.0321.00408.C001_NLR_like_bNACHT01_80	NLR	NLR_like_bNACHT01	KLPN001.0321.00408.C001_01162	KLPN001.0321.00408.C001_01162	KLPN001.0321.00408.C001_01162	1	NLR_like_bNACHT01__NLR_like_bNACHT01
KLPN001.0321.00408.C001_AVAST_III_79	AVAST	AVAST_III	KLPN001.0321.00408.C001_01667	KLPN001.0321.00408.C001_01668	KLPN001.0321.00408.C001_01667,KLPN001.0321.00408.C001_01668	2	AVAST_III__Avs3B,AVAST_III__Avs3A
KLPN001.0321.00410.C001_PD-Lambda-1_81	PD-Lambda-1	PD-Lambda-1	KLPN001.0321.00410.C001_01539	KLPN001.0321.00410.C001_01539	KLPN001.0321.00410.C001_01539	1	PD-Lambda-1__PD-Lambda-1
KLPN001.0321.00411.C001_AVAST_II_82	AVAST	AVAST_II	KLPN001.0321.00411.C001_02529	KLPN001.0321.00411.C001_02529	KLPN001.0321.00411.C001_02529	1	AVAST_II__Avs2A
KLPN001.0321.00411.C001_Septu_83	Septu	Septu	KLPN001.0321.00411.C001_02530	KLPN001.0321.00411.C001_02531	KLPN001.0321.00411.C001_02530,KLPN001.0321.00411.C001_02531	2	Septu__PtuB_2,Septu__PtuA_2
KLPN001.0321.00413.C001_Septu_84	Septu	Septu	KLPN001.0321.00413.C001_00156	KLPN001.0321.00413.C001_00157	KLPN001.0321.00413.C001_00156,KLPN001.0321.00413.C001_00157	2	Septu__PtuA,Septu__PtuB
KLPN001.0321.00414.C001_Septu_85	Septu	Septu	KLPN001.0321.00414.C001_04194	KLPN001.0321.00414.C001_04195	KLPN001.0321.00414.C001_04194,KLPN001.0321.00414.C001_04195	2	Septu__PtuB,Septu__PtuA
KLPN001.0321.00414.C001_Septu_86	Septu	Septu	KLPN001.0321.00414.C001_05165	KLPN001.0321.00414.C001_05166	KLPN001.0321.00414.C001_05165,KLPN001.0321.00414.C001_05166	2	Septu__PtuB,Septu__PtuA
KLPN001.0321.00415.C001_MqsRAC_263	MqsRAC	MqsRAC	KLPN001.0321.00415.C001_03009	KLPN001.0321.00415.C001_03011	KLPN001.0321.00415.C001_03009,KLPN001.0321.00415.C001_03011	2	MqsRAC__mqsR,MqsRAC__mqsC
KLPN001.0321.00415.C001_PD-Lambda-2_264	PD-Lambda-2	PD-Lambda-2	KLPN001.0321.00415.C001_03937	KLPN001.0321.00415.C001_03939	KLPN001.0321.00415.C001_03937,KLPN001.0321.00415.C001_03938,KLPN001.0321.00415.C001_03939	3	PD-Lambda-2__PD-Lambda-2_A,PD-Lambda-2__PD-Lambda-2_B,PD-Lambda-2__PD-Lambda-2_C
KLPN001.0321.00416.C001_Septu_87	Septu	Septu	KLPN001.0321.00416.C001_04566	KLPN001.0321.00416.C001_04567	KLPN001.0321.00416.C001_04566,KLPN001.0321.00416.C001_04567	2	Septu__PtuA,Septu__PtuB
KLPN001.0321.00417.C001_AVAST_II_88	AVAST	AVAST_II	KLPN001.0321.00417.C001_02537	KLPN001.0321.00417.C001_02537	KLPN001.0321.00417.C001_02537	1	AVAST_II__Avs2A
KLPN001.0321.00417.C001_Septu_89	Septu	Septu	KLPN001.0321.00417.C001_02538	KLPN001.0321.00417.C001_02539	KLPN001.0321.00417.C001_02538,KLPN001.0321.00417.C001_02539	2	Septu__PtuB_2,Septu__PtuA_2
KLPN001.0321.00417.C001_Septu_90	Septu	Septu	KLPN001.0321.00417.C001_04021	KLPN001.0321.00417.C001_04022	KLPN001.0321.00417.C001_04021,KLPN001.0321.00417.C001_04022	2	Septu__PtuA,Septu__PtuB
KLPN001.0321.00418.C001_NLR_like_bNACHT01_91	NLR	NLR_like_bNACHT01	KLPN001.0321.00418.C001_01163	KLPN001.0321.00418.C001_01163	KLPN001.0321.00418.C001_01163	1	NLR_like_bNACHT01__NLR_like_bNACHT01
KLPN001.0321.00421.C001_DRT_3_265	DRT	DRT_3	KLPN001.0321.00421.C001_04070	KLPN001.0321.00421.C001_04071	KLPN001.0321.00421.C001_04070,KLPN001.0321.00421.C001_04071	2	DRT_3__drt3a,DRT_3__drt3b
KLPN001.0321.00422.C001_DRT_3_266	DRT	DRT_3	KLPN001.0321.00422.C001_04069	KLPN001.0321.00422.C001_04070	KLPN001.0321.00422.C001_04069,KLPN001.0321.00422.C001_04070	2	DRT_3__drt3a,DRT_3__drt3b
KLPN001.0321.00424.C001_DRT8_92	DRT	DRT8	KLPN001.0321.00424.C001_04986	KLPN001.0321.00424.C001_04986	KLPN001.0321.00424.C001_04986	1	DRT8__DRT8
KLPN001.0321.00425.C001_PD-Lambda-3_267	PD-Lambda-3	PD-Lambda-3	KLPN001.0321.00425.C001_03383	KLPN001.0321.00425.C001_03384	KLPN001.0321.00425.C001_03383,KLPN001.0321.00425.C001_03384	2	PD-Lambda-3__PD-Lambda-3_B,PD-Lambda-3__PD-Lambda-3_A
KLPN001.0321.00427.C001_AVAST_III_93	AVAST	AVAST_III	KLPN001.0321.00427.C001_01691	KLPN001.0321.00427.C001_01692	KLPN001.0321.00427.C001_01691,KLPN001.0321.00427.C001_01692	2	AVAST_III__Avs3B,AVAST_III__Avs3A
KLPN001.0321.00429.C001_PD-Lambda-1_94	PD-Lambda-1	PD-Lambda-1	KLPN001.0321.00429.C001_03697	KLPN001.0321.00429.C001_03697	KLPN001.0321.00429.C001_03697	1	PD-Lambda-1__PD-Lambda-1
KLPN001.0321.00431.P002_NLR_like_bNACHT01_358	NLR	NLR_like_bNACHT01	KLPN001.0321.00431.P002_00173	KLPN001.0321.00431.P002_00173	KLPN001.0321.00431.P002_00173	1	NLR_like_bNACHT01__NLR_like_bNACHT01
KLPN001.0321.00433.P002_NLR_like_bNACHT01_359	NLR	NLR_like_bNACHT01	KLPN001.0321.00433.P002_00180	KLPN001.0321.00433.P002_00180	KLPN001.0321.00433.P002_00180	1	NLR_like_bNACHT01__NLR_like_bNACHT01
KLPN001.0321.00434.C001_PD-Lambda-1_95	PD-Lambda-1	PD-Lambda-1	KLPN001.0321.00434.C001_01411	KLPN001.0321.00434.C001_01411	KLPN001.0321.00434.C001_01411	1	PD-Lambda-1__PD-Lambda-1
KLPN001.0321.00437.P003_NLR_like_bNACHT01_360	NLR	NLR_like_bNACHT01	KLPN001.0321.00437.P003_00164	KLPN001.0321.00437.P003_00164	KLPN001.0321.00437.P003_00164	1	NLR_like_bNACHT01__NLR_like_bNACHT01
KLPN001.0321.00438.C001_Septu_96	Septu	Septu	KLPN001.0321.00438.C001_00096	KLPN001.0321.00438.C001_00097	KLPN001.0321.00438.C001_00096,KLPN001.0321.00438.C001_00097	2	Septu__PtuA,Septu__PtuB
KLPN001.0321.00441.C001_NLR_like_bNACHT01_97	NLR	NLR_like_bNACHT01	KLPN001.0321.00441.C001_04021	KLPN001.0321.00441.C001_04021	KLPN001.0321.00441.C001_04021	1	NLR_like_bNACHT01__NLR_like_bNACHT01
KLPN001.0321.00445.C001_ShosTA_268	ShosTA	ShosTA	KLPN001.0321.00445.C001_04034	KLPN001.0321.00445.C001_04035	KLPN001.0321.00445.C001_04034,KLPN001.0321.00445.C001_04035	2	ShosTA__ShosT,ShosTA__ShosA
KLPN001.0321.00446.C001_NLR_like_bNACHT01_98	NLR	NLR_like_bNACHT01	KLPN001.0321.00446.C001_01164	KLPN001.0321.00446.C001_01164	KLPN001.0321.00446.C001_01164	1	NLR_like_bNACHT01__NLR_like_bNACHT01
KLPN001.0321.00447.C001_NLR_like_bNACHT01_269	NLR	NLR_like_bNACHT01	KLPN001.0321.00447.C001_01171	KLPN001.0321.00447.C001_01171	KLPN001.0321.00447.C001_01171	1	NLR_like_bNACHT01__NLR_like_bNACHT01
KLPN001.0321.00448.C001_NLR_like_bNACHT01_99	NLR	NLR_like_bNACHT01	KLPN001.0321.00448.C001_01163	KLPN001.0321.00448.C001_01163	KLPN001.0321.00448.C001_01163	1	NLR_like_bNACHT01__NLR_like_bNACHT01
KLPN001.0321.00452.C001_ShosTA_270	ShosTA	ShosTA	KLPN001.0321.00452.C001_05089	KLPN001.0321.00452.C001_05090	KLPN001.0321.00452.C001_05089,KLPN001.0321.00452.C001_05090	2	ShosTA__ShosT,ShosTA__ShosA
KLPN001.0321.00455.C001_Septu_100	Septu	Septu	KLPN001.0321.00455.C001_00641	KLPN001.0321.00455.C001_00642	KLPN001.0321.00455.C001_00641,KLPN001.0321.00455.C001_00642	2	Retron_I_A__HNH_TIGR02646,Septu__PtuA
KLPN001.0321.00456.C001_DRT_2_271	DRT	DRT_2	KLPN001.0321.00456.C001_04848	KLPN001.0321.00456.C001_04848	KLPN001.0321.00456.C001_04848	1	DRT_2__drt2
KLPN001.0321.00457.C001_Septu_272	Septu	Septu	KLPN001.0321.00457.C001_01141	KLPN001.0321.00457.C001_01142	KLPN001.0321.00457.C001_01141,KLPN001.0321.00457.C001_01142	2	Septu__PtuB_2,Septu__PtuA_2
KLPN001.0321.00460.P002_NLR_like_bNACHT01_361	NLR	NLR_like_bNACHT01	KLPN001.0321.00460.P002_00182	KLPN001.0321.00460.P002_00182	KLPN001.0321.00460.P002_00182	1	NLR_like_bNACHT01__NLR_like_bNACHT01
KLPN001.0321.00460.P003_PD-Lambda-1_333	PD-Lambda-1	PD-Lambda-1	KLPN001.0321.00460.P003_00075	KLPN001.0321.00460.P003_00075	KLPN001.0321.00460.P003_00075	1	PD-Lambda-1__PD-Lambda-1
KLPN001.0321.00461.P002_NLR_like_bNACHT01_362	NLR	NLR_like_bNACHT01	KLPN001.0321.00461.P002_00146	KLPN001.0321.00461.P002_00146	KLPN001.0321.00461.P002_00146	1	NLR_like_bNACHT01__NLR_like_bNACHT01
KLPN001.0321.00461.P003_PD-Lambda-1_334	PD-Lambda-1	PD-Lambda-1	KLPN001.0321.00461.P003_00067	KLPN001.0321.00461.P003_00067	KLPN001.0321.00461.P003_00067	1	PD-Lambda-1__PD-Lambda-1
KLPN001.0321.00462.P002_NLR_like_bNACHT01_363	NLR	NLR_like_bNACHT01	KLPN001.0321.00462.P002_00164	KLPN001.0321.00462.P002_00164	KLPN001.0321.00462.P002_00164	1	NLR_like_bNACHT01__NLR_like_bNACHT01
KLPN001.0321.00462.P003_PD-Lambda-1_335	PD-Lambda-1	PD-Lambda-1	KLPN001.0321.00462.P003_00067	KLPN001.0321.00462.P003_00067	KLPN001.0321.00462.P003_00067	1	PD-Lambda-1__PD-Lambda-1
KLPN001.0321.00463.P002_NLR_like_bNACHT01_364	NLR	NLR_like_bNACHT01	KLPN001.0321.00463.P002_00182	KLPN001.0321.00463.P002_00182	KLPN001.0321.00463.P002_00182	1	NLR_like_bNACHT01__NLR_like_bNACHT01
KLPN001.0321.00463.P003_PD-Lambda-1_336	PD-Lambda-1	PD-Lambda-1	KLPN001.0321.00463.P003_00067	KLPN001.0321.00463.P003_00067	KLPN001.0321.00463.P003_00067	1	PD-Lambda-1__PD-Lambda-1
KLPN001.0321.00469.C001_DarTG_101	DarTG	DarTG	KLPN001.0321.00469.C001_04605	KLPN001.0321.00469.C001_04606	KLPN001.0321.00469.C001_04605,KLPN001.0321.00469.C001_04606	2	DarTG__DarG,DarTG__DarT
KLPN001.0321.00472.P002_PD-Lambda-1_337	PD-Lambda-1	PD-Lambda-1	KLPN001.0321.00472.P002_00102	KLPN001.0321.00472.P002_00102	KLPN001.0321.00472.P002_00102	1	PD-Lambda-1__PD-Lambda-1
KLPN001.0321.00473.C001_ShosTA_273	ShosTA	ShosTA	KLPN001.0321.00473.C001_05248	KLPN001.0321.00473.C001_05249	KLPN001.0321.00473.C001_05248,KLPN001.0321.00473.C001_05249	2	ShosTA__ShosA,ShosTA__ShosT
KLPN001.0321.00475.C001_DRT_2_274	DRT	DRT_2	KLPN001.0321.00475.C001_03108	KLPN001.0321.00475.C001_03108	KLPN001.0321.00475.C001_03108	1	DRT_2__drt2
KLPN001.0321.00477.C001_DRT_3_275	DRT	DRT_3	KLPN001.0321.00477.C001_01431	KLPN001.0321.00477.C001_01433	KLPN001.0321.00477.C001_01431,KLPN001.0321.00477.C001_01432,KLPN001.0321.00477.C001_01433	3	DRT_3__drt3a,DRT_3__drt3b,DRT_3__drt3b
KLPN001.0321.00477.C001_ShosTA_276	ShosTA	ShosTA	KLPN001.0321.00477.C001_04188	KLPN001.0321.00477.C001_04189	KLPN001.0321.00477.C001_04188,KLPN001.0321.00477.C001_04189	2	ShosTA__ShosT,ShosTA__ShosA
KLPN001.0321.00479.C001_DRT_2_277	DRT	DRT_2	KLPN001.0321.00479.C001_04601	KLPN001.0321.00479.C001_04601	KLPN001.0321.00479.C001_04601	1	DRT_2__drt2
KLPN001.0321.00483.C001_PD-Lambda-1_278	PD-Lambda-1	PD-Lambda-1	KLPN001.0321.00483.C001_03901	KLPN001.0321.00483.C001_03901	KLPN001.0321.00483.C001_03901	1	PD-Lambda-1__PD-Lambda-1
KLPN001.0321.00487.C001_Septu_102	Septu	Septu	KLPN001.0321.00487.C001_01580	KLPN001.0321.00487.C001_01581	KLPN001.0321.00487.C001_01580,KLPN001.0321.00487.C001_01581	2	Septu__PtuA,Retron_I_A__HNH_TIGR02646
KLPN001.0321.00488.C001_PD-Lambda-1_103	PD-Lambda-1	PD-Lambda-1	KLPN001.0321.00488.C001_00460	KLPN001.0321.00488.C001_00460	KLPN001.0321.00488.C001_00460	1	PD-Lambda-1__PD-Lambda-1
KLPN001.0321.00490.C001_ShosTA_106	ShosTA	ShosTA	KLPN001.0321.00490.C001_00356	KLPN001.0321.00490.C001_00357	KLPN001.0321.00490.C001_00356,KLPN001.0321.00490.C001_00357	2	ShosTA__ShosT,ShosTA__ShosA
KLPN001.0321.00490.C001_NLR_like_bNACHT01_104	NLR	NLR_like_bNACHT01	KLPN001.0321.00490.C001_02554	KLPN001.0321.00490.C001_02554	KLPN001.0321.00490.C001_02554	1	NLR_like_bNACHT01__NLR_like_bNACHT01
KLPN001.0321.00490.C001_NLR_like_bNACHT01_105	NLR	NLR_like_bNACHT01	KLPN001.0321.00490.C001_02697	KLPN001.0321.00490.C001_02697	KLPN001.0321.00490.C001_02697	1	NLR_like_bNACHT01__NLR_like_bNACHT01
KLPN001.0321.00492.C001_DRT_2_279	DRT	DRT_2	KLPN001.0321.00492.C001_04660	KLPN001.0321.00492.C001_04660	KLPN001.0321.00492.C001_04660	1	DRT_2__drt2
KLPN001.0321.00493.C001_DRT_2_280	DRT	DRT_2	KLPN001.0321.00493.C001_04495	KLPN001.0321.00493.C001_04495	KLPN001.0321.00493.C001_04495	1	DRT_2__drt2
KLPN001.0321.00498.C001_DRT_2_281	DRT	DRT_2	KLPN001.0321.00498.C001_04571	KLPN001.0321.00498.C001_04571	KLPN001.0321.00498.C001_04571	1	DRT_2__drt2
KLPN001.0321.00499.C001_DRT_2_282	DRT	DRT_2	KLPN001.0321.00499.C001_04572	KLPN001.0321.00499.C001_04572	KLPN001.0321.00499.C001_04572	1	DRT_2__drt2
KLPN001.0321.00502.P002_NLR_like_bNACHT01_365	NLR	NLR_like_bNACHT01	KLPN001.0321.00502.P002_00297	KLPN001.0321.00502.P002_00297	KLPN001.0321.00502.P002_00297	1	NLR_like_bNACHT01__NLR_like_bNACHT01
KLPN001.0321.00510.C001_NLR_like_bNACHT01_107	NLR	NLR_like_bNACHT01	KLPN001.0321.00510.C001_01188	KLPN001.0321.00510.C001_01188	KLPN001.0321.00510.C001_01188	1	NLR_like_bNACHT01__NLR_like_bNACHT01
KLPN001.0321.00514.C001_Septu_108	Septu	Septu	KLPN001.0321.00514.C001_00788	KLPN001.0321.00514.C001_00789	KLPN001.0321.00514.C001_00788,KLPN001.0321.00514.C001_00789	2	Septu__PtuA,Septu__PtuB
KLPN001.0321.00514.C001_Septu_109	Septu	Septu	KLPN001.0321.00514.C001_03469	KLPN001.0321.00514.C001_03470	KLPN001.0321.00514.C001_03469,KLPN001.0321.00514.C001_03470	2	Septu__PtuA,Septu__PtuB
KLPN001.0321.00517.C001_NLR_like_bNACHT01_110	NLR	NLR_like_bNACHT01	KLPN001.0321.00517.C001_05058	KLPN001.0321.00517.C001_05058	KLPN001.0321.00517.C001_05058	1	NLR_like_bNACHT01__NLR_like_bNACHT01
KLPN001.0321.00520.C001_ShosTA_283	ShosTA	ShosTA	KLPN001.0321.00520.C001_00437	KLPN001.0321.00520.C001_00438	KLPN001.0321.00520.C001_00437,KLPN001.0321.00520.C001_00438	2	ShosTA__ShosT,ShosTA__ShosA
KLPN001.0321.00520.P004_PD-Lambda-1_338	PD-Lambda-1	PD-Lambda-1	KLPN001.0321.00520.P004_00103	KLPN001.0321.00520.P004_00103	KLPN001.0321.00520.P004_00103	1	PD-Lambda-1__PD-Lambda-1
KLPN001.0321.00521.C001_Septu_111	Septu	Septu	KLPN001.0321.00521.C001_01138	KLPN001.0321.00521.C001_01139	KLPN001.0321.00521.C001_01138,KLPN001.0321.00521.C001_01139	2	Septu__PtuB_2,Septu__PtuA_2
KLPN001.0321.00521.C001_Septu_112	Septu	Septu	KLPN001.0321.00521.C001_03967	KLPN001.0321.00521.C001_03968	KLPN001.0321.00521.C001_03967,KLPN001.0321.00521.C001_03968	2	Septu__PtuB,Septu__PtuA
KLPN001.0321.00523.C001_Septu_113	Septu	Septu	KLPN001.0321.00523.C001_03945	KLPN001.0321.00523.C001_03946	KLPN001.0321.00523.C001_03945,KLPN001.0321.00523.C001_03946	2	Septu__PtuA,Septu__PtuB
KLPN001.0321.00524.C001_ShosTA_284	ShosTA	ShosTA	KLPN001.0321.00524.C001_00875	KLPN001.0321.00524.C001_00876	KLPN001.0321.00524.C001_00875,KLPN001.0321.00524.C001_00876	2	ShosTA__ShosA,ShosTA__ShosT
KLPN001.0321.00534.C001_Septu_114	Septu	Septu	KLPN001.0321.00534.C001_03222	KLPN001.0321.00534.C001_03223	KLPN001.0321.00534.C001_03222,KLPN001.0321.00534.C001_03223	2	Septu__PtuB,Septu__PtuA
KLPN001.0321.00536.C001_PD-Lambda-1_188	PD-Lambda-1	PD-Lambda-1	KLPN001.0321.00536.C001_01373	KLPN001.0321.00536.C001_01373	KLPN001.0321.00536.C001_01373	1	PD-Lambda-1__PD-Lambda-1
KLPN001.0321.00536.C001_DRT_3_187	DRT	DRT_3	KLPN001.0321.00536.C001_04032	KLPN001.0321.00536.C001_04033	KLPN001.0321.00536.C001_04032,KLPN001.0321.00536.C001_04033	2	DRT_3__drt3a,DRT_3__drt3b
KLPN001.0321.00538.P002_NLR_like_bNACHT01_366	NLR	NLR_like_bNACHT01	KLPN001.0321.00538.P002_00009	KLPN001.0321.00538.P002_00009	KLPN001.0321.00538.P002_00009	1	NLR_like_bNACHT01__NLR_like_bNACHT01
KLPN001.0321.00540.P002_PD-Lambda-1_339	PD-Lambda-1	PD-Lambda-1	KLPN001.0321.00540.P002_00250	KLPN001.0321.00540.P002_00250	KLPN001.0321.00540.P002_00250	1	PD-Lambda-1__PD-Lambda-1
KLPN001.0321.00543.P004_NLR_like_bNACHT01_367	NLR	NLR_like_bNACHT01	KLPN001.0321.00543.P004_00047	KLPN001.0321.00543.P004_00047	KLPN001.0321.00543.P004_00047	1	NLR_like_bNACHT01__NLR_like_bNACHT01
KLPN001.0321.00543.P006_NLR_like_bNACHT01_368	NLR	NLR_like_bNACHT01	KLPN001.0321.00543.P006_00049	KLPN001.0321.00543.P006_00049	KLPN001.0321.00543.P006_00049	1	NLR_like_bNACHT01__NLR_like_bNACHT01
KLPN001.0321.00545.C001_ShosTA_116	ShosTA	ShosTA	KLPN001.0321.00545.C001_02188	KLPN001.0321.00545.C001_02189	KLPN001.0321.00545.C001_02188,KLPN001.0321.00545.C001_02189	2	ShosTA__ShosT,ShosTA__ShosA
KLPN001.0321.00545.C001_Septu_115	Septu	Septu	KLPN001.0321.00545.C001_05061	KLPN001.0321.00545.C001_05062	KLPN001.0321.00545.C001_05061,KLPN001.0321.00545.C001_05062	2	Septu__PtuB,Septu__PtuA
KLPN001.0321.00549.C001_Septu_118	Septu	Septu	KLPN001.0321.00549.C001_01867	KLPN001.0321.00549.C001_01868	KLPN001.0321.00549.C001_01867,KLPN001.0321.00549.C001_01868	2	Septu__PtuB,Septu__PtuA
KLPN001.0321.00549.C001_Septu_119	Septu	Septu	KLPN001.0321.00549.C001_03471	KLPN001.0321.00549.C001_03472	KLPN001.0321.00549.C001_03471,KLPN001.0321.00549.C001_03472	2	Septu__PtuA_2,Septu__PtuB_2
KLPN001.0321.00549.C001_AVAST_II_117	AVAST	AVAST_II	KLPN001.0321.00549.C001_03473	KLPN001.0321.00549.C001_03473	KLPN001.0321.00549.C001_03473	1	AVAST_II__Avs2A
KLPN001.0321.00550.C001_DRT_2_285	DRT	DRT_2	KLPN001.0321.00550.C001_02972	KLPN001.0321.00550.C001_02972	KLPN001.0321.00550.C001_02972	1	DRT_2__drt2
KLPN001.0321.00553.C001_ShosTA_286	ShosTA	ShosTA	KLPN001.0321.00553.C001_01619	KLPN001.0321.00553.C001_01620	KLPN001.0321.00553.C001_01619,KLPN001.0321.00553.C001_01620	2	ShosTA__ShosA,ShosTA__ShosT
KLPN001.0321.00554.C001_PD-Lambda-1_287	PD-Lambda-1	PD-Lambda-1	KLPN001.0321.00554.C001_03489	KLPN001.0321.00554.C001_03489	KLPN001.0321.00554.C001_03489	1	PD-Lambda-1__PD-Lambda-1
KLPN001.0321.00562.C001_Septu_121	Septu	Septu	KLPN001.0321.00562.C001_03628	KLPN001.0321.00562.C001_03629	KLPN001.0321.00562.C001_03628,KLPN001.0321.00562.C001_03629	2	Septu__PtuA,Septu__PtuB
KLPN001.0321.00562.C001_AVAST_IV_120	AVAST	AVAST_IV	KLPN001.0321.00562.C001_04668	KLPN001.0321.00562.C001_04668	KLPN001.0321.00562.C001_04668	1	AVAST_IV__Avs4A
KLPN001.0321.00564.C001_PD-Lambda-2_288	PD-Lambda-2	PD-Lambda-2	KLPN001.0321.00564.C001_03153	KLPN001.0321.00564.C001_03155	KLPN001.0321.00564.C001_03153,KLPN001.0321.00564.C001_03154,KLPN001.0321.00564.C001_03155	3	PD-Lambda-2__PD-Lambda-2_C,PD-Lambda-2__PD-Lambda-2_B,PD-Lambda-2__PD-Lambda-2_A
KLPN001.0321.00567.C001_ShosTA_122	ShosTA	ShosTA	KLPN001.0321.00567.C001_03452	KLPN001.0321.00567.C001_03453	KLPN001.0321.00567.C001_03452,KLPN001.0321.00567.C001_03453	2	ShosTA__ShosA,ShosTA__ShosT
KLPN001.0321.00568.C001_ShosTA_123	ShosTA	ShosTA	KLPN001.0321.00568.C001_03451	KLPN001.0321.00568.C001_03452	KLPN001.0321.00568.C001_03451,KLPN001.0321.00568.C001_03452	2	ShosTA__ShosA,ShosTA__ShosT
KLPN001.0321.00569.C001_ShosTA_124	ShosTA	ShosTA	KLPN001.0321.00569.C001_03451	KLPN001.0321.00569.C001_03452	KLPN001.0321.00569.C001_03451,KLPN001.0321.00569.C001_03452	2	ShosTA__ShosA,ShosTA__ShosT
KLPN001.0321.00570.C001_ShosTA_125	ShosTA	ShosTA	KLPN001.0321.00570.C001_03451	KLPN001.0321.00570.C001_03452	KLPN001.0321.00570.C001_03451,KLPN001.0321.00570.C001_03452	2	ShosTA__ShosA,ShosTA__ShosT
KLPN001.0321.00571.C001_Septu_289	Septu	Septu	KLPN001.0321.00571.C001_01142	KLPN001.0321.00571.C001_01143	KLPN001.0321.00571.C001_01142,KLPN001.0321.00571.C001_01143	2	Septu__PtuB_2,Septu__PtuA_2
KLPN001.0321.00571.P005_PD-Lambda-1_340	PD-Lambda-1	PD-Lambda-1	KLPN001.0321.00571.P005_00113	KLPN001.0321.00571.P005_00113	KLPN001.0321.00571.P005_00113	1	PD-Lambda-1__PD-Lambda-1
KLPN001.0321.00572.C001_ShosTA_126	ShosTA	ShosTA	KLPN001.0321.00572.C001_03440	KLPN001.0321.00572.C001_03441	KLPN001.0321.00572.C001_03440,KLPN001.0321.00572.C001_03441	2	ShosTA__ShosA,ShosTA__ShosT
KLPN001.0321.00573.C001_ShosTA_127	ShosTA	ShosTA	KLPN001.0321.00573.C001_03452	KLPN001.0321.00573.C001_03453	KLPN001.0321.00573.C001_03452,KLPN001.0321.00573.C001_03453	2	ShosTA__ShosA,ShosTA__ShosT
KLPN001.0321.00574.C001_ShosTA_128	ShosTA	ShosTA	KLPN001.0321.00574.C001_03454	KLPN001.0321.00574.C001_03455	KLPN001.0321.00574.C001_03454,KLPN001.0321.00574.C001_03455	2	ShosTA__ShosA,ShosTA__ShosT
KLPN001.0321.00576.C001_PD-Lambda-1_129	PD-Lambda-1	PD-Lambda-1	KLPN001.0321.00576.C001_01510	KLPN001.0321.00576.C001_01510	KLPN001.0321.00576.C001_01510	1	PD-Lambda-1__PD-Lambda-1
KLPN001.0321.00578.C001_PD-Lambda-1_130	PD-Lambda-1	PD-Lambda-1	KLPN001.0321.00578.C001_05123	KLPN001.0321.00578.C001_05123	KLPN001.0321.00578.C001_05123	1	PD-Lambda-1__PD-Lambda-1
KLPN001.0321.00580.C001_DarTG_131	DarTG	DarTG	KLPN001.0321.00580.C001_03258	KLPN001.0321.00580.C001_03259	KLPN001.0321.00580.C001_03258,KLPN001.0321.00580.C001_03259	2	DarTG__DarG,DarTG__DarT
KLPN001.0321.00582.C001_PD-Lambda-1_132	PD-Lambda-1	PD-Lambda-1	KLPN001.0321.00582.C001_04074	KLPN001.0321.00582.C001_04074	KLPN001.0321.00582.C001_04074	1	PD-Lambda-1__PD-Lambda-1
KLPN001.0321.00586.C001_Septu_290	Septu	Septu	KLPN001.0321.00586.C001_03480	KLPN001.0321.00586.C001_03481	KLPN001.0321.00586.C001_03480,KLPN001.0321.00586.C001_03481	2	Septu__PtuB_2,Septu__PtuA_2
KLPN001.0321.00587.C001_Septu_291	Septu	Septu	KLPN001.0321.00587.C001_02544	KLPN001.0321.00587.C001_02545	KLPN001.0321.00587.C001_02544,KLPN001.0321.00587.C001_02545	2	Septu__PtuA_2,Septu__PtuB_2
KLPN001.0321.00588.C001_Septu_292	Septu	Septu	KLPN001.0321.00588.C001_03544	KLPN001.0321.00588.C001_03545	KLPN001.0321.00588.C001_03544,KLPN001.0321.00588.C001_03545	2	Septu__PtuA_2,Septu__PtuB_2
KLPN001.0321.00589.C001_PD-Lambda-1_293	PD-Lambda-1	PD-Lambda-1	KLPN001.0321.00589.C001_01289	KLPN001.0321.00589.C001_01289	KLPN001.0321.00589.C001_01289	1	PD-Lambda-1__PD-Lambda-1
KLPN001.0321.00590.C001_PD-Lambda-1_133	PD-Lambda-1	PD-Lambda-1	KLPN001.0321.00590.C001_01339	KLPN001.0321.00590.C001_01339	KLPN001.0321.00590.C001_01339	1	PD-Lambda-1__PD-Lambda-1
KLPN001.0321.00593.C001_NLR_like_bNACHT01_134	NLR	NLR_like_bNACHT01	KLPN001.0321.00593.C001_01188	KLPN001.0321.00593.C001_01188	KLPN001.0321.00593.C001_01188	1	NLR_like_bNACHT01__NLR_like_bNACHT01
KLPN001.0321.00596.C001_NLR_like_bNACHT09_294	NLR	NLR_like_bNACHT09	KLPN001.0321.00596.C001_01557	KLPN001.0321.00596.C001_01557	KLPN001.0321.00596.C001_01557	1	NLR_like_bNACHT09__NLR_like_bNACHT09
KLPN001.0321.00597.C001_ShosTA_295	ShosTA	ShosTA	KLPN001.0321.00597.C001_01309	KLPN001.0321.00597.C001_01310	KLPN001.0321.00597.C001_01309,KLPN001.0321.00597.C001_01310	2	ShosTA__ShosA,ShosTA__ShosT
KLPN001.0321.00599.C001_Septu_135	Septu	Septu	KLPN001.0321.00599.C001_00204	KLPN001.0321.00599.C001_00205	KLPN001.0321.00599.C001_00204,KLPN001.0321.00599.C001_00205	2	Septu__PtuB,Septu__PtuA
KLPN001.0321.00601.C001_NLR_like_bNACHT01_136	NLR	NLR_like_bNACHT01	KLPN001.0321.00601.C001_01012	KLPN001.0321.00601.C001_01012	KLPN001.0321.00601.C001_01012	1	NLR_like_bNACHT01__NLR_like_bNACHT01
KLPN001.0321.00601.C001_NLR_like_bNACHT01_137	NLR	NLR_like_bNACHT01	KLPN001.0321.00601.C001_01154	KLPN001.0321.00601.C001_01154	KLPN001.0321.00601.C001_01154	1	NLR_like_bNACHT01__NLR_like_bNACHT01
KLPN001.0321.00601.C001_ShosTA_138	ShosTA	ShosTA	KLPN001.0321.00601.C001_03426	KLPN001.0321.00601.C001_03427	KLPN001.0321.00601.C001_03426,KLPN001.0321.00601.C001_03427	2	ShosTA__ShosA,ShosTA__ShosT
KLPN001.0321.00605.C001_ShosTA_139	ShosTA	ShosTA	KLPN001.0321.00605.C001_01827	KLPN001.0321.00605.C001_01828	KLPN001.0321.00605.C001_01827,KLPN001.0321.00605.C001_01828	2	ShosTA__ShosA,ShosTA__ShosT
KLPN001.0321.00605.C001_ShosTA_140	ShosTA	ShosTA	KLPN001.0321.00605.C001_05340	KLPN001.0321.00605.C001_05341	KLPN001.0321.00605.C001_05340,KLPN001.0321.00605.C001_05341	2	ShosTA__ShosT,ShosTA__ShosA
KLPN001.0321.00605.P004_PD-Lambda-1_341	PD-Lambda-1	PD-Lambda-1	KLPN001.0321.00605.P004_00117	KLPN001.0321.00605.P004_00117	KLPN001.0321.00605.P004_00117	1	PD-Lambda-1__PD-Lambda-1
KLPN001.0321.00613.P002_NLR_like_bNACHT01_369	NLR	NLR_like_bNACHT01	KLPN001.0321.00613.P002_00209	KLPN001.0321.00613.P002_00209	KLPN001.0321.00613.P002_00209	1	NLR_like_bNACHT01__NLR_like_bNACHT01
KLPN001.0321.00619.C001_Septu_141	Septu	Septu	KLPN001.0321.00619.C001_01143	KLPN001.0321.00619.C001_01144	KLPN001.0321.00619.C001_01143,KLPN001.0321.00619.C001_01144	2	Septu__PtuB_2,Septu__PtuA_2
KLPN001.0321.00619.C001_Septu_142	Septu	Septu	KLPN001.0321.00619.C001_04018	KLPN001.0321.00619.C001_04019	KLPN001.0321.00619.C001_04018,KLPN001.0321.00619.C001_04019	2	Septu__PtuB,Septu__PtuA
KLPN001.0321.00621.C001_Septu_143	Septu	Septu	KLPN001.0321.00621.C001_01141	KLPN001.0321.00621.C001_01142	KLPN001.0321.00621.C001_01141,KLPN001.0321.00621.C001_01142	2	Septu__PtuB_2,Septu__PtuA_2
KLPN001.0321.00621.C001_Septu_144	Septu	Septu	KLPN001.0321.00621.C001_04031	KLPN001.0321.00621.C001_04032	KLPN001.0321.00621.C001_04031,KLPN001.0321.00621.C001_04032	2	Septu__PtuB,Septu__PtuA
KLPN001.0321.00622.C001_Septu_146	Septu	Septu	KLPN001.0321.00622.C001_01190	KLPN001.0321.00622.C001_01191	KLPN001.0321.00622.C001_01190,KLPN001.0321.00622.C001_01191	2	Septu__PtuB,Septu__PtuA
KLPN001.0321.00622.C001_PD-Lambda-1_145	PD-Lambda-1	PD-Lambda-1	KLPN001.0321.00622.C001_03409	KLPN001.0321.00622.C001_03409	KLPN001.0321.00622.C001_03409	1	PD-Lambda-1__PD-Lambda-1
KLPN001.0321.00622.C001_Septu_147	Septu	Septu	KLPN001.0321.00622.C001_04040	KLPN001.0321.00622.C001_04041	KLPN001.0321.00622.C001_04040,KLPN001.0321.00622.C001_04041	2	Septu__PtuA,Septu__PtuB
KLPN001.0321.00623.C001_PD-Lambda-1_148	PD-Lambda-1	PD-Lambda-1	KLPN001.0321.00623.C001_02863	KLPN001.0321.00623.C001_02863	KLPN001.0321.00623.C001_02863	1	PD-Lambda-1__PD-Lambda-1
KLPN001.0321.00625.C001_ShosTA_149	ShosTA	ShosTA	KLPN001.0321.00625.C001_01827	KLPN001.0321.00625.C001_01828	KLPN001.0321.00625.C001_01827,KLPN001.0321.00625.C001_01828	2	ShosTA__ShosA,ShosTA__ShosT
KLPN001.0321.00625.C001_ShosTA_150	ShosTA	ShosTA	KLPN001.0321.00625.C001_05340	KLPN001.0321.00625.C001_05341	KLPN001.0321.00625.C001_05340,KLPN001.0321.00625.C001_05341	2	ShosTA__ShosT,ShosTA__ShosA
KLPN001.0321.00625.P004_PD-Lambda-1_342	PD-Lambda-1	PD-Lambda-1	KLPN001.0321.00625.P004_00117	KLPN001.0321.00625.P004_00117	KLPN001.0321.00625.P004_00117	1	PD-Lambda-1__PD-Lambda-1
KLPN001.0321.00627.C001_ShosTA_1	ShosTA	ShosTA	KLPN001.0321.00627.C001_01306	KLPN001.0321.00627.C001_01307	KLPN001.0321.00627.C001_01306,KLPN001.0321.00627.C001_01307	2	ShosTA__ShosA,ShosTA__ShosT
KLPN001.0321.00631.C001_ShosTA_153	ShosTA	ShosTA	KLPN001.0321.00631.C001_01690	KLPN001.0321.00631.C001_01691	KLPN001.0321.00631.C001_01690,KLPN001.0321.00631.C001_01691	2	ShosTA__ShosT,ShosTA__ShosA
KLPN001.0321.00631.C001_Septu_152	Septu	Septu	KLPN001.0321.00631.C001_04201	KLPN001.0321.00631.C001_04202	KLPN001.0321.00631.C001_04201,KLPN001.0321.00631.C001_04202	2	Septu__PtuB,Septu__PtuA
KLPN001.0321.00631.C001_PD-Lambda-2_151	PD-Lambda-2	PD-Lambda-2	KLPN001.0321.00631.C001_04656	KLPN001.0321.00631.C001_04658	KLPN001.0321.00631.C001_04656,KLPN001.0321.00631.C001_04657,KLPN001.0321.00631.C001_04658	3	PD-Lambda-2__PD-Lambda-2_A,PD-Lambda-2__PD-Lambda-2_B,PD-Lambda-2__PD-Lambda-2_C
KLPN001.0321.00632.C001_AVAST_III_154	AVAST	AVAST_III	KLPN001.0321.00632.C001_01668	KLPN001.0321.00632.C001_01669	KLPN001.0321.00632.C001_01668,KLPN001.0321.00632.C001_01669	2	AVAST_III__Avs3B,AVAST_III__Avs3A
KLPN001.0321.00635.C001_Septu_155	Septu	Septu	KLPN001.0321.00635.C001_01800	KLPN001.0321.00635.C001_01801	KLPN001.0321.00635.C001_01800,KLPN001.0321.00635.C001_01801	2	Septu__PtuA,Septu__PtuB
KLPN001.0321.00636.C001_DRT_2_296	DRT	DRT_2	KLPN001.0321.00636.C001_04567	KLPN001.0321.00636.C001_04567	KLPN001.0321.00636.C001_04567	1	DRT_2__drt2
KLPN001.0321.00637.C001_ShosTA_156	ShosTA	ShosTA	KLPN001.0321.00637.C001_03409	KLPN001.0321.00637.C001_03410	KLPN001.0321.00637.C001_03409,KLPN001.0321.00637.C001_03410	2	ShosTA__ShosA,ShosTA__ShosT
KLPN001.0321.00639.C001_Septu_157	Septu	Septu	KLPN001.0321.00639.C001_03247	KLPN001.0321.00639.C001_03248	KLPN001.0321.00639.C001_03247,KLPN001.0321.00639.C001_03248	2	Septu__PtuB,Septu__PtuA
KLPN001.0321.00640.C001_ShosTA_158	ShosTA	ShosTA	KLPN001.0321.00640.C001_01829	KLPN001.0321.00640.C001_01830	KLPN001.0321.00640.C001_01829,KLPN001.0321.00640.C001_01830	2	ShosTA__ShosA,ShosTA__ShosT
KLPN001.0321.00640.C001_ShosTA_159	ShosTA	ShosTA	KLPN001.0321.00640.C001_05341	KLPN001.0321.00640.C001_05342	KLPN001.0321.00640.C001_05341,KLPN001.0321.00640.C001_05342	2	ShosTA__ShosT,ShosTA__ShosA
KLPN001.0321.00640.P004_PD-Lambda-1_343	PD-Lambda-1	PD-Lambda-1	KLPN001.0321.00640.P004_00117	KLPN001.0321.00640.P004_00117	KLPN001.0321.00640.P004_00117	1	PD-Lambda-1__PD-Lambda-1
KLPN001.0321.00643.C001_PD-Lambda-2_160	PD-Lambda-2	PD-Lambda-2	KLPN001.0321.00643.C001_04149	KLPN001.0321.00643.C001_04151	KLPN001.0321.00643.C001_04149,KLPN001.0321.00643.C001_04150,KLPN001.0321.00643.C001_04151	3	PD-Lambda-2__PD-Lambda-2_A,PD-Lambda-2__PD-Lambda-2_B,PD-Lambda-2__PD-Lambda-2_C
KLPN001.0321.00647.C001_DRT_3_297	DRT	DRT_3	KLPN001.0321.00647.C001_04069	KLPN001.0321.00647.C001_04070	KLPN001.0321.00647.C001_04069,KLPN001.0321.00647.C001_04070	2	DRT_3__drt3a,DRT_3__drt3b
KLPN001.0321.00648.C001_ShosTA_161	ShosTA	ShosTA	KLPN001.0321.00648.C001_01828	KLPN001.0321.00648.C001_01829	KLPN001.0321.00648.C001_01828,KLPN001.0321.00648.C001_01829	2	ShosTA__ShosA,ShosTA__ShosT
KLPN001.0321.00648.C001_ShosTA_162	ShosTA	ShosTA	KLPN001.0321.00648.C001_05341	KLPN001.0321.00648.C001_05342	KLPN001.0321.00648.C001_05341,KLPN001.0321.00648.C001_05342	2	ShosTA__ShosT,ShosTA__ShosA
KLPN001.0321.00648.P004_PD-Lambda-1_344	PD-Lambda-1	PD-Lambda-1	KLPN001.0321.00648.P004_00117	KLPN001.0321.00648.P004_00117	KLPN001.0321.00648.P004_00117	1	PD-Lambda-1__PD-Lambda-1
KLPN001.0321.00653.C001_ShosTA_165	ShosTA	ShosTA	KLPN001.0321.00653.C001_01728	KLPN001.0321.00653.C001_01729	KLPN001.0321.00653.C001_01728,KLPN001.0321.00653.C001_01729	2	ShosTA__ShosT,ShosTA__ShosA
KLPN001.0321.00653.C001_Septu_164	Septu	Septu	KLPN001.0321.00653.C001_04097	KLPN001.0321.00653.C001_04098	KLPN001.0321.00653.C001_04097,KLPN001.0321.00653.C001_04098	2	Septu__PtuB,Septu__PtuA
KLPN001.0321.00653.C001_PD-Lambda-2_163	PD-Lambda-2	PD-Lambda-2	KLPN001.0321.00653.C001_04549	KLPN001.0321.00653.C001_04551	KLPN001.0321.00653.C001_04549,KLPN001.0321.00653.C001_04550,KLPN001.0321.00653.C001_04551	3	PD-Lambda-2__PD-Lambda-2_A,PD-Lambda-2__PD-Lambda-2_B,PD-Lambda-2__PD-Lambda-2_C
KLPN001.0321.00653.P002_NLR_like_bNACHT01_370	NLR	NLR_like_bNACHT01	KLPN001.0321.00653.P002_00217	KLPN001.0321.00653.P002_00217	KLPN001.0321.00653.P002_00217	1	NLR_like_bNACHT01__NLR_like_bNACHT01
KLPN001.0321.00655.C001_ShosTA_299	ShosTA	ShosTA	KLPN001.0321.00655.C001_03356	KLPN001.0321.00655.C001_03357	KLPN001.0321.00655.C001_03356,KLPN001.0321.00655.C001_03357	2	ShosTA__ShosA,ShosTA__ShosT
KLPN001.0321.00655.C001_AVAST_V_298	AVAST	AVAST_V	KLPN001.0321.00655.C001_04494	KLPN001.0321.00655.C001_04494	KLPN001.0321.00655.C001_04494	1	AVAST_V__Avs5A
KLPN001.0321.00657.C001_Septu_166	Septu	Septu	KLPN001.0321.00657.C001_01164	KLPN001.0321.00657.C001_01165	KLPN001.0321.00657.C001_01164,KLPN001.0321.00657.C001_01165	2	Septu__PtuA,Septu__PtuB
KLPN001.0321.00657.C001_ShosTA_167	ShosTA	ShosTA	KLPN001.0321.00657.C001_04146	KLPN001.0321.00657.C001_04147	KLPN001.0321.00657.C001_04146,KLPN001.0321.00657.C001_04147	2	ShosTA__ShosA,ShosTA__ShosT
KLPN001.0321.00658.C001_PD-Lambda-1_168	PD-Lambda-1	PD-Lambda-1	KLPN001.0321.00658.C001_00092	KLPN001.0321.00658.C001_00092	KLPN001.0321.00658.C001_00092	1	PD-Lambda-1__PD-Lambda-1
KLPN001.0321.00660.C001_Septu_169	Septu	Septu	KLPN001.0321.00660.C001_01141	KLPN001.0321.00660.C001_01142	KLPN001.0321.00660.C001_01141,KLPN001.0321.00660.C001_01142	2	Septu__PtuB_2,Septu__PtuA_2
KLPN001.0321.00660.C001_Septu_170	Septu	Septu	KLPN001.0321.00660.C001_04130	KLPN001.0321.00660.C001_04131	KLPN001.0321.00660.C001_04130,KLPN001.0321.00660.C001_04131	2	Septu__PtuB,Septu__PtuA
KLPN001.0321.00661.C001_AVAST_V_300	AVAST	AVAST_V	KLPN001.0321.00661.C001_03016	KLPN001.0321.00661.C001_03016	KLPN001.0321.00661.C001_03016	1	AVAST_V__Avs5A
KLPN001.0321.00661.C001_ShosTA_301	ShosTA	ShosTA	KLPN001.0321.00661.C001_03359	KLPN001.0321.00661.C001_03360	KLPN001.0321.00661.C001_03359,KLPN001.0321.00661.C001_03360	2	ShosTA__ShosA,ShosTA__ShosT
KLPN001.0321.00662.C001_Septu_171	Septu	Septu	KLPN001.0321.00662.C001_03912	KLPN001.0321.00662.C001_03913	KLPN001.0321.00662.C001_03912,KLPN001.0321.00662.C001_03913	2	Septu__PtuA,Septu__PtuB
KLPN001.0321.00665.C001_ShosTA_172	ShosTA	ShosTA	KLPN001.0321.00665.C001_03117	KLPN001.0321.00665.C001_03118	KLPN001.0321.00665.C001_03117,KLPN001.0321.00665.C001_03118	2	ShosTA__ShosA,ShosTA__ShosT
KLPN001.0321.00667.C001_ShosTA_173	ShosTA	ShosTA	KLPN001.0321.00667.C001_01829	KLPN001.0321.00667.C001_01830	KLPN001.0321.00667.C001_01829,KLPN001.0321.00667.C001_01830	2	ShosTA__ShosA,ShosTA__ShosT
KLPN001.0321.00667.C001_ShosTA_174	ShosTA	ShosTA	KLPN001.0321.00667.C001_05344	KLPN001.0321.00667.C001_05345	KLPN001.0321.00667.C001_05344,KLPN001.0321.00667.C001_05345	2	ShosTA__ShosT,ShosTA__ShosA
KLPN001.0321.00667.P004_PD-Lambda-1_345	PD-Lambda-1	PD-Lambda-1	KLPN001.0321.00667.P004_00117	KLPN001.0321.00667.P004_00117	KLPN001.0321.00667.P004_00117	1	PD-Lambda-1__PD-Lambda-1
KLPN001.0321.00669.C001_NLR_like_bNACHT01_302	NLR	NLR_like_bNACHT01	KLPN001.0321.00669.C001_01161	KLPN001.0321.00669.C001_01161	KLPN001.0321.00669.C001_01161	1	NLR_like_bNACHT01__NLR_like_bNACHT01
KLPN001.0321.00669.P002_NLR_like_bNACHT01_371	NLR	NLR_like_bNACHT01	KLPN001.0321.00669.P002_00147	KLPN001.0321.00669.P002_00147	KLPN001.0321.00669.P002_00147	1	NLR_like_bNACHT01__NLR_like_bNACHT01
KLPN001.0321.00671.C001_DarTG_303	DarTG	DarTG	KLPN001.0321.00671.C001_01251	KLPN001.0321.00671.C001_01252	KLPN001.0321.00671.C001_01251,KLPN001.0321.00671.C001_01252	2	DarTG__DarT,DarTG__DarG
KLPN001.0321.00673.C001_PsyrTA_175	PsyrTA	PsyrTA	KLPN001.0321.00673.C001_04765	KLPN001.0321.00673.C001_04766	KLPN001.0321.00673.C001_04765,KLPN001.0321.00673.C001_04766	2	PsyrTA__PsyrA,PsyrTA__PsyrT
KLPN001.0321.00674.C001_NLR_like_bNACHT01_176	NLR	NLR_like_bNACHT01	KLPN001.0321.00674.C001_00958	KLPN001.0321.00674.C001_00958	KLPN001.0321.00674.C001_00958	1	NLR_like_bNACHT01__NLR_like_bNACHT01
KLPN001.0321.00681.C001_PD-Lambda-1_177	PD-Lambda-1	PD-Lambda-1	KLPN001.0321.00681.C001_01928	KLPN001.0321.00681.C001_01928	KLPN001.0321.00681.C001_01928	1	PD-Lambda-1__PD-Lambda-1
KLPN001.0321.00683.C001_DRT_2_304	DRT	DRT_2	KLPN001.0321.00683.C001_00566	KLPN001.0321.00683.C001_00566	KLPN001.0321.00683.C001_00566	1	DRT_2__drt2
KLPN001.0321.00688.C001_DRT_2_305	DRT	DRT_2	KLPN001.0321.00688.C001_04559	KLPN001.0321.00688.C001_04559	KLPN001.0321.00688.C001_04559	1	DRT_2__drt2
KLPN001.0321.00689.C001_AVAST_V_178	AVAST	AVAST_V	KLPN001.0321.00689.C001_04535	KLPN001.0321.00689.C001_04535	KLPN001.0321.00689.C001_04535	1	AVAST_V__Avs5A
KLPN001.0321.00691.P003_NLR_like_bNACHT01_372	NLR	NLR_like_bNACHT01	KLPN001.0321.00691.P003_00051	KLPN001.0321.00691.P003_00051	KLPN001.0321.00691.P003_00051	1	NLR_like_bNACHT01__NLR_like_bNACHT01
KLPN001.0321.00704.C001_DRT_2_306	DRT	DRT_2	KLPN001.0321.00704.C001_02749	KLPN001.0321.00704.C001_02749	KLPN001.0321.00704.C001_02749	1	DRT_2__drt2
KLPN001.0321.00705.C001_NLR_like_bNACHT01_179	NLR	NLR_like_bNACHT01	KLPN001.0321.00705.C001_02470	KLPN001.0321.00705.C001_02470	KLPN001.0321.00705.C001_02470	1	NLR_like_bNACHT01__NLR_like_bNACHT01
KLPN001.0321.00706.C001_ShosTA_180	ShosTA	ShosTA	KLPN001.0321.00706.C001_03474	KLPN001.0321.00706.C001_03475	KLPN001.0321.00706.C001_03474,KLPN001.0321.00706.C001_03475	2	ShosTA__ShosA,ShosTA__ShosT
KLPN001.0321.00707.C001_DRT_2_307	DRT	DRT_2	KLPN001.0321.00707.C001_04662	KLPN001.0321.00707.C001_04662	KLPN001.0321.00707.C001_04662	1	DRT_2__drt2
KLPN001.0321.00709.P003_PD-Lambda-1_346	PD-Lambda-1	PD-Lambda-1	KLPN001.0321.00709.P003_00116	KLPN001.0321.00709.P003_00116	KLPN001.0321.00709.P003_00116	1	PD-Lambda-1__PD-Lambda-1
KLPN001.0321.00710.C001_Septu_308	Septu	Septu	KLPN001.0321.00710.C001_01140	KLPN001.0321.00710.C001_01141	KLPN001.0321.00710.C001_01140,KLPN001.0321.00710.C001_01141	2	Septu__PtuB_2,Septu__PtuA_2
KLPN001.0321.00712.C001_DRT_2_309	DRT	DRT_2	KLPN001.0321.00712.C001_00564	KLPN001.0321.00712.C001_00564	KLPN001.0321.00712.C001_00564	1	DRT_2__drt2
KLPN001.0321.00713.C001_DRT_2_310	DRT	DRT_2	KLPN001.0321.00713.C001_00564	KLPN001.0321.00713.C001_00564	KLPN001.0321.00713.C001_00564	1	DRT_2__drt2
KLPN001.0321.00718.C001_AVAST_II_181	AVAST	AVAST_II	KLPN001.0321.00718.C001_03117	KLPN001.0321.00718.C001_03117	KLPN001.0321.00718.C001_03117	1	AVAST_II__Avs2A
KLPN001.0321.00719.C001_DRT_2_311	DRT	DRT_2	KLPN001.0321.00719.C001_00565	KLPN001.0321.00719.C001_00565	KLPN001.0321.00719.C001_00565	1	DRT_2__drt2
KLPN001.0321.00720.C001_NLR_like_bNACHT01_182	NLR	NLR_like_bNACHT01	KLPN001.0321.00720.C001_03629	KLPN001.0321.00720.C001_03629	KLPN001.0321.00720.C001_03629	1	NLR_like_bNACHT01__NLR_like_bNACHT01
KLPN001.0321.00724.P002_PD-Lambda-1_347	PD-Lambda-1	PD-Lambda-1	KLPN001.0321.00724.P002_00140	KLPN001.0321.00724.P002_00140	KLPN001.0321.00724.P002_00140	1	PD-Lambda-1__PD-Lambda-1
KLPN001.0321.00727.C001_ShosTA_312	ShosTA	ShosTA	KLPN001.0321.00727.C001_02915	KLPN001.0321.00727.C001_02916	KLPN001.0321.00727.C001_02915,KLPN001.0321.00727.C001_02916	2	ShosTA__ShosT,ShosTA__ShosA
KLPN001.0321.00732.C001_Septu_183	Septu	Septu	KLPN001.0321.00732.C001_00973	KLPN001.0321.00732.C001_00974	KLPN001.0321.00732.C001_00973,KLPN001.0321.00732.C001_00974	2	Septu__PtuB,Septu__PtuA
KLPN001.0321.00734.C001_Septu_184	Septu	Septu	KLPN001.0321.00734.C001_02394	KLPN001.0321.00734.C001_02395	KLPN001.0321.00734.C001_02394,KLPN001.0321.00734.C001_02395	2	Septu__PtuB,Septu__PtuA
KLPN001.0321.00734.C001_ShosTA_185	ShosTA	ShosTA	KLPN001.0321.00734.C001_04256	KLPN001.0321.00734.C001_04257	KLPN001.0321.00734.C001_04256,KLPN001.0321.00734.C001_04257	2	ShosTA__ShosA,ShosTA__ShosT
KLPN001.0321.00736.C001_ShosTA_313	ShosTA	ShosTA	KLPN001.0321.00736.C001_01311	KLPN001.0321.00736.C001_01312	KLPN001.0321.00736.C001_01311,KLPN001.0321.00736.C001_01312	2	ShosTA__ShosA,ShosTA__ShosT
KLPN001.0321.00737.C001_ShosTA_314	ShosTA	ShosTA	KLPN001.0321.00737.C001_04808	KLPN001.0321.00737.C001_04809	KLPN001.0321.00737.C001_04808,KLPN001.0321.00737.C001_04809	2	ShosTA__ShosA,ShosTA__ShosT
KLPN001.0321.00001.C001_Menshen_20	Menshen	Menshen	KLPN001.0321.00001.C001_00571	KLPN001.0321.00001.C001_00573	KLPN001.0321.00001.C001_00571,KLPN001.0321.00001.C001_00572,KLPN001.0321.00001.C001_00573	3	Menshen__NsnC_2726213746,Menshen__NsnB,Menshen__NsnA
KLPN001.0321.00001.C001_PD-T7-1_21	PD-T7-1	PD-T7-1	KLPN001.0321.00001.C001_04571	KLPN001.0321.00001.C001_04571	KLPN001.0321.00001.C001_04571	1	PD-T7-1__PD-T7-1
KLPN001.0321.00001.P003_Shango_693	Shango	Shango	KLPN001.0321.00001.P003_00036	KLPN001.0321.00001.P003_00038	KLPN001.0321.00001.P003_00036,KLPN001.0321.00001.P003_00037,KLPN001.0321.00001.P003_00038	3	Shango__SngC,Shango__SngB,Shango__SngA
KLPN001.0321.00002.C001_PD-T7-1_22	PD-T7-1	PD-T7-1	KLPN001.0321.00002.C001_02674	KLPN001.0321.00002.C001_02674	KLPN001.0321.00002.C001_02674	1	PD-T7-1__PD-T7-1
KLPN001.0321.00002.P002_Mok_Hok_Sok_1049	Mok_Hok_Sok	Mok_Hok_Sok	KLPN001.0321.00002.P002_00110	KLPN001.0321.00002.P002_00110	KLPN001.0321.00002.P002_00110	1	Mok_Hok_Sok__Hok
KLPN001.0321.00003.C001_Zorya_TypeI_26	Zorya	Zorya_TypeI	KLPN001.0321.00003.C001_02658	KLPN001.0321.00003.C001_02661	KLPN001.0321.00003.C001_02658,KLPN001.0321.00003.C001_02659,KLPN001.0321.00003.C001_02660,KLPN001.0321.00003.C001_02661	4	Zorya__ZorA,Zorya__ZorB,Zorya_TypeI__ZorC,Zorya_TypeI__ZorD
KLPN001.0321.00003.C001_RosmerTA_25	RosmerTA	RosmerTA	KLPN001.0321.00003.C001_02679	KLPN001.0321.00003.C001_02682	KLPN001.0321.00003.C001_02679,KLPN001.0321.00003.C001_02680,KLPN001.0321.00003.C001_02682	3	RosmerTA__RmrT_2585209417,RosmerTA__RmrA_2585209417,RosmerTA__RmrA_2677172838
KLPN001.0321.00003.C001_Hachiman_23	Hachiman	Hachiman	KLPN001.0321.00003.C001_02685	KLPN001.0321.00003.C001_02686	KLPN001.0321.00003.C001_02685,KLPN001.0321.00003.C001_02686	2	Hachiman__HamB,Hachiman__HamA_1
KLPN001.0321.00003.C001_PD-T7-1_24	PD-T7-1	PD-T7-1	KLPN001.0321.00003.C001_03643	KLPN001.0321.00003.C001_03643	KLPN001.0321.00003.C001_03643	1	PD-T7-1__PD-T7-1
KLPN001.0321.00003.P002_Mok_Hok_Sok_905	Mok_Hok_Sok	Mok_Hok_Sok	KLPN001.0321.00003.P002_00002	KLPN001.0321.00003.P002_00002	KLPN001.0321.00003.P002_00002	1	Mok_Hok_Sok__Hok
KLPN001.0321.00003.P003_Shango_695	Shango	Shango	KLPN001.0321.00003.P003_00015	KLPN001.0321.00003.P003_00017	KLPN001.0321.00003.P003_00015,KLPN001.0321.00003.P003_00016,KLPN001.0321.00003.P003_00017	3	Shango__SngC,Shango__SngB,Shango__SngA
KLPN001.0321.00003.P003_Mok_Hok_Sok_694	Mok_Hok_Sok	Mok_Hok_Sok	KLPN001.0321.00003.P003_00154	KLPN001.0321.00003.P003_00154	KLPN001.0321.00003.P003_00154	1	Mok_Hok_Sok__Hok
KLPN001.0321.00004.C001_Hachiman_27	Hachiman	Hachiman	KLPN001.0321.00004.C001_00932	KLPN001.0321.00004.C001_00933	KLPN001.0321.00004.C001_00932,KLPN001.0321.00004.C001_00933	2	Hachiman__HamA_2,Hachiman__HamB
KLPN001.0321.00005.C001_PD-T7-1_28	PD-T7-1	PD-T7-1	KLPN001.0321.00005.C001_00773	KLPN001.0321.00005.C001_00773	KLPN001.0321.00005.C001_00773	1	PD-T7-1__PD-T7-1
KLPN001.0321.00005.P002_Mok_Hok_Sok_696	Mok_Hok_Sok	Mok_Hok_Sok	KLPN001.0321.00005.P002_00126	KLPN001.0321.00005.P002_00126	KLPN001.0321.00005.P002_00126	1	Mok_Hok_Sok__Hok
KLPN001.0321.00005.P002_Shango_697	Shango	Shango	KLPN001.0321.00005.P002_00182	KLPN001.0321.00005.P002_00184	KLPN001.0321.00005.P002_00182,KLPN001.0321.00005.P002_00183,KLPN001.0321.00005.P002_00184	3	Shango__SngC,Shango__SngB,Shango__SngA
KLPN001.0321.00006.C001_Hachiman_29	Hachiman	Hachiman	KLPN001.0321.00006.C001_05247	KLPN001.0321.00006.C001_05248	KLPN001.0321.00006.C001_05247,KLPN001.0321.00006.C001_05248	2	Hachiman__HamB,Hachiman__HamA_2
KLPN001.0321.00006.P002_Mok_Hok_Sok_1050	Mok_Hok_Sok	Mok_Hok_Sok	KLPN001.0321.00006.P002_00034	KLPN001.0321.00006.P002_00034	KLPN001.0321.00006.P002_00034	1	Mok_Hok_Sok__Hok
KLPN001.0321.00007.C001_PD-T7-1_30	PD-T7-1	PD-T7-1	KLPN001.0321.00007.C001_02638	KLPN001.0321.00007.C001_02638	KLPN001.0321.00007.C001_02638	1	PD-T7-1__PD-T7-1
KLPN001.0321.00007.P002_Mok_Hok_Sok_698	Mok_Hok_Sok	Mok_Hok_Sok	KLPN001.0321.00007.P002_00086	KLPN001.0321.00007.P002_00086	KLPN001.0321.00007.P002_00086	1	Mok_Hok_Sok__Hok
KLPN001.0321.00008.P002_Mok_Hok_Sok_1051	Mok_Hok_Sok	Mok_Hok_Sok	KLPN001.0321.00008.P002_00096	KLPN001.0321.00008.P002_00096	KLPN001.0321.00008.P002_00096	1	Mok_Hok_Sok__Hok
KLPN001.0321.00009.C001_PD-T7-1_31	PD-T7-1	PD-T7-1	KLPN001.0321.00009.C001_00372	KLPN001.0321.00009.C001_00372	KLPN001.0321.00009.C001_00372	1	PD-T7-1__PD-T7-1
KLPN001.0321.00009.P003_Mok_Hok_Sok_1052	Mok_Hok_Sok	Mok_Hok_Sok	KLPN001.0321.00009.P003_00002	KLPN001.0321.00009.P003_00002	KLPN001.0321.00009.P003_00002	1	Mok_Hok_Sok__Hok
KLPN001.0321.00010.C001_Hachiman_32	Hachiman	Hachiman	KLPN001.0321.00010.C001_00067	KLPN001.0321.00010.C001_00068	KLPN001.0321.00010.C001_00067,KLPN001.0321.00010.C001_00068	2	Hachiman__HamA_1,Hachiman__HamB
KLPN001.0321.00010.C001_Zorya_TypeI_33	Zorya	Zorya_TypeI	KLPN001.0321.00010.C001_02509	KLPN001.0321.00010.C001_02512	KLPN001.0321.00010.C001_02509,KLPN001.0321.00010.C001_02510,KLPN001.0321.00010.C001_02511,KLPN001.0321.00010.C001_02512	4	Zorya_TypeI__ZorD,Zorya_TypeI__ZorC,Zorya__ZorB,Zorya__ZorA
KLPN001.0321.00010.P002_Mok_Hok_Sok_906	Mok_Hok_Sok	Mok_Hok_Sok	KLPN001.0321.00010.P002_00113	KLPN001.0321.00010.P002_00113	KLPN001.0321.00010.P002_00113	1	Mok_Hok_Sok__Hok
KLPN001.0321.00011.P002_Mok_Hok_Sok_907	Mok_Hok_Sok	Mok_Hok_Sok	KLPN001.0321.00011.P002_00269	KLPN001.0321.00011.P002_00269	KLPN001.0321.00011.P002_00269	1	Mok_Hok_Sok__Hok
KLPN001.0321.00011.P004_Mok_Hok_Sok_1053	Mok_Hok_Sok	Mok_Hok_Sok	KLPN001.0321.00011.P004_00076	KLPN001.0321.00011.P004_00076	KLPN001.0321.00011.P004_00076	1	Mok_Hok_Sok__Hok
KLPN001.0321.00012.P002_Mok_Hok_Sok_700	Mok_Hok_Sok	Mok_Hok_Sok	KLPN001.0321.00012.P002_00030	KLPN001.0321.00012.P002_00030	KLPN001.0321.00012.P002_00030	1	Mok_Hok_Sok__Hok
KLPN001.0321.00012.P002_Hachiman_699	Hachiman	Hachiman	KLPN001.0321.00012.P002_00172	KLPN001.0321.00012.P002_00173	KLPN001.0321.00012.P002_00172,KLPN001.0321.00012.P002_00173	2	Hachiman__HamB,Hachiman__HamA_1
KLPN001.0321.00013.P002_Mok_Hok_Sok_702	Mok_Hok_Sok	Mok_Hok_Sok	KLPN001.0321.00013.P002_00030	KLPN001.0321.00013.P002_00030	KLPN001.0321.00013.P002_00030	1	Mok_Hok_Sok__Hok
KLPN001.0321.00013.P002_Hachiman_701	Hachiman	Hachiman	KLPN001.0321.00013.P002_00172	KLPN001.0321.00013.P002_00173	KLPN001.0321.00013.P002_00172,KLPN001.0321.00013.P002_00173	2	Hachiman__HamB,Hachiman__HamA_1
KLPN001.0321.00014.P002_Mok_Hok_Sok_1054	Mok_Hok_Sok	Mok_Hok_Sok	KLPN001.0321.00014.P002_00102	KLPN001.0321.00014.P002_00102	KLPN001.0321.00014.P002_00102	1	Mok_Hok_Sok__Hok
KLPN001.0321.00015.C001_Hachiman_34	Hachiman	Hachiman	KLPN001.0321.00015.C001_00226	KLPN001.0321.00015.C001_00227	KLPN001.0321.00015.C001_00226,KLPN001.0321.00015.C001_00227	2	Hachiman__HamA_2,Hachiman__HamB
KLPN001.0321.00017.P002_Mok_Hok_Sok_908	Mok_Hok_Sok	Mok_Hok_Sok	KLPN001.0321.00017.P002_00035	KLPN001.0321.00017.P002_00035	KLPN001.0321.00017.P002_00035	1	Mok_Hok_Sok__Hok
KLPN001.0321.00017.P004_Mok_Hok_Sok_1055	Mok_Hok_Sok	Mok_Hok_Sok	KLPN001.0321.00017.P004_00003	KLPN001.0321.00017.P004_00003	KLPN001.0321.00017.P004_00003	1	Mok_Hok_Sok__Hok
KLPN001.0321.00018.P002_Mok_Hok_Sok_1056	Mok_Hok_Sok	Mok_Hok_Sok	KLPN001.0321.00018.P002_00119	KLPN001.0321.00018.P002_00119	KLPN001.0321.00018.P002_00119	1	Mok_Hok_Sok__Hok
KLPN001.0321.00020.C001_PD-T7-1_36	PD-T7-1	PD-T7-1	KLPN001.0321.00020.C001_03175	KLPN001.0321.00020.C001_03175	KLPN001.0321.00020.C001_03175	1	PD-T7-1__PD-T7-1
KLPN001.0321.00020.C001_Hachiman_35	Hachiman	Hachiman	KLPN001.0321.00020.C001_04132	KLPN001.0321.00020.C001_04133	KLPN001.0321.00020.C001_04132,KLPN001.0321.00020.C001_04133	2	Hachiman__HamA_1,Hachiman__HamB
KLPN001.0321.00020.C001_RosmerTA_37	RosmerTA	RosmerTA	KLPN001.0321.00020.C001_04136	KLPN001.0321.00020.C001_04139	KLPN001.0321.00020.C001_04136,KLPN001.0321.00020.C001_04138,KLPN001.0321.00020.C001_04139	3	RosmerTA__RmrA_2677172838,RosmerTA__RmrA_2585209417,RosmerTA__RmrT_2585209417
KLPN001.0321.00020.C001_Zorya_TypeI_38	Zorya	Zorya_TypeI	KLPN001.0321.00020.C001_04157	KLPN001.0321.00020.C001_04160	KLPN001.0321.00020.C001_04157,KLPN001.0321.00020.C001_04158,KLPN001.0321.00020.C001_04159,KLPN001.0321.00020.C001_04160	4	Zorya_TypeI__ZorD,Zorya_TypeI__ZorC,Zorya__ZorB,Zorya__ZorA
KLPN001.0321.00023.C001_PD-T7-1_39	PD-T7-1	PD-T7-1	KLPN001.0321.00023.C001_00984	KLPN001.0321.00023.C001_00984	KLPN001.0321.00023.C001_00984	1	PD-T7-1__PD-T7-1
KLPN001.0321.00023.P002_Mok_Hok_Sok_40	Mok_Hok_Sok	Mok_Hok_Sok	KLPN001.0321.00023.P002_00103	KLPN001.0321.00023.P002_00103	KLPN001.0321.00023.P002_00103	1	Mok_Hok_Sok__Hok
KLPN001.0321.00023.P003_Mok_Hok_Sok_1057	Mok_Hok_Sok	Mok_Hok_Sok	KLPN001.0321.00023.P003_00035	KLPN001.0321.00023.P003_00035	KLPN001.0321.00023.P003_00035	1	Mok_Hok_Sok__Hok
KLPN001.0321.00024.C001_PD-T7-1_41	PD-T7-1	PD-T7-1	KLPN001.0321.00024.C001_04527	KLPN001.0321.00024.C001_04527	KLPN001.0321.00024.C001_04527	1	PD-T7-1__PD-T7-1
KLPN001.0321.00024.P002_Mok_Hok_Sok_1058	Mok_Hok_Sok	Mok_Hok_Sok	KLPN001.0321.00024.P002_00010	KLPN001.0321.00024.P002_00010	KLPN001.0321.00024.P002_00010	1	Mok_Hok_Sok__Hok
KLPN001.0321.00025.P002_Mok_Hok_Sok_1059	Mok_Hok_Sok	Mok_Hok_Sok	KLPN001.0321.00025.P002_00152	KLPN001.0321.00025.P002_00152	KLPN001.0321.00025.P002_00152	1	Mok_Hok_Sok__Hok
KLPN001.0321.00026.P003_Shango_704	Shango	Shango	KLPN001.0321.00026.P003_00061	KLPN001.0321.00026.P003_00063	KLPN001.0321.00026.P003_00061,KLPN001.0321.00026.P003_00062,KLPN001.0321.00026.P003_00063	3	Shango__SngC,Shango__SngB,Shango__SngA
KLPN001.0321.00026.P003_Mok_Hok_Sok_703	Mok_Hok_Sok	Mok_Hok_Sok	KLPN001.0321.00026.P003_00174	KLPN001.0321.00026.P003_00174	KLPN001.0321.00026.P003_00174	1	Mok_Hok_Sok__Hok
KLPN001.0321.00027.C001_PD-T7-1_42	PD-T7-1	PD-T7-1	KLPN001.0321.00027.C001_00354	KLPN001.0321.00027.C001_00354	KLPN001.0321.00027.C001_00354	1	PD-T7-1__PD-T7-1
KLPN001.0321.00027.P002_Shango_706	Shango	Shango	KLPN001.0321.00027.P002_00045	KLPN001.0321.00027.P002_00047	KLPN001.0321.00027.P002_00045,KLPN001.0321.00027.P002_00046,KLPN001.0321.00027.P002_00047	3	Shango__SngC,Shango__SngB,Shango__SngA
KLPN001.0321.00027.P002_Mok_Hok_Sok_705	Mok_Hok_Sok	Mok_Hok_Sok	KLPN001.0321.00027.P002_00186	KLPN001.0321.00027.P002_00186	KLPN001.0321.00027.P002_00186	1	Mok_Hok_Sok__Hok
KLPN001.0321.00028.C001_PD-T7-1_43	PD-T7-1	PD-T7-1	KLPN001.0321.00028.C001_00774	KLPN001.0321.00028.C001_00774	KLPN001.0321.00028.C001_00774	1	PD-T7-1__PD-T7-1
KLPN001.0321.00028.P002_Mok_Hok_Sok_1060	Mok_Hok_Sok	Mok_Hok_Sok	KLPN001.0321.00028.P002_00119	KLPN001.0321.00028.P002_00119	KLPN001.0321.00028.P002_00119	1	Mok_Hok_Sok__Hok
KLPN001.0321.00029.C001_PD-T7-1_44	PD-T7-1	PD-T7-1	KLPN001.0321.00029.C001_04834	KLPN001.0321.00029.C001_04834	KLPN001.0321.00029.C001_04834	1	PD-T7-1__PD-T7-1
KLPN001.0321.00029.P002_Mok_Hok_Sok_707	Mok_Hok_Sok	Mok_Hok_Sok	KLPN001.0321.00029.P002_00144	KLPN001.0321.00029.P002_00144	KLPN001.0321.00029.P002_00144	1	Mok_Hok_Sok__Hok
KLPN001.0321.00029.P002_Shango_708	Shango	Shango	KLPN001.0321.00029.P002_00201	KLPN001.0321.00029.P002_00203	KLPN001.0321.00029.P002_00201,KLPN001.0321.00029.P002_00202,KLPN001.0321.00029.P002_00203	3	Shango__SngC,Shango__SngB,Shango__SngA
KLPN001.0321.00030.P002_Mok_Hok_Sok_976	Mok_Hok_Sok	Mok_Hok_Sok	KLPN001.0321.00030.P002_00244	KLPN001.0321.00030.P002_00244	KLPN001.0321.00030.P002_00244	1	Mok_Hok_Sok__Hok
KLPN001.0321.00031.C001_PD-T7-1_45	PD-T7-1	PD-T7-1	KLPN001.0321.00031.C001_02790	KLPN001.0321.00031.C001_02790	KLPN001.0321.00031.C001_02790	1	PD-T7-1__PD-T7-1
KLPN001.0321.00031.P002_Shango_709	Shango	Shango	KLPN001.0321.00031.P002_00128	KLPN001.0321.00031.P002_00130	KLPN001.0321.00031.P002_00128,KLPN001.0321.00031.P002_00129,KLPN001.0321.00031.P002_00130	3	Shango__SngA,Shango__SngB,Shango__SngC
KLPN001.0321.00031.P003_Mok_Hok_Sok_1061	Mok_Hok_Sok	Mok_Hok_Sok	KLPN001.0321.00031.P003_00105	KLPN001.0321.00031.P003_00105	KLPN001.0321.00031.P003_00105	1	Mok_Hok_Sok__Hok
KLPN001.0321.00032.C001_Mokosh_TypeI_46	Mokosh	Mokosh_TypeI	KLPN001.0321.00032.C001_00574	KLPN001.0321.00032.C001_00575	KLPN001.0321.00032.C001_00574,KLPN001.0321.00032.C001_00575	2	Mokosh_TypeI__MkoB2,Mokosh_TypeI__MkoA2
KLPN001.0321.00033.C001_Mokosh_TypeI_47	Mokosh	Mokosh_TypeI	KLPN001.0321.00033.C001_00576	KLPN001.0321.00033.C001_00577	KLPN001.0321.00033.C001_00576,KLPN001.0321.00033.C001_00577	2	Mokosh_TypeI__MkoB2,Mokosh_TypeI__MkoA2
KLPN001.0321.00034.C001_Hachiman_48	Hachiman	Hachiman	KLPN001.0321.00034.C001_00054	KLPN001.0321.00034.C001_00055	KLPN001.0321.00034.C001_00054,KLPN001.0321.00034.C001_00055	2	Hachiman__HamB,Hachiman__HamA_1
KLPN001.0321.00034.C001_Zorya_TypeI_49	Zorya	Zorya_TypeI	KLPN001.0321.00034.C001_02840	KLPN001.0321.00034.C001_02843	KLPN001.0321.00034.C001_02840,KLPN001.0321.00034.C001_02841,KLPN001.0321.00034.C001_02842,KLPN001.0321.00034.C001_02843	4	Zorya__ZorA,Zorya__ZorB,Zorya_TypeI__ZorC,Zorya_TypeI__ZorD
KLPN001.0321.00034.P002_Mok_Hok_Sok_909	Mok_Hok_Sok	Mok_Hok_Sok	KLPN001.0321.00034.P002_00248	KLPN001.0321.00034.P002_00248	KLPN001.0321.00034.P002_00248	1	Mok_Hok_Sok__Hok
KLPN001.0321.00034.P003_Mok_Hok_Sok_977	Mok_Hok_Sok	Mok_Hok_Sok	KLPN001.0321.00034.P003_00046	KLPN001.0321.00034.P003_00046	KLPN001.0321.00034.P003_00046	1	Mok_Hok_Sok__Hok
KLPN001.0321.00035.C001_Zorya_TypeI_50	Zorya	Zorya_TypeI	KLPN001.0321.00035.C001_01518	KLPN001.0321.00035.C001_01521	KLPN001.0321.00035.C001_01518,KLPN001.0321.00035.C001_01519,KLPN001.0321.00035.C001_01520,KLPN001.0321.00035.C001_01521	4	Zorya_TypeI__ZorD,Zorya_TypeI__ZorC,Zorya__ZorB,Zorya__ZorA
KLPN001.0321.00037.P002_Mok_Hok_Sok_978	Mok_Hok_Sok	Mok_Hok_Sok	KLPN001.0321.00037.P002_00052	KLPN001.0321.00037.P002_00052	KLPN001.0321.00037.P002_00052	1	Mok_Hok_Sok__Hok
KLPN001.0321.00038.P002_Mok_Hok_Sok_979	Mok_Hok_Sok	Mok_Hok_Sok	KLPN001.0321.00038.P002_00052	KLPN001.0321.00038.P002_00052	KLPN001.0321.00038.P002_00052	1	Mok_Hok_Sok__Hok
KLPN001.0321.00040.P002_Mok_Hok_Sok_1062	Mok_Hok_Sok	Mok_Hok_Sok	KLPN001.0321.00040.P002_00065	KLPN001.0321.00040.P002_00065	KLPN001.0321.00040.P002_00065	1	Mok_Hok_Sok__Hok
KLPN001.0321.00041.P002_Mok_Hok_Sok_910	Mok_Hok_Sok	Mok_Hok_Sok	KLPN001.0321.00041.P002_00086	KLPN001.0321.00041.P002_00086	KLPN001.0321.00041.P002_00086	1	Mok_Hok_Sok__Hok
KLPN001.0321.00042.C001_PD-T7-1_51	PD-T7-1	PD-T7-1	KLPN001.0321.00042.C001_00809	KLPN001.0321.00042.C001_00809	KLPN001.0321.00042.C001_00809	1	PD-T7-1__PD-T7-1
KLPN001.0321.00042.P002_Mok_Hok_Sok_1063	Mok_Hok_Sok	Mok_Hok_Sok	KLPN001.0321.00042.P002_00163	KLPN001.0321.00042.P002_00163	KLPN001.0321.00042.P002_00163	1	Mok_Hok_Sok__Hok
KLPN001.0321.00043.P002_Mok_Hok_Sok_1064	Mok_Hok_Sok	Mok_Hok_Sok	KLPN001.0321.00043.P002_00112	KLPN001.0321.00043.P002_00112	KLPN001.0321.00043.P002_00112	1	Mok_Hok_Sok__Hok
KLPN001.0321.00043.P003_Shango_710	Shango	Shango	KLPN001.0321.00043.P003_00002	KLPN001.0321.00043.P003_00004	KLPN001.0321.00043.P003_00002,KLPN001.0321.00043.P003_00003,KLPN001.0321.00043.P003_00004	3	Shango__SngC,Shango__SngB,Shango__SngA
KLPN001.0321.00044.C001_PD-T7-1_52	PD-T7-1	PD-T7-1	KLPN001.0321.00044.C001_04569	KLPN001.0321.00044.C001_04569	KLPN001.0321.00044.C001_04569	1	PD-T7-1__PD-T7-1
KLPN001.0321.00044.P002_Mok_Hok_Sok_711	Mok_Hok_Sok	Mok_Hok_Sok	KLPN001.0321.00044.P002_00127	KLPN001.0321.00044.P002_00127	KLPN001.0321.00044.P002_00127	1	Mok_Hok_Sok__Hok
KLPN001.0321.00044.P002_Shango_712	Shango	Shango	KLPN001.0321.00044.P002_00183	KLPN001.0321.00044.P002_00185	KLPN001.0321.00044.P002_00183,KLPN001.0321.00044.P002_00184,KLPN001.0321.00044.P002_00185	3	Shango__SngC,Shango__SngB,Shango__SngA
KLPN001.0321.00045.C001_PD-T7-1_53	PD-T7-1	PD-T7-1	KLPN001.0321.00045.C001_04568	KLPN001.0321.00045.C001_04568	KLPN001.0321.00045.C001_04568	1	PD-T7-1__PD-T7-1
KLPN001.0321.00045.P002_Mok_Hok_Sok_713	Mok_Hok_Sok	Mok_Hok_Sok	KLPN001.0321.00045.P002_00127	KLPN001.0321.00045.P002_00127	KLPN001.0321.00045.P002_00127	1	Mok_Hok_Sok__Hok
KLPN001.0321.00045.P002_Shango_714	Shango	Shango	KLPN001.0321.00045.P002_00183	KLPN001.0321.00045.P002_00185	KLPN001.0321.00045.P002_00183,KLPN001.0321.00045.P002_00184,KLPN001.0321.00045.P002_00185	3	Shango__SngC,Shango__SngB,Shango__SngA
KLPN001.0321.00046.C001_PD-T7-1_54	PD-T7-1	PD-T7-1	KLPN001.0321.00046.C001_04604	KLPN001.0321.00046.C001_04604	KLPN001.0321.00046.C001_04604	1	PD-T7-1__PD-T7-1
KLPN001.0321.00046.P002_Mok_Hok_Sok_715	Mok_Hok_Sok	Mok_Hok_Sok	KLPN001.0321.00046.P002_00127	KLPN001.0321.00046.P002_00127	KLPN001.0321.00046.P002_00127	1	Mok_Hok_Sok__Hok
KLPN001.0321.00046.P002_Shango_716	Shango	Shango	KLPN001.0321.00046.P002_00183	KLPN001.0321.00046.P002_00185	KLPN001.0321.00046.P002_00183,KLPN001.0321.00046.P002_00184,KLPN001.0321.00046.P002_00185	3	Shango__SngC,Shango__SngB,Shango__SngA
KLPN001.0321.00047.C001_PD-T7-1_55	PD-T7-1	PD-T7-1	KLPN001.0321.00047.C001_03699	KLPN001.0321.00047.C001_03699	KLPN001.0321.00047.C001_03699	1	PD-T7-1__PD-T7-1
KLPN001.0321.00047.P002_Mok_Hok_Sok_717	Mok_Hok_Sok	Mok_Hok_Sok	KLPN001.0321.00047.P002_00053	KLPN001.0321.00047.P002_00053	KLPN001.0321.00047.P002_00053	1	Mok_Hok_Sok__Hok
KLPN001.0321.00047.P002_Shango_718	Shango	Shango	KLPN001.0321.00047.P002_00109	KLPN001.0321.00047.P002_00111	KLPN001.0321.00047.P002_00109,KLPN001.0321.00047.P002_00110,KLPN001.0321.00047.P002_00111	3	Shango__SngC,Shango__SngB,Shango__SngA
KLPN001.0321.00048.C001_PD-T7-1_56	PD-T7-1	PD-T7-1	KLPN001.0321.00048.C001_00772	KLPN001.0321.00048.C001_00772	KLPN001.0321.00048.C001_00772	1	PD-T7-1__PD-T7-1
KLPN001.0321.00048.P002_Mok_Hok_Sok_911	Mok_Hok_Sok	Mok_Hok_Sok	KLPN001.0321.00048.P002_00066	KLPN001.0321.00048.P002_00066	KLPN001.0321.00048.P002_00066	1	Mok_Hok_Sok__Hok
KLPN001.0321.00048.P004_Mok_Hok_Sok_1065	Mok_Hok_Sok	Mok_Hok_Sok	KLPN001.0321.00048.P004_00094	KLPN001.0321.00048.P004_00094	KLPN001.0321.00048.P004_00094	1	Mok_Hok_Sok__Hok
KLPN001.0321.00048.P007_Mok_Hok_Sok_1066	Mok_Hok_Sok	Mok_Hok_Sok	KLPN001.0321.00048.P007_00025	KLPN001.0321.00048.P007_00025	KLPN001.0321.00048.P007_00025	1	Mok_Hok_Sok__Hok
KLPN001.0321.00049.C001_PD-T7-1_57	PD-T7-1	PD-T7-1	KLPN001.0321.00049.C001_00773	KLPN001.0321.00049.C001_00773	KLPN001.0321.00049.C001_00773	1	PD-T7-1__PD-T7-1
KLPN001.0321.00049.P002_Mok_Hok_Sok_719	Mok_Hok_Sok	Mok_Hok_Sok	KLPN001.0321.00049.P002_00176	KLPN001.0321.00049.P002_00176	KLPN001.0321.00049.P002_00176	1	Mok_Hok_Sok__Hok
KLPN001.0321.00049.P002_Shango_720	Shango	Shango	KLPN001.0321.00049.P002_00233	KLPN001.0321.00049.P002_00235	KLPN001.0321.00049.P002_00233,KLPN001.0321.00049.P002_00234,KLPN001.0321.00049.P002_00235	3	Shango__SngC,Shango__SngB,Shango__SngA
KLPN001.0321.00050.C001_PD-T7-1_58	PD-T7-1	PD-T7-1	KLPN001.0321.00050.C001_00774	KLPN001.0321.00050.C001_00774	KLPN001.0321.00050.C001_00774	1	PD-T7-1__PD-T7-1
KLPN001.0321.00050.P002_Shango_722	Shango	Shango	KLPN001.0321.00050.P002_00104	KLPN001.0321.00050.P002_00106	KLPN001.0321.00050.P002_00104,KLPN001.0321.00050.P002_00105,KLPN001.0321.00050.P002_00106	3	Shango__SngA,Shango__SngB,Shango__SngC
KLPN001.0321.00050.P002_Mok_Hok_Sok_721	Mok_Hok_Sok	Mok_Hok_Sok	KLPN001.0321.00050.P002_00152	KLPN001.0321.00050.P002_00152	KLPN001.0321.00050.P002_00152	1	Mok_Hok_Sok__Hok
KLPN001.0321.00051.C001_PD-T7-1_59	PD-T7-1	PD-T7-1	KLPN001.0321.00051.C001_02395	KLPN001.0321.00051.C001_02395	KLPN001.0321.00051.C001_02395	1	PD-T7-1__PD-T7-1
KLPN001.0321.00052.C001_PD-T7-1_60	PD-T7-1	PD-T7-1	KLPN001.0321.00052.C001_03146	KLPN001.0321.00052.C001_03146	KLPN001.0321.00052.C001_03146	1	PD-T7-1__PD-T7-1
KLPN001.0321.00052.P002_Mok_Hok_Sok_1067	Mok_Hok_Sok	Mok_Hok_Sok	KLPN001.0321.00052.P002_00073	KLPN001.0321.00052.P002_00073	KLPN001.0321.00052.P002_00073	1	Mok_Hok_Sok__Hok
KLPN001.0321.00052.P002_Mok_Hok_Sok_1068	Mok_Hok_Sok	Mok_Hok_Sok	KLPN001.0321.00052.P002_00177	KLPN001.0321.00052.P002_00177	KLPN001.0321.00052.P002_00177	1	Mok_Hok_Sok__Hok
KLPN001.0321.00053.C001_PD-T7-1_61	PD-T7-1	PD-T7-1	KLPN001.0321.00053.C001_02394	KLPN001.0321.00053.C001_02394	KLPN001.0321.00053.C001_02394	1	PD-T7-1__PD-T7-1
KLPN001.0321.00054.C001_PD-T7-1_62	PD-T7-1	PD-T7-1	KLPN001.0321.00054.C001_04199	KLPN001.0321.00054.C001_04199	KLPN001.0321.00054.C001_04199	1	PD-T7-1__PD-T7-1
KLPN001.0321.00054.P002_Mok_Hok_Sok_1069	Mok_Hok_Sok	Mok_Hok_Sok	KLPN001.0321.00054.P002_00182	KLPN001.0321.00054.P002_00182	KLPN001.0321.00054.P002_00182	1	Mok_Hok_Sok__Hok
KLPN001.0321.00055.C001_Mokosh_TypeI_63	Mokosh	Mokosh_TypeI	KLPN001.0321.00055.C001_01588	KLPN001.0321.00055.C001_01589	KLPN001.0321.00055.C001_01588,KLPN001.0321.00055.C001_01589	2	Mokosh_TypeI__MkoA,Mokosh_TypeI__MkoB
KLPN001.0321.00055.C001_Mokosh_TypeII_64	Mokosh	Mokosh_TypeII	KLPN001.0321.00055.C001_03529	KLPN001.0321.00055.C001_03529	KLPN001.0321.00055.C001_03529	1	Mokosh_TypeII__MkoC
KLPN001.0321.00055.P002_Mok_Hok_Sok_1070	Mok_Hok_Sok	Mok_Hok_Sok	KLPN001.0321.00055.P002_00198	KLPN001.0321.00055.P002_00198	KLPN001.0321.00055.P002_00198	1	Mok_Hok_Sok__Hok
KLPN001.0321.00056.P002_Mok_Hok_Sok_912	Mok_Hok_Sok	Mok_Hok_Sok	KLPN001.0321.00056.P002_00111	KLPN001.0321.00056.P002_00111	KLPN001.0321.00056.P002_00111	1	Mok_Hok_Sok__Hok
KLPN001.0321.00057.P002_Mok_Hok_Sok_913	Mok_Hok_Sok	Mok_Hok_Sok	KLPN001.0321.00057.P002_00013	KLPN001.0321.00057.P002_00013	KLPN001.0321.00057.P002_00013	1	Mok_Hok_Sok__Hok
KLPN001.0321.00058.P002_Mok_Hok_Sok_914	Mok_Hok_Sok	Mok_Hok_Sok	KLPN001.0321.00058.P002_00079	KLPN001.0321.00058.P002_00079	KLPN001.0321.00058.P002_00079	1	Mok_Hok_Sok__Hok
KLPN001.0321.00059.P002_Mok_Hok_Sok_915	Mok_Hok_Sok	Mok_Hok_Sok	KLPN001.0321.00059.P002_00003	KLPN001.0321.00059.P002_00003	KLPN001.0321.00059.P002_00003	1	Mok_Hok_Sok__Hok
KLPN001.0321.00060.P002_Mok_Hok_Sok_916	Mok_Hok_Sok	Mok_Hok_Sok	KLPN001.0321.00060.P002_00045	KLPN001.0321.00060.P002_00045	KLPN001.0321.00060.P002_00045	1	Mok_Hok_Sok__Hok
KLPN001.0321.00061.C001_PD-T7-1_65	PD-T7-1	PD-T7-1	KLPN001.0321.00061.C001_01874	KLPN001.0321.00061.C001_01874	KLPN001.0321.00061.C001_01874	1	PD-T7-1__PD-T7-1
KLPN001.0321.00061.P002_Mok_Hok_Sok_1071	Mok_Hok_Sok	Mok_Hok_Sok	KLPN001.0321.00061.P002_00031	KLPN001.0321.00061.P002_00031	KLPN001.0321.00061.P002_00031	1	Mok_Hok_Sok__Hok
KLPN001.0321.00062.P002_Mok_Hok_Sok_917	Mok_Hok_Sok	Mok_Hok_Sok	KLPN001.0321.00062.P002_00116	KLPN001.0321.00062.P002_00116	KLPN001.0321.00062.P002_00116	1	Mok_Hok_Sok__Hok
KLPN001.0321.00063.C001_PD-T7-1_66	PD-T7-1	PD-T7-1	KLPN001.0321.00063.C001_00774	KLPN001.0321.00063.C001_00774	KLPN001.0321.00063.C001_00774	1	PD-T7-1__PD-T7-1
KLPN001.0321.00063.P002_Shango_724	Shango	Shango	KLPN001.0321.00063.P002_00040	KLPN001.0321.00063.P002_00042	KLPN001.0321.00063.P002_00040,KLPN001.0321.00063.P002_00041,KLPN001.0321.00063.P002_00042	3	Shango__SngC,Shango__SngB,Shango__SngA
KLPN001.0321.00063.P002_Mok_Hok_Sok_723	Mok_Hok_Sok	Mok_Hok_Sok	KLPN001.0321.00063.P002_00184	KLPN001.0321.00063.P002_00184	KLPN001.0321.00063.P002_00184	1	Mok_Hok_Sok__Hok
KLPN001.0321.00064.C001_PD-T7-1_67	PD-T7-1	PD-T7-1	KLPN001.0321.00064.C001_02421	KLPN001.0321.00064.C001_02421	KLPN001.0321.00064.C001_02421	1	PD-T7-1__PD-T7-1
KLPN001.0321.00065.C001_Menshen_68	Menshen	Menshen	KLPN001.0321.00065.C001_00119	KLPN001.0321.00065.C001_00121	KLPN001.0321.00065.C001_00119,KLPN001.0321.00065.C001_00120,KLPN001.0321.00065.C001_00121	3	Menshen__NsnA,Menshen__NsnB,Menshen__NsnC_2726213746
KLPN001.0321.00065.C001_PD-T7-1_69	PD-T7-1	PD-T7-1	KLPN001.0321.00065.C001_01502	KLPN001.0321.00065.C001_01502	KLPN001.0321.00065.C001_01502	1	PD-T7-1__PD-T7-1
KLPN001.0321.00065.P003_Shango_725	Shango	Shango	KLPN001.0321.00065.P003_00061	KLPN001.0321.00065.P003_00063	KLPN001.0321.00065.P003_00061,KLPN001.0321.00065.P003_00062,KLPN001.0321.00065.P003_00063	3	Shango__SngA,Shango__SngB,Shango__SngC
KLPN001.0321.00066.P002_Mok_Hok_Sok_1072	Mok_Hok_Sok	Mok_Hok_Sok	KLPN001.0321.00066.P002_00129	KLPN001.0321.00066.P002_00129	KLPN001.0321.00066.P002_00129	1	Mok_Hok_Sok__Hok
KLPN001.0321.00067.P002_Mok_Hok_Sok_1073	Mok_Hok_Sok	Mok_Hok_Sok	KLPN001.0321.00067.P002_00148	KLPN001.0321.00067.P002_00148	KLPN001.0321.00067.P002_00148	1	Mok_Hok_Sok__Hok
KLPN001.0321.00068.C001_Hachiman_71	Hachiman	Hachiman	KLPN001.0321.00068.C001_01130	KLPN001.0321.00068.C001_01131	KLPN001.0321.00068.C001_01130,KLPN001.0321.00068.C001_01131	2	Hachiman__HamA_1,Hachiman__HamB
KLPN001.0321.00068.C001_Dpd_70	Dpd	Dpd	KLPN001.0321.00068.C001_04420	KLPN001.0321.00068.C001_04431	KLPN001.0321.00068.C001_04420,KLPN001.0321.00068.C001_04421,KLPN001.0321.00068.C001_04422,KLPN001.0321.00068.C001_04423,KLPN001.0321.00068.C001_04424,KLPN001.0321.00068.C001_04425,KLPN001.0321.00068.C001_04426,KLPN001.0321.00068.C001_04427,KLPN001.0321.00068.C001_04428,KLPN001.0321.00068.C001_04429,KLPN001.0321.00068.C001_04430,KLPN001.0321.00068.C001_04431	12	Dpd__QueD,Dpd__DpdD,Dpd__DpdK,Dpd__DpdJ,Dpd__DpdI,Dpd__DpdH,Dpd__DpdG,Dpd__DpdF,Dpd__DpdE,Dpd__DpdB,Dpd__DpdA,Dpd__DpdC
KLPN001.0321.00069.P002_Mok_Hok_Sok_980	Mok_Hok_Sok	Mok_Hok_Sok	KLPN001.0321.00069.P002_00139	KLPN001.0321.00069.P002_00139	KLPN001.0321.00069.P002_00139	1	Mok_Hok_Sok__Hok
KLPN001.0321.00070.C001_PD-T7-1_72	PD-T7-1	PD-T7-1	KLPN001.0321.00070.C001_00773	KLPN001.0321.00070.C001_00773	KLPN001.0321.00070.C001_00773	1	PD-T7-1__PD-T7-1
KLPN001.0321.00070.P002_Shango_727	Shango	Shango	KLPN001.0321.00070.P002_00126	KLPN001.0321.00070.P002_00128	KLPN001.0321.00070.P002_00126,KLPN001.0321.00070.P002_00127,KLPN001.0321.00070.P002_00128	3	Shango__SngA,Shango__SngB,Shango__SngC
KLPN001.0321.00070.P002_Mok_Hok_Sok_726	Mok_Hok_Sok	Mok_Hok_Sok	KLPN001.0321.00070.P002_00184	KLPN001.0321.00070.P002_00184	KLPN001.0321.00070.P002_00184	1	Mok_Hok_Sok__Hok
KLPN001.0321.00070.P004_Mok_Hok_Sok_1074	Mok_Hok_Sok	Mok_Hok_Sok	KLPN001.0321.00070.P004_00051	KLPN001.0321.00070.P004_00051	KLPN001.0321.00070.P004_00051	1	Mok_Hok_Sok__Hok
KLPN001.0321.00071.C001_PD-T7-1_73	PD-T7-1	PD-T7-1	KLPN001.0321.00071.C001_00780	KLPN001.0321.00071.C001_00780	KLPN001.0321.00071.C001_00780	1	PD-T7-1__PD-T7-1
KLPN001.0321.00071.P002_Shango_729	Shango	Shango	KLPN001.0321.00071.P002_00100	KLPN001.0321.00071.P002_00102	KLPN001.0321.00071.P002_00100,KLPN001.0321.00071.P002_00101,KLPN001.0321.00071.P002_00102	3	Shango__SngA,Shango__SngB,Shango__SngC
KLPN001.0321.00071.P002_Mok_Hok_Sok_728	Mok_Hok_Sok	Mok_Hok_Sok	KLPN001.0321.00071.P002_00163	KLPN001.0321.00071.P002_00163	KLPN001.0321.00071.P002_00163	1	Mok_Hok_Sok__Hok
KLPN001.0321.00072.P002_Mok_Hok_Sok_918	Mok_Hok_Sok	Mok_Hok_Sok	KLPN001.0321.00072.P002_00138	KLPN001.0321.00072.P002_00138	KLPN001.0321.00072.P002_00138	1	Mok_Hok_Sok__Hok
KLPN001.0321.00073.P005_Mok_Hok_Sok_981	Mok_Hok_Sok	Mok_Hok_Sok	KLPN001.0321.00073.P005_00018	KLPN001.0321.00073.P005_00018	KLPN001.0321.00073.P005_00018	1	Mok_Hok_Sok__Hok
KLPN001.0321.00074.C001_Zorya_TypeI_74	Zorya	Zorya_TypeI	KLPN001.0321.00074.C001_01214	KLPN001.0321.00074.C001_01217	KLPN001.0321.00074.C001_01214,KLPN001.0321.00074.C001_01215,KLPN001.0321.00074.C001_01216,KLPN001.0321.00074.C001_01217	4	Zorya_TypeI__ZorD,Zorya_TypeI__ZorC,Zorya__ZorB,Zorya__ZorA
KLPN001.0321.00074.P002_Mok_Hok_Sok_919	Mok_Hok_Sok	Mok_Hok_Sok	KLPN001.0321.00074.P002_00149	KLPN001.0321.00074.P002_00149	KLPN001.0321.00074.P002_00149	1	Mok_Hok_Sok__Hok
KLPN001.0321.00074.P003_Mok_Hok_Sok_730	Mok_Hok_Sok	Mok_Hok_Sok	KLPN001.0321.00074.P003_00065	KLPN001.0321.00074.P003_00065	KLPN001.0321.00074.P003_00065	1	Mok_Hok_Sok__Hok
KLPN001.0321.00074.P003_Shango_731	Shango	Shango	KLPN001.0321.00074.P003_00174	KLPN001.0321.00074.P003_00176	KLPN001.0321.00074.P003_00174,KLPN001.0321.00074.P003_00175,KLPN001.0321.00074.P003_00176	3	Shango__SngA,Shango__SngB,Shango__SngC
KLPN001.0321.00075.C001_PD-T7-1_75	PD-T7-1	PD-T7-1	KLPN001.0321.00075.C001_00511	KLPN001.0321.00075.C001_00511	KLPN001.0321.00075.C001_00511	1	PD-T7-1__PD-T7-1
KLPN001.0321.00075.P002_Shango_733	Shango	Shango	KLPN001.0321.00075.P002_00102	KLPN001.0321.00075.P002_00104	KLPN001.0321.00075.P002_00102,KLPN001.0321.00075.P002_00103,KLPN001.0321.00075.P002_00104	3	Shango__SngA,Shango__SngB,Shango__SngC
KLPN001.0321.00075.P002_Mok_Hok_Sok_732	Mok_Hok_Sok	Mok_Hok_Sok	KLPN001.0321.00075.P002_00161	KLPN001.0321.00075.P002_00161	KLPN001.0321.00075.P002_00161	1	Mok_Hok_Sok__Hok
KLPN001.0321.00076.C001_PD-T7-1_76	PD-T7-1	PD-T7-1	KLPN001.0321.00076.C001_03541	KLPN001.0321.00076.C001_03541	KLPN001.0321.00076.C001_03541	1	PD-T7-1__PD-T7-1
KLPN001.0321.00076.P002_Mok_Hok_Sok_1075	Mok_Hok_Sok	Mok_Hok_Sok	KLPN001.0321.00076.P002_00072	KLPN001.0321.00076.P002_00072	KLPN001.0321.00076.P002_00072	1	Mok_Hok_Sok__Hok
KLPN001.0321.00077.C001_PD-T7-1_77	PD-T7-1	PD-T7-1	KLPN001.0321.00077.C001_05147	KLPN001.0321.00077.C001_05147	KLPN001.0321.00077.C001_05147	1	PD-T7-1__PD-T7-1
KLPN001.0321.00077.P003_Mok_Hok_Sok_982	Mok_Hok_Sok	Mok_Hok_Sok	KLPN001.0321.00077.P003_00158	KLPN001.0321.00077.P003_00158	KLPN001.0321.00077.P003_00158	1	Mok_Hok_Sok__Hok
KLPN001.0321.00077.P004_Mok_Hok_Sok_1076	Mok_Hok_Sok	Mok_Hok_Sok	KLPN001.0321.00077.P004_00003	KLPN001.0321.00077.P004_00003	KLPN001.0321.00077.P004_00003	1	Mok_Hok_Sok__Hok
KLPN001.0321.00079.C001_PD-T7-1_78	PD-T7-1	PD-T7-1	KLPN001.0321.00079.C001_04804	KLPN001.0321.00079.C001_04804	KLPN001.0321.00079.C001_04804	1	PD-T7-1__PD-T7-1
KLPN001.0321.00079.P002_Shango_735	Shango	Shango	KLPN001.0321.00079.P002_00079	KLPN001.0321.00079.P002_00081	KLPN001.0321.00079.P002_00079,KLPN001.0321.00079.P002_00080,KLPN001.0321.00079.P002_00081	3	Shango__SngA,Shango__SngB,Shango__SngC
KLPN001.0321.00079.P002_Mok_Hok_Sok_734	Mok_Hok_Sok	Mok_Hok_Sok	KLPN001.0321.00079.P002_00137	KLPN001.0321.00079.P002_00137	KLPN001.0321.00079.P002_00137	1	Mok_Hok_Sok__Hok
KLPN001.0321.00080.C001_Mok_Hok_Sok_79	Mok_Hok_Sok	Mok_Hok_Sok	KLPN001.0321.00080.C001_05294	KLPN001.0321.00080.C001_05294	KLPN001.0321.00080.C001_05294	1	Mok_Hok_Sok__Hok
KLPN001.0321.00080.P002_Mok_Hok_Sok_1077	Mok_Hok_Sok	Mok_Hok_Sok	KLPN001.0321.00080.P002_00170	KLPN001.0321.00080.P002_00170	KLPN001.0321.00080.P002_00170	1	Mok_Hok_Sok__Hok
KLPN001.0321.00081.C001_Zorya_TypeI_81	Zorya	Zorya_TypeI	KLPN001.0321.00081.C001_01271	KLPN001.0321.00081.C001_01274	KLPN001.0321.00081.C001_01271,KLPN001.0321.00081.C001_01272,KLPN001.0321.00081.C001_01273,KLPN001.0321.00081.C001_01274	4	Zorya__ZorA,Zorya__ZorB,Zorya_TypeI__ZorC,Zorya_TypeI__ZorD
KLPN001.0321.00081.C001_Hachiman_80	Hachiman	Hachiman	KLPN001.0321.00081.C001_03653	KLPN001.0321.00081.C001_03654	KLPN001.0321.00081.C001_03653,KLPN001.0321.00081.C001_03654	2	Hachiman__HamB,Hachiman__HamA_1
KLPN001.0321.00081.P002_Mok_Hok_Sok_920	Mok_Hok_Sok	Mok_Hok_Sok	KLPN001.0321.00081.P002_00275	KLPN001.0321.00081.P002_00275	KLPN001.0321.00081.P002_00275	1	Mok_Hok_Sok__Hok
KLPN001.0321.00081.P003_Mok_Hok_Sok_736	Mok_Hok_Sok	Mok_Hok_Sok	KLPN001.0321.00081.P003_00017	KLPN001.0321.00081.P003_00017	KLPN001.0321.00081.P003_00017	1	Mok_Hok_Sok__Hok
KLPN001.0321.00081.P003_Shango_737	Shango	Shango	KLPN001.0321.00081.P003_00089	KLPN001.0321.00081.P003_00091	KLPN001.0321.00081.P003_00089,KLPN001.0321.00081.P003_00090,KLPN001.0321.00081.P003_00091	3	Shango__SngC,Shango__SngB,Shango__SngA
KLPN001.0321.00082.C001_PD-T7-1_82	PD-T7-1	PD-T7-1	KLPN001.0321.00082.C001_04372	KLPN001.0321.00082.C001_04372	KLPN001.0321.00082.C001_04372	1	PD-T7-1__PD-T7-1
KLPN001.0321.00082.P002_Mok_Hok_Sok_1078	Mok_Hok_Sok	Mok_Hok_Sok	KLPN001.0321.00082.P002_00186	KLPN001.0321.00082.P002_00186	KLPN001.0321.00082.P002_00186	1	Mok_Hok_Sok__Hok
KLPN001.0321.00083.C001_PD-T7-1_83	PD-T7-1	PD-T7-1	KLPN001.0321.00083.C001_00793	KLPN001.0321.00083.C001_00793	KLPN001.0321.00083.C001_00793	1	PD-T7-1__PD-T7-1
KLPN001.0321.00083.P002_Mok_Hok_Sok_1079	Mok_Hok_Sok	Mok_Hok_Sok	KLPN001.0321.00083.P002_00074	KLPN001.0321.00083.P002_00074	KLPN001.0321.00083.P002_00074	1	Mok_Hok_Sok__Hok
KLPN001.0321.00083.P002_Mok_Hok_Sok_1080	Mok_Hok_Sok	Mok_Hok_Sok	KLPN001.0321.00083.P002_00194	KLPN001.0321.00083.P002_00194	KLPN001.0321.00083.P002_00194	1	Mok_Hok_Sok__Hok
KLPN001.0321.00084.C001_PD-T7-1_84	PD-T7-1	PD-T7-1	KLPN001.0321.00084.C001_04943	KLPN001.0321.00084.C001_04943	KLPN001.0321.00084.C001_04943	1	PD-T7-1__PD-T7-1
KLPN001.0321.00084.P002_Mok_Hok_Sok_895	Mok_Hok_Sok	Mok_Hok_Sok	KLPN001.0321.00084.P002_00172	KLPN001.0321.00084.P002_00172	KLPN001.0321.00084.P002_00172	1	Mok_Hok_Sok__Hok
KLPN001.0321.00085.C001_PD-T7-1_85	PD-T7-1	PD-T7-1	KLPN001.0321.00085.C001_04135	KLPN001.0321.00085.C001_04135	KLPN001.0321.00085.C001_04135	1	PD-T7-1__PD-T7-1
KLPN001.0321.00085.P002_Shango_739	Shango	Shango	KLPN001.0321.00085.P002_00110	KLPN001.0321.00085.P002_00112	KLPN001.0321.00085.P002_00110,KLPN001.0321.00085.P002_00111,KLPN001.0321.00085.P002_00112	3	Shango__SngA,Shango__SngB,Shango__SngC
KLPN001.0321.00085.P002_Mok_Hok_Sok_738	Mok_Hok_Sok	Mok_Hok_Sok	KLPN001.0321.00085.P002_00168	KLPN001.0321.00085.P002_00168	KLPN001.0321.00085.P002_00168	1	Mok_Hok_Sok__Hok
KLPN001.0321.00085.P004_Mok_Hok_Sok_1081	Mok_Hok_Sok	Mok_Hok_Sok	KLPN001.0321.00085.P004_00038	KLPN001.0321.00085.P004_00038	KLPN001.0321.00085.P004_00038	1	Mok_Hok_Sok__Hok
KLPN001.0321.00086.C001_PD-T7-1_86	PD-T7-1	PD-T7-1	KLPN001.0321.00086.C001_01259	KLPN001.0321.00086.C001_01259	KLPN001.0321.00086.C001_01259	1	PD-T7-1__PD-T7-1
KLPN001.0321.00086.P002_Mok_Hok_Sok_740	Mok_Hok_Sok	Mok_Hok_Sok	KLPN001.0321.00086.P002_00033	KLPN001.0321.00086.P002_00033	KLPN001.0321.00086.P002_00033	1	Mok_Hok_Sok__Hok
KLPN001.0321.00086.P002_Shango_741	Shango	Shango	KLPN001.0321.00086.P002_00125	KLPN001.0321.00086.P002_00127	KLPN001.0321.00086.P002_00125,KLPN001.0321.00086.P002_00126,KLPN001.0321.00086.P002_00127	3	Shango__SngA,Shango__SngB,Shango__SngC
KLPN001.0321.00087.P002_Mok_Hok_Sok_921	Mok_Hok_Sok	Mok_Hok_Sok	KLPN001.0321.00087.P002_00133	KLPN001.0321.00087.P002_00133	KLPN001.0321.00087.P002_00133	1	Mok_Hok_Sok__Hok
KLPN001.0321.00088.C001_PD-T7-1_87	PD-T7-1	PD-T7-1	KLPN001.0321.00088.C001_03264	KLPN001.0321.00088.C001_03264	KLPN001.0321.00088.C001_03264	1	PD-T7-1__PD-T7-1
KLPN001.0321.00088.P002_Shango_743	Shango	Shango	KLPN001.0321.00088.P002_00014	KLPN001.0321.00088.P002_00016	KLPN001.0321.00088.P002_00014,KLPN001.0321.00088.P002_00015,KLPN001.0321.00088.P002_00016	3	Shango__SngA,Shango__SngB,Shango__SngC
KLPN001.0321.00088.P002_Mok_Hok_Sok_742	Mok_Hok_Sok	Mok_Hok_Sok	KLPN001.0321.00088.P002_00072	KLPN001.0321.00088.P002_00072	KLPN001.0321.00088.P002_00072	1	Mok_Hok_Sok__Hok
KLPN001.0321.00089.C001_Hachiman_88	Hachiman	Hachiman	KLPN001.0321.00089.C001_00607	KLPN001.0321.00089.C001_00608	KLPN001.0321.00089.C001_00607,KLPN001.0321.00089.C001_00608	2	Hachiman__HamA_1,Hachiman__HamB
KLPN001.0321.00089.C001_Zorya_TypeI_89	Zorya	Zorya_TypeI	KLPN001.0321.00089.C001_02977	KLPN001.0321.00089.C001_02980	KLPN001.0321.00089.C001_02977,KLPN001.0321.00089.C001_02978,KLPN001.0321.00089.C001_02979,KLPN001.0321.00089.C001_02980	4	Zorya_TypeI__ZorD,Zorya_TypeI__ZorC,Zorya__ZorB,Zorya__ZorA
KLPN001.0321.00089.P002_Shango_745	Shango	Shango	KLPN001.0321.00089.P002_00092	KLPN001.0321.00089.P002_00094	KLPN001.0321.00089.P002_00092,KLPN001.0321.00089.P002_00093,KLPN001.0321.00089.P002_00094	3	Shango__SngA,Shango__SngB,Shango__SngC
KLPN001.0321.00089.P002_Mok_Hok_Sok_744	Mok_Hok_Sok	Mok_Hok_Sok	KLPN001.0321.00089.P002_00166	KLPN001.0321.00089.P002_00166	KLPN001.0321.00089.P002_00166	1	Mok_Hok_Sok__Hok
KLPN001.0321.00089.P004_Mok_Hok_Sok_1082	Mok_Hok_Sok	Mok_Hok_Sok	KLPN001.0321.00089.P004_00069	KLPN001.0321.00089.P004_00069	KLPN001.0321.00089.P004_00069	1	Mok_Hok_Sok__Hok
KLPN001.0321.00090.P002_Mok_Hok_Sok_1083	Mok_Hok_Sok	Mok_Hok_Sok	KLPN001.0321.00090.P002_00069	KLPN001.0321.00090.P002_00069	KLPN001.0321.00090.P002_00069	1	Mok_Hok_Sok__Hok
KLPN001.0321.00091.C001_PD-T7-1_90	PD-T7-1	PD-T7-1	KLPN001.0321.00091.C001_04441	KLPN001.0321.00091.C001_04441	KLPN001.0321.00091.C001_04441	1	PD-T7-1__PD-T7-1
KLPN001.0321.00091.P002_Shango_747	Shango	Shango	KLPN001.0321.00091.P002_00009	KLPN001.0321.00091.P002_00011	KLPN001.0321.00091.P002_00009,KLPN001.0321.00091.P002_00010,KLPN001.0321.00091.P002_00011	3	Shango__SngA,Shango__SngB,Shango__SngC
KLPN001.0321.00091.P002_Mok_Hok_Sok_746	Mok_Hok_Sok	Mok_Hok_Sok	KLPN001.0321.00091.P002_00067	KLPN001.0321.00091.P002_00067	KLPN001.0321.00091.P002_00067	1	Mok_Hok_Sok__Hok
KLPN001.0321.00091.P004_Mok_Hok_Sok_1084	Mok_Hok_Sok	Mok_Hok_Sok	KLPN001.0321.00091.P004_00038	KLPN001.0321.00091.P004_00038	KLPN001.0321.00091.P004_00038	1	Mok_Hok_Sok__Hok
KLPN001.0321.00093.C001_PD-T7-1_91	PD-T7-1	PD-T7-1	KLPN001.0321.00093.C001_03308	KLPN001.0321.00093.C001_03308	KLPN001.0321.00093.C001_03308	1	PD-T7-1__PD-T7-1
KLPN001.0321.00093.P002_Mok_Hok_Sok_748	Mok_Hok_Sok	Mok_Hok_Sok	KLPN001.0321.00093.P002_00044	KLPN001.0321.00093.P002_00044	KLPN001.0321.00093.P002_00044	1	Mok_Hok_Sok__Hok
KLPN001.0321.00093.P002_Shango_749	Shango	Shango	KLPN001.0321.00093.P002_00207	KLPN001.0321.00093.P002_00209	KLPN001.0321.00093.P002_00207,KLPN001.0321.00093.P002_00208,KLPN001.0321.00093.P002_00209	3	Shango__SngA,Shango__SngB,Shango__SngC
KLPN001.0321.00094.C001_PD-T7-1_92	PD-T7-1	PD-T7-1	KLPN001.0321.00094.C001_02326	KLPN001.0321.00094.C001_02326	KLPN001.0321.00094.C001_02326	1	PD-T7-1__PD-T7-1
KLPN001.0321.00094.P002_Shango_896	Shango	Shango	KLPN001.0321.00094.P002_00109	KLPN001.0321.00094.P002_00110	KLPN001.0321.00094.P002_00109,KLPN001.0321.00094.P002_00110	2	Shango__SngB,Shango__SngA
KLPN001.0321.00094.P004_Mok_Hok_Sok_1085	Mok_Hok_Sok	Mok_Hok_Sok	KLPN001.0321.00094.P004_00055	KLPN001.0321.00094.P004_00055	KLPN001.0321.00094.P004_00055	1	Mok_Hok_Sok__Hok
KLPN001.0321.00095.C001_Mok_Hok_Sok_93	Mok_Hok_Sok	Mok_Hok_Sok	KLPN001.0321.00095.C001_04150	KLPN001.0321.00095.C001_04150	KLPN001.0321.00095.C001_04150	1	Mok_Hok_Sok__Hok
KLPN001.0321.00097.P002_Mok_Hok_Sok_1086	Mok_Hok_Sok	Mok_Hok_Sok	KLPN001.0321.00097.P002_00020	KLPN001.0321.00097.P002_00020	KLPN001.0321.00097.P002_00020	1	Mok_Hok_Sok__Hok
KLPN001.0321.00098.C001_PD-T7-1_94	PD-T7-1	PD-T7-1	KLPN001.0321.00098.C001_04061	KLPN001.0321.00098.C001_04061	KLPN001.0321.00098.C001_04061	1	PD-T7-1__PD-T7-1
KLPN001.0321.00098.P002_Shango_751	Shango	Shango	KLPN001.0321.00098.P002_00057	KLPN001.0321.00098.P002_00059	KLPN001.0321.00098.P002_00057,KLPN001.0321.00098.P002_00058,KLPN001.0321.00098.P002_00059	3	Shango__SngC,Shango__SngB,Shango__SngA
KLPN001.0321.00098.P002_Mok_Hok_Sok_750	Mok_Hok_Sok	Mok_Hok_Sok	KLPN001.0321.00098.P002_00148	KLPN001.0321.00098.P002_00148	KLPN001.0321.00098.P002_00148	1	Mok_Hok_Sok__Hok
KLPN001.0321.00100.C001_Zorya_TypeI_97	Zorya	Zorya_TypeI	KLPN001.0321.00100.C001_02746	KLPN001.0321.00100.C001_02749	KLPN001.0321.00100.C001_02746,KLPN001.0321.00100.C001_02747,KLPN001.0321.00100.C001_02748,KLPN001.0321.00100.C001_02749	4	Zorya__ZorA,Zorya__ZorB,Zorya_TypeI__ZorC,Zorya_TypeI__ZorD
KLPN001.0321.00100.C001_RosmerTA_96	RosmerTA	RosmerTA	KLPN001.0321.00100.C001_02768	KLPN001.0321.00100.C001_02771	KLPN001.0321.00100.C001_02768,KLPN001.0321.00100.C001_02769,KLPN001.0321.00100.C001_02771	3	RosmerTA__RmrT_2585209417,RosmerTA__RmrA_2585209417,RosmerTA__RmrA_2677172838
KLPN001.0321.00100.C001_Hachiman_95	Hachiman	Hachiman	KLPN001.0321.00100.C001_02774	KLPN001.0321.00100.C001_02775	KLPN001.0321.00100.C001_02774,KLPN001.0321.00100.C001_02775	2	Hachiman__HamB,Hachiman__HamA_1
KLPN001.0321.00101.C001_Hachiman_98	Hachiman	Hachiman	KLPN001.0321.00101.C001_01377	KLPN001.0321.00101.C001_01378	KLPN001.0321.00101.C001_01377,KLPN001.0321.00101.C001_01378	2	Hachiman__HamA_1,Hachiman__HamB
KLPN001.0321.00101.C001_RosmerTA_99	RosmerTA	RosmerTA	KLPN001.0321.00101.C001_01381	KLPN001.0321.00101.C001_01384	KLPN001.0321.00101.C001_01381,KLPN001.0321.00101.C001_01383,KLPN001.0321.00101.C001_01384	3	RosmerTA__RmrA_2677172838,RosmerTA__RmrA_2585209417,RosmerTA__RmrT_2585209417
KLPN001.0321.00101.C001_Zorya_TypeI_100	Zorya	Zorya_TypeI	KLPN001.0321.00101.C001_01402	KLPN001.0321.00101.C001_01405	KLPN001.0321.00101.C001_01402,KLPN001.0321.00101.C001_01403,KLPN001.0321.00101.C001_01404,KLPN001.0321.00101.C001_01405	4	Zorya_TypeI__ZorD,Zorya_TypeI__ZorC,Zorya__ZorB,Zorya__ZorA
KLPN001.0321.00101.P002_Shango_753	Shango	Shango	KLPN001.0321.00101.P002_00094	KLPN001.0321.00101.P002_00096	KLPN001.0321.00101.P002_00094,KLPN001.0321.00101.P002_00095,KLPN001.0321.00101.P002_00096	3	Shango__SngC,Shango__SngB,Shango__SngA
KLPN001.0321.00101.P002_Mok_Hok_Sok_752	Mok_Hok_Sok	Mok_Hok_Sok	KLPN001.0321.00101.P002_00180	KLPN001.0321.00101.P002_00180	KLPN001.0321.00101.P002_00180	1	Mok_Hok_Sok__Hok
KLPN001.0321.00102.C001_PD-T7-1_101	PD-T7-1	PD-T7-1	KLPN001.0321.00102.C001_03408	KLPN001.0321.00102.C001_03408	KLPN001.0321.00102.C001_03408	1	PD-T7-1__PD-T7-1
KLPN001.0321.00102.P002_Mok_Hok_Sok_1087	Mok_Hok_Sok	Mok_Hok_Sok	KLPN001.0321.00102.P002_00074	KLPN001.0321.00102.P002_00074	KLPN001.0321.00102.P002_00074	1	Mok_Hok_Sok__Hok
KLPN001.0321.00103.C001_PD-T7-1_102	PD-T7-1	PD-T7-1	KLPN001.0321.00103.C001_00782	KLPN001.0321.00103.C001_00782	KLPN001.0321.00103.C001_00782	1	PD-T7-1__PD-T7-1
KLPN001.0321.00103.P002_Mok_Hok_Sok_1088	Mok_Hok_Sok	Mok_Hok_Sok	KLPN001.0321.00103.P002_00132	KLPN001.0321.00103.P002_00132	KLPN001.0321.00103.P002_00132	1	Mok_Hok_Sok__Hok
KLPN001.0321.00104.P003_Mok_Hok_Sok_1089	Mok_Hok_Sok	Mok_Hok_Sok	KLPN001.0321.00104.P003_00198	KLPN001.0321.00104.P003_00198	KLPN001.0321.00104.P003_00198	1	Mok_Hok_Sok__Hok
KLPN001.0321.00105.C001_PD-T7-1_103	PD-T7-1	PD-T7-1	KLPN001.0321.00105.C001_00805	KLPN001.0321.00105.C001_00805	KLPN001.0321.00105.C001_00805	1	PD-T7-1__PD-T7-1
KLPN001.0321.00105.P002_Mok_Hok_Sok_692	Mok_Hok_Sok	Mok_Hok_Sok	KLPN001.0321.00105.P002_00257	KLPN001.0321.00105.P002_00257	KLPN001.0321.00105.P002_00257	1	Mok_Hok_Sok__Hok
KLPN001.0321.00105.P003_Mok_Hok_Sok_983	Mok_Hok_Sok	Mok_Hok_Sok	KLPN001.0321.00105.P003_00065	KLPN001.0321.00105.P003_00065	KLPN001.0321.00105.P003_00065	1	Mok_Hok_Sok__Hok
KLPN001.0321.00106.C001_PD-T7-1_104	PD-T7-1	PD-T7-1	KLPN001.0321.00106.C001_00806	KLPN001.0321.00106.C001_00806	KLPN001.0321.00106.C001_00806	1	PD-T7-1__PD-T7-1
KLPN001.0321.00106.P002_Mok_Hok_Sok_1090	Mok_Hok_Sok	Mok_Hok_Sok	KLPN001.0321.00106.P002_00145	KLPN001.0321.00106.P002_00145	KLPN001.0321.00106.P002_00145	1	Mok_Hok_Sok__Hok
KLPN001.0321.00107.C001_PD-T7-1_105	PD-T7-1	PD-T7-1	KLPN001.0321.00107.C001_03204	KLPN001.0321.00107.C001_03204	KLPN001.0321.00107.C001_03204	1	PD-T7-1__PD-T7-1
KLPN001.0321.00108.C001_PD-T7-1_106	PD-T7-1	PD-T7-1	KLPN001.0321.00108.C001_04431	KLPN001.0321.00108.C001_04431	KLPN001.0321.00108.C001_04431	1	PD-T7-1__PD-T7-1
KLPN001.0321.00109.C001_Shango_107	Shango	Shango	KLPN001.0321.00109.C001_01492	KLPN001.0321.00109.C001_01494	KLPN001.0321.00109.C001_01492,KLPN001.0321.00109.C001_01493,KLPN001.0321.00109.C001_01494	3	Shango__SngA,Shango__SngB,Shango__SngC
KLPN001.0321.00109.P002_Mok_Hok_Sok_1091	Mok_Hok_Sok	Mok_Hok_Sok	KLPN001.0321.00109.P002_00118	KLPN001.0321.00109.P002_00118	KLPN001.0321.00109.P002_00118	1	Mok_Hok_Sok__Hok
KLPN001.0321.00110.C001_PD-T7-1_108	PD-T7-1	PD-T7-1	KLPN001.0321.00110.C001_00677	KLPN001.0321.00110.C001_00677	KLPN001.0321.00110.C001_00677	1	PD-T7-1__PD-T7-1
KLPN001.0321.00110.P002_Mok_Hok_Sok_1092	Mok_Hok_Sok	Mok_Hok_Sok	KLPN001.0321.00110.P002_00143	KLPN001.0321.00110.P002_00143	KLPN001.0321.00110.P002_00143	1	Mok_Hok_Sok__Hok
KLPN001.0321.00110.P003_Mok_Hok_Sok_1093	Mok_Hok_Sok	Mok_Hok_Sok	KLPN001.0321.00110.P003_00057	KLPN001.0321.00110.P003_00057	KLPN001.0321.00110.P003_00057	1	Mok_Hok_Sok__Hok
KLPN001.0321.00110.P003_Mok_Hok_Sok_1094	Mok_Hok_Sok	Mok_Hok_Sok	KLPN001.0321.00110.P003_00158	KLPN001.0321.00110.P003_00158	KLPN001.0321.00110.P003_00158	1	Mok_Hok_Sok__Hok
KLPN001.0321.00111.C001_PD-T7-1_109	PD-T7-1	PD-T7-1	KLPN001.0321.00111.C001_03714	KLPN001.0321.00111.C001_03714	KLPN001.0321.00111.C001_03714	1	PD-T7-1__PD-T7-1
KLPN001.0321.00111.P002_Mok_Hok_Sok_904	Mok_Hok_Sok	Mok_Hok_Sok	KLPN001.0321.00111.P002_00157	KLPN001.0321.00111.P002_00157	KLPN001.0321.00111.P002_00157	1	Mok_Hok_Sok__Hok
KLPN001.0321.00111.P003_Mok_Hok_Sok_984	Mok_Hok_Sok	Mok_Hok_Sok	KLPN001.0321.00111.P003_00125	KLPN001.0321.00111.P003_00125	KLPN001.0321.00111.P003_00125	1	Mok_Hok_Sok__Hok
KLPN001.0321.00112.P003_Mok_Hok_Sok_985	Mok_Hok_Sok	Mok_Hok_Sok	KLPN001.0321.00112.P003_00048	KLPN001.0321.00112.P003_00048	KLPN001.0321.00112.P003_00048	1	Mok_Hok_Sok__Hok
KLPN001.0321.00112.P004_Mok_Hok_Sok_1095	Mok_Hok_Sok	Mok_Hok_Sok	KLPN001.0321.00112.P004_00037	KLPN001.0321.00112.P004_00037	KLPN001.0321.00112.P004_00037	1	Mok_Hok_Sok__Hok
KLPN001.0321.00113.P003_Mok_Hok_Sok_1096	Mok_Hok_Sok	Mok_Hok_Sok	KLPN001.0321.00113.P003_00140	KLPN001.0321.00113.P003_00140	KLPN001.0321.00113.P003_00140	1	Mok_Hok_Sok__Hok
KLPN001.0321.00114.C001_Zorya_TypeII_111	Zorya	Zorya_TypeII	KLPN001.0321.00114.C001_04619	KLPN001.0321.00114.C001_04621	KLPN001.0321.00114.C001_04619,KLPN001.0321.00114.C001_04620,KLPN001.0321.00114.C001_04621	3	Zorya__ZorA2,Zorya__ZorB,Zorya_TypeII__ZorE
KLPN001.0321.00115.C001_Dpd_112	Dpd	Dpd	KLPN001.0321.00115.C001_04459	KLPN001.0321.00115.C001_04471	KLPN001.0321.00115.C001_04459,KLPN001.0321.00115.C001_04461,KLPN001.0321.00115.C001_04463,KLPN001.0321.00115.C001_04464,KLPN001.0321.00115.C001_04465,KLPN001.0321.00115.C001_04466,KLPN001.0321.00115.C001_04467,KLPN001.0321.00115.C001_04468,KLPN001.0321.00115.C001_04469,KLPN001.0321.00115.C001_04470,KLPN001.0321.00115.C001_04471	11	Dpd__QueD,Dpd__DpdE,Dpd__DpdG,Dpd__DpdH,Dpd__DpdI,Dpd__DpdJ,Dpd__DpdK,Dpd__DpdD,Dpd__DpdB,Dpd__DpdA,Dpd__DpdC
KLPN001.0321.00115.P002_Mok_Hok_Sok_922	Mok_Hok_Sok	Mok_Hok_Sok	KLPN001.0321.00115.P002_00047	KLPN001.0321.00115.P002_00047	KLPN001.0321.00115.P002_00047	1	Mok_Hok_Sok__Hok
KLPN001.0321.00116.P002_Shango_755	Shango	Shango	KLPN001.0321.00116.P002_00091	KLPN001.0321.00116.P002_00093	KLPN001.0321.00116.P002_00091,KLPN001.0321.00116.P002_00092,KLPN001.0321.00116.P002_00093	3	Shango__SngA,Shango__SngB,Shango__SngC
KLPN001.0321.00116.P002_Mok_Hok_Sok_754	Mok_Hok_Sok	Mok_Hok_Sok	KLPN001.0321.00116.P002_00164	KLPN001.0321.00116.P002_00164	KLPN001.0321.00116.P002_00164	1	Mok_Hok_Sok__Hok
KLPN001.0321.00117.P003_Mok_Hok_Sok_1097	Mok_Hok_Sok	Mok_Hok_Sok	KLPN001.0321.00117.P003_00140	KLPN001.0321.00117.P003_00140	KLPN001.0321.00117.P003_00140	1	Mok_Hok_Sok__Hok
KLPN001.0321.00118.P002_Mok_Hok_Sok_1098	Mok_Hok_Sok	Mok_Hok_Sok	KLPN001.0321.00118.P002_00072	KLPN001.0321.00118.P002_00072	KLPN001.0321.00118.P002_00072	1	Mok_Hok_Sok__Hok
KLPN001.0321.00119.P003_Mok_Hok_Sok_1099	Mok_Hok_Sok	Mok_Hok_Sok	KLPN001.0321.00119.P003_00140	KLPN001.0321.00119.P003_00140	KLPN001.0321.00119.P003_00140	1	Mok_Hok_Sok__Hok
KLPN001.0321.00120.P003_Mok_Hok_Sok_1100	Mok_Hok_Sok	Mok_Hok_Sok	KLPN001.0321.00120.P003_00140	KLPN001.0321.00120.P003_00140	KLPN001.0321.00120.P003_00140	1	Mok_Hok_Sok__Hok
KLPN001.0321.00121.P003_Mok_Hok_Sok_1101	Mok_Hok_Sok	Mok_Hok_Sok	KLPN001.0321.00121.P003_00140	KLPN001.0321.00121.P003_00140	KLPN001.0321.00121.P003_00140	1	Mok_Hok_Sok__Hok
KLPN001.0321.00122.P002_Mok_Hok_Sok_1102	Mok_Hok_Sok	Mok_Hok_Sok	KLPN001.0321.00122.P002_00072	KLPN001.0321.00122.P002_00072	KLPN001.0321.00122.P002_00072	1	Mok_Hok_Sok__Hok
KLPN001.0321.00123.C001_PD-T7-1_113	PD-T7-1	PD-T7-1	KLPN001.0321.00123.C001_00759	KLPN001.0321.00123.C001_00759	KLPN001.0321.00123.C001_00759	1	PD-T7-1__PD-T7-1
KLPN001.0321.00124.P003_Mok_Hok_Sok_1103	Mok_Hok_Sok	Mok_Hok_Sok	KLPN001.0321.00124.P003_00140	KLPN001.0321.00124.P003_00140	KLPN001.0321.00124.P003_00140	1	Mok_Hok_Sok__Hok
KLPN001.0321.00125.P003_Mok_Hok_Sok_1104	Mok_Hok_Sok	Mok_Hok_Sok	KLPN001.0321.00125.P003_00140	KLPN001.0321.00125.P003_00140	KLPN001.0321.00125.P003_00140	1	Mok_Hok_Sok__Hok
KLPN001.0321.00126.P003_Mok_Hok_Sok_1105	Mok_Hok_Sok	Mok_Hok_Sok	KLPN001.0321.00126.P003_00140	KLPN001.0321.00126.P003_00140	KLPN001.0321.00126.P003_00140	1	Mok_Hok_Sok__Hok
KLPN001.0321.00127.C001_Mokosh_TypeI_114	Mokosh	Mokosh_TypeI	KLPN001.0321.00127.C001_03410	KLPN001.0321.00127.C001_03411	KLPN001.0321.00127.C001_03410,KLPN001.0321.00127.C001_03411	2	Mokosh_TypeI__MkoB2,Mokosh_TypeI__MkoA2
KLPN001.0321.00128.P003_Mok_Hok_Sok_1106	Mok_Hok_Sok	Mok_Hok_Sok	KLPN001.0321.00128.P003_00043	KLPN001.0321.00128.P003_00043	KLPN001.0321.00128.P003_00043	1	Mok_Hok_Sok__Hok
KLPN001.0321.00129.P003_Mok_Hok_Sok_1107	Mok_Hok_Sok	Mok_Hok_Sok	KLPN001.0321.00129.P003_00025	KLPN001.0321.00129.P003_00025	KLPN001.0321.00129.P003_00025	1	Mok_Hok_Sok__Hok
KLPN001.0321.00130.C001_PD-T7-1_115	PD-T7-1	PD-T7-1	KLPN001.0321.00130.C001_04247	KLPN001.0321.00130.C001_04247	KLPN001.0321.00130.C001_04247	1	PD-T7-1__PD-T7-1
KLPN001.0321.00130.P002_Mok_Hok_Sok_1108	Mok_Hok_Sok	Mok_Hok_Sok	KLPN001.0321.00130.P002_00048	KLPN001.0321.00130.P002_00048	KLPN001.0321.00130.P002_00048	1	Mok_Hok_Sok__Hok
KLPN001.0321.00130.P002_Mok_Hok_Sok_1109	Mok_Hok_Sok	Mok_Hok_Sok	KLPN001.0321.00130.P002_00154	KLPN001.0321.00130.P002_00154	KLPN001.0321.00130.P002_00154	1	Mok_Hok_Sok__Hok
KLPN001.0321.00131.C001_PD-T7-1_116	PD-T7-1	PD-T7-1	KLPN001.0321.00131.C001_00814	KLPN001.0321.00131.C001_00814	KLPN001.0321.00131.C001_00814	1	PD-T7-1__PD-T7-1
KLPN001.0321.00131.P002_Mok_Hok_Sok_964	Mok_Hok_Sok	Mok_Hok_Sok	KLPN001.0321.00131.P002_00110	KLPN001.0321.00131.P002_00110	KLPN001.0321.00131.P002_00110	1	Mok_Hok_Sok__Hok
KLPN001.0321.00132.P002_Mok_Hok_Sok_1110	Mok_Hok_Sok	Mok_Hok_Sok	KLPN001.0321.00132.P002_00033	KLPN001.0321.00132.P002_00033	KLPN001.0321.00132.P002_00033	1	Mok_Hok_Sok__Hok
KLPN001.0321.00132.P003_Mok_Hok_Sok_1111	Mok_Hok_Sok	Mok_Hok_Sok	KLPN001.0321.00132.P003_00138	KLPN001.0321.00132.P003_00138	KLPN001.0321.00132.P003_00138	1	Mok_Hok_Sok__Hok
KLPN001.0321.00133.C001_PD-T7-1_117	PD-T7-1	PD-T7-1	KLPN001.0321.00133.C001_00774	KLPN001.0321.00133.C001_00774	KLPN001.0321.00133.C001_00774	1	PD-T7-1__PD-T7-1
KLPN001.0321.00133.P002_Mok_Hok_Sok_1112	Mok_Hok_Sok	Mok_Hok_Sok	KLPN001.0321.00133.P002_00158	KLPN001.0321.00133.P002_00158	KLPN001.0321.00133.P002_00158	1	Mok_Hok_Sok__Hok
KLPN001.0321.00134.C001_PD-T7-1_118	PD-T7-1	PD-T7-1	KLPN001.0321.00134.C001_00773	KLPN001.0321.00134.C001_00773	KLPN001.0321.00134.C001_00773	1	PD-T7-1__PD-T7-1
KLPN001.0321.00134.P002_Mok_Hok_Sok_1113	Mok_Hok_Sok	Mok_Hok_Sok	KLPN001.0321.00134.P002_00169	KLPN001.0321.00134.P002_00169	KLPN001.0321.00134.P002_00169	1	Mok_Hok_Sok__Hok
KLPN001.0321.00135.C001_PD-T7-1_119	PD-T7-1	PD-T7-1	KLPN001.0321.00135.C001_00775	KLPN001.0321.00135.C001_00775	KLPN001.0321.00135.C001_00775	1	PD-T7-1__PD-T7-1
KLPN001.0321.00135.P002_Mok_Hok_Sok_1114	Mok_Hok_Sok	Mok_Hok_Sok	KLPN001.0321.00135.P002_00176	KLPN001.0321.00135.P002_00176	KLPN001.0321.00135.P002_00176	1	Mok_Hok_Sok__Hok
KLPN001.0321.00136.C001_Mokosh_TypeI_121	Mokosh	Mokosh_TypeI	KLPN001.0321.00136.C001_04644	KLPN001.0321.00136.C001_04645	KLPN001.0321.00136.C001_04644,KLPN001.0321.00136.C001_04645	2	Mokosh_TypeI__MkoA2,Mokosh_TypeI__MkoB2
KLPN001.0321.00136.C001_Menshen_120	Menshen	Menshen	KLPN001.0321.00136.C001_04926	KLPN001.0321.00136.C001_04928	KLPN001.0321.00136.C001_04926,KLPN001.0321.00136.C001_04927,KLPN001.0321.00136.C001_04928	3	Menshen__NsnC_2507451963,Menshen__NsnB,Menshen__NsnA
KLPN001.0321.00137.C001_PD-T7-1_122	PD-T7-1	PD-T7-1	KLPN001.0321.00137.C001_00993	KLPN001.0321.00137.C001_00993	KLPN001.0321.00137.C001_00993	1	PD-T7-1__PD-T7-1
KLPN001.0321.00138.C001_Shango_123	Shango	Shango	KLPN001.0321.00138.C001_04811	KLPN001.0321.00138.C001_04813	KLPN001.0321.00138.C001_04811,KLPN001.0321.00138.C001_04812,KLPN001.0321.00138.C001_04813	3	Shango__SngA,Shango__SngB,Shango__SngC
KLPN001.0321.00138.P003_Mok_Hok_Sok_1115	Mok_Hok_Sok	Mok_Hok_Sok	KLPN001.0321.00138.P003_00037	KLPN001.0321.00138.P003_00037	KLPN001.0321.00138.P003_00037	1	Mok_Hok_Sok__Hok
KLPN001.0321.00139.C001_Shango_124	Shango	Shango	KLPN001.0321.00139.C001_04810	KLPN001.0321.00139.C001_04812	KLPN001.0321.00139.C001_04810,KLPN001.0321.00139.C001_04811,KLPN001.0321.00139.C001_04812	3	Shango__SngA,Shango__SngB,Shango__SngC
KLPN001.0321.00139.P003_Mok_Hok_Sok_1116	Mok_Hok_Sok	Mok_Hok_Sok	KLPN001.0321.00139.P003_00040	KLPN001.0321.00139.P003_00040	KLPN001.0321.00139.P003_00040	1	Mok_Hok_Sok__Hok
KLPN001.0321.00140.C001_Shango_125	Shango	Shango	KLPN001.0321.00140.C001_04805	KLPN001.0321.00140.C001_04807	KLPN001.0321.00140.C001_04805,KLPN001.0321.00140.C001_04806,KLPN001.0321.00140.C001_04807	3	Shango__SngA,Shango__SngB,Shango__SngC
KLPN001.0321.00140.P003_Mok_Hok_Sok_1117	Mok_Hok_Sok	Mok_Hok_Sok	KLPN001.0321.00140.P003_00040	KLPN001.0321.00140.P003_00040	KLPN001.0321.00140.P003_00040	1	Mok_Hok_Sok__Hok
KLPN001.0321.00141.C001_PD-T7-1_126	PD-T7-1	PD-T7-1	KLPN001.0321.00141.C001_04636	KLPN001.0321.00141.C001_04636	KLPN001.0321.00141.C001_04636	1	PD-T7-1__PD-T7-1
KLPN001.0321.00141.P002_Shango_897	Shango	Shango	KLPN001.0321.00141.P002_00001	KLPN001.0321.00141.P002_00002	KLPN001.0321.00141.P002_00001,KLPN001.0321.00141.P002_00002	2	Shango__SngB,Shango__SngA
KLPN001.0321.00141.P003_Mok_Hok_Sok_1118	Mok_Hok_Sok	Mok_Hok_Sok	KLPN001.0321.00141.P003_00040	KLPN001.0321.00141.P003_00040	KLPN001.0321.00141.P003_00040	1	Mok_Hok_Sok__Hok
KLPN001.0321.00141.P003_Mok_Hok_Sok_1119	Mok_Hok_Sok	Mok_Hok_Sok	KLPN001.0321.00141.P003_00124	KLPN001.0321.00141.P003_00124	KLPN001.0321.00141.P003_00124	1	Mok_Hok_Sok__Hok
KLPN001.0321.00142.C001_PD-T7-1_127	PD-T7-1	PD-T7-1	KLPN001.0321.00142.C001_04491	KLPN001.0321.00142.C001_04491	KLPN001.0321.00142.C001_04491	1	PD-T7-1__PD-T7-1
KLPN001.0321.00142.P003_Mok_Hok_Sok_986	Mok_Hok_Sok	Mok_Hok_Sok	KLPN001.0321.00142.P003_00077	KLPN001.0321.00142.P003_00077	KLPN001.0321.00142.P003_00077	1	Mok_Hok_Sok__Hok
KLPN001.0321.00143.C001_PD-T7-1_128	PD-T7-1	PD-T7-1	KLPN001.0321.00143.C001_04618	KLPN001.0321.00143.C001_04618	KLPN001.0321.00143.C001_04618	1	PD-T7-1__PD-T7-1
KLPN001.0321.00143.P002_Mok_Hok_Sok_923	Mok_Hok_Sok	Mok_Hok_Sok	KLPN001.0321.00143.P002_00025	KLPN001.0321.00143.P002_00025	KLPN001.0321.00143.P002_00025	1	Mok_Hok_Sok__Hok
KLPN001.0321.00143.P003_Mok_Hok_Sok_1120	Mok_Hok_Sok	Mok_Hok_Sok	KLPN001.0321.00143.P003_00019	KLPN001.0321.00143.P003_00019	KLPN001.0321.00143.P003_00019	1	Mok_Hok_Sok__Hok
KLPN001.0321.00143.P003_Mok_Hok_Sok_1121	Mok_Hok_Sok	Mok_Hok_Sok	KLPN001.0321.00143.P003_00122	KLPN001.0321.00143.P003_00122	KLPN001.0321.00143.P003_00122	1	Mok_Hok_Sok__Hok
KLPN001.0321.00144.C001_Zorya_TypeII_131	Zorya	Zorya_TypeII	KLPN001.0321.00144.C001_00600	KLPN001.0321.00144.C001_00602	KLPN001.0321.00144.C001_00600,KLPN001.0321.00144.C001_00601,KLPN001.0321.00144.C001_00602	3	Zorya_TypeII__ZorE,Zorya__ZorB,Zorya__ZorA2
KLPN001.0321.00144.C001_Hachiman_129	Hachiman	Hachiman	KLPN001.0321.00144.C001_03457	KLPN001.0321.00144.C001_03458	KLPN001.0321.00144.C001_03457,KLPN001.0321.00144.C001_03458	2	Hachiman__HamB,Hachiman__HamA_1
KLPN001.0321.00144.C001_PD-T7-4_130	PD-T7-4	PD-T7-4	KLPN001.0321.00144.C001_04343	KLPN001.0321.00144.C001_04343	KLPN001.0321.00144.C001_04343	1	PD-T7-4__PD-T7-4
KLPN001.0321.00145.P002_Shango_757	Shango	Shango	KLPN001.0321.00145.P002_00104	KLPN001.0321.00145.P002_00106	KLPN001.0321.00145.P002_00104,KLPN001.0321.00145.P002_00105,KLPN001.0321.00145.P002_00106	3	Shango__SngA,Shango__SngB,Shango__SngC
KLPN001.0321.00145.P002_Mok_Hok_Sok_756	Mok_Hok_Sok	Mok_Hok_Sok	KLPN001.0321.00145.P002_00163	KLPN001.0321.00145.P002_00163	KLPN001.0321.00145.P002_00163	1	Mok_Hok_Sok__Hok
KLPN001.0321.00146.P002_Shango_759	Shango	Shango	KLPN001.0321.00146.P002_00102	KLPN001.0321.00146.P002_00104	KLPN001.0321.00146.P002_00102,KLPN001.0321.00146.P002_00103,KLPN001.0321.00146.P002_00104	3	Shango__SngA,Shango__SngB,Shango__SngC
KLPN001.0321.00146.P002_Mok_Hok_Sok_758	Mok_Hok_Sok	Mok_Hok_Sok	KLPN001.0321.00146.P002_00161	KLPN001.0321.00146.P002_00161	KLPN001.0321.00146.P002_00161	1	Mok_Hok_Sok__Hok
KLPN001.0321.00146.P003_Mok_Hok_Sok_1122	Mok_Hok_Sok	Mok_Hok_Sok	KLPN001.0321.00146.P003_00043	KLPN001.0321.00146.P003_00043	KLPN001.0321.00146.P003_00043	1	Mok_Hok_Sok__Hok
KLPN001.0321.00147.C001_Hachiman_132	Hachiman	Hachiman	KLPN001.0321.00147.C001_01187	KLPN001.0321.00147.C001_01188	KLPN001.0321.00147.C001_01187,KLPN001.0321.00147.C001_01188	2	Hachiman__HamA_1,Hachiman__HamB
KLPN001.0321.00147.C001_Hachiman_133	Hachiman	Hachiman	KLPN001.0321.00147.C001_03451	KLPN001.0321.00147.C001_03452	KLPN001.0321.00147.C001_03451,KLPN001.0321.00147.C001_03452	2	Hachiman__HamA_1,Hachiman__HamB
KLPN001.0321.00147.P002_Mok_Hok_Sok_924	Mok_Hok_Sok	Mok_Hok_Sok	KLPN001.0321.00147.P002_00120	KLPN001.0321.00147.P002_00120	KLPN001.0321.00147.P002_00120	1	Mok_Hok_Sok__Hok
KLPN001.0321.00147.P003_Mok_Hok_Sok_1123	Mok_Hok_Sok	Mok_Hok_Sok	KLPN001.0321.00147.P003_00056	KLPN001.0321.00147.P003_00056	KLPN001.0321.00147.P003_00056	1	Mok_Hok_Sok__Hok
KLPN001.0321.00148.C001_Hachiman_134	Hachiman	Hachiman	KLPN001.0321.00148.C001_04830	KLPN001.0321.00148.C001_04831	KLPN001.0321.00148.C001_04830,KLPN001.0321.00148.C001_04831	2	Hachiman__HamA_1,Hachiman__HamB
KLPN001.0321.00148.P002_Mok_Hok_Sok_925	Mok_Hok_Sok	Mok_Hok_Sok	KLPN001.0321.00148.P002_00264	KLPN001.0321.00148.P002_00264	KLPN001.0321.00148.P002_00264	1	Mok_Hok_Sok__Hok
KLPN001.0321.00149.C001_Hachiman_135	Hachiman	Hachiman	KLPN001.0321.00149.C001_02256	KLPN001.0321.00149.C001_02257	KLPN001.0321.00149.C001_02256,KLPN001.0321.00149.C001_02257	2	Hachiman__HamB,Hachiman__HamA_1
KLPN001.0321.00149.C001_Shango_136	Shango	Shango	KLPN001.0321.00149.C001_04595	KLPN001.0321.00149.C001_04597	KLPN001.0321.00149.C001_04595,KLPN001.0321.00149.C001_04596,KLPN001.0321.00149.C001_04597	3	Shango__SngC,Shango__SngB,Shango__SngA
KLPN001.0321.00149.P002_Mok_Hok_Sok_1124	Mok_Hok_Sok	Mok_Hok_Sok	KLPN001.0321.00149.P002_00125	KLPN001.0321.00149.P002_00125	KLPN001.0321.00149.P002_00125	1	Mok_Hok_Sok__Hok
KLPN001.0321.00150.C001_PD-T7-1_137	PD-T7-1	PD-T7-1	KLPN001.0321.00150.C001_04810	KLPN001.0321.00150.C001_04810	KLPN001.0321.00150.C001_04810	1	PD-T7-1__PD-T7-1
KLPN001.0321.00150.P002_Shango_760	Shango	Shango	KLPN001.0321.00150.P002_00085	KLPN001.0321.00150.P002_00087	KLPN001.0321.00150.P002_00085,KLPN001.0321.00150.P002_00086,KLPN001.0321.00150.P002_00087	3	Shango__SngA,Shango__SngB,Shango__SngC
KLPN001.0321.00151.C001_Hachiman_138	Hachiman	Hachiman	KLPN001.0321.00151.C001_01843	KLPN001.0321.00151.C001_01844	KLPN001.0321.00151.C001_01843,KLPN001.0321.00151.C001_01844	2	Hachiman__HamB,Hachiman__HamA_1
KLPN001.0321.00151.C001_Hachiman_139	Hachiman	Hachiman	KLPN001.0321.00151.C001_04105	KLPN001.0321.00151.C001_04106	KLPN001.0321.00151.C001_04105,KLPN001.0321.00151.C001_04106	2	Hachiman__HamB,Hachiman__HamA_1
KLPN001.0321.00151.P002_Mok_Hok_Sok_1125	Mok_Hok_Sok	Mok_Hok_Sok	KLPN001.0321.00151.P002_00217	KLPN001.0321.00151.P002_00217	KLPN001.0321.00151.P002_00217	1	Mok_Hok_Sok__Hok
KLPN001.0321.00151.P003_Mok_Hok_Sok_761	Mok_Hok_Sok	Mok_Hok_Sok	KLPN001.0321.00151.P003_00071	KLPN001.0321.00151.P003_00071	KLPN001.0321.00151.P003_00071	1	Mok_Hok_Sok__Hok
KLPN001.0321.00152.P003_Mok_Hok_Sok_1126	Mok_Hok_Sok	Mok_Hok_Sok	KLPN001.0321.00152.P003_00030	KLPN001.0321.00152.P003_00030	KLPN001.0321.00152.P003_00030	1	Mok_Hok_Sok__Hok
KLPN001.0321.00152.P004_Mok_Hok_Sok_1127	Mok_Hok_Sok	Mok_Hok_Sok	KLPN001.0321.00152.P004_00050	KLPN001.0321.00152.P004_00050	KLPN001.0321.00152.P004_00050	1	Mok_Hok_Sok__Hok
KLPN001.0321.00153.C001_Zorya_TypeI_141	Zorya	Zorya_TypeI	KLPN001.0321.00153.C001_01935	KLPN001.0321.00153.C001_01938	KLPN001.0321.00153.C001_01935,KLPN001.0321.00153.C001_01936,KLPN001.0321.00153.C001_01937,KLPN001.0321.00153.C001_01938	4	Zorya_TypeI__ZorD,Zorya_TypeI__ZorC,Zorya__ZorB,Zorya__ZorA
KLPN001.0321.00153.C001_Hachiman_140	Hachiman	Hachiman	KLPN001.0321.00153.C001_04828	KLPN001.0321.00153.C001_04829	KLPN001.0321.00153.C001_04828,KLPN001.0321.00153.C001_04829	2	Hachiman__HamA_1,Hachiman__HamB
KLPN001.0321.00153.P002_Mok_Hok_Sok_762	Mok_Hok_Sok	Mok_Hok_Sok	KLPN001.0321.00153.P002_00137	KLPN001.0321.00153.P002_00137	KLPN001.0321.00153.P002_00137	1	Mok_Hok_Sok__Hok
KLPN001.0321.00153.P002_Shango_763	Shango	Shango	KLPN001.0321.00153.P002_00209	KLPN001.0321.00153.P002_00211	KLPN001.0321.00153.P002_00209,KLPN001.0321.00153.P002_00210,KLPN001.0321.00153.P002_00211	3	Shango__SngC,Shango__SngB,Shango__SngA
KLPN001.0321.00154.C001_Mokosh_TypeII_142	Mokosh	Mokosh_TypeII	KLPN001.0321.00154.C001_04391	KLPN001.0321.00154.C001_04391	KLPN001.0321.00154.C001_04391	1	Mokosh_TypeII__MkoC
KLPN001.0321.00154.P002_Mok_Hok_Sok_764	Mok_Hok_Sok	Mok_Hok_Sok	KLPN001.0321.00154.P002_00079	KLPN001.0321.00154.P002_00079	KLPN001.0321.00154.P002_00079	1	Mok_Hok_Sok__Hok
KLPN001.0321.00154.P002_Shango_765	Shango	Shango	KLPN001.0321.00154.P002_00135	KLPN001.0321.00154.P002_00137	KLPN001.0321.00154.P002_00135,KLPN001.0321.00154.P002_00136,KLPN001.0321.00154.P002_00137	3	Shango__SngC,Shango__SngB,Shango__SngA
KLPN001.0321.00155.C001_Hachiman_143	Hachiman	Hachiman	KLPN001.0321.00155.C001_01234	KLPN001.0321.00155.C001_01235	KLPN001.0321.00155.C001_01234,KLPN001.0321.00155.C001_01235	2	Hachiman__HamB,Hachiman__HamA_1
KLPN001.0321.00155.C001_PD-T7-1_144	PD-T7-1	PD-T7-1	KLPN001.0321.00155.C001_02392	KLPN001.0321.00155.C001_02392	KLPN001.0321.00155.C001_02392	1	PD-T7-1__PD-T7-1
KLPN001.0321.00155.P002_Shango_767	Shango	Shango	KLPN001.0321.00155.P002_00001	KLPN001.0321.00155.P002_00003	KLPN001.0321.00155.P002_00001,KLPN001.0321.00155.P002_00002,KLPN001.0321.00155.P002_00003	3	Shango__SngC,Shango__SngB,Shango__SngA
KLPN001.0321.00155.P002_Mok_Hok_Sok_766	Mok_Hok_Sok	Mok_Hok_Sok	KLPN001.0321.00155.P002_00300	KLPN001.0321.00155.P002_00300	KLPN001.0321.00155.P002_00300	1	Mok_Hok_Sok__Hok
KLPN001.0321.00156.C001_PD-T7-1_145	PD-T7-1	PD-T7-1	KLPN001.0321.00156.C001_02953	KLPN001.0321.00156.C001_02953	KLPN001.0321.00156.C001_02953	1	PD-T7-1__PD-T7-1
KLPN001.0321.00156.P002_Mok_Hok_Sok_768	Mok_Hok_Sok	Mok_Hok_Sok	KLPN001.0321.00156.P002_00057	KLPN001.0321.00156.P002_00057	KLPN001.0321.00156.P002_00057	1	Mok_Hok_Sok__Hok
KLPN001.0321.00156.P002_Shango_769	Shango	Shango	KLPN001.0321.00156.P002_00113	KLPN001.0321.00156.P002_00115	KLPN001.0321.00156.P002_00113,KLPN001.0321.00156.P002_00114,KLPN001.0321.00156.P002_00115	3	Shango__SngC,Shango__SngB,Shango__SngA
KLPN001.0321.00156.P003_Mok_Hok_Sok_926	Mok_Hok_Sok	Mok_Hok_Sok	KLPN001.0321.00156.P003_00109	KLPN001.0321.00156.P003_00109	KLPN001.0321.00156.P003_00109	1	Mok_Hok_Sok__Hok
KLPN001.0321.00157.C001_PD-T7-1_146	PD-T7-1	PD-T7-1	KLPN001.0321.00157.C001_03400	KLPN001.0321.00157.C001_03400	KLPN001.0321.00157.C001_03400	1	PD-T7-1__PD-T7-1
KLPN001.0321.00157.P002_Mok_Hok_Sok_770	Mok_Hok_Sok	Mok_Hok_Sok	KLPN001.0321.00157.P002_00027	KLPN001.0321.00157.P002_00027	KLPN001.0321.00157.P002_00027	1	Mok_Hok_Sok__Hok
KLPN001.0321.00157.P002_Shango_771	Shango	Shango	KLPN001.0321.00157.P002_00185	KLPN001.0321.00157.P002_00187	KLPN001.0321.00157.P002_00185,KLPN001.0321.00157.P002_00186,KLPN001.0321.00157.P002_00187	3	Shango__SngA,Shango__SngB,Shango__SngC
KLPN001.0321.00158.C001_Mokosh_TypeI_147	Mokosh	Mokosh_TypeI	KLPN001.0321.00158.C001_00227	KLPN001.0321.00158.C001_00228	KLPN001.0321.00158.C001_00227,KLPN001.0321.00158.C001_00228	2	Mokosh_TypeI__MkoA2,Mokosh_TypeI__MkoB2
KLPN001.0321.00159.P002_Mok_Hok_Sok_1128	Mok_Hok_Sok	Mok_Hok_Sok	KLPN001.0321.00159.P002_00129	KLPN001.0321.00159.P002_00129	KLPN001.0321.00159.P002_00129	1	Mok_Hok_Sok__Hok
KLPN001.0321.00160.C001_PD-T7-1_149	PD-T7-1	PD-T7-1	KLPN001.0321.00160.C001_00206	KLPN001.0321.00160.C001_00206	KLPN001.0321.00160.C001_00206	1	PD-T7-1__PD-T7-1
KLPN001.0321.00160.C001_Hachiman_148	Hachiman	Hachiman	KLPN001.0321.00160.C001_01165	KLPN001.0321.00160.C001_01166	KLPN001.0321.00160.C001_01165,KLPN001.0321.00160.C001_01166	2	Hachiman__HamA_1,Hachiman__HamB
KLPN001.0321.00160.C001_RosmerTA_150	RosmerTA	RosmerTA	KLPN001.0321.00160.C001_01169	KLPN001.0321.00160.C001_01172	KLPN001.0321.00160.C001_01169,KLPN001.0321.00160.C001_01171,KLPN001.0321.00160.C001_01172	3	RosmerTA__RmrA_2677172838,RosmerTA__RmrA_2585209417,RosmerTA__RmrT_2585209417
KLPN001.0321.00160.C001_Zorya_TypeI_151	Zorya	Zorya_TypeI	KLPN001.0321.00160.C001_01190	KLPN001.0321.00160.C001_01193	KLPN001.0321.00160.C001_01190,KLPN001.0321.00160.C001_01191,KLPN001.0321.00160.C001_01192,KLPN001.0321.00160.C001_01193	4	Zorya_TypeI__ZorD,Zorya_TypeI__ZorC,Zorya__ZorB,Zorya__ZorA
KLPN001.0321.00160.P002_Mok_Hok_Sok_1129	Mok_Hok_Sok	Mok_Hok_Sok	KLPN001.0321.00160.P002_00132	KLPN001.0321.00160.P002_00132	KLPN001.0321.00160.P002_00132	1	Mok_Hok_Sok__Hok
KLPN001.0321.00161.C001_Hachiman_152	Hachiman	Hachiman	KLPN001.0321.00161.C001_02904	KLPN001.0321.00161.C001_02905	KLPN001.0321.00161.C001_02904,KLPN001.0321.00161.C001_02905	2	Hachiman__HamA_1,Hachiman__HamB
KLPN001.0321.00161.C001_RosmerTA_153	RosmerTA	RosmerTA	KLPN001.0321.00161.C001_02908	KLPN001.0321.00161.C001_02911	KLPN001.0321.00161.C001_02908,KLPN001.0321.00161.C001_02910,KLPN001.0321.00161.C001_02911	3	RosmerTA__RmrA_2677172838,RosmerTA__RmrA_2585209417,RosmerTA__RmrT_2585209417
KLPN001.0321.00161.C001_Zorya_TypeI_154	Zorya	Zorya_TypeI	KLPN001.0321.00161.C001_02929	KLPN001.0321.00161.C001_02932	KLPN001.0321.00161.C001_02929,KLPN001.0321.00161.C001_02930,KLPN001.0321.00161.C001_02931,KLPN001.0321.00161.C001_02932	4	Zorya_TypeI__ZorD,Zorya_TypeI__ZorC,Zorya__ZorB,Zorya__ZorA
KLPN001.0321.00161.P003_Mok_Hok_Sok_1130	Mok_Hok_Sok	Mok_Hok_Sok	KLPN001.0321.00161.P003_00070	KLPN001.0321.00161.P003_00070	KLPN001.0321.00161.P003_00070	1	Mok_Hok_Sok__Hok
KLPN001.0321.00162.P002_Mok_Hok_Sok_1131	Mok_Hok_Sok	Mok_Hok_Sok	KLPN001.0321.00162.P002_00061	KLPN001.0321.00162.P002_00061	KLPN001.0321.00162.P002_00061	1	Mok_Hok_Sok__Hok
KLPN001.0321.00163.C001_PD-T7-1_155	PD-T7-1	PD-T7-1	KLPN001.0321.00163.C001_00774	KLPN001.0321.00163.C001_00774	KLPN001.0321.00163.C001_00774	1	PD-T7-1__PD-T7-1
KLPN001.0321.00163.P002_Mok_Hok_Sok_772	Mok_Hok_Sok	Mok_Hok_Sok	KLPN001.0321.00163.P002_00124	KLPN001.0321.00163.P002_00124	KLPN001.0321.00163.P002_00124	1	Mok_Hok_Sok__Hok
KLPN001.0321.00163.P002_Shango_773	Shango	Shango	KLPN001.0321.00163.P002_00180	KLPN001.0321.00163.P002_00182	KLPN001.0321.00163.P002_00180,KLPN001.0321.00163.P002_00181,KLPN001.0321.00163.P002_00182	3	Shango__SngC,Shango__SngB,Shango__SngA
KLPN001.0321.00164.C001_PD-T7-1_156	PD-T7-1	PD-T7-1	KLPN001.0321.00164.C001_00773	KLPN001.0321.00164.C001_00773	KLPN001.0321.00164.C001_00773	1	PD-T7-1__PD-T7-1
KLPN001.0321.00164.P003_Mok_Hok_Sok_1132	Mok_Hok_Sok	Mok_Hok_Sok	KLPN001.0321.00164.P003_00072	KLPN001.0321.00164.P003_00072	KLPN001.0321.00164.P003_00072	1	Mok_Hok_Sok__Hok
KLPN001.0321.00164.P003_Mok_Hok_Sok_1133	Mok_Hok_Sok	Mok_Hok_Sok	KLPN001.0321.00164.P003_00176	KLPN001.0321.00164.P003_00176	KLPN001.0321.00164.P003_00176	1	Mok_Hok_Sok__Hok
KLPN001.0321.00165.C001_PD-T7-1_157	PD-T7-1	PD-T7-1	KLPN001.0321.00165.C001_00829	KLPN001.0321.00165.C001_00829	KLPN001.0321.00165.C001_00829	1	PD-T7-1__PD-T7-1
KLPN001.0321.00165.P002_Mok_Hok_Sok_1134	Mok_Hok_Sok	Mok_Hok_Sok	KLPN001.0321.00165.P002_00156	KLPN001.0321.00165.P002_00156	KLPN001.0321.00165.P002_00156	1	Mok_Hok_Sok__Hok
KLPN001.0321.00166.C001_PD-T7-1_158	PD-T7-1	PD-T7-1	KLPN001.0321.00166.C001_00857	KLPN001.0321.00166.C001_00857	KLPN001.0321.00166.C001_00857	1	PD-T7-1__PD-T7-1
KLPN001.0321.00166.P002_Mok_Hok_Sok_927	Mok_Hok_Sok	Mok_Hok_Sok	KLPN001.0321.00166.P002_00052	KLPN001.0321.00166.P002_00052	KLPN001.0321.00166.P002_00052	1	Mok_Hok_Sok__Hok
KLPN001.0321.00167.C001_Zorya_TypeI_162	Zorya	Zorya_TypeI	KLPN001.0321.00167.C001_01596	KLPN001.0321.00167.C001_01599	KLPN001.0321.00167.C001_01596,KLPN001.0321.00167.C001_01597,KLPN001.0321.00167.C001_01598,KLPN001.0321.00167.C001_01599	4	Zorya__ZorA,Zorya__ZorB,Zorya_TypeI__ZorC,Zorya_TypeI__ZorD
KLPN001.0321.00167.C001_RosmerTA_161	RosmerTA	RosmerTA	KLPN001.0321.00167.C001_01617	KLPN001.0321.00167.C001_01620	KLPN001.0321.00167.C001_01617,KLPN001.0321.00167.C001_01618,KLPN001.0321.00167.C001_01620	3	RosmerTA__RmrT_2585209417,RosmerTA__RmrA_2585209417,RosmerTA__RmrA_2677172838
KLPN001.0321.00167.C001_Hachiman_159	Hachiman	Hachiman	KLPN001.0321.00167.C001_01623	KLPN001.0321.00167.C001_01624	KLPN001.0321.00167.C001_01623,KLPN001.0321.00167.C001_01624	2	Hachiman__HamB,Hachiman__HamA_1
KLPN001.0321.00167.C001_PD-T7-1_160	PD-T7-1	PD-T7-1	KLPN001.0321.00167.C001_02591	KLPN001.0321.00167.C001_02591	KLPN001.0321.00167.C001_02591	1	PD-T7-1__PD-T7-1
KLPN001.0321.00167.P002_Mok_Hok_Sok_1135	Mok_Hok_Sok	Mok_Hok_Sok	KLPN001.0321.00167.P002_00065	KLPN001.0321.00167.P002_00065	KLPN001.0321.00167.P002_00065	1	Mok_Hok_Sok__Hok
KLPN001.0321.00168.C001_Hachiman_163	Hachiman	Hachiman	KLPN001.0321.00168.C001_01008	KLPN001.0321.00168.C001_01009	KLPN001.0321.00168.C001_01008,KLPN001.0321.00168.C001_01009	2	Hachiman__HamB,Hachiman__HamA_1
KLPN001.0321.00168.C001_Zorya_TypeI_164	Zorya	Zorya_TypeI	KLPN001.0321.00168.C001_03795	KLPN001.0321.00168.C001_03798	KLPN001.0321.00168.C001_03795,KLPN001.0321.00168.C001_03796,KLPN001.0321.00168.C001_03797,KLPN001.0321.00168.C001_03798	4	Zorya__ZorA,Zorya__ZorB,Zorya_TypeI__ZorC,Zorya_TypeI__ZorD
KLPN001.0321.00168.P002_Mok_Hok_Sok_928	Mok_Hok_Sok	Mok_Hok_Sok	KLPN001.0321.00168.P002_00086	KLPN001.0321.00168.P002_00086	KLPN001.0321.00168.P002_00086	1	Mok_Hok_Sok__Hok
KLPN001.0321.00168.P003_Mok_Hok_Sok_987	Mok_Hok_Sok	Mok_Hok_Sok	KLPN001.0321.00168.P003_00057	KLPN001.0321.00168.P003_00057	KLPN001.0321.00168.P003_00057	1	Mok_Hok_Sok__Hok
KLPN001.0321.00169.P002_Mok_Hok_Sok_988	Mok_Hok_Sok	Mok_Hok_Sok	KLPN001.0321.00169.P002_00067	KLPN001.0321.00169.P002_00067	KLPN001.0321.00169.P002_00067	1	Mok_Hok_Sok__Hok
KLPN001.0321.00170.P002_Mok_Hok_Sok_1136	Mok_Hok_Sok	Mok_Hok_Sok	KLPN001.0321.00170.P002_00115	KLPN001.0321.00170.P002_00115	KLPN001.0321.00170.P002_00115	1	Mok_Hok_Sok__Hok
KLPN001.0321.00172.C001_PD-T7-1_165	PD-T7-1	PD-T7-1	KLPN001.0321.00172.C001_05233	KLPN001.0321.00172.C001_05233	KLPN001.0321.00172.C001_05233	1	PD-T7-1__PD-T7-1
KLPN001.0321.00172.P003_Mok_Hok_Sok_1137	Mok_Hok_Sok	Mok_Hok_Sok	KLPN001.0321.00172.P003_00149	KLPN001.0321.00172.P003_00149	KLPN001.0321.00172.P003_00149	1	Mok_Hok_Sok__Hok
KLPN001.0321.00173.C001_PD-T7-1_166	PD-T7-1	PD-T7-1	KLPN001.0321.00173.C001_00773	KLPN001.0321.00173.C001_00773	KLPN001.0321.00173.C001_00773	1	PD-T7-1__PD-T7-1
KLPN001.0321.00173.P002_Mok_Hok_Sok_774	Mok_Hok_Sok	Mok_Hok_Sok	KLPN001.0321.00173.P002_00009	KLPN001.0321.00173.P002_00009	KLPN001.0321.00173.P002_00009	1	Mok_Hok_Sok__Hok
KLPN001.0321.00173.P002_Shango_775	Shango	Shango	KLPN001.0321.00173.P002_00167	KLPN001.0321.00173.P002_00169	KLPN001.0321.00173.P002_00167,KLPN001.0321.00173.P002_00168,KLPN001.0321.00173.P002_00169	3	Shango__SngA,Shango__SngB,Shango__SngC
KLPN001.0321.00174.C001_PD-T7-1_168	PD-T7-1	PD-T7-1	KLPN001.0321.00174.C001_02257	KLPN001.0321.00174.C001_02257	KLPN001.0321.00174.C001_02257	1	PD-T7-1__PD-T7-1
KLPN001.0321.00174.C001_Hachiman_167	Hachiman	Hachiman	KLPN001.0321.00174.C001_04342	KLPN001.0321.00174.C001_04343	KLPN001.0321.00174.C001_04342,KLPN001.0321.00174.C001_04343	2	Hachiman__HamA_1,Hachiman__HamB
KLPN001.0321.00174.C001_RosmerTA_169	RosmerTA	RosmerTA	KLPN001.0321.00174.C001_04346	KLPN001.0321.00174.C001_04349	KLPN001.0321.00174.C001_04346,KLPN001.0321.00174.C001_04348,KLPN001.0321.00174.C001_04349	3	RosmerTA__RmrA_2677172838,RosmerTA__RmrA_2585209417,RosmerTA__RmrT_2585209417
KLPN001.0321.00174.C001_Zorya_TypeI_170	Zorya	Zorya_TypeI	KLPN001.0321.00174.C001_04367	KLPN001.0321.00174.C001_04370	KLPN001.0321.00174.C001_04367,KLPN001.0321.00174.C001_04368,KLPN001.0321.00174.C001_04369,KLPN001.0321.00174.C001_04370	4	Zorya_TypeI__ZorD,Zorya_TypeI__ZorC,Zorya__ZorB,Zorya__ZorA
KLPN001.0321.00174.P002_Shango_777	Shango	Shango	KLPN001.0321.00174.P002_00010	KLPN001.0321.00174.P002_00012	KLPN001.0321.00174.P002_00010,KLPN001.0321.00174.P002_00011,KLPN001.0321.00174.P002_00012	3	Shango__SngC,Shango__SngB,Shango__SngA
KLPN001.0321.00174.P002_Mok_Hok_Sok_776	Mok_Hok_Sok	Mok_Hok_Sok	KLPN001.0321.00174.P002_00148	KLPN001.0321.00174.P002_00148	KLPN001.0321.00174.P002_00148	1	Mok_Hok_Sok__Hok
KLPN001.0321.00175.C001_Shango_171	Shango	Shango	KLPN001.0321.00175.C001_04446	KLPN001.0321.00175.C001_04448	KLPN001.0321.00175.C001_04446,KLPN001.0321.00175.C001_04447,KLPN001.0321.00175.C001_04448	3	Shango__SngC,Shango__SngB,Shango__SngA
KLPN001.0321.00176.P002_Mok_Hok_Sok_1138	Mok_Hok_Sok	Mok_Hok_Sok	KLPN001.0321.00176.P002_00102	KLPN001.0321.00176.P002_00102	KLPN001.0321.00176.P002_00102	1	Mok_Hok_Sok__Hok
KLPN001.0321.00177.P002_Mok_Hok_Sok_989	Mok_Hok_Sok	Mok_Hok_Sok	KLPN001.0321.00177.P002_00186	KLPN001.0321.00177.P002_00186	KLPN001.0321.00177.P002_00186	1	Mok_Hok_Sok__Hok
KLPN001.0321.00178.P002_Mok_Hok_Sok_990	Mok_Hok_Sok	Mok_Hok_Sok	KLPN001.0321.00178.P002_00213	KLPN001.0321.00178.P002_00213	KLPN001.0321.00178.P002_00213	1	Mok_Hok_Sok__Hok
KLPN001.0321.00179.C001_Dpd_172	Dpd	Dpd	KLPN001.0321.00179.C001_04460	KLPN001.0321.00179.C001_04471	KLPN001.0321.00179.C001_04460,KLPN001.0321.00179.C001_04461,KLPN001.0321.00179.C001_04462,KLPN001.0321.00179.C001_04463,KLPN001.0321.00179.C001_04464,KLPN001.0321.00179.C001_04465,KLPN001.0321.00179.C001_04466,KLPN001.0321.00179.C001_04467,KLPN001.0321.00179.C001_04468,KLPN001.0321.00179.C001_04469,KLPN001.0321.00179.C001_04470,KLPN001.0321.00179.C001_04471	12	Dpd__QueD,Dpd__DpdD,Dpd__DpdK,Dpd__DpdJ,Dpd__DpdI,Dpd__DpdH,Dpd__DpdG,Dpd__DpdF,Dpd__DpdE,Dpd__DpdB,Dpd__DpdA,Dpd__DpdC
KLPN001.0321.00181.C001_PD-T7-1_173	PD-T7-1	PD-T7-1	KLPN001.0321.00181.C001_05233	KLPN001.0321.00181.C001_05233	KLPN001.0321.00181.C001_05233	1	PD-T7-1__PD-T7-1
KLPN001.0321.00181.P002_Mok_Hok_Sok_929	Mok_Hok_Sok	Mok_Hok_Sok	KLPN001.0321.00181.P002_00019	KLPN001.0321.00181.P002_00019	KLPN001.0321.00181.P002_00019	1	Mok_Hok_Sok__Hok
KLPN001.0321.00181.P004_Mok_Hok_Sok_1139	Mok_Hok_Sok	Mok_Hok_Sok	KLPN001.0321.00181.P004_00029	KLPN001.0321.00181.P004_00029	KLPN001.0321.00181.P004_00029	1	Mok_Hok_Sok__Hok
KLPN001.0321.00183.P003_Mok_Hok_Sok_991	Mok_Hok_Sok	Mok_Hok_Sok	KLPN001.0321.00183.P003_00184	KLPN001.0321.00183.P003_00184	KLPN001.0321.00183.P003_00184	1	Mok_Hok_Sok__Hok
KLPN001.0321.00184.C001_PD-T7-1_174	PD-T7-1	PD-T7-1	KLPN001.0321.00184.C001_00782	KLPN001.0321.00184.C001_00782	KLPN001.0321.00184.C001_00782	1	PD-T7-1__PD-T7-1
KLPN001.0321.00184.P002_Mok_Hok_Sok_965	Mok_Hok_Sok	Mok_Hok_Sok	KLPN001.0321.00184.P002_00083	KLPN001.0321.00184.P002_00083	KLPN001.0321.00184.P002_00083	1	Mok_Hok_Sok__Hok
KLPN001.0321.00185.C001_Zorya_TypeI_175	Zorya	Zorya_TypeI	KLPN001.0321.00185.C001_02064	KLPN001.0321.00185.C001_02066	KLPN001.0321.00185.C001_02064,KLPN001.0321.00185.C001_02065,KLPN001.0321.00185.C001_02066	3	Zorya_TypeI__ZorC,Zorya__ZorB,Zorya__ZorA
KLPN001.0321.00185.P002_Mok_Hok_Sok_930	Mok_Hok_Sok	Mok_Hok_Sok	KLPN001.0321.00185.P002_00327	KLPN001.0321.00185.P002_00327	KLPN001.0321.00185.P002_00327	1	Mok_Hok_Sok__Hok
KLPN001.0321.00185.P003_Mok_Hok_Sok_992	Mok_Hok_Sok	Mok_Hok_Sok	KLPN001.0321.00185.P003_00041	KLPN001.0321.00185.P003_00041	KLPN001.0321.00185.P003_00041	1	Mok_Hok_Sok__Hok
KLPN001.0321.00186.C001_PD-T7-1_176	PD-T7-1	PD-T7-1	KLPN001.0321.00186.C001_01051	KLPN001.0321.00186.C001_01051	KLPN001.0321.00186.C001_01051	1	PD-T7-1__PD-T7-1
KLPN001.0321.00186.P002_Mok_Hok_Sok_778	Mok_Hok_Sok	Mok_Hok_Sok	KLPN001.0321.00186.P002_00133	KLPN001.0321.00186.P002_00133	KLPN001.0321.00186.P002_00133	1	Mok_Hok_Sok__Hok
KLPN001.0321.00186.P002_Shango_779	Shango	Shango	KLPN001.0321.00186.P002_00189	KLPN001.0321.00186.P002_00191	KLPN001.0321.00186.P002_00189,KLPN001.0321.00186.P002_00190,KLPN001.0321.00186.P002_00191	3	Shango__SngC,Shango__SngB,Shango__SngA
KLPN001.0321.00187.C001_PD-T7-1_177	PD-T7-1	PD-T7-1	KLPN001.0321.00187.C001_00778	KLPN001.0321.00187.C001_00778	KLPN001.0321.00187.C001_00778	1	PD-T7-1__PD-T7-1
KLPN001.0321.00187.P002_Mok_Hok_Sok_1140	Mok_Hok_Sok	Mok_Hok_Sok	KLPN001.0321.00187.P002_00050	KLPN001.0321.00187.P002_00050	KLPN001.0321.00187.P002_00050	1	Mok_Hok_Sok__Hok
KLPN001.0321.00187.P002_Mok_Hok_Sok_1141	Mok_Hok_Sok	Mok_Hok_Sok	KLPN001.0321.00187.P002_00152	KLPN001.0321.00187.P002_00152	KLPN001.0321.00187.P002_00152	1	Mok_Hok_Sok__Hok
KLPN001.0321.00188.C001_RosmerTA_178	RosmerTA	RosmerTA	KLPN001.0321.00188.C001_02245	KLPN001.0321.00188.C001_02246	KLPN001.0321.00188.C001_02245,KLPN001.0321.00188.C001_02246	2	RosmerTA__RmrA_2585209417,RosmerTA__RmrT_2585209417
KLPN001.0321.00188.P003_Shango_899	Shango	Shango	KLPN001.0321.00188.P003_00003	KLPN001.0321.00188.P003_00004	KLPN001.0321.00188.P003_00003,KLPN001.0321.00188.P003_00004	2	Shango__SngA,Shango__SngB
KLPN001.0321.00188.P003_Mok_Hok_Sok_898	Mok_Hok_Sok	Mok_Hok_Sok	KLPN001.0321.00188.P003_00061	KLPN001.0321.00188.P003_00061	KLPN001.0321.00188.P003_00061	1	Mok_Hok_Sok__Hok
KLPN001.0321.00188.P005_Mok_Hok_Sok_931	Mok_Hok_Sok	Mok_Hok_Sok	KLPN001.0321.00188.P005_00021	KLPN001.0321.00188.P005_00021	KLPN001.0321.00188.P005_00021	1	Mok_Hok_Sok__Hok
KLPN001.0321.00189.C001_PD-T7-1_179	PD-T7-1	PD-T7-1	KLPN001.0321.00189.C001_01404	KLPN001.0321.00189.C001_01404	KLPN001.0321.00189.C001_01404	1	PD-T7-1__PD-T7-1
KLPN001.0321.00189.P004_Mok_Hok_Sok_1142	Mok_Hok_Sok	Mok_Hok_Sok	KLPN001.0321.00189.P004_00072	KLPN001.0321.00189.P004_00072	KLPN001.0321.00189.P004_00072	1	Mok_Hok_Sok__Hok
KLPN001.0321.00190.P002_Mok_Hok_Sok_1143	Mok_Hok_Sok	Mok_Hok_Sok	KLPN001.0321.00190.P002_00183	KLPN001.0321.00190.P002_00184	KLPN001.0321.00190.P002_00183,KLPN001.0321.00190.P002_00184	2	Mok_Hok_Sok__Hok,Mok_Hok_Sok__Hok
KLPN001.0321.00191.C001_Shango_181	Shango	Shango	KLPN001.0321.00191.C001_03451	KLPN001.0321.00191.C001_03453	KLPN001.0321.00191.C001_03451,KLPN001.0321.00191.C001_03452,KLPN001.0321.00191.C001_03453	3	Shango__SngA,Shango__SngB,Shango__SngC
KLPN001.0321.00191.C001_PD-T7-4_180	PD-T7-4	PD-T7-4	KLPN001.0321.00191.C001_04928	KLPN001.0321.00191.C001_04928	KLPN001.0321.00191.C001_04928	1	PD-T7-4__PD-T7-4
KLPN001.0321.00191.P002_Mok_Hok_Sok_1144	Mok_Hok_Sok	Mok_Hok_Sok	KLPN001.0321.00191.P002_00145	KLPN001.0321.00191.P002_00145	KLPN001.0321.00191.P002_00145	1	Mok_Hok_Sok__Hok
KLPN001.0321.00191.P005_Mok_Hok_Sok_1145	Mok_Hok_Sok	Mok_Hok_Sok	KLPN001.0321.00191.P005_00037	KLPN001.0321.00191.P005_00037	KLPN001.0321.00191.P005_00037	1	Mok_Hok_Sok__Hok
KLPN001.0321.00194.C001_Shango_182	Shango	Shango	KLPN001.0321.00194.C001_01173	KLPN001.0321.00194.C001_01175	KLPN001.0321.00194.C001_01173,KLPN001.0321.00194.C001_01174,KLPN001.0321.00194.C001_01175	3	Shango__SngA,Shango__SngB,Shango__SngC
KLPN001.0321.00194.P002_Mok_Hok_Sok_1146	Mok_Hok_Sok	Mok_Hok_Sok	KLPN001.0321.00194.P002_00127	KLPN001.0321.00194.P002_00127	KLPN001.0321.00194.P002_00127	1	Mok_Hok_Sok__Hok
KLPN001.0321.00195.C001_PD-T7-1_183	PD-T7-1	PD-T7-1	KLPN001.0321.00195.C001_02188	KLPN001.0321.00195.C001_02188	KLPN001.0321.00195.C001_02188	1	PD-T7-1__PD-T7-1
KLPN001.0321.00197.C001_PD-T7-4_184	PD-T7-4	PD-T7-4	KLPN001.0321.00197.C001_00838	KLPN001.0321.00197.C001_00838	KLPN001.0321.00197.C001_00838	1	PD-T7-4__PD-T7-4
KLPN001.0321.00197.P002_Mok_Hok_Sok_993	Mok_Hok_Sok	Mok_Hok_Sok	KLPN001.0321.00197.P002_00020	KLPN001.0321.00197.P002_00020	KLPN001.0321.00197.P002_00020	1	Mok_Hok_Sok__Hok
KLPN001.0321.00198.P002_Shango_186	Shango	Shango	KLPN001.0321.00198.P002_00035	KLPN001.0321.00198.P002_00037	KLPN001.0321.00198.P002_00035,KLPN001.0321.00198.P002_00036,KLPN001.0321.00198.P002_00037	3	Shango__SngA,Shango__SngB,Shango__SngC
KLPN001.0321.00198.P002_Mok_Hok_Sok_185	Mok_Hok_Sok	Mok_Hok_Sok	KLPN001.0321.00198.P002_00138	KLPN001.0321.00198.P002_00138	KLPN001.0321.00198.P002_00138	1	Mok_Hok_Sok__Hok
KLPN001.0321.00199.P002_Mok_Hok_Sok_1147	Mok_Hok_Sok	Mok_Hok_Sok	KLPN001.0321.00199.P002_00071	KLPN001.0321.00199.P002_00071	KLPN001.0321.00199.P002_00071	1	Mok_Hok_Sok__Hok
KLPN001.0321.00200.C001_PD-T7-1_187	PD-T7-1	PD-T7-1	KLPN001.0321.00200.C001_04731	KLPN001.0321.00200.C001_04731	KLPN001.0321.00200.C001_04731	1	PD-T7-1__PD-T7-1
KLPN001.0321.00201.C001_Menshen_189	Menshen	Menshen	KLPN001.0321.00201.C001_00797	KLPN001.0321.00201.C001_00799	KLPN001.0321.00201.C001_00797,KLPN001.0321.00201.C001_00798,KLPN001.0321.00201.C001_00799	3	Menshen__NsnC_2660358384,Menshen__NsnB,Menshen__NsnA
KLPN001.0321.00201.C001_Hachiman_188	Hachiman	Hachiman	KLPN001.0321.00201.C001_03056	KLPN001.0321.00201.C001_03057	KLPN001.0321.00201.C001_03056,KLPN001.0321.00201.C001_03057	2	Hachiman__HamB,Hachiman__HamA_1
KLPN001.0321.00202.P002_Mok_Hok_Sok_994	Mok_Hok_Sok	Mok_Hok_Sok	KLPN001.0321.00202.P002_00215	KLPN001.0321.00202.P002_00215	KLPN001.0321.00202.P002_00215	1	Mok_Hok_Sok__Hok
KLPN001.0321.00203.P002_Mok_Hok_Sok_1148	Mok_Hok_Sok	Mok_Hok_Sok	KLPN001.0321.00203.P002_00035	KLPN001.0321.00203.P002_00035	KLPN001.0321.00203.P002_00035	1	Mok_Hok_Sok__Hok
KLPN001.0321.00204.C001_PD-T7-1_190	PD-T7-1	PD-T7-1	KLPN001.0321.00204.C001_01124	KLPN001.0321.00204.C001_01124	KLPN001.0321.00204.C001_01124	1	PD-T7-1__PD-T7-1
KLPN001.0321.00204.P002_Mok_Hok_Sok_932	Mok_Hok_Sok	Mok_Hok_Sok	KLPN001.0321.00204.P002_00299	KLPN001.0321.00204.P002_00299	KLPN001.0321.00204.P002_00299	1	Mok_Hok_Sok__Hok
KLPN001.0321.00204.P003_Mok_Hok_Sok_780	Mok_Hok_Sok	Mok_Hok_Sok	KLPN001.0321.00204.P003_00050	KLPN001.0321.00204.P003_00050	KLPN001.0321.00204.P003_00050	1	Mok_Hok_Sok__Hok
KLPN001.0321.00204.P003_Shango_781	Shango	Shango	KLPN001.0321.00204.P003_00157	KLPN001.0321.00204.P003_00159	KLPN001.0321.00204.P003_00157,KLPN001.0321.00204.P003_00158,KLPN001.0321.00204.P003_00159	3	Shango__SngA,Shango__SngB,Shango__SngC
KLPN001.0321.00205.P002_Mok_Hok_Sok_933	Mok_Hok_Sok	Mok_Hok_Sok	KLPN001.0321.00205.P002_00021	KLPN001.0321.00205.P002_00021	KLPN001.0321.00205.P002_00021	1	Mok_Hok_Sok__Hok
KLPN001.0321.00205.P004_Mok_Hok_Sok_1149	Mok_Hok_Sok	Mok_Hok_Sok	KLPN001.0321.00205.P004_00002	KLPN001.0321.00205.P004_00002	KLPN001.0321.00205.P004_00002	1	Mok_Hok_Sok__Hok
KLPN001.0321.00206.C001_Zorya_TypeI_191	Zorya	Zorya_TypeI	KLPN001.0321.00206.C001_03776	KLPN001.0321.00206.C001_03779	KLPN001.0321.00206.C001_03776,KLPN001.0321.00206.C001_03777,KLPN001.0321.00206.C001_03778,KLPN001.0321.00206.C001_03779	4	Zorya_TypeI__ZorD,Zorya_TypeI__ZorC,Zorya__ZorB,Zorya__ZorA
KLPN001.0321.00206.P002_Mok_Hok_Sok_934	Mok_Hok_Sok	Mok_Hok_Sok	KLPN001.0321.00206.P002_00009	KLPN001.0321.00206.P002_00009	KLPN001.0321.00206.P002_00009	1	Mok_Hok_Sok__Hok
KLPN001.0321.00206.P003_Mok_Hok_Sok_995	Mok_Hok_Sok	Mok_Hok_Sok	KLPN001.0321.00206.P003_00080	KLPN001.0321.00206.P003_00080	KLPN001.0321.00206.P003_00080	1	Mok_Hok_Sok__Hok
KLPN001.0321.00207.C001_Hachiman_192	Hachiman	Hachiman	KLPN001.0321.00207.C001_01472	KLPN001.0321.00207.C001_01473	KLPN001.0321.00207.C001_01472,KLPN001.0321.00207.C001_01473	2	Hachiman__HamA_1,Hachiman__HamB
KLPN001.0321.00207.C001_Zorya_TypeI_193	Zorya	Zorya_TypeI	KLPN001.0321.00207.C001_03912	KLPN001.0321.00207.C001_03915	KLPN001.0321.00207.C001_03912,KLPN001.0321.00207.C001_03913,KLPN001.0321.00207.C001_03914,KLPN001.0321.00207.C001_03915	4	Zorya_TypeI__ZorD,Zorya_TypeI__ZorC,Zorya__ZorB,Zorya__ZorA
KLPN001.0321.00207.P002_Mok_Hok_Sok_996	Mok_Hok_Sok	Mok_Hok_Sok	KLPN001.0321.00207.P002_00083	KLPN001.0321.00207.P002_00083	KLPN001.0321.00207.P002_00083	1	Mok_Hok_Sok__Hok
KLPN001.0321.00208.C001_Hachiman_194	Hachiman	Hachiman	KLPN001.0321.00208.C001_01472	KLPN001.0321.00208.C001_01473	KLPN001.0321.00208.C001_01472,KLPN001.0321.00208.C001_01473	2	Hachiman__HamA_1,Hachiman__HamB
KLPN001.0321.00208.C001_Zorya_TypeI_195	Zorya	Zorya_TypeI	KLPN001.0321.00208.C001_03912	KLPN001.0321.00208.C001_03915	KLPN001.0321.00208.C001_03912,KLPN001.0321.00208.C001_03913,KLPN001.0321.00208.C001_03914,KLPN001.0321.00208.C001_03915	4	Zorya_TypeI__ZorD,Zorya_TypeI__ZorC,Zorya__ZorB,Zorya__ZorA
KLPN001.0321.00208.P002_Mok_Hok_Sok_997	Mok_Hok_Sok	Mok_Hok_Sok	KLPN001.0321.00208.P002_00080	KLPN001.0321.00208.P002_00080	KLPN001.0321.00208.P002_00080	1	Mok_Hok_Sok__Hok
KLPN001.0321.00209.C001_PD-T7-1_196	PD-T7-1	PD-T7-1	KLPN001.0321.00209.C001_00780	KLPN001.0321.00209.C001_00780	KLPN001.0321.00209.C001_00780	1	PD-T7-1__PD-T7-1
KLPN001.0321.00209.P003_Mok_Hok_Sok_1150	Mok_Hok_Sok	Mok_Hok_Sok	KLPN001.0321.00209.P003_00109	KLPN001.0321.00209.P003_00109	KLPN001.0321.00209.P003_00109	1	Mok_Hok_Sok__Hok
KLPN001.0321.00209.P004_Mok_Hok_Sok_1151	Mok_Hok_Sok	Mok_Hok_Sok	KLPN001.0321.00209.P004_00074	KLPN001.0321.00209.P004_00074	KLPN001.0321.00209.P004_00074	1	Mok_Hok_Sok__Hok
KLPN001.0321.00210.C001_RosmerTA_1	RosmerTA	RosmerTA	KLPN001.0321.00210.C001_01192	KLPN001.0321.00210.C001_01193	KLPN001.0321.00210.C001_01192,KLPN001.0321.00210.C001_01193	2	RosmerTA__RmrT_2662548665,RosmerTA__RmrA_2662548665
KLPN001.0321.00210.P002_Mok_Hok_Sok_935	Mok_Hok_Sok	Mok_Hok_Sok	KLPN001.0321.00210.P002_00176	KLPN001.0321.00210.P002_00176	KLPN001.0321.00210.P002_00176	1	Mok_Hok_Sok__Hok
KLPN001.0321.00211.C001_Shango_197	Shango	Shango	KLPN001.0321.00211.C001_04557	KLPN001.0321.00211.C001_04559	KLPN001.0321.00211.C001_04557,KLPN001.0321.00211.C001_04558,KLPN001.0321.00211.C001_04559	3	Shango__SngC,Shango__SngB,Shango__SngA
KLPN001.0321.00211.P002_Mok_Hok_Sok_998	Mok_Hok_Sok	Mok_Hok_Sok	KLPN001.0321.00211.P002_00111	KLPN001.0321.00211.P002_00111	KLPN001.0321.00211.P002_00111	1	Mok_Hok_Sok__Hok
KLPN001.0321.00212.C001_Shango_198	Shango	Shango	KLPN001.0321.00212.C001_04551	KLPN001.0321.00212.C001_04553	KLPN001.0321.00212.C001_04551,KLPN001.0321.00212.C001_04552,KLPN001.0321.00212.C001_04553	3	Shango__SngC,Shango__SngB,Shango__SngA
KLPN001.0321.00212.P002_Mok_Hok_Sok_999	Mok_Hok_Sok	Mok_Hok_Sok	KLPN001.0321.00212.P002_00137	KLPN001.0321.00212.P002_00137	KLPN001.0321.00212.P002_00137	1	Mok_Hok_Sok__Hok
KLPN001.0321.00213.C001_Shango_199	Shango	Shango	KLPN001.0321.00213.C001_04556	KLPN001.0321.00213.C001_04558	KLPN001.0321.00213.C001_04556,KLPN001.0321.00213.C001_04557,KLPN001.0321.00213.C001_04558	3	Shango__SngC,Shango__SngB,Shango__SngA
KLPN001.0321.00213.P002_Mok_Hok_Sok_1000	Mok_Hok_Sok	Mok_Hok_Sok	KLPN001.0321.00213.P002_00080	KLPN001.0321.00213.P002_00080	KLPN001.0321.00213.P002_00080	1	Mok_Hok_Sok__Hok
KLPN001.0321.00214.C001_Shango_200	Shango	Shango	KLPN001.0321.00214.C001_04557	KLPN001.0321.00214.C001_04559	KLPN001.0321.00214.C001_04557,KLPN001.0321.00214.C001_04558,KLPN001.0321.00214.C001_04559	3	Shango__SngC,Shango__SngB,Shango__SngA
KLPN001.0321.00214.P002_Mok_Hok_Sok_1001	Mok_Hok_Sok	Mok_Hok_Sok	KLPN001.0321.00214.P002_00220	KLPN001.0321.00214.P002_00220	KLPN001.0321.00214.P002_00220	1	Mok_Hok_Sok__Hok
KLPN001.0321.00215.C001_Hachiman_201	Hachiman	Hachiman	KLPN001.0321.00215.C001_00998	KLPN001.0321.00215.C001_00999	KLPN001.0321.00215.C001_00998,KLPN001.0321.00215.C001_00999	2	Hachiman__HamA_2,Hachiman__HamB
KLPN001.0321.00215.C001_Mokosh_TypeI_202	Mokosh	Mokosh_TypeI	KLPN001.0321.00215.C001_04116	KLPN001.0321.00215.C001_04117	KLPN001.0321.00215.C001_04116,KLPN001.0321.00215.C001_04117	2	Mokosh_TypeI__MkoB2,Mokosh_TypeI__MkoA2
KLPN001.0321.00215.P002_Mok_Hok_Sok_1152	Mok_Hok_Sok	Mok_Hok_Sok	KLPN001.0321.00215.P002_00376	KLPN001.0321.00215.P002_00376	KLPN001.0321.00215.P002_00376	1	Mok_Hok_Sok__Hok
KLPN001.0321.00216.P002_Mok_Hok_Sok_1153	Mok_Hok_Sok	Mok_Hok_Sok	KLPN001.0321.00216.P002_00080	KLPN001.0321.00216.P002_00080	KLPN001.0321.00216.P002_00080	1	Mok_Hok_Sok__Hok
KLPN001.0321.00216.P002_Mok_Hok_Sok_1154	Mok_Hok_Sok	Mok_Hok_Sok	KLPN001.0321.00216.P002_00113	KLPN001.0321.00216.P002_00113	KLPN001.0321.00216.P002_00113	1	Mok_Hok_Sok__Hok
KLPN001.0321.00216.P004_Mok_Hok_Sok_1155	Mok_Hok_Sok	Mok_Hok_Sok	KLPN001.0321.00216.P004_00045	KLPN001.0321.00216.P004_00045	KLPN001.0321.00216.P004_00045	1	Mok_Hok_Sok__Hok
KLPN001.0321.00216.P005_Mok_Hok_Sok_1156	Mok_Hok_Sok	Mok_Hok_Sok	KLPN001.0321.00216.P005_00045	KLPN001.0321.00216.P005_00045	KLPN001.0321.00216.P005_00045	1	Mok_Hok_Sok__Hok
KLPN001.0321.00217.P002_Mok_Hok_Sok_1157	Mok_Hok_Sok	Mok_Hok_Sok	KLPN001.0321.00217.P002_00011	KLPN001.0321.00217.P002_00011	KLPN001.0321.00217.P002_00011	1	Mok_Hok_Sok__Hok
KLPN001.0321.00218.C001_PD-T7-1_203	PD-T7-1	PD-T7-1	KLPN001.0321.00218.C001_00777	KLPN001.0321.00218.C001_00777	KLPN001.0321.00218.C001_00777	1	PD-T7-1__PD-T7-1
KLPN001.0321.00218.P002_Mok_Hok_Sok_1002	Mok_Hok_Sok	Mok_Hok_Sok	KLPN001.0321.00218.P002_00177	KLPN001.0321.00218.P002_00177	KLPN001.0321.00218.P002_00177	1	Mok_Hok_Sok__Hok
KLPN001.0321.00218.P003_Mok_Hok_Sok_1158	Mok_Hok_Sok	Mok_Hok_Sok	KLPN001.0321.00218.P003_00050	KLPN001.0321.00218.P003_00050	KLPN001.0321.00218.P003_00050	1	Mok_Hok_Sok__Hok
KLPN001.0321.00218.P003_Mok_Hok_Sok_1159	Mok_Hok_Sok	Mok_Hok_Sok	KLPN001.0321.00218.P003_00139	KLPN001.0321.00218.P003_00139	KLPN001.0321.00218.P003_00139	1	Mok_Hok_Sok__Hok
KLPN001.0321.00219.C001_PD-T7-1_204	PD-T7-1	PD-T7-1	KLPN001.0321.00219.C001_02354	KLPN001.0321.00219.C001_02354	KLPN001.0321.00219.C001_02354	1	PD-T7-1__PD-T7-1
KLPN001.0321.00219.P004_Mok_Hok_Sok_1160	Mok_Hok_Sok	Mok_Hok_Sok	KLPN001.0321.00219.P004_00035	KLPN001.0321.00219.P004_00035	KLPN001.0321.00219.P004_00035	1	Mok_Hok_Sok__Hok
KLPN001.0321.00220.C001_Hachiman_205	Hachiman	Hachiman	KLPN001.0321.00220.C001_01367	KLPN001.0321.00220.C001_01368	KLPN001.0321.00220.C001_01367,KLPN001.0321.00220.C001_01368	2	Hachiman__HamA_1,Hachiman__HamB
KLPN001.0321.00220.C001_PD-T7-1_206	PD-T7-1	PD-T7-1	KLPN001.0321.00220.C001_01820	KLPN001.0321.00220.C001_01820	KLPN001.0321.00220.C001_01820	1	PD-T7-1__PD-T7-1
KLPN001.0321.00220.P003_Mok_Hok_Sok_1161	Mok_Hok_Sok	Mok_Hok_Sok	KLPN001.0321.00220.P003_00034	KLPN001.0321.00220.P003_00034	KLPN001.0321.00220.P003_00034	1	Mok_Hok_Sok__Hok
KLPN001.0321.00221.C001_Hachiman_207	Hachiman	Hachiman	KLPN001.0321.00221.C001_02428	KLPN001.0321.00221.C001_02429	KLPN001.0321.00221.C001_02428,KLPN001.0321.00221.C001_02429	2	Hachiman__HamA_1,Hachiman__HamB
KLPN001.0321.00221.P002_Mok_Hok_Sok_782	Mok_Hok_Sok	Mok_Hok_Sok	KLPN001.0321.00221.P002_00052	KLPN001.0321.00221.P002_00052	KLPN001.0321.00221.P002_00052	1	Mok_Hok_Sok__Hok
KLPN001.0321.00222.C001_PD-T7-1_209	PD-T7-1	PD-T7-1	KLPN001.0321.00222.C001_03104	KLPN001.0321.00222.C001_03104	KLPN001.0321.00222.C001_03104	1	PD-T7-1__PD-T7-1
KLPN001.0321.00222.C001_Hachiman_208	Hachiman	Hachiman	KLPN001.0321.00222.C001_04070	KLPN001.0321.00222.C001_04071	KLPN001.0321.00222.C001_04070,KLPN001.0321.00222.C001_04071	2	Hachiman__HamA_1,Hachiman__HamB
KLPN001.0321.00222.C001_RosmerTA_210	RosmerTA	RosmerTA	KLPN001.0321.00222.C001_04074	KLPN001.0321.00222.C001_04077	KLPN001.0321.00222.C001_04074,KLPN001.0321.00222.C001_04076,KLPN001.0321.00222.C001_04077	3	RosmerTA__RmrA_2677172838,RosmerTA__RmrA_2585209417,RosmerTA__RmrT_2585209417
KLPN001.0321.00222.C001_Zorya_TypeI_211	Zorya	Zorya_TypeI	KLPN001.0321.00222.C001_04095	KLPN001.0321.00222.C001_04098	KLPN001.0321.00222.C001_04095,KLPN001.0321.00222.C001_04096,KLPN001.0321.00222.C001_04097,KLPN001.0321.00222.C001_04098	4	Zorya_TypeI__ZorD,Zorya_TypeI__ZorC,Zorya__ZorB,Zorya__ZorA
KLPN001.0321.00222.P004_Mok_Hok_Sok_1162	Mok_Hok_Sok	Mok_Hok_Sok	KLPN001.0321.00222.P004_00032	KLPN001.0321.00222.P004_00032	KLPN001.0321.00222.P004_00032	1	Mok_Hok_Sok__Hok
KLPN001.0321.00224.C001_Hachiman_212	Hachiman	Hachiman	KLPN001.0321.00224.C001_04128	KLPN001.0321.00224.C001_04129	KLPN001.0321.00224.C001_04128,KLPN001.0321.00224.C001_04129	2	Hachiman__HamA_1,Hachiman__HamB
KLPN001.0321.00224.C001_RosmerTA_213	RosmerTA	RosmerTA	KLPN001.0321.00224.C001_04132	KLPN001.0321.00224.C001_04135	KLPN001.0321.00224.C001_04132,KLPN001.0321.00224.C001_04134,KLPN001.0321.00224.C001_04135	3	RosmerTA__RmrA_2677172838,RosmerTA__RmrA_2585209417,RosmerTA__RmrT_2585209417
KLPN001.0321.00224.C001_Zorya_TypeI_214	Zorya	Zorya_TypeI	KLPN001.0321.00224.C001_04153	KLPN001.0321.00224.C001_04156	KLPN001.0321.00224.C001_04153,KLPN001.0321.00224.C001_04154,KLPN001.0321.00224.C001_04155,KLPN001.0321.00224.C001_04156	4	Zorya_TypeI__ZorD,Zorya_TypeI__ZorC,Zorya__ZorB,Zorya__ZorA
KLPN001.0321.00225.C001_PD-T7-1_215	PD-T7-1	PD-T7-1	KLPN001.0321.00225.C001_00778	KLPN001.0321.00225.C001_00778	KLPN001.0321.00225.C001_00778	1	PD-T7-1__PD-T7-1
KLPN001.0321.00225.P003_Mok_Hok_Sok_1163	Mok_Hok_Sok	Mok_Hok_Sok	KLPN001.0321.00225.P003_00039	KLPN001.0321.00225.P003_00039	KLPN001.0321.00225.P003_00039	1	Mok_Hok_Sok__Hok
KLPN001.0321.00225.P003_Mok_Hok_Sok_1164	Mok_Hok_Sok	Mok_Hok_Sok	KLPN001.0321.00225.P003_00118	KLPN001.0321.00225.P003_00118	KLPN001.0321.00225.P003_00118	1	Mok_Hok_Sok__Hok
KLPN001.0321.00226.P002_Mok_Hok_Sok_1165	Mok_Hok_Sok	Mok_Hok_Sok	KLPN001.0321.00226.P002_00024	KLPN001.0321.00226.P002_00024	KLPN001.0321.00226.P002_00024	1	Mok_Hok_Sok__Hok
KLPN001.0321.00227.C001_PD-T7-1_216	PD-T7-1	PD-T7-1	KLPN001.0321.00227.C001_00774	KLPN001.0321.00227.C001_00774	KLPN001.0321.00227.C001_00774	1	PD-T7-1__PD-T7-1
KLPN001.0321.00228.C001_PD-T7-4_217	PD-T7-4	PD-T7-4	KLPN001.0321.00228.C001_00871	KLPN001.0321.00228.C001_00871	KLPN001.0321.00228.C001_00871	1	PD-T7-4__PD-T7-4
KLPN001.0321.00228.P002_Mok_Hok_Sok_1166	Mok_Hok_Sok	Mok_Hok_Sok	KLPN001.0321.00228.P002_00202	KLPN001.0321.00228.P002_00202	KLPN001.0321.00228.P002_00202	1	Mok_Hok_Sok__Hok
KLPN001.0321.00229.C001_Shango_218	Shango	Shango	KLPN001.0321.00229.C001_04678	KLPN001.0321.00229.C001_04680	KLPN001.0321.00229.C001_04678,KLPN001.0321.00229.C001_04679,KLPN001.0321.00229.C001_04680	3	Shango__SngC,Shango__SngB,Shango__SngA
KLPN001.0321.00230.C001_Mokosh_TypeI_219	Mokosh	Mokosh_TypeI	KLPN001.0321.00230.C001_04296	KLPN001.0321.00230.C001_04297	KLPN001.0321.00230.C001_04296,KLPN001.0321.00230.C001_04297	2	Mokosh_TypeI__MkoB2,Mokosh_TypeI__MkoA2
KLPN001.0321.00231.C001_PD-T7-1_220	PD-T7-1	PD-T7-1	KLPN001.0321.00231.C001_00772	KLPN001.0321.00231.C001_00772	KLPN001.0321.00231.C001_00772	1	PD-T7-1__PD-T7-1
KLPN001.0321.00232.C001_Hachiman_221	Hachiman	Hachiman	KLPN001.0321.00232.C001_01729	KLPN001.0321.00232.C001_01730	KLPN001.0321.00232.C001_01729,KLPN001.0321.00232.C001_01730	2	Hachiman__HamA_1,Hachiman__HamB
KLPN001.0321.00232.C001_PD-T7-1_222	PD-T7-1	PD-T7-1	KLPN001.0321.00232.C001_02186	KLPN001.0321.00232.C001_02186	KLPN001.0321.00232.C001_02186	1	PD-T7-1__PD-T7-1
KLPN001.0321.00232.P002_Shango_783	Shango	Shango	KLPN001.0321.00232.P002_00002	KLPN001.0321.00232.P002_00004	KLPN001.0321.00232.P002_00002,KLPN001.0321.00232.P002_00003,KLPN001.0321.00232.P002_00004	3	Shango__SngC,Shango__SngB,Shango__SngA
KLPN001.0321.00234.C001_Mokosh_TypeI_223	Mokosh	Mokosh_TypeI	KLPN001.0321.00234.C001_04629	KLPN001.0321.00234.C001_04630	KLPN001.0321.00234.C001_04629,KLPN001.0321.00234.C001_04630	2	Mokosh_TypeI__MkoA2,Mokosh_TypeI__MkoB2
KLPN001.0321.00235.C001_PD-T7-1_224	PD-T7-1	PD-T7-1	KLPN001.0321.00235.C001_00778	KLPN001.0321.00235.C001_00778	KLPN001.0321.00235.C001_00778	1	PD-T7-1__PD-T7-1
KLPN001.0321.00235.P002_Shango_784	Shango	Shango	KLPN001.0321.00235.P002_00129	KLPN001.0321.00235.P002_00131	KLPN001.0321.00235.P002_00129,KLPN001.0321.00235.P002_00130,KLPN001.0321.00235.P002_00131	3	Shango__SngC,Shango__SngB,Shango__SngA
KLPN001.0321.00235.P004_Mok_Hok_Sok_1167	Mok_Hok_Sok	Mok_Hok_Sok	KLPN001.0321.00235.P004_00034	KLPN001.0321.00235.P004_00034	KLPN001.0321.00235.P004_00034	1	Mok_Hok_Sok__Hok
KLPN001.0321.00236.C001_PD-T7-1_225	PD-T7-1	PD-T7-1	KLPN001.0321.00236.C001_00778	KLPN001.0321.00236.C001_00778	KLPN001.0321.00236.C001_00778	1	PD-T7-1__PD-T7-1
KLPN001.0321.00236.P004_Shango_785	Shango	Shango	KLPN001.0321.00236.P004_00080	KLPN001.0321.00236.P004_00082	KLPN001.0321.00236.P004_00080,KLPN001.0321.00236.P004_00081,KLPN001.0321.00236.P004_00082	3	Shango__SngA,Shango__SngB,Shango__SngC
KLPN001.0321.00237.C001_PD-T7-1_226	PD-T7-1	PD-T7-1	KLPN001.0321.00237.C001_00778	KLPN001.0321.00237.C001_00778	KLPN001.0321.00237.C001_00778	1	PD-T7-1__PD-T7-1
KLPN001.0321.00237.P002_Mok_Hok_Sok_1168	Mok_Hok_Sok	Mok_Hok_Sok	KLPN001.0321.00237.P002_00029	KLPN001.0321.00237.P002_00029	KLPN001.0321.00237.P002_00029	1	Mok_Hok_Sok__Hok
KLPN001.0321.00237.P002_Mok_Hok_Sok_1169	Mok_Hok_Sok	Mok_Hok_Sok	KLPN001.0321.00237.P002_00140	KLPN001.0321.00237.P002_00140	KLPN001.0321.00237.P002_00140	1	Mok_Hok_Sok__Hok
KLPN001.0321.00238.C001_Hachiman_227	Hachiman	Hachiman	KLPN001.0321.00238.C001_04006	KLPN001.0321.00238.C001_04007	KLPN001.0321.00238.C001_04006,KLPN001.0321.00238.C001_04007	2	Hachiman__HamB,Hachiman__HamA_1
KLPN001.0321.00238.P002_Mok_Hok_Sok_1170	Mok_Hok_Sok	Mok_Hok_Sok	KLPN001.0321.00238.P002_00034	KLPN001.0321.00238.P002_00034	KLPN001.0321.00238.P002_00034	1	Mok_Hok_Sok__Hok
KLPN001.0321.00239.C001_Shango_228	Shango	Shango	KLPN001.0321.00239.C001_01149	KLPN001.0321.00239.C001_01151	KLPN001.0321.00239.C001_01149,KLPN001.0321.00239.C001_01150,KLPN001.0321.00239.C001_01151	3	Shango__SngA,Shango__SngB,Shango__SngC
KLPN001.0321.00239.P002_Mok_Hok_Sok_1171	Mok_Hok_Sok	Mok_Hok_Sok	KLPN001.0321.00239.P002_00031	KLPN001.0321.00239.P002_00031	KLPN001.0321.00239.P002_00031	1	Mok_Hok_Sok__Hok
KLPN001.0321.00241.C001_PD-T7-1_229	PD-T7-1	PD-T7-1	KLPN001.0321.00241.C001_00780	KLPN001.0321.00241.C001_00780	KLPN001.0321.00241.C001_00780	1	PD-T7-1__PD-T7-1
KLPN001.0321.00241.P002_Shango_786	Shango	Shango	KLPN001.0321.00241.P002_00148	KLPN001.0321.00241.P002_00150	KLPN001.0321.00241.P002_00148,KLPN001.0321.00241.P002_00149,KLPN001.0321.00241.P002_00150	3	Shango__SngA,Shango__SngB,Shango__SngC
KLPN001.0321.00241.P004_Mok_Hok_Sok_1172	Mok_Hok_Sok	Mok_Hok_Sok	KLPN001.0321.00241.P004_00059	KLPN001.0321.00241.P004_00059	KLPN001.0321.00241.P004_00059	1	Mok_Hok_Sok__Hok
KLPN001.0321.00242.C001_PD-T7-1_231	PD-T7-1	PD-T7-1	KLPN001.0321.00242.C001_00772	KLPN001.0321.00242.C001_00772	KLPN001.0321.00242.C001_00772	1	PD-T7-1__PD-T7-1
KLPN001.0321.00242.C001_Mok_Hok_Sok_230	Mok_Hok_Sok	Mok_Hok_Sok	KLPN001.0321.00242.C001_02875	KLPN001.0321.00242.C001_02875	KLPN001.0321.00242.C001_02875	1	Mok_Hok_Sok__Hok
KLPN001.0321.00244.C001_Mokosh_TypeI_232	Mokosh	Mokosh_TypeI	KLPN001.0321.00244.C001_01140	KLPN001.0321.00244.C001_01141	KLPN001.0321.00244.C001_01140,KLPN001.0321.00244.C001_01141	2	Mokosh_TypeI__MkoA2,Mokosh_TypeI__MkoB2
KLPN001.0321.00245.C001_Hachiman_233	Hachiman	Hachiman	KLPN001.0321.00245.C001_01152	KLPN001.0321.00245.C001_01153	KLPN001.0321.00245.C001_01152,KLPN001.0321.00245.C001_01153	2	Hachiman__HamA_2,Hachiman__HamB
KLPN001.0321.00245.P002_Mok_Hok_Sok_1173	Mok_Hok_Sok	Mok_Hok_Sok	KLPN001.0321.00245.P002_00104	KLPN001.0321.00245.P002_00104	KLPN001.0321.00245.P002_00104	1	Mok_Hok_Sok__Hok
KLPN001.0321.00246.C001_Zorya_TypeI_234	Zorya	Zorya_TypeI	KLPN001.0321.00246.C001_04506	KLPN001.0321.00246.C001_04509	KLPN001.0321.00246.C001_04506,KLPN001.0321.00246.C001_04507,KLPN001.0321.00246.C001_04508,KLPN001.0321.00246.C001_04509	4	Zorya__ZorA,Zorya__ZorB,Zorya_TypeI__ZorC,Zorya_TypeI__ZorD
KLPN001.0321.00246.P002_Mok_Hok_Sok_936	Mok_Hok_Sok	Mok_Hok_Sok	KLPN001.0321.00246.P002_00052	KLPN001.0321.00246.P002_00052	KLPN001.0321.00246.P002_00052	1	Mok_Hok_Sok__Hok
KLPN001.0321.00246.P003_Mok_Hok_Sok_1003	Mok_Hok_Sok	Mok_Hok_Sok	KLPN001.0321.00246.P003_00030	KLPN001.0321.00246.P003_00030	KLPN001.0321.00246.P003_00030	1	Mok_Hok_Sok__Hok
KLPN001.0321.00247.C001_PD-T7-1_235	PD-T7-1	PD-T7-1	KLPN001.0321.00247.C001_02628	KLPN001.0321.00247.C001_02628	KLPN001.0321.00247.C001_02628	1	PD-T7-1__PD-T7-1
KLPN001.0321.00247.C001_Zorya_TypeII_236	Zorya	Zorya_TypeII	KLPN001.0321.00247.C001_04925	KLPN001.0321.00247.C001_04927	KLPN001.0321.00247.C001_04925,KLPN001.0321.00247.C001_04926,KLPN001.0321.00247.C001_04927	3	Zorya_TypeII__ZorE,Zorya__ZorB,Zorya__ZorA2
KLPN001.0321.00248.C001_PD-T7-1_238	PD-T7-1	PD-T7-1	KLPN001.0321.00248.C001_03754	KLPN001.0321.00248.C001_03754	KLPN001.0321.00248.C001_03754	1	PD-T7-1__PD-T7-1
KLPN001.0321.00248.C001_Hachiman_237	Hachiman	Hachiman	KLPN001.0321.00248.C001_04779	KLPN001.0321.00248.C001_04780	KLPN001.0321.00248.C001_04779,KLPN001.0321.00248.C001_04780	2	Hachiman__HamA_1,Hachiman__HamB
KLPN001.0321.00248.C001_RosmerTA_239	RosmerTA	RosmerTA	KLPN001.0321.00248.C001_04783	KLPN001.0321.00248.C001_04786	KLPN001.0321.00248.C001_04783,KLPN001.0321.00248.C001_04785,KLPN001.0321.00248.C001_04786	3	RosmerTA__RmrA_2677172838,RosmerTA__RmrA_2585209417,RosmerTA__RmrT_2585209417
KLPN001.0321.00248.C001_Zorya_TypeI_240	Zorya	Zorya_TypeI	KLPN001.0321.00248.C001_04804	KLPN001.0321.00248.C001_04807	KLPN001.0321.00248.C001_04804,KLPN001.0321.00248.C001_04805,KLPN001.0321.00248.C001_04806,KLPN001.0321.00248.C001_04807	4	Zorya_TypeI__ZorD,Zorya_TypeI__ZorC,Zorya__ZorB,Zorya__ZorA
KLPN001.0321.00248.P002_Mok_Hok_Sok_1004	Mok_Hok_Sok	Mok_Hok_Sok	KLPN001.0321.00248.P002_00139	KLPN001.0321.00248.P002_00139	KLPN001.0321.00248.P002_00139	1	Mok_Hok_Sok__Hok
KLPN001.0321.00249.C001_Mokosh_TypeI_241	Mokosh	Mokosh_TypeI	KLPN001.0321.00249.C001_02815	KLPN001.0321.00249.C001_02816	KLPN001.0321.00249.C001_02815,KLPN001.0321.00249.C001_02816	2	Mokosh_TypeI__MkoA2,Mokosh_TypeI__MkoB2
KLPN001.0321.00249.P004_Mok_Hok_Sok_1005	Mok_Hok_Sok	Mok_Hok_Sok	KLPN001.0321.00249.P004_00102	KLPN001.0321.00249.P004_00102	KLPN001.0321.00249.P004_00102	1	Mok_Hok_Sok__Hok
KLPN001.0321.00250.C001_Zorya_TypeI_242	Zorya	Zorya_TypeI	KLPN001.0321.00250.C001_04021	KLPN001.0321.00250.C001_04024	KLPN001.0321.00250.C001_04021,KLPN001.0321.00250.C001_04022,KLPN001.0321.00250.C001_04023,KLPN001.0321.00250.C001_04024	4	Zorya_TypeI__ZorD,Zorya_TypeI__ZorC,Zorya__ZorB,Zorya__ZorA
KLPN001.0321.00251.C001_PD-T7-1_244	PD-T7-1	PD-T7-1	KLPN001.0321.00251.C001_01823	KLPN001.0321.00251.C001_01823	KLPN001.0321.00251.C001_01823	1	PD-T7-1__PD-T7-1
KLPN001.0321.00251.C001_Hachiman_243	Hachiman	Hachiman	KLPN001.0321.00251.C001_02849	KLPN001.0321.00251.C001_02850	KLPN001.0321.00251.C001_02849,KLPN001.0321.00251.C001_02850	2	Hachiman__HamA_1,Hachiman__HamB
KLPN001.0321.00251.C001_RosmerTA_245	RosmerTA	RosmerTA	KLPN001.0321.00251.C001_02853	KLPN001.0321.00251.C001_02856	KLPN001.0321.00251.C001_02853,KLPN001.0321.00251.C001_02855,KLPN001.0321.00251.C001_02856	3	RosmerTA__RmrA_2677172838,RosmerTA__RmrA_2585209417,RosmerTA__RmrT_2585209417
KLPN001.0321.00251.C001_Zorya_TypeI_246	Zorya	Zorya_TypeI	KLPN001.0321.00251.C001_02875	KLPN001.0321.00251.C001_02877	KLPN001.0321.00251.C001_02875,KLPN001.0321.00251.C001_02876,KLPN001.0321.00251.C001_02877	3	Zorya_TypeI__ZorD,Zorya_TypeI__ZorC,Zorya__ZorB
KLPN001.0321.00251.P002_Mok_Hok_Sok_937	Mok_Hok_Sok	Mok_Hok_Sok	KLPN001.0321.00251.P002_00235	KLPN001.0321.00251.P002_00235	KLPN001.0321.00251.P002_00235	1	Mok_Hok_Sok__Hok
KLPN001.0321.00251.P003_Mok_Hok_Sok_1006	Mok_Hok_Sok	Mok_Hok_Sok	KLPN001.0321.00251.P003_00083	KLPN001.0321.00251.P003_00083	KLPN001.0321.00251.P003_00083	1	Mok_Hok_Sok__Hok
KLPN001.0321.00252.C001_PD-T7-1_247	PD-T7-1	PD-T7-1	KLPN001.0321.00252.C001_00073	KLPN001.0321.00252.C001_00073	KLPN001.0321.00252.C001_00073	1	PD-T7-1__PD-T7-1
KLPN001.0321.00252.P002_Mok_Hok_Sok_1174	Mok_Hok_Sok	Mok_Hok_Sok	KLPN001.0321.00252.P002_00066	KLPN001.0321.00252.P002_00066	KLPN001.0321.00252.P002_00066	1	Mok_Hok_Sok__Hok
KLPN001.0321.00254.C001_SspBCDE_249	SspBCDE	SspBCDE	KLPN001.0321.00254.C001_02533	KLPN001.0321.00254.C001_02535	KLPN001.0321.00254.C001_02533,KLPN001.0321.00254.C001_02534,KLPN001.0321.00254.C001_02535	3	SspBCDE__SspB,SspBCDE__SspC,SspBCDE__SspD
KLPN001.0321.00254.C001_Hachiman_248	Hachiman	Hachiman	KLPN001.0321.00254.C001_03009	KLPN001.0321.00254.C001_03010	KLPN001.0321.00254.C001_03009,KLPN001.0321.00254.C001_03010	2	Hachiman__HamA_1,Hachiman__HamB
KLPN001.0321.00254.P002_Mok_Hok_Sok_1175	Mok_Hok_Sok	Mok_Hok_Sok	KLPN001.0321.00254.P002_00113	KLPN001.0321.00254.P002_00113	KLPN001.0321.00254.P002_00113	1	Mok_Hok_Sok__Hok
KLPN001.0321.00255.C001_PD-T7-4_250	PD-T7-4	PD-T7-4	KLPN001.0321.00255.C001_00799	KLPN001.0321.00255.C001_00799	KLPN001.0321.00255.C001_00799	1	PD-T7-4__PD-T7-4
KLPN001.0321.00255.P003_Mok_Hok_Sok_1176	Mok_Hok_Sok	Mok_Hok_Sok	KLPN001.0321.00255.P003_00067	KLPN001.0321.00255.P003_00067	KLPN001.0321.00255.P003_00067	1	Mok_Hok_Sok__Hok
KLPN001.0321.00256.P002_Mok_Hok_Sok_251	Mok_Hok_Sok	Mok_Hok_Sok	KLPN001.0321.00256.P002_00197	KLPN001.0321.00256.P002_00197	KLPN001.0321.00256.P002_00197	1	Mok_Hok_Sok__Hok
KLPN001.0321.00256.P003_Mok_Hok_Sok_1007	Mok_Hok_Sok	Mok_Hok_Sok	KLPN001.0321.00256.P003_00118	KLPN001.0321.00256.P003_00118	KLPN001.0321.00256.P003_00118	1	Mok_Hok_Sok__Hok
KLPN001.0321.00256.P004_Mok_Hok_Sok_1177	Mok_Hok_Sok	Mok_Hok_Sok	KLPN001.0321.00256.P004_00033	KLPN001.0321.00256.P004_00033	KLPN001.0321.00256.P004_00033	1	Mok_Hok_Sok__Hok
KLPN001.0321.00257.C001_Mokosh_TypeI_252	Mokosh	Mokosh_TypeI	KLPN001.0321.00257.C001_04556	KLPN001.0321.00257.C001_04557	KLPN001.0321.00257.C001_04556,KLPN001.0321.00257.C001_04557	2	Mokosh_TypeI__MkoA2,Mokosh_TypeI__MkoB2
KLPN001.0321.00257.P003_Mok_Hok_Sok_1178	Mok_Hok_Sok	Mok_Hok_Sok	KLPN001.0321.00257.P003_00109	KLPN001.0321.00257.P003_00109	KLPN001.0321.00257.P003_00109	1	Mok_Hok_Sok__Hok
KLPN001.0321.00258.C001_PD-T7-1_253	PD-T7-1	PD-T7-1	KLPN001.0321.00258.C001_04425	KLPN001.0321.00258.C001_04425	KLPN001.0321.00258.C001_04425	1	PD-T7-1__PD-T7-1
KLPN001.0321.00259.C001_PD-T7-1_254	PD-T7-1	PD-T7-1	KLPN001.0321.00259.C001_00745	KLPN001.0321.00259.C001_00745	KLPN001.0321.00259.C001_00745	1	PD-T7-1__PD-T7-1
KLPN001.0321.00259.P003_Mok_Hok_Sok_1179	Mok_Hok_Sok	Mok_Hok_Sok	KLPN001.0321.00259.P003_00025	KLPN001.0321.00259.P003_00025	KLPN001.0321.00259.P003_00025	1	Mok_Hok_Sok__Hok
KLPN001.0321.00259.P003_Mok_Hok_Sok_1180	Mok_Hok_Sok	Mok_Hok_Sok	KLPN001.0321.00259.P003_00144	KLPN001.0321.00259.P003_00144	KLPN001.0321.00259.P003_00144	1	Mok_Hok_Sok__Hok
KLPN001.0321.00260.C001_PD-T7-1_255	PD-T7-1	PD-T7-1	KLPN001.0321.00260.C001_00747	KLPN001.0321.00260.C001_00747	KLPN001.0321.00260.C001_00747	1	PD-T7-1__PD-T7-1
KLPN001.0321.00260.P003_Mok_Hok_Sok_1181	Mok_Hok_Sok	Mok_Hok_Sok	KLPN001.0321.00260.P003_00084	KLPN001.0321.00260.P003_00084	KLPN001.0321.00260.P003_00084	1	Mok_Hok_Sok__Hok
KLPN001.0321.00260.P003_Mok_Hok_Sok_1182	Mok_Hok_Sok	Mok_Hok_Sok	KLPN001.0321.00260.P003_00203	KLPN001.0321.00260.P003_00203	KLPN001.0321.00260.P003_00203	1	Mok_Hok_Sok__Hok
KLPN001.0321.00261.C001_PD-T7-1_256	PD-T7-1	PD-T7-1	KLPN001.0321.00261.C001_02242	KLPN001.0321.00261.C001_02242	KLPN001.0321.00261.C001_02242	1	PD-T7-1__PD-T7-1
KLPN001.0321.00261.P003_Mok_Hok_Sok_1183	Mok_Hok_Sok	Mok_Hok_Sok	KLPN001.0321.00261.P003_00048	KLPN001.0321.00261.P003_00048	KLPN001.0321.00261.P003_00048	1	Mok_Hok_Sok__Hok
KLPN001.0321.00261.P003_Mok_Hok_Sok_1184	Mok_Hok_Sok	Mok_Hok_Sok	KLPN001.0321.00261.P003_00161	KLPN001.0321.00261.P003_00161	KLPN001.0321.00261.P003_00161	1	Mok_Hok_Sok__Hok
KLPN001.0321.00262.P002_Mok_Hok_Sok_938	Mok_Hok_Sok	Mok_Hok_Sok	KLPN001.0321.00262.P002_00302	KLPN001.0321.00262.P002_00302	KLPN001.0321.00262.P002_00302	1	Mok_Hok_Sok__Hok
KLPN001.0321.00263.C001_PD-T7-1_257	PD-T7-1	PD-T7-1	KLPN001.0321.00263.C001_00780	KLPN001.0321.00263.C001_00780	KLPN001.0321.00263.C001_00780	1	PD-T7-1__PD-T7-1
KLPN001.0321.00263.P003_Mok_Hok_Sok_1185	Mok_Hok_Sok	Mok_Hok_Sok	KLPN001.0321.00263.P003_00155	KLPN001.0321.00263.P003_00155	KLPN001.0321.00263.P003_00155	1	Mok_Hok_Sok__Hok
KLPN001.0321.00263.P004_Mok_Hok_Sok_1186	Mok_Hok_Sok	Mok_Hok_Sok	KLPN001.0321.00263.P004_00022	KLPN001.0321.00263.P004_00022	KLPN001.0321.00263.P004_00022	1	Mok_Hok_Sok__Hok
KLPN001.0321.00264.C001_Mokosh_TypeI_258	Mokosh	Mokosh_TypeI	KLPN001.0321.00264.C001_00129	KLPN001.0321.00264.C001_00130	KLPN001.0321.00264.C001_00129,KLPN001.0321.00264.C001_00130	2	Mokosh_TypeI__MkoA,Mokosh_TypeI__MkoB
KLPN001.0321.00264.C001_PD-T7-4_259	PD-T7-4	PD-T7-4	KLPN001.0321.00264.C001_00386	KLPN001.0321.00264.C001_00386	KLPN001.0321.00264.C001_00386	1	PD-T7-4__PD-T7-4
KLPN001.0321.00264.P003_Mok_Hok_Sok_1187	Mok_Hok_Sok	Mok_Hok_Sok	KLPN001.0321.00264.P003_00011	KLPN001.0321.00264.P003_00011	KLPN001.0321.00264.P003_00011	1	Mok_Hok_Sok__Hok
KLPN001.0321.00264.P003_Mok_Hok_Sok_1188	Mok_Hok_Sok	Mok_Hok_Sok	KLPN001.0321.00264.P003_00078	KLPN001.0321.00264.P003_00078	KLPN001.0321.00264.P003_00078	1	Mok_Hok_Sok__Hok
KLPN001.0321.00265.C001_PD-T7-1_260	PD-T7-1	PD-T7-1	KLPN001.0321.00265.C001_02386	KLPN001.0321.00265.C001_02386	KLPN001.0321.00265.C001_02386	1	PD-T7-1__PD-T7-1
KLPN001.0321.00265.P003_Mok_Hok_Sok_1189	Mok_Hok_Sok	Mok_Hok_Sok	KLPN001.0321.00265.P003_00149	KLPN001.0321.00265.P003_00149	KLPN001.0321.00265.P003_00149	1	Mok_Hok_Sok__Hok
KLPN001.0321.00266.C001_PD-T7-1_261	PD-T7-1	PD-T7-1	KLPN001.0321.00266.C001_00778	KLPN001.0321.00266.C001_00778	KLPN001.0321.00266.C001_00778	1	PD-T7-1__PD-T7-1
KLPN001.0321.00266.P003_Mok_Hok_Sok_1190	Mok_Hok_Sok	Mok_Hok_Sok	KLPN001.0321.00266.P003_00045	KLPN001.0321.00266.P003_00045	KLPN001.0321.00266.P003_00045	1	Mok_Hok_Sok__Hok
KLPN001.0321.00266.P003_Mok_Hok_Sok_1191	Mok_Hok_Sok	Mok_Hok_Sok	KLPN001.0321.00266.P003_00139	KLPN001.0321.00266.P003_00139	KLPN001.0321.00266.P003_00139	1	Mok_Hok_Sok__Hok
KLPN001.0321.00267.C001_PD-T7-1_262	PD-T7-1	PD-T7-1	KLPN001.0321.00267.C001_00852	KLPN001.0321.00267.C001_00852	KLPN001.0321.00267.C001_00852	1	PD-T7-1__PD-T7-1
KLPN001.0321.00267.P003_Mok_Hok_Sok_1192	Mok_Hok_Sok	Mok_Hok_Sok	KLPN001.0321.00267.P003_00042	KLPN001.0321.00267.P003_00042	KLPN001.0321.00267.P003_00042	1	Mok_Hok_Sok__Hok
KLPN001.0321.00267.P003_Mok_Hok_Sok_1193	Mok_Hok_Sok	Mok_Hok_Sok	KLPN001.0321.00267.P003_00120	KLPN001.0321.00267.P003_00120	KLPN001.0321.00267.P003_00120	1	Mok_Hok_Sok__Hok
KLPN001.0321.00268.C001_Hachiman_263	Hachiman	Hachiman	KLPN001.0321.00268.C001_04038	KLPN001.0321.00268.C001_04039	KLPN001.0321.00268.C001_04038,KLPN001.0321.00268.C001_04039	2	Hachiman__HamB,Hachiman__HamA_1
KLPN001.0321.00271.C001_Mokosh_TypeI_264	Mokosh	Mokosh_TypeI	KLPN001.0321.00271.C001_00975	KLPN001.0321.00271.C001_00976	KLPN001.0321.00271.C001_00975,KLPN001.0321.00271.C001_00976	2	Mokosh_TypeI__MkoA2,Mokosh_TypeI__MkoB2
KLPN001.0321.00271.P003_Mok_Hok_Sok_1194	Mok_Hok_Sok	Mok_Hok_Sok	KLPN001.0321.00271.P003_00058	KLPN001.0321.00271.P003_00058	KLPN001.0321.00271.P003_00058	1	Mok_Hok_Sok__Hok
KLPN001.0321.00272.C001_PD-T7-4_265	PD-T7-4	PD-T7-4	KLPN001.0321.00272.C001_04284	KLPN001.0321.00272.C001_04284	KLPN001.0321.00272.C001_04284	1	PD-T7-4__PD-T7-4
KLPN001.0321.00272.P002_Mok_Hok_Sok_1008	Mok_Hok_Sok	Mok_Hok_Sok	KLPN001.0321.00272.P002_00111	KLPN001.0321.00272.P002_00111	KLPN001.0321.00272.P002_00111	1	Mok_Hok_Sok__Hok
KLPN001.0321.00274.P002_Mok_Hok_Sok_1009	Mok_Hok_Sok	Mok_Hok_Sok	KLPN001.0321.00274.P002_00162	KLPN001.0321.00274.P002_00162	KLPN001.0321.00274.P002_00162	1	Mok_Hok_Sok__Hok
KLPN001.0321.00275.C001_PD-T7-1_266	PD-T7-1	PD-T7-1	KLPN001.0321.00275.C001_01272	KLPN001.0321.00275.C001_01272	KLPN001.0321.00275.C001_01272	1	PD-T7-1__PD-T7-1
KLPN001.0321.00275.P002_Shango_788	Shango	Shango	KLPN001.0321.00275.P002_00049	KLPN001.0321.00275.P002_00051	KLPN001.0321.00275.P002_00049,KLPN001.0321.00275.P002_00050,KLPN001.0321.00275.P002_00051	3	Shango__SngC,Shango__SngB,Shango__SngA
KLPN001.0321.00275.P002_Mok_Hok_Sok_787	Mok_Hok_Sok	Mok_Hok_Sok	KLPN001.0321.00275.P002_00212	KLPN001.0321.00275.P002_00212	KLPN001.0321.00275.P002_00212	1	Mok_Hok_Sok__Hok
KLPN001.0321.00278.P002_Mok_Hok_Sok_939	Mok_Hok_Sok	Mok_Hok_Sok	KLPN001.0321.00278.P002_00087	KLPN001.0321.00278.P002_00087	KLPN001.0321.00278.P002_00087	1	Mok_Hok_Sok__Hok
KLPN001.0321.00278.P003_Mok_Hok_Sok_1195	Mok_Hok_Sok	Mok_Hok_Sok	KLPN001.0321.00278.P003_00114	KLPN001.0321.00278.P003_00114	KLPN001.0321.00278.P003_00114	1	Mok_Hok_Sok__Hok
KLPN001.0321.00279.P004_Mok_Hok_Sok_1196	Mok_Hok_Sok	Mok_Hok_Sok	KLPN001.0321.00279.P004_00014	KLPN001.0321.00279.P004_00014	KLPN001.0321.00279.P004_00014	1	Mok_Hok_Sok__Hok
KLPN001.0321.00281.C001_Shango_268	Shango	Shango	KLPN001.0321.00281.C001_00010	KLPN001.0321.00281.C001_00012	KLPN001.0321.00281.C001_00010,KLPN001.0321.00281.C001_00011,KLPN001.0321.00281.C001_00012	3	Shango__SngC,Shango__SngB,Shango__SngA
KLPN001.0321.00281.C001_Hachiman_267	Hachiman	Hachiman	KLPN001.0321.00281.C001_02956	KLPN001.0321.00281.C001_02957	KLPN001.0321.00281.C001_02956,KLPN001.0321.00281.C001_02957	2	Hachiman__HamB,Hachiman__HamA_1
KLPN001.0321.00281.P002_Mok_Hok_Sok_1197	Mok_Hok_Sok	Mok_Hok_Sok	KLPN001.0321.00281.P002_00070	KLPN001.0321.00281.P002_00070	KLPN001.0321.00281.P002_00070	1	Mok_Hok_Sok__Hok
KLPN001.0321.00282.C001_PD-T7-1_269	PD-T7-1	PD-T7-1	KLPN001.0321.00282.C001_00782	KLPN001.0321.00282.C001_00782	KLPN001.0321.00282.C001_00782	1	PD-T7-1__PD-T7-1
KLPN001.0321.00282.P002_Mok_Hok_Sok_1198	Mok_Hok_Sok	Mok_Hok_Sok	KLPN001.0321.00282.P002_00068	KLPN001.0321.00282.P002_00068	KLPN001.0321.00282.P002_00068	1	Mok_Hok_Sok__Hok
KLPN001.0321.00282.P002_Mok_Hok_Sok_1199	Mok_Hok_Sok	Mok_Hok_Sok	KLPN001.0321.00282.P002_00109	KLPN001.0321.00282.P002_00109	KLPN001.0321.00282.P002_00109	1	Mok_Hok_Sok__Hok
KLPN001.0321.00283.C001_PD-T7-1_270	PD-T7-1	PD-T7-1	KLPN001.0321.00283.C001_00776	KLPN001.0321.00283.C001_00776	KLPN001.0321.00283.C001_00776	1	PD-T7-1__PD-T7-1
KLPN001.0321.00283.P003_Mok_Hok_Sok_1200	Mok_Hok_Sok	Mok_Hok_Sok	KLPN001.0321.00283.P003_00045	KLPN001.0321.00283.P003_00045	KLPN001.0321.00283.P003_00045	1	Mok_Hok_Sok__Hok
KLPN001.0321.00283.P003_Mok_Hok_Sok_1201	Mok_Hok_Sok	Mok_Hok_Sok	KLPN001.0321.00283.P003_00140	KLPN001.0321.00283.P003_00140	KLPN001.0321.00283.P003_00140	1	Mok_Hok_Sok__Hok
KLPN001.0321.00284.C001_Hachiman_271	Hachiman	Hachiman	KLPN001.0321.00284.C001_00907	KLPN001.0321.00284.C001_00908	KLPN001.0321.00284.C001_00907,KLPN001.0321.00284.C001_00908	2	Hachiman__HamB,Hachiman__HamA_1
KLPN001.0321.00285.P002_Mok_Hok_Sok_1202	Mok_Hok_Sok	Mok_Hok_Sok	KLPN001.0321.00285.P002_00162	KLPN001.0321.00285.P002_00162	KLPN001.0321.00285.P002_00162	1	Mok_Hok_Sok__Hok
KLPN001.0321.00286.P002_Shango_789	Shango	Shango	KLPN001.0321.00286.P002_00084	KLPN001.0321.00286.P002_00086	KLPN001.0321.00286.P002_00084,KLPN001.0321.00286.P002_00085,KLPN001.0321.00286.P002_00086	3	Shango__SngA,Shango__SngB,Shango__SngC
KLPN001.0321.00286.P003_Mok_Hok_Sok_1203	Mok_Hok_Sok	Mok_Hok_Sok	KLPN001.0321.00286.P003_00100	KLPN001.0321.00286.P003_00100	KLPN001.0321.00286.P003_00100	1	Mok_Hok_Sok__Hok
KLPN001.0321.00286.P003_Mok_Hok_Sok_1204	Mok_Hok_Sok	Mok_Hok_Sok	KLPN001.0321.00286.P003_00121	KLPN001.0321.00286.P003_00121	KLPN001.0321.00286.P003_00121	1	Mok_Hok_Sok__Hok
KLPN001.0321.00287.P002_Mok_Hok_Sok_1205	Mok_Hok_Sok	Mok_Hok_Sok	KLPN001.0321.00287.P002_00124	KLPN001.0321.00287.P002_00124	KLPN001.0321.00287.P002_00124	1	Mok_Hok_Sok__Hok
KLPN001.0321.00290.C001_Mokosh_TypeI_272	Mokosh	Mokosh_TypeI	KLPN001.0321.00290.C001_04434	KLPN001.0321.00290.C001_04435	KLPN001.0321.00290.C001_04434,KLPN001.0321.00290.C001_04435	2	Mokosh_TypeI__MkoA2,Mokosh_TypeI__MkoB2
KLPN001.0321.00291.P002_Mok_Hok_Sok_1206	Mok_Hok_Sok	Mok_Hok_Sok	KLPN001.0321.00291.P002_00144	KLPN001.0321.00291.P002_00144	KLPN001.0321.00291.P002_00144	1	Mok_Hok_Sok__Hok
KLPN001.0321.00292.C001_Hachiman_273	Hachiman	Hachiman	KLPN001.0321.00292.C001_04208	KLPN001.0321.00292.C001_04209	KLPN001.0321.00292.C001_04208,KLPN001.0321.00292.C001_04209	2	Hachiman__HamB,Hachiman__HamA_1
KLPN001.0321.00294.P002_Mok_Hok_Sok_1207	Mok_Hok_Sok	Mok_Hok_Sok	KLPN001.0321.00294.P002_00087	KLPN001.0321.00294.P002_00087	KLPN001.0321.00294.P002_00087	1	Mok_Hok_Sok__Hok
KLPN001.0321.00294.P003_Mok_Hok_Sok_1208	Mok_Hok_Sok	Mok_Hok_Sok	KLPN001.0321.00294.P003_00112	KLPN001.0321.00294.P003_00112	KLPN001.0321.00294.P003_00112	1	Mok_Hok_Sok__Hok
KLPN001.0321.00296.C001_PD-T7-1_275	PD-T7-1	PD-T7-1	KLPN001.0321.00296.C001_00774	KLPN001.0321.00296.C001_00774	KLPN001.0321.00296.C001_00774	1	PD-T7-1__PD-T7-1
KLPN001.0321.00296.C001_Hachiman_274	Hachiman	Hachiman	KLPN001.0321.00296.C001_01810	KLPN001.0321.00296.C001_01811	KLPN001.0321.00296.C001_01810,KLPN001.0321.00296.C001_01811	2	Hachiman__HamA_1,Hachiman__HamB
KLPN001.0321.00297.P002_Mok_Hok_Sok_1209	Mok_Hok_Sok	Mok_Hok_Sok	KLPN001.0321.00297.P002_00082	KLPN001.0321.00297.P002_00082	KLPN001.0321.00297.P002_00082	1	Mok_Hok_Sok__Hok
KLPN001.0321.00298.C001_PD-T7-1_276	PD-T7-1	PD-T7-1	KLPN001.0321.00298.C001_00772	KLPN001.0321.00298.C001_00772	KLPN001.0321.00298.C001_00772	1	PD-T7-1__PD-T7-1
KLPN001.0321.00299.C001_PD-T7-1_277	PD-T7-1	PD-T7-1	KLPN001.0321.00299.C001_00777	KLPN001.0321.00299.C001_00777	KLPN001.0321.00299.C001_00777	1	PD-T7-1__PD-T7-1
KLPN001.0321.00300.C001_PD-T7-1_279	PD-T7-1	PD-T7-1	KLPN001.0321.00300.C001_00774	KLPN001.0321.00300.C001_00774	KLPN001.0321.00300.C001_00774	1	PD-T7-1__PD-T7-1
KLPN001.0321.00300.C001_Hachiman_278	Hachiman	Hachiman	KLPN001.0321.00300.C001_01851	KLPN001.0321.00300.C001_01852	KLPN001.0321.00300.C001_01851,KLPN001.0321.00300.C001_01852	2	Hachiman__HamA_1,Hachiman__HamB
KLPN001.0321.00301.C001_Hachiman_280	Hachiman	Hachiman	KLPN001.0321.00301.C001_04003	KLPN001.0321.00301.C001_04004	KLPN001.0321.00301.C001_04003,KLPN001.0321.00301.C001_04004	2	Hachiman__HamB,Hachiman__HamA_1
KLPN001.0321.00302.C001_PD-T7-1_281	PD-T7-1	PD-T7-1	KLPN001.0321.00302.C001_00778	KLPN001.0321.00302.C001_00778	KLPN001.0321.00302.C001_00778	1	PD-T7-1__PD-T7-1
KLPN001.0321.00302.P003_Mok_Hok_Sok_1210	Mok_Hok_Sok	Mok_Hok_Sok	KLPN001.0321.00302.P003_00048	KLPN001.0321.00302.P003_00048	KLPN001.0321.00302.P003_00048	1	Mok_Hok_Sok__Hok
KLPN001.0321.00302.P003_Mok_Hok_Sok_1211	Mok_Hok_Sok	Mok_Hok_Sok	KLPN001.0321.00302.P003_00146	KLPN001.0321.00302.P003_00146	KLPN001.0321.00302.P003_00146	1	Mok_Hok_Sok__Hok
KLPN001.0321.00303.P002_Mok_Hok_Sok_1010	Mok_Hok_Sok	Mok_Hok_Sok	KLPN001.0321.00303.P002_00137	KLPN001.0321.00303.P002_00137	KLPN001.0321.00303.P002_00137	1	Mok_Hok_Sok__Hok
KLPN001.0321.00303.P003_Mok_Hok_Sok_1212	Mok_Hok_Sok	Mok_Hok_Sok	KLPN001.0321.00303.P003_00043	KLPN001.0321.00303.P003_00043	KLPN001.0321.00303.P003_00043	1	Mok_Hok_Sok__Hok
KLPN001.0321.00305.C001_PD-T7-1_283	PD-T7-1	PD-T7-1	KLPN001.0321.00305.C001_03141	KLPN001.0321.00305.C001_03141	KLPN001.0321.00305.C001_03141	1	PD-T7-1__PD-T7-1
KLPN001.0321.00305.C001_Hachiman_282	Hachiman	Hachiman	KLPN001.0321.00305.C001_04172	KLPN001.0321.00305.C001_04173	KLPN001.0321.00305.C001_04172,KLPN001.0321.00305.C001_04173	2	Hachiman__HamA_1,Hachiman__HamB
KLPN001.0321.00305.C001_Zorya_TypeI_284	Zorya	Zorya_TypeI	KLPN001.0321.00305.C001_04201	KLPN001.0321.00305.C001_04204	KLPN001.0321.00305.C001_04201,KLPN001.0321.00305.C001_04202,KLPN001.0321.00305.C001_04203,KLPN001.0321.00305.C001_04204	4	Zorya_TypeI__ZorD,Zorya_TypeI__ZorC,Zorya__ZorB,Zorya__ZorA
KLPN001.0321.00305.P002_Mok_Hok_Sok_1011	Mok_Hok_Sok	Mok_Hok_Sok	KLPN001.0321.00305.P002_00189	KLPN001.0321.00305.P002_00189	KLPN001.0321.00305.P002_00189	1	Mok_Hok_Sok__Hok
KLPN001.0321.00306.C001_Shango_285	Shango	Shango	KLPN001.0321.00306.C001_04846	KLPN001.0321.00306.C001_04848	KLPN001.0321.00306.C001_04846,KLPN001.0321.00306.C001_04847,KLPN001.0321.00306.C001_04848	3	Shango__SngC,Shango__SngB,Shango__SngA
KLPN001.0321.00307.C001_PD-T7-1_287	PD-T7-1	PD-T7-1	KLPN001.0321.00307.C001_03206	KLPN001.0321.00307.C001_03206	KLPN001.0321.00307.C001_03206	1	PD-T7-1__PD-T7-1
KLPN001.0321.00307.C001_Hachiman_286	Hachiman	Hachiman	KLPN001.0321.00307.C001_04237	KLPN001.0321.00307.C001_04238	KLPN001.0321.00307.C001_04237,KLPN001.0321.00307.C001_04238	2	Hachiman__HamA_1,Hachiman__HamB
KLPN001.0321.00307.C001_Zorya_TypeI_288	Zorya	Zorya_TypeI	KLPN001.0321.00307.C001_04266	KLPN001.0321.00307.C001_04269	KLPN001.0321.00307.C001_04266,KLPN001.0321.00307.C001_04267,KLPN001.0321.00307.C001_04268,KLPN001.0321.00307.C001_04269	4	Zorya_TypeI__ZorD,Zorya_TypeI__ZorC,Zorya__ZorB,Zorya__ZorA
KLPN001.0321.00307.P002_Mok_Hok_Sok_1012	Mok_Hok_Sok	Mok_Hok_Sok	KLPN001.0321.00307.P002_00188	KLPN001.0321.00307.P002_00188	KLPN001.0321.00307.P002_00188	1	Mok_Hok_Sok__Hok
KLPN001.0321.00308.C001_PD-T7-1_290	PD-T7-1	PD-T7-1	KLPN001.0321.00308.C001_03143	KLPN001.0321.00308.C001_03143	KLPN001.0321.00308.C001_03143	1	PD-T7-1__PD-T7-1
KLPN001.0321.00308.C001_Hachiman_289	Hachiman	Hachiman	KLPN001.0321.00308.C001_04173	KLPN001.0321.00308.C001_04174	KLPN001.0321.00308.C001_04173,KLPN001.0321.00308.C001_04174	2	Hachiman__HamA_1,Hachiman__HamB
KLPN001.0321.00308.C001_Zorya_TypeI_291	Zorya	Zorya_TypeI	KLPN001.0321.00308.C001_04201	KLPN001.0321.00308.C001_04204	KLPN001.0321.00308.C001_04201,KLPN001.0321.00308.C001_04202,KLPN001.0321.00308.C001_04203,KLPN001.0321.00308.C001_04204	4	Zorya_TypeI__ZorD,Zorya_TypeI__ZorC,Zorya__ZorB,Zorya__ZorA
KLPN001.0321.00308.P002_Mok_Hok_Sok_1013	Mok_Hok_Sok	Mok_Hok_Sok	KLPN001.0321.00308.P002_00157	KLPN001.0321.00308.P002_00157	KLPN001.0321.00308.P002_00157	1	Mok_Hok_Sok__Hok
KLPN001.0321.00309.C001_Mok_Hok_Sok_292	Mok_Hok_Sok	Mok_Hok_Sok	KLPN001.0321.00309.C001_00007	KLPN001.0321.00309.C001_00007	KLPN001.0321.00309.C001_00007	1	Mok_Hok_Sok__Hok
KLPN001.0321.00309.C001_PD-T7-1_293	PD-T7-1	PD-T7-1	KLPN001.0321.00309.C001_01287	KLPN001.0321.00309.C001_01287	KLPN001.0321.00309.C001_01287	1	PD-T7-1__PD-T7-1
KLPN001.0321.00309.P002_Mok_Hok_Sok_1213	Mok_Hok_Sok	Mok_Hok_Sok	KLPN001.0321.00309.P002_00020	KLPN001.0321.00309.P002_00020	KLPN001.0321.00309.P002_00020	1	Mok_Hok_Sok__Hok
KLPN001.0321.00309.P002_Mok_Hok_Sok_1214	Mok_Hok_Sok	Mok_Hok_Sok	KLPN001.0321.00309.P002_00136	KLPN001.0321.00309.P002_00136	KLPN001.0321.00309.P002_00136	1	Mok_Hok_Sok__Hok
KLPN001.0321.00310.C001_PD-T7-1_294	PD-T7-1	PD-T7-1	KLPN001.0321.00310.C001_00783	KLPN001.0321.00310.C001_00783	KLPN001.0321.00310.C001_00783	1	PD-T7-1__PD-T7-1
KLPN001.0321.00310.P003_Mok_Hok_Sok_1215	Mok_Hok_Sok	Mok_Hok_Sok	KLPN001.0321.00310.P003_00089	KLPN001.0321.00310.P003_00089	KLPN001.0321.00310.P003_00089	1	Mok_Hok_Sok__Hok
KLPN001.0321.00311.C001_PD-T7-1_295	PD-T7-1	PD-T7-1	KLPN001.0321.00311.C001_00828	KLPN001.0321.00311.C001_00828	KLPN001.0321.00311.C001_00828	1	PD-T7-1__PD-T7-1
KLPN001.0321.00311.P003_Mok_Hok_Sok_1216	Mok_Hok_Sok	Mok_Hok_Sok	KLPN001.0321.00311.P003_00011	KLPN001.0321.00311.P003_00011	KLPN001.0321.00311.P003_00011	1	Mok_Hok_Sok__Hok
KLPN001.0321.00311.P003_Mok_Hok_Sok_1217	Mok_Hok_Sok	Mok_Hok_Sok	KLPN001.0321.00311.P003_00124	KLPN001.0321.00311.P003_00124	KLPN001.0321.00311.P003_00124	1	Mok_Hok_Sok__Hok
KLPN001.0321.00312.C001_Hachiman_296	Hachiman	Hachiman	KLPN001.0321.00312.C001_01137	KLPN001.0321.00312.C001_01138	KLPN001.0321.00312.C001_01137,KLPN001.0321.00312.C001_01138	2	Hachiman__HamA_2,Hachiman__HamB
KLPN001.0321.00313.C001_PD-T7-1_298	PD-T7-1	PD-T7-1	KLPN001.0321.00313.C001_03135	KLPN001.0321.00313.C001_03135	KLPN001.0321.00313.C001_03135	1	PD-T7-1__PD-T7-1
KLPN001.0321.00313.C001_Hachiman_297	Hachiman	Hachiman	KLPN001.0321.00313.C001_04092	KLPN001.0321.00313.C001_04093	KLPN001.0321.00313.C001_04092,KLPN001.0321.00313.C001_04093	2	Hachiman__HamA_1,Hachiman__HamB
KLPN001.0321.00313.C001_RosmerTA_299	RosmerTA	RosmerTA	KLPN001.0321.00313.C001_04096	KLPN001.0321.00313.C001_04099	KLPN001.0321.00313.C001_04096,KLPN001.0321.00313.C001_04098,KLPN001.0321.00313.C001_04099	3	RosmerTA__RmrA_2677172838,RosmerTA__RmrA_2585209417,RosmerTA__RmrT_2585209417
KLPN001.0321.00313.C001_Zorya_TypeI_300	Zorya	Zorya_TypeI	KLPN001.0321.00313.C001_04117	KLPN001.0321.00313.C001_04120	KLPN001.0321.00313.C001_04117,KLPN001.0321.00313.C001_04118,KLPN001.0321.00313.C001_04119,KLPN001.0321.00313.C001_04120	4	Zorya_TypeI__ZorD,Zorya_TypeI__ZorC,Zorya__ZorB,Zorya__ZorA
KLPN001.0321.00313.P003_Mok_Hok_Sok_1218	Mok_Hok_Sok	Mok_Hok_Sok	KLPN001.0321.00313.P003_00112	KLPN001.0321.00313.P003_00112	KLPN001.0321.00313.P003_00112	1	Mok_Hok_Sok__Hok
KLPN001.0321.00313.P005_Mok_Hok_Sok_1219	Mok_Hok_Sok	Mok_Hok_Sok	KLPN001.0321.00313.P005_00090	KLPN001.0321.00313.P005_00090	KLPN001.0321.00313.P005_00090	1	Mok_Hok_Sok__Hok
KLPN001.0321.00314.C001_PD-T7-1_301	PD-T7-1	PD-T7-1	KLPN001.0321.00314.C001_00780	KLPN001.0321.00314.C001_00780	KLPN001.0321.00314.C001_00780	1	PD-T7-1__PD-T7-1
KLPN001.0321.00315.C001_PD-T7-1_302	PD-T7-1	PD-T7-1	KLPN001.0321.00315.C001_00780	KLPN001.0321.00315.C001_00780	KLPN001.0321.00315.C001_00780	1	PD-T7-1__PD-T7-1
KLPN001.0321.00316.C001_PD-T7-1_303	PD-T7-1	PD-T7-1	KLPN001.0321.00316.C001_00776	KLPN001.0321.00316.C001_00776	KLPN001.0321.00316.C001_00776	1	PD-T7-1__PD-T7-1
KLPN001.0321.00316.P002_Mok_Hok_Sok_1220	Mok_Hok_Sok	Mok_Hok_Sok	KLPN001.0321.00316.P002_00087	KLPN001.0321.00316.P002_00087	KLPN001.0321.00316.P002_00087	1	Mok_Hok_Sok__Hok
KLPN001.0321.00316.P003_Mok_Hok_Sok_1221	Mok_Hok_Sok	Mok_Hok_Sok	KLPN001.0321.00316.P003_00095	KLPN001.0321.00316.P003_00095	KLPN001.0321.00316.P003_00095	1	Mok_Hok_Sok__Hok
KLPN001.0321.00317.C001_PD-T7-1_4	PD-T7-1	PD-T7-1	KLPN001.0321.00317.C001_00827	KLPN001.0321.00317.C001_00827	KLPN001.0321.00317.C001_00827	1	PD-T7-1__PD-T7-1
KLPN001.0321.00317.C001_Dnd_ABCDEFGH_3	Dnd	Dnd_ABCDEFGH	KLPN001.0321.00317.C001_04734	KLPN001.0321.00317.C001_04743	KLPN001.0321.00317.C001_04734,KLPN001.0321.00317.C001_04735,KLPN001.0321.00317.C001_04736,KLPN001.0321.00317.C001_04737,KLPN001.0321.00317.C001_04741,KLPN001.0321.00317.C001_04742,KLPN001.0321.00317.C001_04743	7	Dnd__DndB,Dnd__DndC,Dnd__DndD,Dnd__DndE,Dnd_ABCDEFGH__DptH,Dnd_ABCDEFGH__DptG,Dnd_ABCDEFGH__DptF
KLPN001.0321.00318.C001_PD-T7-1_304	PD-T7-1	PD-T7-1	KLPN001.0321.00318.C001_00782	KLPN001.0321.00318.C001_00782	KLPN001.0321.00318.C001_00782	1	PD-T7-1__PD-T7-1
KLPN001.0321.00318.P002_Mok_Hok_Sok_1014	Mok_Hok_Sok	Mok_Hok_Sok	KLPN001.0321.00318.P002_00173	KLPN001.0321.00318.P002_00173	KLPN001.0321.00318.P002_00173	1	Mok_Hok_Sok__Hok
KLPN001.0321.00318.P003_Mok_Hok_Sok_1222	Mok_Hok_Sok	Mok_Hok_Sok	KLPN001.0321.00318.P003_00049	KLPN001.0321.00318.P003_00049	KLPN001.0321.00318.P003_00049	1	Mok_Hok_Sok__Hok
KLPN001.0321.00318.P003_Mok_Hok_Sok_1223	Mok_Hok_Sok	Mok_Hok_Sok	KLPN001.0321.00318.P003_00138	KLPN001.0321.00318.P003_00138	KLPN001.0321.00318.P003_00138	1	Mok_Hok_Sok__Hok
KLPN001.0321.00319.C001_PD-T7-1_305	PD-T7-1	PD-T7-1	KLPN001.0321.00319.C001_00930	KLPN001.0321.00319.C001_00930	KLPN001.0321.00319.C001_00930	1	PD-T7-1__PD-T7-1
KLPN001.0321.00319.P002_Mok_Hok_Sok_1224	Mok_Hok_Sok	Mok_Hok_Sok	KLPN001.0321.00319.P002_00048	KLPN001.0321.00319.P002_00048	KLPN001.0321.00319.P002_00048	1	Mok_Hok_Sok__Hok
KLPN001.0321.00319.P002_Mok_Hok_Sok_1225	Mok_Hok_Sok	Mok_Hok_Sok	KLPN001.0321.00319.P002_00156	KLPN001.0321.00319.P002_00156	KLPN001.0321.00319.P002_00156	1	Mok_Hok_Sok__Hok
KLPN001.0321.00321.C001_PD-T7-1_306	PD-T7-1	PD-T7-1	KLPN001.0321.00321.C001_04044	KLPN001.0321.00321.C001_04044	KLPN001.0321.00321.C001_04044	1	PD-T7-1__PD-T7-1
KLPN001.0321.00322.P002_Mok_Hok_Sok_1015	Mok_Hok_Sok	Mok_Hok_Sok	KLPN001.0321.00322.P002_00107	KLPN001.0321.00322.P002_00107	KLPN001.0321.00322.P002_00107	1	Mok_Hok_Sok__Hok
KLPN001.0321.00323.C001_Hachiman_307	Hachiman	Hachiman	KLPN001.0321.00323.C001_01171	KLPN001.0321.00323.C001_01172	KLPN001.0321.00323.C001_01171,KLPN001.0321.00323.C001_01172	2	Hachiman__HamA_2,Hachiman__HamB
KLPN001.0321.00323.C001_SspBCDE_308	SspBCDE	SspBCDE	KLPN001.0321.00323.C001_04530	KLPN001.0321.00323.C001_04535	KLPN001.0321.00323.C001_04530,KLPN001.0321.00323.C001_04531,KLPN001.0321.00323.C001_04532,KLPN001.0321.00323.C001_04533,KLPN001.0321.00323.C001_04534,KLPN001.0321.00323.C001_04535	6	SspBCDE__SspB,SspBCDE__SspC,SspBCDE__SspD,SspBCDE__SspH,SspBCDE__SspG,SspBCDE__SspF
KLPN001.0321.00323.P002_Mok_Hok_Sok_1226	Mok_Hok_Sok	Mok_Hok_Sok	KLPN001.0321.00323.P002_00176	KLPN001.0321.00323.P002_00176	KLPN001.0321.00323.P002_00176	1	Mok_Hok_Sok__Hok
KLPN001.0321.00323.P005_Mok_Hok_Sok_1227	Mok_Hok_Sok	Mok_Hok_Sok	KLPN001.0321.00323.P005_00034	KLPN001.0321.00323.P005_00034	KLPN001.0321.00323.P005_00034	1	Mok_Hok_Sok__Hok
KLPN001.0321.00324.C001_PD-T7-1_309	PD-T7-1	PD-T7-1	KLPN001.0321.00324.C001_00777	KLPN001.0321.00324.C001_00777	KLPN001.0321.00324.C001_00777	1	PD-T7-1__PD-T7-1
KLPN001.0321.00325.C001_RosmerTA_310	RosmerTA	RosmerTA	KLPN001.0321.00325.C001_04552	KLPN001.0321.00325.C001_04553	KLPN001.0321.00325.C001_04552,KLPN001.0321.00325.C001_04553	2	RosmerTA__RmrA_2585209417,RosmerTA__RmrT_2585209417
KLPN001.0321.00326.C001_PD-T7-1_311	PD-T7-1	PD-T7-1	KLPN001.0321.00326.C001_03788	KLPN001.0321.00326.C001_03788	KLPN001.0321.00326.C001_03788	1	PD-T7-1__PD-T7-1
KLPN001.0321.00326.P002_Mok_Hok_Sok_1228	Mok_Hok_Sok	Mok_Hok_Sok	KLPN001.0321.00326.P002_00005	KLPN001.0321.00326.P002_00005	KLPN001.0321.00326.P002_00005	1	Mok_Hok_Sok__Hok
KLPN001.0321.00326.P002_Mok_Hok_Sok_1229	Mok_Hok_Sok	Mok_Hok_Sok	KLPN001.0321.00326.P002_00233	KLPN001.0321.00326.P002_00233	KLPN001.0321.00326.P002_00233	1	Mok_Hok_Sok__Hok
KLPN001.0321.00327.C001_Mokosh_TypeI_312	Mokosh	Mokosh_TypeI	KLPN001.0321.00327.C001_02497	KLPN001.0321.00327.C001_02498	KLPN001.0321.00327.C001_02497,KLPN001.0321.00327.C001_02498	2	Mokosh_TypeI__MkoB2,Mokosh_TypeI__MkoA2
KLPN001.0321.00327.C001_Zorya_TypeII_313	Zorya	Zorya_TypeII	KLPN001.0321.00327.C001_04533	KLPN001.0321.00327.C001_04535	KLPN001.0321.00327.C001_04533,KLPN001.0321.00327.C001_04534,KLPN001.0321.00327.C001_04535	3	Zorya__ZorA2,Zorya__ZorB,Zorya_TypeII__ZorE
KLPN001.0321.00327.P002_Mok_Hok_Sok_1016	Mok_Hok_Sok	Mok_Hok_Sok	KLPN001.0321.00327.P002_00095	KLPN001.0321.00327.P002_00095	KLPN001.0321.00327.P002_00095	1	Mok_Hok_Sok__Hok
KLPN001.0321.00328.C001_PD-T7-1_315	PD-T7-1	PD-T7-1	KLPN001.0321.00328.C001_00777	KLPN001.0321.00328.C001_00777	KLPN001.0321.00328.C001_00777	1	PD-T7-1__PD-T7-1
KLPN001.0321.00328.C001_Mok_Hok_Sok_314	Mok_Hok_Sok	Mok_Hok_Sok	KLPN001.0321.00328.C001_05018	KLPN001.0321.00328.C001_05018	KLPN001.0321.00328.C001_05018	1	Mok_Hok_Sok__Hok
KLPN001.0321.00328.P002_Mok_Hok_Sok_1230	Mok_Hok_Sok	Mok_Hok_Sok	KLPN001.0321.00328.P002_00048	KLPN001.0321.00328.P002_00048	KLPN001.0321.00328.P002_00048	1	Mok_Hok_Sok__Hok
KLPN001.0321.00328.P002_Mok_Hok_Sok_1231	Mok_Hok_Sok	Mok_Hok_Sok	KLPN001.0321.00328.P002_00137	KLPN001.0321.00328.P002_00137	KLPN001.0321.00328.P002_00137	1	Mok_Hok_Sok__Hok
KLPN001.0321.00329.C001_Mokosh_TypeI_316	Mokosh	Mokosh_TypeI	KLPN001.0321.00329.C001_01436	KLPN001.0321.00329.C001_01437	KLPN001.0321.00329.C001_01436,KLPN001.0321.00329.C001_01437	2	Mokosh_TypeI__MkoB2,Mokosh_TypeI__MkoA2
KLPN001.0321.00329.P002_Mok_Hok_Sok_317	Mok_Hok_Sok	Mok_Hok_Sok	KLPN001.0321.00329.P002_00064	KLPN001.0321.00329.P002_00064	KLPN001.0321.00329.P002_00064	1	Mok_Hok_Sok__Hok
KLPN001.0321.00330.C001_PD-T7-1_318	PD-T7-1	PD-T7-1	KLPN001.0321.00330.C001_00772	KLPN001.0321.00330.C001_00772	KLPN001.0321.00330.C001_00772	1	PD-T7-1__PD-T7-1
KLPN001.0321.00330.P003_Mok_Hok_Sok_1232	Mok_Hok_Sok	Mok_Hok_Sok	KLPN001.0321.00330.P003_00144	KLPN001.0321.00330.P003_00144	KLPN001.0321.00330.P003_00144	1	Mok_Hok_Sok__Hok
KLPN001.0321.00331.C001_PD-T7-1_319	PD-T7-1	PD-T7-1	KLPN001.0321.00331.C001_00772	KLPN001.0321.00331.C001_00772	KLPN001.0321.00331.C001_00772	1	PD-T7-1__PD-T7-1
KLPN001.0321.00331.P003_Mok_Hok_Sok_1233	Mok_Hok_Sok	Mok_Hok_Sok	KLPN001.0321.00331.P003_00144	KLPN001.0321.00331.P003_00144	KLPN001.0321.00331.P003_00144	1	Mok_Hok_Sok__Hok
KLPN001.0321.00332.C001_PD-T7-1_320	PD-T7-1	PD-T7-1	KLPN001.0321.00332.C001_03588	KLPN001.0321.00332.C001_03588	KLPN001.0321.00332.C001_03588	1	PD-T7-1__PD-T7-1
KLPN001.0321.00333.C001_PD-T7-1_321	PD-T7-1	PD-T7-1	KLPN001.0321.00333.C001_00772	KLPN001.0321.00333.C001_00772	KLPN001.0321.00333.C001_00772	1	PD-T7-1__PD-T7-1
KLPN001.0321.00333.P003_Mok_Hok_Sok_1234	Mok_Hok_Sok	Mok_Hok_Sok	KLPN001.0321.00333.P003_00146	KLPN001.0321.00333.P003_00146	KLPN001.0321.00333.P003_00146	1	Mok_Hok_Sok__Hok
KLPN001.0321.00334.C001_Zorya_TypeI_322	Zorya	Zorya_TypeI	KLPN001.0321.00334.C001_01979	KLPN001.0321.00334.C001_01982	KLPN001.0321.00334.C001_01979,KLPN001.0321.00334.C001_01980,KLPN001.0321.00334.C001_01981,KLPN001.0321.00334.C001_01982	4	Zorya_TypeI__ZorD,Zorya_TypeI__ZorC,Zorya__ZorB,Zorya__ZorA
KLPN001.0321.00334.P002_Mok_Hok_Sok_940	Mok_Hok_Sok	Mok_Hok_Sok	KLPN001.0321.00334.P002_00214	KLPN001.0321.00334.P002_00214	KLPN001.0321.00334.P002_00214	1	Mok_Hok_Sok__Hok
KLPN001.0321.00334.P003_Mok_Hok_Sok_1017	Mok_Hok_Sok	Mok_Hok_Sok	KLPN001.0321.00334.P003_00082	KLPN001.0321.00334.P003_00082	KLPN001.0321.00334.P003_00082	1	Mok_Hok_Sok__Hok
KLPN001.0321.00335.C001_Hachiman_323	Hachiman	Hachiman	KLPN001.0321.00335.C001_01244	KLPN001.0321.00335.C001_01245	KLPN001.0321.00335.C001_01244,KLPN001.0321.00335.C001_01245	2	Hachiman__HamA_2,Hachiman__HamB
KLPN001.0321.00335.P002_Mok_Hok_Sok_941	Mok_Hok_Sok	Mok_Hok_Sok	KLPN001.0321.00335.P002_00034	KLPN001.0321.00335.P002_00034	KLPN001.0321.00335.P002_00034	1	Mok_Hok_Sok__Hok
KLPN001.0321.00336.C001_PD-T7-1_324	PD-T7-1	PD-T7-1	KLPN001.0321.00336.C001_00772	KLPN001.0321.00336.C001_00772	KLPN001.0321.00336.C001_00772	1	PD-T7-1__PD-T7-1
KLPN001.0321.00336.P002_Mok_Hok_Sok_1235	Mok_Hok_Sok	Mok_Hok_Sok	KLPN001.0321.00336.P002_00063	KLPN001.0321.00336.P002_00063	KLPN001.0321.00336.P002_00063	1	Mok_Hok_Sok__Hok
KLPN001.0321.00337.C001_Hachiman_325	Hachiman	Hachiman	KLPN001.0321.00337.C001_01760	KLPN001.0321.00337.C001_01761	KLPN001.0321.00337.C001_01760,KLPN001.0321.00337.C001_01761	2	Hachiman__HamA_1,Hachiman__HamB
KLPN001.0321.00337.C001_Zorya_TypeI_326	Zorya	Zorya_TypeI	KLPN001.0321.00337.C001_04127	KLPN001.0321.00337.C001_04130	KLPN001.0321.00337.C001_04127,KLPN001.0321.00337.C001_04128,KLPN001.0321.00337.C001_04129,KLPN001.0321.00337.C001_04130	4	Zorya_TypeI__ZorD,Zorya_TypeI__ZorC,Zorya__ZorB,Zorya__ZorA
KLPN001.0321.00337.P002_Mok_Hok_Sok_942	Mok_Hok_Sok	Mok_Hok_Sok	KLPN001.0321.00337.P002_00061	KLPN001.0321.00337.P002_00061	KLPN001.0321.00337.P002_00061	1	Mok_Hok_Sok__Hok
KLPN001.0321.00337.P003_Shango_791	Shango	Shango	KLPN001.0321.00337.P003_00118	KLPN001.0321.00337.P003_00120	KLPN001.0321.00337.P003_00118,KLPN001.0321.00337.P003_00119,KLPN001.0321.00337.P003_00120	3	Shango__SngA,Shango__SngB,Shango__SngC
KLPN001.0321.00337.P003_Mok_Hok_Sok_790	Mok_Hok_Sok	Mok_Hok_Sok	KLPN001.0321.00337.P003_00192	KLPN001.0321.00337.P003_00192	KLPN001.0321.00337.P003_00192	1	Mok_Hok_Sok__Hok
KLPN001.0321.00337.P004_Mok_Hok_Sok_1236	Mok_Hok_Sok	Mok_Hok_Sok	KLPN001.0321.00337.P004_00065	KLPN001.0321.00337.P004_00065	KLPN001.0321.00337.P004_00065	1	Mok_Hok_Sok__Hok
KLPN001.0321.00338.P002_Mok_Hok_Sok_327	Mok_Hok_Sok	Mok_Hok_Sok	KLPN001.0321.00338.P002_00051	KLPN001.0321.00338.P002_00051	KLPN001.0321.00338.P002_00051	1	Mok_Hok_Sok__Hok
KLPN001.0321.00338.P003_Mok_Hok_Sok_943	Mok_Hok_Sok	Mok_Hok_Sok	KLPN001.0321.00338.P003_00213	KLPN001.0321.00338.P003_00213	KLPN001.0321.00338.P003_00213	1	Mok_Hok_Sok__Hok
KLPN001.0321.00338.P004_Mok_Hok_Sok_1237	Mok_Hok_Sok	Mok_Hok_Sok	KLPN001.0321.00338.P004_00159	KLPN001.0321.00338.P004_00159	KLPN001.0321.00338.P004_00159	1	Mok_Hok_Sok__Hok
KLPN001.0321.00338.P005_Mok_Hok_Sok_1238	Mok_Hok_Sok	Mok_Hok_Sok	KLPN001.0321.00338.P005_00040	KLPN001.0321.00338.P005_00040	KLPN001.0321.00338.P005_00040	1	Mok_Hok_Sok__Hok
KLPN001.0321.00339.P005_Mok_Hok_Sok_1239	Mok_Hok_Sok	Mok_Hok_Sok	KLPN001.0321.00339.P005_00047	KLPN001.0321.00339.P005_00047	KLPN001.0321.00339.P005_00047	1	Mok_Hok_Sok__Hok
KLPN001.0321.00340.C001_PD-T7-1_328	PD-T7-1	PD-T7-1	KLPN001.0321.00340.C001_04932	KLPN001.0321.00340.C001_04932	KLPN001.0321.00340.C001_04932	1	PD-T7-1__PD-T7-1
KLPN001.0321.00340.P002_Mok_Hok_Sok_1240	Mok_Hok_Sok	Mok_Hok_Sok	KLPN001.0321.00340.P002_00219	KLPN001.0321.00340.P002_00219	KLPN001.0321.00340.P002_00219	1	Mok_Hok_Sok__Hok
KLPN001.0321.00340.P003_Mok_Hok_Sok_1241	Mok_Hok_Sok	Mok_Hok_Sok	KLPN001.0321.00340.P003_00049	KLPN001.0321.00340.P003_00049	KLPN001.0321.00340.P003_00049	1	Mok_Hok_Sok__Hok
KLPN001.0321.00340.P003_Mok_Hok_Sok_1242	Mok_Hok_Sok	Mok_Hok_Sok	KLPN001.0321.00340.P003_00140	KLPN001.0321.00340.P003_00140	KLPN001.0321.00340.P003_00140	1	Mok_Hok_Sok__Hok
KLPN001.0321.00340.P004_Mok_Hok_Sok_1243	Mok_Hok_Sok	Mok_Hok_Sok	KLPN001.0321.00340.P004_00079	KLPN001.0321.00340.P004_00079	KLPN001.0321.00340.P004_00079	1	Mok_Hok_Sok__Hok
KLPN001.0321.00341.C001_Zorya_TypeI_330	Zorya	Zorya_TypeI	KLPN001.0321.00341.C001_01156	KLPN001.0321.00341.C001_01159	KLPN001.0321.00341.C001_01156,KLPN001.0321.00341.C001_01157,KLPN001.0321.00341.C001_01158,KLPN001.0321.00341.C001_01159	4	Zorya__ZorA,Zorya__ZorB,Zorya_TypeI__ZorC,Zorya_TypeI__ZorD
KLPN001.0321.00341.C001_RosmerTA_329	RosmerTA	RosmerTA	KLPN001.0321.00341.C001_01170	KLPN001.0321.00341.C001_01173	KLPN001.0321.00341.C001_01170,KLPN001.0321.00341.C001_01172,KLPN001.0321.00341.C001_01173	3	RosmerTA__RmrA_2677172838,RosmerTA__RmrA_2585209417,RosmerTA__RmrT_2585209417
KLPN001.0321.00341.P002_Mok_Hok_Sok_944	Mok_Hok_Sok	Mok_Hok_Sok	KLPN001.0321.00341.P002_00361	KLPN001.0321.00341.P002_00361	KLPN001.0321.00341.P002_00361	1	Mok_Hok_Sok__Hok
KLPN001.0321.00341.P003_Mok_Hok_Sok_1018	Mok_Hok_Sok	Mok_Hok_Sok	KLPN001.0321.00341.P003_00173	KLPN001.0321.00341.P003_00173	KLPN001.0321.00341.P003_00173	1	Mok_Hok_Sok__Hok
KLPN001.0321.00341.P004_Mok_Hok_Sok_1244	Mok_Hok_Sok	Mok_Hok_Sok	KLPN001.0321.00341.P004_00049	KLPN001.0321.00341.P004_00049	KLPN001.0321.00341.P004_00049	1	Mok_Hok_Sok__Hok
KLPN001.0321.00342.C001_Zorya_TypeI_331	Zorya	Zorya_TypeI	KLPN001.0321.00342.C001_04284	KLPN001.0321.00342.C001_04287	KLPN001.0321.00342.C001_04284,KLPN001.0321.00342.C001_04285,KLPN001.0321.00342.C001_04286,KLPN001.0321.00342.C001_04287	4	Zorya_TypeI__ZorD,Zorya_TypeI__ZorC,Zorya__ZorB,Zorya__ZorA
KLPN001.0321.00342.P002_Zorya_TypeI_690	Zorya	Zorya_TypeI	KLPN001.0321.00342.P002_00115	KLPN001.0321.00342.P002_00118	KLPN001.0321.00342.P002_00115,KLPN001.0321.00342.P002_00116,KLPN001.0321.00342.P002_00117,KLPN001.0321.00342.P002_00118	4	Zorya__ZorA,Zorya__ZorB,Zorya_TypeI__ZorC,Zorya_TypeI__ZorD
KLPN001.0321.00342.P002_Mok_Hok_Sok_689	Mok_Hok_Sok	Mok_Hok_Sok	KLPN001.0321.00342.P002_00165	KLPN001.0321.00342.P002_00165	KLPN001.0321.00342.P002_00165	1	Mok_Hok_Sok__Hok
KLPN001.0321.00343.C001_Hachiman_332	Hachiman	Hachiman	KLPN001.0321.00343.C001_01165	KLPN001.0321.00343.C001_01166	KLPN001.0321.00343.C001_01165,KLPN001.0321.00343.C001_01166	2	Hachiman__HamB,Hachiman__HamA_2
KLPN001.0321.00344.P002_Mok_Hok_Sok_792	Mok_Hok_Sok	Mok_Hok_Sok	KLPN001.0321.00344.P002_00021	KLPN001.0321.00344.P002_00021	KLPN001.0321.00344.P002_00021	1	Mok_Hok_Sok__Hok
KLPN001.0321.00344.P002_Shango_793	Shango	Shango	KLPN001.0321.00344.P002_00077	KLPN001.0321.00344.P002_00079	KLPN001.0321.00344.P002_00077,KLPN001.0321.00344.P002_00078,KLPN001.0321.00344.P002_00079	3	Shango__SngC,Shango__SngB,Shango__SngA
KLPN001.0321.00345.C001_PD-T7-1_333	PD-T7-1	PD-T7-1	KLPN001.0321.00345.C001_00774	KLPN001.0321.00345.C001_00774	KLPN001.0321.00345.C001_00774	1	PD-T7-1__PD-T7-1
KLPN001.0321.00345.P002_Shango_795	Shango	Shango	KLPN001.0321.00345.P002_00103	KLPN001.0321.00345.P002_00105	KLPN001.0321.00345.P002_00103,KLPN001.0321.00345.P002_00104,KLPN001.0321.00345.P002_00105	3	Shango__SngA,Shango__SngB,Shango__SngC
KLPN001.0321.00345.P002_Mok_Hok_Sok_794	Mok_Hok_Sok	Mok_Hok_Sok	KLPN001.0321.00345.P002_00161	KLPN001.0321.00345.P002_00161	KLPN001.0321.00345.P002_00161	1	Mok_Hok_Sok__Hok
KLPN001.0321.00346.C001_PD-T7-1_334	PD-T7-1	PD-T7-1	KLPN001.0321.00346.C001_00775	KLPN001.0321.00346.C001_00775	KLPN001.0321.00346.C001_00775	1	PD-T7-1__PD-T7-1
KLPN001.0321.00347.C001_PD-T7-1_335	PD-T7-1	PD-T7-1	KLPN001.0321.00347.C001_00774	KLPN001.0321.00347.C001_00774	KLPN001.0321.00347.C001_00774	1	PD-T7-1__PD-T7-1
KLPN001.0321.00347.P002_Mok_Hok_Sok_1245	Mok_Hok_Sok	Mok_Hok_Sok	KLPN001.0321.00347.P002_00196	KLPN001.0321.00347.P002_00196	KLPN001.0321.00347.P002_00196	1	Mok_Hok_Sok__Hok
KLPN001.0321.00349.C001_PD-T7-4_337	PD-T7-4	PD-T7-4	KLPN001.0321.00349.C001_00814	KLPN001.0321.00349.C001_00814	KLPN001.0321.00349.C001_00814	1	PD-T7-4__PD-T7-4
KLPN001.0321.00349.C001_PD-T7-1_336	PD-T7-1	PD-T7-1	KLPN001.0321.00349.C001_02128	KLPN001.0321.00349.C001_02128	KLPN001.0321.00349.C001_02128	1	PD-T7-1__PD-T7-1
KLPN001.0321.00350.C001_PD-T7-1_338	PD-T7-1	PD-T7-1	KLPN001.0321.00350.C001_02855	KLPN001.0321.00350.C001_02855	KLPN001.0321.00350.C001_02855	1	PD-T7-1__PD-T7-1
KLPN001.0321.00350.C001_RosmerTA_339	RosmerTA	RosmerTA	KLPN001.0321.00350.C001_02909	KLPN001.0321.00350.C001_02910	KLPN001.0321.00350.C001_02909,KLPN001.0321.00350.C001_02910	2	RosmerTA__RmrA_2585209417,RosmerTA__RmrT_2585209417
KLPN001.0321.00357.C001_PD-T7-4_341	PD-T7-4	PD-T7-4	KLPN001.0321.00357.C001_01673	KLPN001.0321.00357.C001_01673	KLPN001.0321.00357.C001_01673	1	PD-T7-4__PD-T7-4
KLPN001.0321.00357.C001_Hachiman_340	Hachiman	Hachiman	KLPN001.0321.00357.C001_02658	KLPN001.0321.00357.C001_02659	KLPN001.0321.00357.C001_02658,KLPN001.0321.00357.C001_02659	2	Hachiman__HamB,Hachiman__HamA_1
KLPN001.0321.00358.C001_Mokosh_TypeI_342	Mokosh	Mokosh_TypeI	KLPN001.0321.00358.C001_01158	KLPN001.0321.00358.C001_01159	KLPN001.0321.00358.C001_01158,KLPN001.0321.00358.C001_01159	2	Mokosh_TypeI__MkoA2,Mokosh_TypeI__MkoB2
KLPN001.0321.00359.C001_Mokosh_TypeI_343	Mokosh	Mokosh_TypeI	KLPN001.0321.00359.C001_01058	KLPN001.0321.00359.C001_01059	KLPN001.0321.00359.C001_01058,KLPN001.0321.00359.C001_01059	2	Mokosh_TypeI__MkoB,Mokosh_TypeI__MkoA
KLPN001.0321.00359.C001_Mokosh_TypeII_344	Mokosh	Mokosh_TypeII	KLPN001.0321.00359.C001_04551	KLPN001.0321.00359.C001_04551	KLPN001.0321.00359.C001_04551	1	Mokosh_TypeII__MkoC
KLPN001.0321.00359.P002_Mok_Hok_Sok_1019	Mok_Hok_Sok	Mok_Hok_Sok	KLPN001.0321.00359.P002_00160	KLPN001.0321.00359.P002_00160	KLPN001.0321.00359.P002_00160	1	Mok_Hok_Sok__Hok
KLPN001.0321.00360.C001_Mokosh_TypeI_345	Mokosh	Mokosh_TypeI	KLPN001.0321.00360.C001_01137	KLPN001.0321.00360.C001_01138	KLPN001.0321.00360.C001_01137,KLPN001.0321.00360.C001_01138	2	Mokosh_TypeI__MkoA2,Mokosh_TypeI__MkoB2
KLPN001.0321.00361.C001_PD-T7-1_346	PD-T7-1	PD-T7-1	KLPN001.0321.00361.C001_00774	KLPN001.0321.00361.C001_00774	KLPN001.0321.00361.C001_00774	1	PD-T7-1__PD-T7-1
KLPN001.0321.00361.P002_Mok_Hok_Sok_796	Mok_Hok_Sok	Mok_Hok_Sok	KLPN001.0321.00361.P002_00013	KLPN001.0321.00361.P002_00013	KLPN001.0321.00361.P002_00013	1	Mok_Hok_Sok__Hok
KLPN001.0321.00361.P002_Shango_797	Shango	Shango	KLPN001.0321.00361.P002_00036	KLPN001.0321.00361.P002_00038	KLPN001.0321.00361.P002_00036,KLPN001.0321.00361.P002_00037,KLPN001.0321.00361.P002_00038	3	Shango__SngC,Shango__SngB,Shango__SngA
KLPN001.0321.00362.C001_Mokosh_TypeI_348	Mokosh	Mokosh_TypeI	KLPN001.0321.00362.C001_03410	KLPN001.0321.00362.C001_03411	KLPN001.0321.00362.C001_03410,KLPN001.0321.00362.C001_03411	2	Mokosh_TypeI__MkoA,Mokosh_TypeI__MkoB
KLPN001.0321.00362.C001_Dpd_347	Dpd	Dpd	KLPN001.0321.00362.C001_04999	KLPN001.0321.00362.C001_05010	KLPN001.0321.00362.C001_04999,KLPN001.0321.00362.C001_05000,KLPN001.0321.00362.C001_05001,KLPN001.0321.00362.C001_05002,KLPN001.0321.00362.C001_05003,KLPN001.0321.00362.C001_05004,KLPN001.0321.00362.C001_05005,KLPN001.0321.00362.C001_05006,KLPN001.0321.00362.C001_05007,KLPN001.0321.00362.C001_05008,KLPN001.0321.00362.C001_05009,KLPN001.0321.00362.C001_05010	12	Dpd__DpdC,Dpd__DpdA,Dpd__DpdB,Dpd__DpdE,Dpd__DpdF,Dpd__DpdG,Dpd__DpdH,Dpd__DpdI,Dpd__DpdJ,Dpd__DpdK,Dpd__DpdD,Dpd__QueD
KLPN001.0321.00362.P002_Shango_799	Shango	Shango	KLPN001.0321.00362.P002_00005	KLPN001.0321.00362.P002_00007	KLPN001.0321.00362.P002_00005,KLPN001.0321.00362.P002_00006,KLPN001.0321.00362.P002_00007	3	Shango__SngA,Shango__SngB,Shango__SngC
KLPN001.0321.00362.P002_Mok_Hok_Sok_798	Mok_Hok_Sok	Mok_Hok_Sok	KLPN001.0321.00362.P002_00093	KLPN001.0321.00362.P002_00093	KLPN001.0321.00362.P002_00093	1	Mok_Hok_Sok__Hok
KLPN001.0321.00363.C001_PD-T7-1_349	PD-T7-1	PD-T7-1	KLPN001.0321.00363.C001_00780	KLPN001.0321.00363.C001_00780	KLPN001.0321.00363.C001_00780	1	PD-T7-1__PD-T7-1
KLPN001.0321.00363.P003_Mok_Hok_Sok_1246	Mok_Hok_Sok	Mok_Hok_Sok	KLPN001.0321.00363.P003_00045	KLPN001.0321.00363.P003_00045	KLPN001.0321.00363.P003_00045	1	Mok_Hok_Sok__Hok
KLPN001.0321.00363.P003_Mok_Hok_Sok_1247	Mok_Hok_Sok	Mok_Hok_Sok	KLPN001.0321.00363.P003_00139	KLPN001.0321.00363.P003_00139	KLPN001.0321.00363.P003_00139	1	Mok_Hok_Sok__Hok
KLPN001.0321.00364.C001_PD-T7-1_350	PD-T7-1	PD-T7-1	KLPN001.0321.00364.C001_00780	KLPN001.0321.00364.C001_00780	KLPN001.0321.00364.C001_00780	1	PD-T7-1__PD-T7-1
KLPN001.0321.00364.P003_Mok_Hok_Sok_1248	Mok_Hok_Sok	Mok_Hok_Sok	KLPN001.0321.00364.P003_00045	KLPN001.0321.00364.P003_00045	KLPN001.0321.00364.P003_00045	1	Mok_Hok_Sok__Hok
KLPN001.0321.00364.P003_Mok_Hok_Sok_1249	Mok_Hok_Sok	Mok_Hok_Sok	KLPN001.0321.00364.P003_00139	KLPN001.0321.00364.P003_00139	KLPN001.0321.00364.P003_00139	1	Mok_Hok_Sok__Hok
KLPN001.0321.00365.C001_PD-T7-1_351	PD-T7-1	PD-T7-1	KLPN001.0321.00365.C001_00780	KLPN001.0321.00365.C001_00780	KLPN001.0321.00365.C001_00780	1	PD-T7-1__PD-T7-1
KLPN001.0321.00365.P003_Mok_Hok_Sok_1250	Mok_Hok_Sok	Mok_Hok_Sok	KLPN001.0321.00365.P003_00031	KLPN001.0321.00365.P003_00031	KLPN001.0321.00365.P003_00031	1	Mok_Hok_Sok__Hok
KLPN001.0321.00365.P003_Mok_Hok_Sok_1251	Mok_Hok_Sok	Mok_Hok_Sok	KLPN001.0321.00365.P003_00125	KLPN001.0321.00365.P003_00125	KLPN001.0321.00365.P003_00125	1	Mok_Hok_Sok__Hok
KLPN001.0321.00366.C001_PD-T7-1_352	PD-T7-1	PD-T7-1	KLPN001.0321.00366.C001_00780	KLPN001.0321.00366.C001_00780	KLPN001.0321.00366.C001_00780	1	PD-T7-1__PD-T7-1
KLPN001.0321.00366.P003_Mok_Hok_Sok_1252	Mok_Hok_Sok	Mok_Hok_Sok	KLPN001.0321.00366.P003_00031	KLPN001.0321.00366.P003_00031	KLPN001.0321.00366.P003_00031	1	Mok_Hok_Sok__Hok
KLPN001.0321.00366.P003_Mok_Hok_Sok_1253	Mok_Hok_Sok	Mok_Hok_Sok	KLPN001.0321.00366.P003_00125	KLPN001.0321.00366.P003_00125	KLPN001.0321.00366.P003_00125	1	Mok_Hok_Sok__Hok
KLPN001.0321.00367.C001_PD-T7-1_353	PD-T7-1	PD-T7-1	KLPN001.0321.00367.C001_00780	KLPN001.0321.00367.C001_00780	KLPN001.0321.00367.C001_00780	1	PD-T7-1__PD-T7-1
KLPN001.0321.00367.P003_Mok_Hok_Sok_1254	Mok_Hok_Sok	Mok_Hok_Sok	KLPN001.0321.00367.P003_00045	KLPN001.0321.00367.P003_00045	KLPN001.0321.00367.P003_00045	1	Mok_Hok_Sok__Hok
KLPN001.0321.00367.P003_Mok_Hok_Sok_1255	Mok_Hok_Sok	Mok_Hok_Sok	KLPN001.0321.00367.P003_00139	KLPN001.0321.00367.P003_00139	KLPN001.0321.00367.P003_00139	1	Mok_Hok_Sok__Hok
KLPN001.0321.00368.C001_PD-T7-1_354	PD-T7-1	PD-T7-1	KLPN001.0321.00368.C001_00780	KLPN001.0321.00368.C001_00780	KLPN001.0321.00368.C001_00780	1	PD-T7-1__PD-T7-1
KLPN001.0321.00368.P003_Mok_Hok_Sok_1256	Mok_Hok_Sok	Mok_Hok_Sok	KLPN001.0321.00368.P003_00031	KLPN001.0321.00368.P003_00031	KLPN001.0321.00368.P003_00031	1	Mok_Hok_Sok__Hok
KLPN001.0321.00368.P003_Mok_Hok_Sok_1257	Mok_Hok_Sok	Mok_Hok_Sok	KLPN001.0321.00368.P003_00125	KLPN001.0321.00368.P003_00125	KLPN001.0321.00368.P003_00125	1	Mok_Hok_Sok__Hok
KLPN001.0321.00369.C001_PD-T7-1_355	PD-T7-1	PD-T7-1	KLPN001.0321.00369.C001_00780	KLPN001.0321.00369.C001_00780	KLPN001.0321.00369.C001_00780	1	PD-T7-1__PD-T7-1
KLPN001.0321.00369.P003_Mok_Hok_Sok_1258	Mok_Hok_Sok	Mok_Hok_Sok	KLPN001.0321.00369.P003_00045	KLPN001.0321.00369.P003_00045	KLPN001.0321.00369.P003_00045	1	Mok_Hok_Sok__Hok
KLPN001.0321.00369.P003_Mok_Hok_Sok_1259	Mok_Hok_Sok	Mok_Hok_Sok	KLPN001.0321.00369.P003_00139	KLPN001.0321.00369.P003_00139	KLPN001.0321.00369.P003_00139	1	Mok_Hok_Sok__Hok
KLPN001.0321.00370.C001_PD-T7-1_356	PD-T7-1	PD-T7-1	KLPN001.0321.00370.C001_00780	KLPN001.0321.00370.C001_00780	KLPN001.0321.00370.C001_00780	1	PD-T7-1__PD-T7-1
KLPN001.0321.00370.P003_Mok_Hok_Sok_1260	Mok_Hok_Sok	Mok_Hok_Sok	KLPN001.0321.00370.P003_00045	KLPN001.0321.00370.P003_00045	KLPN001.0321.00370.P003_00045	1	Mok_Hok_Sok__Hok
KLPN001.0321.00370.P003_Mok_Hok_Sok_1261	Mok_Hok_Sok	Mok_Hok_Sok	KLPN001.0321.00370.P003_00139	KLPN001.0321.00370.P003_00139	KLPN001.0321.00370.P003_00139	1	Mok_Hok_Sok__Hok
KLPN001.0321.00371.C001_PD-T7-1_357	PD-T7-1	PD-T7-1	KLPN001.0321.00371.C001_00780	KLPN001.0321.00371.C001_00780	KLPN001.0321.00371.C001_00780	1	PD-T7-1__PD-T7-1
KLPN001.0321.00371.P003_Mok_Hok_Sok_1262	Mok_Hok_Sok	Mok_Hok_Sok	KLPN001.0321.00371.P003_00045	KLPN001.0321.00371.P003_00045	KLPN001.0321.00371.P003_00045	1	Mok_Hok_Sok__Hok
KLPN001.0321.00371.P003_Mok_Hok_Sok_1263	Mok_Hok_Sok	Mok_Hok_Sok	KLPN001.0321.00371.P003_00139	KLPN001.0321.00371.P003_00139	KLPN001.0321.00371.P003_00139	1	Mok_Hok_Sok__Hok
KLPN001.0321.00372.C001_PD-T7-1_358	PD-T7-1	PD-T7-1	KLPN001.0321.00372.C001_00780	KLPN001.0321.00372.C001_00780	KLPN001.0321.00372.C001_00780	1	PD-T7-1__PD-T7-1
KLPN001.0321.00372.P003_Mok_Hok_Sok_1264	Mok_Hok_Sok	Mok_Hok_Sok	KLPN001.0321.00372.P003_00045	KLPN001.0321.00372.P003_00045	KLPN001.0321.00372.P003_00045	1	Mok_Hok_Sok__Hok
KLPN001.0321.00372.P003_Mok_Hok_Sok_1265	Mok_Hok_Sok	Mok_Hok_Sok	KLPN001.0321.00372.P003_00139	KLPN001.0321.00372.P003_00139	KLPN001.0321.00372.P003_00139	1	Mok_Hok_Sok__Hok
KLPN001.0321.00373.C001_PD-T7-1_359	PD-T7-1	PD-T7-1	KLPN001.0321.00373.C001_00780	KLPN001.0321.00373.C001_00780	KLPN001.0321.00373.C001_00780	1	PD-T7-1__PD-T7-1
KLPN001.0321.00373.P003_Mok_Hok_Sok_1266	Mok_Hok_Sok	Mok_Hok_Sok	KLPN001.0321.00373.P003_00045	KLPN001.0321.00373.P003_00045	KLPN001.0321.00373.P003_00045	1	Mok_Hok_Sok__Hok
KLPN001.0321.00373.P003_Mok_Hok_Sok_1267	Mok_Hok_Sok	Mok_Hok_Sok	KLPN001.0321.00373.P003_00139	KLPN001.0321.00373.P003_00139	KLPN001.0321.00373.P003_00139	1	Mok_Hok_Sok__Hok
KLPN001.0321.00374.C001_PD-T7-1_361	PD-T7-1	PD-T7-1	KLPN001.0321.00374.C001_02358	KLPN001.0321.00374.C001_02358	KLPN001.0321.00374.C001_02358	1	PD-T7-1__PD-T7-1
KLPN001.0321.00374.C001_Mok_Hok_Sok_360	Mok_Hok_Sok	Mok_Hok_Sok	KLPN001.0321.00374.C001_02507	KLPN001.0321.00374.C001_02507	KLPN001.0321.00374.C001_02507	1	Mok_Hok_Sok__Hok
KLPN001.0321.00375.C001_Mok_Hok_Sok_362	Mok_Hok_Sok	Mok_Hok_Sok	KLPN001.0321.00375.C001_00350	KLPN001.0321.00375.C001_00350	KLPN001.0321.00375.C001_00350	1	Mok_Hok_Sok__Hok
KLPN001.0321.00375.C001_PD-T7-1_363	PD-T7-1	PD-T7-1	KLPN001.0321.00375.C001_00864	KLPN001.0321.00375.C001_00864	KLPN001.0321.00375.C001_00864	1	PD-T7-1__PD-T7-1
KLPN001.0321.00377.C001_PD-T7-1_364	PD-T7-1	PD-T7-1	KLPN001.0321.00377.C001_00817	KLPN001.0321.00377.C001_00817	KLPN001.0321.00377.C001_00817	1	PD-T7-1__PD-T7-1
KLPN001.0321.00378.C001_PD-T7-1_365	PD-T7-1	PD-T7-1	KLPN001.0321.00378.C001_00817	KLPN001.0321.00378.C001_00817	KLPN001.0321.00378.C001_00817	1	PD-T7-1__PD-T7-1
KLPN001.0321.00379.C001_PD-T7-1_366	PD-T7-1	PD-T7-1	KLPN001.0321.00379.C001_00817	KLPN001.0321.00379.C001_00817	KLPN001.0321.00379.C001_00817	1	PD-T7-1__PD-T7-1
KLPN001.0321.00380.C001_PD-T7-1_367	PD-T7-1	PD-T7-1	KLPN001.0321.00380.C001_00817	KLPN001.0321.00380.C001_00817	KLPN001.0321.00380.C001_00817	1	PD-T7-1__PD-T7-1
KLPN001.0321.00381.C001_PD-T7-1_368	PD-T7-1	PD-T7-1	KLPN001.0321.00381.C001_00817	KLPN001.0321.00381.C001_00817	KLPN001.0321.00381.C001_00817	1	PD-T7-1__PD-T7-1
KLPN001.0321.00382.C001_Shango_369	Shango	Shango	KLPN001.0321.00382.C001_01426	KLPN001.0321.00382.C001_01428	KLPN001.0321.00382.C001_01426,KLPN001.0321.00382.C001_01427,KLPN001.0321.00382.C001_01428	3	Shango__SngC,Shango__SngB,Shango__SngA
KLPN001.0321.00383.C001_Shango_370	Shango	Shango	KLPN001.0321.00383.C001_04622	KLPN001.0321.00383.C001_04624	KLPN001.0321.00383.C001_04622,KLPN001.0321.00383.C001_04623,KLPN001.0321.00383.C001_04624	3	Shango__SngC,Shango__SngB,Shango__SngA
KLPN001.0321.00384.C001_PD-T7-1_371	PD-T7-1	PD-T7-1	KLPN001.0321.00384.C001_00817	KLPN001.0321.00384.C001_00817	KLPN001.0321.00384.C001_00817	1	PD-T7-1__PD-T7-1
KLPN001.0321.00385.C001_PD-T7-1_372	PD-T7-1	PD-T7-1	KLPN001.0321.00385.C001_00817	KLPN001.0321.00385.C001_00817	KLPN001.0321.00385.C001_00817	1	PD-T7-1__PD-T7-1
KLPN001.0321.00386.C001_PD-T7-1_373	PD-T7-1	PD-T7-1	KLPN001.0321.00386.C001_00371	KLPN001.0321.00386.C001_00371	KLPN001.0321.00386.C001_00371	1	PD-T7-1__PD-T7-1
KLPN001.0321.00387.C001_PD-T7-1_374	PD-T7-1	PD-T7-1	KLPN001.0321.00387.C001_00372	KLPN001.0321.00387.C001_00372	KLPN001.0321.00387.C001_00372	1	PD-T7-1__PD-T7-1
KLPN001.0321.00388.C001_PD-T7-1_375	PD-T7-1	PD-T7-1	KLPN001.0321.00388.C001_00371	KLPN001.0321.00388.C001_00371	KLPN001.0321.00388.C001_00371	1	PD-T7-1__PD-T7-1
KLPN001.0321.00392.C001_PD-T7-1_376	PD-T7-1	PD-T7-1	KLPN001.0321.00392.C001_00371	KLPN001.0321.00392.C001_00371	KLPN001.0321.00392.C001_00371	1	PD-T7-1__PD-T7-1
KLPN001.0321.00393.C001_PD-T7-1_377	PD-T7-1	PD-T7-1	KLPN001.0321.00393.C001_00371	KLPN001.0321.00393.C001_00371	KLPN001.0321.00393.C001_00371	1	PD-T7-1__PD-T7-1
KLPN001.0321.00394.C001_PD-T7-1_378	PD-T7-1	PD-T7-1	KLPN001.0321.00394.C001_00367	KLPN001.0321.00394.C001_00367	KLPN001.0321.00394.C001_00367	1	PD-T7-1__PD-T7-1
KLPN001.0321.00395.C001_PD-T7-1_379	PD-T7-1	PD-T7-1	KLPN001.0321.00395.C001_00817	KLPN001.0321.00395.C001_00817	KLPN001.0321.00395.C001_00817	1	PD-T7-1__PD-T7-1
KLPN001.0321.00395.P002_Shango_801	Shango	Shango	KLPN001.0321.00395.P002_00116	KLPN001.0321.00395.P002_00118	KLPN001.0321.00395.P002_00116,KLPN001.0321.00395.P002_00117,KLPN001.0321.00395.P002_00118	3	Shango__SngA,Shango__SngB,Shango__SngC
KLPN001.0321.00395.P002_Mok_Hok_Sok_800	Mok_Hok_Sok	Mok_Hok_Sok	KLPN001.0321.00395.P002_00174	KLPN001.0321.00395.P002_00174	KLPN001.0321.00395.P002_00174	1	Mok_Hok_Sok__Hok
KLPN001.0321.00396.C001_PD-T7-1_380	PD-T7-1	PD-T7-1	KLPN001.0321.00396.C001_00816	KLPN001.0321.00396.C001_00816	KLPN001.0321.00396.C001_00816	1	PD-T7-1__PD-T7-1
KLPN001.0321.00396.P002_Shango_803	Shango	Shango	KLPN001.0321.00396.P002_00138	KLPN001.0321.00396.P002_00140	KLPN001.0321.00396.P002_00138,KLPN001.0321.00396.P002_00139,KLPN001.0321.00396.P002_00140	3	Shango__SngA,Shango__SngB,Shango__SngC
KLPN001.0321.00396.P002_Mok_Hok_Sok_802	Mok_Hok_Sok	Mok_Hok_Sok	KLPN001.0321.00396.P002_00196	KLPN001.0321.00396.P002_00196	KLPN001.0321.00396.P002_00196	1	Mok_Hok_Sok__Hok
KLPN001.0321.00397.C001_PD-T7-1_381	PD-T7-1	PD-T7-1	KLPN001.0321.00397.C001_00816	KLPN001.0321.00397.C001_00816	KLPN001.0321.00397.C001_00816	1	PD-T7-1__PD-T7-1
KLPN001.0321.00398.C001_PD-T7-1_382	PD-T7-1	PD-T7-1	KLPN001.0321.00398.C001_00816	KLPN001.0321.00398.C001_00816	KLPN001.0321.00398.C001_00816	1	PD-T7-1__PD-T7-1
KLPN001.0321.00399.C001_PD-T7-1_383	PD-T7-1	PD-T7-1	KLPN001.0321.00399.C001_00775	KLPN001.0321.00399.C001_00775	KLPN001.0321.00399.C001_00775	1	PD-T7-1__PD-T7-1
KLPN001.0321.00400.C001_PD-T7-1_384	PD-T7-1	PD-T7-1	KLPN001.0321.00400.C001_00773	KLPN001.0321.00400.C001_00773	KLPN001.0321.00400.C001_00773	1	PD-T7-1__PD-T7-1
KLPN001.0321.00400.P002_Mok_Hok_Sok_1268	Mok_Hok_Sok	Mok_Hok_Sok	KLPN001.0321.00400.P002_00071	KLPN001.0321.00400.P002_00071	KLPN001.0321.00400.P002_00071	1	Mok_Hok_Sok__Hok
KLPN001.0321.00401.C001_RosmerTA_385	RosmerTA	RosmerTA	KLPN001.0321.00401.C001_04182	KLPN001.0321.00401.C001_04183	KLPN001.0321.00401.C001_04182,KLPN001.0321.00401.C001_04183	2	RosmerTA__RmrA_2634932349,RosmerTA__RmrT_2634932349
KLPN001.0321.00402.C001_Mokosh_TypeI_386	Mokosh	Mokosh_TypeI	KLPN001.0321.00402.C001_01229	KLPN001.0321.00402.C001_01230	KLPN001.0321.00402.C001_01229,KLPN001.0321.00402.C001_01230	2	Mokosh_TypeI__MkoB,Mokosh_TypeI__MkoA
KLPN001.0321.00402.P002_Mok_Hok_Sok_804	Mok_Hok_Sok	Mok_Hok_Sok	KLPN001.0321.00402.P002_00191	KLPN001.0321.00402.P002_00191	KLPN001.0321.00402.P002_00191	1	Mok_Hok_Sok__Hok
KLPN001.0321.00403.P002_Mok_Hok_Sok_945	Mok_Hok_Sok	Mok_Hok_Sok	KLPN001.0321.00403.P002_00126	KLPN001.0321.00403.P002_00126	KLPN001.0321.00403.P002_00126	1	Mok_Hok_Sok__Hok
KLPN001.0321.00403.P003_Mok_Hok_Sok_1269	Mok_Hok_Sok	Mok_Hok_Sok	KLPN001.0321.00403.P003_00146	KLPN001.0321.00403.P003_00146	KLPN001.0321.00403.P003_00146	1	Mok_Hok_Sok__Hok
KLPN001.0321.00405.C001_Hachiman_387	Hachiman	Hachiman	KLPN001.0321.00405.C001_04118	KLPN001.0321.00405.C001_04119	KLPN001.0321.00405.C001_04118,KLPN001.0321.00405.C001_04119	2	Hachiman__HamB,Hachiman__HamA_1
KLPN001.0321.00405.P002_Mok_Hok_Sok_972	Mok_Hok_Sok	Mok_Hok_Sok	KLPN001.0321.00405.P002_00226	KLPN001.0321.00405.P002_00226	KLPN001.0321.00405.P002_00226	1	Mok_Hok_Sok__Hok
KLPN001.0321.00406.C001_Zorya_TypeI_388	Zorya	Zorya_TypeI	KLPN001.0321.00406.C001_00687	KLPN001.0321.00406.C001_00689	KLPN001.0321.00406.C001_00687,KLPN001.0321.00406.C001_00688,KLPN001.0321.00406.C001_00689	3	Zorya__ZorB,Zorya_TypeI__ZorC,Zorya_TypeI__ZorD
KLPN001.0321.00407.C001_Hachiman_389	Hachiman	Hachiman	KLPN001.0321.00407.C001_01152	KLPN001.0321.00407.C001_01153	KLPN001.0321.00407.C001_01152,KLPN001.0321.00407.C001_01153	2	Hachiman__HamA_2,Hachiman__HamB
KLPN001.0321.00407.P002_Mok_Hok_Sok_946	Mok_Hok_Sok	Mok_Hok_Sok	KLPN001.0321.00407.P002_00049	KLPN001.0321.00407.P002_00049	KLPN001.0321.00407.P002_00049	1	Mok_Hok_Sok__Hok
KLPN001.0321.00408.C001_Mokosh_TypeI_7	Mokosh	Mokosh_TypeI	KLPN001.0321.00408.C001_03986	KLPN001.0321.00408.C001_03987	KLPN001.0321.00408.C001_03986,KLPN001.0321.00408.C001_03987	2	Mokosh_TypeI__MkoB2,Mokosh_TypeI__MkoA2
KLPN001.0321.00408.C001_Dnd_ABCDEFGH_6	Dnd	Dnd_ABCDEFGH	KLPN001.0321.00408.C001_04411	KLPN001.0321.00408.C001_04418	KLPN001.0321.00408.C001_04411,KLPN001.0321.00408.C001_04412,KLPN001.0321.00408.C001_04413,KLPN001.0321.00408.C001_04415,KLPN001.0321.00408.C001_04416,KLPN001.0321.00408.C001_04417,KLPN001.0321.00408.C001_04418	7	Dnd_ABCDEFGH__DptF,Dnd_ABCDEFGH__DptG,Dnd_ABCDEFGH__DptH,Dnd__DndE,Dnd__DndD,Dnd__DndC,Dnd__DndB
KLPN001.0321.00409.C001_Dnd_ABCDEFGH_9	Dnd	Dnd_ABCDEFGH	KLPN001.0321.00409.C001_04478	KLPN001.0321.00409.C001_04486	KLPN001.0321.00409.C001_04478,KLPN001.0321.00409.C001_04479,KLPN001.0321.00409.C001_04480,KLPN001.0321.00409.C001_04483,KLPN001.0321.00409.C001_04484,KLPN001.0321.00409.C001_04485,KLPN001.0321.00409.C001_04486	7	Dnd_ABCDEFGH__DptF,Dnd_ABCDEFGH__DptG,Dnd_ABCDEFGH__DptH,Dnd__DndE,Dnd__DndD,Dnd__DndC,Dnd__DndB
KLPN001.0321.00409.P002_Mok_Hok_Sok_1020	Mok_Hok_Sok	Mok_Hok_Sok	KLPN001.0321.00409.P002_00272	KLPN001.0321.00409.P002_00272	KLPN001.0321.00409.P002_00272	1	Mok_Hok_Sok__Hok
KLPN001.0321.00410.C001_Mokosh_TypeI_390	Mokosh	Mokosh_TypeI	KLPN001.0321.00410.C001_01278	KLPN001.0321.00410.C001_01279	KLPN001.0321.00410.C001_01278,KLPN001.0321.00410.C001_01279	2	Mokosh_TypeI__MkoB,Mokosh_TypeI__MkoA
KLPN001.0321.00410.P002_Mok_Hok_Sok_805	Mok_Hok_Sok	Mok_Hok_Sok	KLPN001.0321.00410.P002_00222	KLPN001.0321.00410.P002_00222	KLPN001.0321.00410.P002_00222	1	Mok_Hok_Sok__Hok
KLPN001.0321.00411.C001_Mokosh_TypeI_391	Mokosh	Mokosh_TypeI	KLPN001.0321.00411.C001_04199	KLPN001.0321.00411.C001_04200	KLPN001.0321.00411.C001_04199,KLPN001.0321.00411.C001_04200	2	Mokosh_TypeI__MkoB2,Mokosh_TypeI__MkoA2
KLPN001.0321.00411.P003_Mok_Hok_Sok_1021	Mok_Hok_Sok	Mok_Hok_Sok	KLPN001.0321.00411.P003_00137	KLPN001.0321.00411.P003_00137	KLPN001.0321.00411.P003_00137	1	Mok_Hok_Sok__Hok
KLPN001.0321.00412.C001_Mokosh_TypeI_392	Mokosh	Mokosh_TypeI	KLPN001.0321.00412.C001_01146	KLPN001.0321.00412.C001_01147	KLPN001.0321.00412.C001_01146,KLPN001.0321.00412.C001_01147	2	Mokosh_TypeI__MkoB,Mokosh_TypeI__MkoA
KLPN001.0321.00412.C001_Mokosh_TypeII_393	Mokosh	Mokosh_TypeII	KLPN001.0321.00412.C001_04565	KLPN001.0321.00412.C001_04565	KLPN001.0321.00412.C001_04565	1	Mokosh_TypeII__MkoC
KLPN001.0321.00412.P002_Mok_Hok_Sok_1022	Mok_Hok_Sok	Mok_Hok_Sok	KLPN001.0321.00412.P002_00219	KLPN001.0321.00412.P002_00219	KLPN001.0321.00412.P002_00219	1	Mok_Hok_Sok__Hok
KLPN001.0321.00413.P002_Mok_Hok_Sok_1023	Mok_Hok_Sok	Mok_Hok_Sok	KLPN001.0321.00413.P002_00190	KLPN001.0321.00413.P002_00190	KLPN001.0321.00413.P002_00190	1	Mok_Hok_Sok__Hok
KLPN001.0321.00415.P002_Mok_Hok_Sok_1024	Mok_Hok_Sok	Mok_Hok_Sok	KLPN001.0321.00415.P002_00191	KLPN001.0321.00415.P002_00191	KLPN001.0321.00415.P002_00191	1	Mok_Hok_Sok__Hok
KLPN001.0321.00417.P002_Shango_807	Shango	Shango	KLPN001.0321.00417.P002_00143	KLPN001.0321.00417.P002_00145	KLPN001.0321.00417.P002_00143,KLPN001.0321.00417.P002_00144,KLPN001.0321.00417.P002_00145	3	Shango__SngA,Shango__SngB,Shango__SngC
KLPN001.0321.00417.P002_Mok_Hok_Sok_806	Mok_Hok_Sok	Mok_Hok_Sok	KLPN001.0321.00417.P002_00217	KLPN001.0321.00417.P002_00217	KLPN001.0321.00417.P002_00217	1	Mok_Hok_Sok__Hok
KLPN001.0321.00418.P002_Mok_Hok_Sok_1270	Mok_Hok_Sok	Mok_Hok_Sok	KLPN001.0321.00418.P002_00136	KLPN001.0321.00418.P002_00136	KLPN001.0321.00418.P002_00136	1	Mok_Hok_Sok__Hok
KLPN001.0321.00419.P002_Shango_809	Shango	Shango	KLPN001.0321.00419.P002_00115	KLPN001.0321.00419.P002_00117	KLPN001.0321.00419.P002_00115,KLPN001.0321.00419.P002_00116,KLPN001.0321.00419.P002_00117	3	Shango__SngA,Shango__SngB,Shango__SngC
KLPN001.0321.00419.P002_Mok_Hok_Sok_808	Mok_Hok_Sok	Mok_Hok_Sok	KLPN001.0321.00419.P002_00137	KLPN001.0321.00419.P002_00137	KLPN001.0321.00419.P002_00137	1	Mok_Hok_Sok__Hok
KLPN001.0321.00420.C001_Mokosh_TypeI_394	Mokosh	Mokosh_TypeI	KLPN001.0321.00420.C001_01160	KLPN001.0321.00420.C001_01161	KLPN001.0321.00420.C001_01160,KLPN001.0321.00420.C001_01161	2	Mokosh_TypeI__MkoB,Mokosh_TypeI__MkoA
KLPN001.0321.00420.P002_Mok_Hok_Sok_1271	Mok_Hok_Sok	Mok_Hok_Sok	KLPN001.0321.00420.P002_00156	KLPN001.0321.00420.P002_00156	KLPN001.0321.00420.P002_00156	1	Mok_Hok_Sok__Hok
KLPN001.0321.00421.C001_Hachiman_395	Hachiman	Hachiman	KLPN001.0321.00421.C001_01213	KLPN001.0321.00421.C001_01214	KLPN001.0321.00421.C001_01213,KLPN001.0321.00421.C001_01214	2	Hachiman__HamA_1,Hachiman__HamB
KLPN001.0321.00421.P002_Shango_811	Shango	Shango	KLPN001.0321.00421.P002_00103	KLPN001.0321.00421.P002_00105	KLPN001.0321.00421.P002_00103,KLPN001.0321.00421.P002_00104,KLPN001.0321.00421.P002_00105	3	Shango__SngA,Shango__SngB,Shango__SngC
KLPN001.0321.00421.P002_Mok_Hok_Sok_810	Mok_Hok_Sok	Mok_Hok_Sok	KLPN001.0321.00421.P002_00165	KLPN001.0321.00421.P002_00165	KLPN001.0321.00421.P002_00165	1	Mok_Hok_Sok__Hok
KLPN001.0321.00422.C001_Hachiman_396	Hachiman	Hachiman	KLPN001.0321.00422.C001_01212	KLPN001.0321.00422.C001_01213	KLPN001.0321.00422.C001_01212,KLPN001.0321.00422.C001_01213	2	Hachiman__HamA_1,Hachiman__HamB
KLPN001.0321.00422.P002_Shango_813	Shango	Shango	KLPN001.0321.00422.P002_00103	KLPN001.0321.00422.P002_00105	KLPN001.0321.00422.P002_00103,KLPN001.0321.00422.P002_00104,KLPN001.0321.00422.P002_00105	3	Shango__SngA,Shango__SngB,Shango__SngC
KLPN001.0321.00422.P002_Mok_Hok_Sok_812	Mok_Hok_Sok	Mok_Hok_Sok	KLPN001.0321.00422.P002_00165	KLPN001.0321.00422.P002_00165	KLPN001.0321.00422.P002_00165	1	Mok_Hok_Sok__Hok
KLPN001.0321.00423.P003_Mok_Hok_Sok_1272	Mok_Hok_Sok	Mok_Hok_Sok	KLPN001.0321.00423.P003_00054	KLPN001.0321.00423.P003_00054	KLPN001.0321.00423.P003_00054	1	Mok_Hok_Sok__Hok
KLPN001.0321.00424.C001_Dnd_ABCDEFGH_11	Dnd	Dnd_ABCDEFGH	KLPN001.0321.00424.C001_04407	KLPN001.0321.00424.C001_04415	KLPN001.0321.00424.C001_04407,KLPN001.0321.00424.C001_04408,KLPN001.0321.00424.C001_04409,KLPN001.0321.00424.C001_04412,KLPN001.0321.00424.C001_04413,KLPN001.0321.00424.C001_04414,KLPN001.0321.00424.C001_04415	7	Dnd_ABCDEFGH__DptF,Dnd_ABCDEFGH__DptG,Dnd_ABCDEFGH__DptH,Dnd__DndE,Dnd__DndD,Dnd__DndC,Dnd__DndB
KLPN001.0321.00424.C001_RosmerTA_12	RosmerTA	RosmerTA	KLPN001.0321.00424.C001_04995	KLPN001.0321.00424.C001_04996	KLPN001.0321.00424.C001_04995,KLPN001.0321.00424.C001_04996	2	RosmerTA__RmrA_2585209417,RosmerTA__RmrT_2585209417
KLPN001.0321.00424.P002_Mok_Hok_Sok_947	Mok_Hok_Sok	Mok_Hok_Sok	KLPN001.0321.00424.P002_00056	KLPN001.0321.00424.P002_00056	KLPN001.0321.00424.P002_00056	1	Mok_Hok_Sok__Hok
KLPN001.0321.00424.P003_Mok_Hok_Sok_1273	Mok_Hok_Sok	Mok_Hok_Sok	KLPN001.0321.00424.P003_00215	KLPN001.0321.00424.P003_00215	KLPN001.0321.00424.P003_00215	1	Mok_Hok_Sok__Hok
KLPN001.0321.00425.C001_Hachiman_397	Hachiman	Hachiman	KLPN001.0321.00425.C001_01721	KLPN001.0321.00425.C001_01722	KLPN001.0321.00425.C001_01721,KLPN001.0321.00425.C001_01722	2	Hachiman__HamB,Hachiman__HamA_1
KLPN001.0321.00425.C001_Zorya_TypeII_398	Zorya	Zorya_TypeII	KLPN001.0321.00425.C001_04707	KLPN001.0321.00425.C001_04709	KLPN001.0321.00425.C001_04707,KLPN001.0321.00425.C001_04708,KLPN001.0321.00425.C001_04709	3	Zorya__ZorA2,Zorya__ZorB,Zorya_TypeII__ZorE
KLPN001.0321.00426.P002_Mok_Hok_Sok_966	Mok_Hok_Sok	Mok_Hok_Sok	KLPN001.0321.00426.P002_00130	KLPN001.0321.00426.P002_00130	KLPN001.0321.00426.P002_00130	1	Mok_Hok_Sok__Hok
KLPN001.0321.00427.C001_RosmerTA_15	RosmerTA	RosmerTA	KLPN001.0321.00427.C001_01138	KLPN001.0321.00427.C001_01139	KLPN001.0321.00427.C001_01138,KLPN001.0321.00427.C001_01139	2	RosmerTA__RmrT_2634932349,RosmerTA__RmrA_2634932349
KLPN001.0321.00427.C001_Dnd_ABCDEFGH_14	Dnd	Dnd_ABCDEFGH	KLPN001.0321.00427.C001_04375	KLPN001.0321.00427.C001_04382	KLPN001.0321.00427.C001_04375,KLPN001.0321.00427.C001_04376,KLPN001.0321.00427.C001_04377,KLPN001.0321.00427.C001_04379,KLPN001.0321.00427.C001_04380,KLPN001.0321.00427.C001_04381,KLPN001.0321.00427.C001_04382	7	Dnd_ABCDEFGH__DptF,Dnd_ABCDEFGH__DptG,Dnd_ABCDEFGH__DptH,Dnd__DndE,Dnd__DndD,Dnd__DndC,Dnd__DndB
KLPN001.0321.00427.P002_Mok_Hok_Sok_948	Mok_Hok_Sok	Mok_Hok_Sok	KLPN001.0321.00427.P002_00049	KLPN001.0321.00427.P002_00049	KLPN001.0321.00427.P002_00049	1	Mok_Hok_Sok__Hok
KLPN001.0321.00427.P003_Mok_Hok_Sok_1274	Mok_Hok_Sok	Mok_Hok_Sok	KLPN001.0321.00427.P003_00147	KLPN001.0321.00427.P003_00147	KLPN001.0321.00427.P003_00147	1	Mok_Hok_Sok__Hok
KLPN001.0321.00429.C001_SspBCDE_399	SspBCDE	SspBCDE	KLPN001.0321.00429.C001_04376	KLPN001.0321.00429.C001_04379	KLPN001.0321.00429.C001_04376,KLPN001.0321.00429.C001_04377,KLPN001.0321.00429.C001_04378,KLPN001.0321.00429.C001_04379	4	SspBCDE__SspD,SspBCDE__SspC,SspBCDE__SspB,SspBCDE__SspE
KLPN001.0321.00429.P002_Mok_Hok_Sok_1275	Mok_Hok_Sok	Mok_Hok_Sok	KLPN001.0321.00429.P002_00148	KLPN001.0321.00429.P002_00148	KLPN001.0321.00429.P002_00148	1	Mok_Hok_Sok__Hok
KLPN001.0321.00430.C001_PD-T7-1_400	PD-T7-1	PD-T7-1	KLPN001.0321.00430.C001_04764	KLPN001.0321.00430.C001_04764	KLPN001.0321.00430.C001_04764	1	PD-T7-1__PD-T7-1
KLPN001.0321.00430.P003_Mok_Hok_Sok_1276	Mok_Hok_Sok	Mok_Hok_Sok	KLPN001.0321.00430.P003_00052	KLPN001.0321.00430.P003_00052	KLPN001.0321.00430.P003_00052	1	Mok_Hok_Sok__Hok
KLPN001.0321.00430.P003_Mok_Hok_Sok_1277	Mok_Hok_Sok	Mok_Hok_Sok	KLPN001.0321.00430.P003_00141	KLPN001.0321.00430.P003_00141	KLPN001.0321.00430.P003_00141	1	Mok_Hok_Sok__Hok
KLPN001.0321.00431.C001_PD-T7-1_401	PD-T7-1	PD-T7-1	KLPN001.0321.00431.C001_00774	KLPN001.0321.00431.C001_00774	KLPN001.0321.00431.C001_00774	1	PD-T7-1__PD-T7-1
KLPN001.0321.00431.P003_Mok_Hok_Sok_1278	Mok_Hok_Sok	Mok_Hok_Sok	KLPN001.0321.00431.P003_00066	KLPN001.0321.00431.P003_00066	KLPN001.0321.00431.P003_00066	1	Mok_Hok_Sok__Hok
KLPN001.0321.00431.P003_Mok_Hok_Sok_1279	Mok_Hok_Sok	Mok_Hok_Sok	KLPN001.0321.00431.P003_00170	KLPN001.0321.00431.P003_00170	KLPN001.0321.00431.P003_00170	1	Mok_Hok_Sok__Hok
KLPN001.0321.00432.C001_PD-T7-1_402	PD-T7-1	PD-T7-1	KLPN001.0321.00432.C001_00777	KLPN001.0321.00432.C001_00777	KLPN001.0321.00432.C001_00777	1	PD-T7-1__PD-T7-1
KLPN001.0321.00432.P002_Mok_Hok_Sok_1025	Mok_Hok_Sok	Mok_Hok_Sok	KLPN001.0321.00432.P002_00174	KLPN001.0321.00432.P002_00174	KLPN001.0321.00432.P002_00174	1	Mok_Hok_Sok__Hok
KLPN001.0321.00432.P003_Mok_Hok_Sok_1280	Mok_Hok_Sok	Mok_Hok_Sok	KLPN001.0321.00432.P003_00039	KLPN001.0321.00432.P003_00039	KLPN001.0321.00432.P003_00039	1	Mok_Hok_Sok__Hok
KLPN001.0321.00432.P003_Mok_Hok_Sok_1281	Mok_Hok_Sok	Mok_Hok_Sok	KLPN001.0321.00432.P003_00153	KLPN001.0321.00432.P003_00153	KLPN001.0321.00432.P003_00153	1	Mok_Hok_Sok__Hok
KLPN001.0321.00433.C001_PD-T7-1_403	PD-T7-1	PD-T7-1	KLPN001.0321.00433.C001_00773	KLPN001.0321.00433.C001_00773	KLPN001.0321.00433.C001_00773	1	PD-T7-1__PD-T7-1
KLPN001.0321.00433.P003_Mok_Hok_Sok_1282	Mok_Hok_Sok	Mok_Hok_Sok	KLPN001.0321.00433.P003_00071	KLPN001.0321.00433.P003_00071	KLPN001.0321.00433.P003_00071	1	Mok_Hok_Sok__Hok
KLPN001.0321.00433.P003_Mok_Hok_Sok_1283	Mok_Hok_Sok	Mok_Hok_Sok	KLPN001.0321.00433.P003_00174	KLPN001.0321.00433.P003_00174	KLPN001.0321.00433.P003_00174	1	Mok_Hok_Sok__Hok
KLPN001.0321.00434.C001_Hachiman_404	Hachiman	Hachiman	KLPN001.0321.00434.C001_01727	KLPN001.0321.00434.C001_01728	KLPN001.0321.00434.C001_01727,KLPN001.0321.00434.C001_01728	2	Hachiman__HamA_1,Hachiman__HamB
KLPN001.0321.00434.C001_PD-T7-1_405	PD-T7-1	PD-T7-1	KLPN001.0321.00434.C001_02184	KLPN001.0321.00434.C001_02184	KLPN001.0321.00434.C001_02184	1	PD-T7-1__PD-T7-1
KLPN001.0321.00435.P002_Mok_Hok_Sok_1284	Mok_Hok_Sok	Mok_Hok_Sok	KLPN001.0321.00435.P002_00056	KLPN001.0321.00435.P002_00056	KLPN001.0321.00435.P002_00056	1	Mok_Hok_Sok__Hok
KLPN001.0321.00435.P003_Hachiman_814	Hachiman	Hachiman	KLPN001.0321.00435.P003_00109	KLPN001.0321.00435.P003_00110	KLPN001.0321.00435.P003_00109,KLPN001.0321.00435.P003_00110	2	Hachiman__HamA_1,Hachiman__HamB
KLPN001.0321.00436.C001_PD-T7-1_407	PD-T7-1	PD-T7-1	KLPN001.0321.00436.C001_03088	KLPN001.0321.00436.C001_03088	KLPN001.0321.00436.C001_03088	1	PD-T7-1__PD-T7-1
KLPN001.0321.00436.C001_Hachiman_406	Hachiman	Hachiman	KLPN001.0321.00436.C001_04018	KLPN001.0321.00436.C001_04019	KLPN001.0321.00436.C001_04018,KLPN001.0321.00436.C001_04019	2	Hachiman__HamA_1,Hachiman__HamB
KLPN001.0321.00436.C001_RosmerTA_408	RosmerTA	RosmerTA	KLPN001.0321.00436.C001_04022	KLPN001.0321.00436.C001_04025	KLPN001.0321.00436.C001_04022,KLPN001.0321.00436.C001_04024,KLPN001.0321.00436.C001_04025	3	RosmerTA__RmrA_2677172838,RosmerTA__RmrA_2585209417,RosmerTA__RmrT_2585209417
KLPN001.0321.00436.C001_Zorya_TypeI_409	Zorya	Zorya_TypeI	KLPN001.0321.00436.C001_04045	KLPN001.0321.00436.C001_04048	KLPN001.0321.00436.C001_04045,KLPN001.0321.00436.C001_04046,KLPN001.0321.00436.C001_04047,KLPN001.0321.00436.C001_04048	4	Zorya_TypeI__ZorD,Zorya_TypeI__ZorC,Zorya__ZorB,Zorya__ZorA
KLPN001.0321.00436.P002_Mok_Hok_Sok_1285	Mok_Hok_Sok	Mok_Hok_Sok	KLPN001.0321.00436.P002_00049	KLPN001.0321.00436.P002_00049	KLPN001.0321.00436.P002_00049	1	Mok_Hok_Sok__Hok
KLPN001.0321.00437.P002_Mok_Hok_Sok_1286	Mok_Hok_Sok	Mok_Hok_Sok	KLPN001.0321.00437.P002_00129	KLPN001.0321.00437.P002_00129	KLPN001.0321.00437.P002_00129	1	Mok_Hok_Sok__Hok
KLPN001.0321.00437.P003_Mok_Hok_Sok_1287	Mok_Hok_Sok	Mok_Hok_Sok	KLPN001.0321.00437.P003_00053	KLPN001.0321.00437.P003_00053	KLPN001.0321.00437.P003_00053	1	Mok_Hok_Sok__Hok
KLPN001.0321.00438.P002_Mok_Hok_Sok_1026	Mok_Hok_Sok	Mok_Hok_Sok	KLPN001.0321.00438.P002_00159	KLPN001.0321.00438.P002_00159	KLPN001.0321.00438.P002_00159	1	Mok_Hok_Sok__Hok
KLPN001.0321.00439.C001_Mokosh_TypeI_410	Mokosh	Mokosh_TypeI	KLPN001.0321.00439.C001_01171	KLPN001.0321.00439.C001_01172	KLPN001.0321.00439.C001_01171,KLPN001.0321.00439.C001_01172	2	Mokosh_TypeI__MkoB,Mokosh_TypeI__MkoA
KLPN001.0321.00440.C001_PD-T7-4_411	PD-T7-4	PD-T7-4	KLPN001.0321.00440.C001_00816	KLPN001.0321.00440.C001_00816	KLPN001.0321.00440.C001_00816	1	PD-T7-4__PD-T7-4
KLPN001.0321.00440.P002_Mok_Hok_Sok_1288	Mok_Hok_Sok	Mok_Hok_Sok	KLPN001.0321.00440.P002_00051	KLPN001.0321.00440.P002_00051	KLPN001.0321.00440.P002_00051	1	Mok_Hok_Sok__Hok
KLPN001.0321.00440.P003_Mok_Hok_Sok_1289	Mok_Hok_Sok	Mok_Hok_Sok	KLPN001.0321.00440.P003_00084	KLPN001.0321.00440.P003_00084	KLPN001.0321.00440.P003_00084	1	Mok_Hok_Sok__Hok
KLPN001.0321.00441.P003_Mok_Hok_Sok_1290	Mok_Hok_Sok	Mok_Hok_Sok	KLPN001.0321.00441.P003_00034	KLPN001.0321.00441.P003_00034	KLPN001.0321.00441.P003_00034	1	Mok_Hok_Sok__Hok
KLPN001.0321.00444.C001_PD-T7-1_413	PD-T7-1	PD-T7-1	KLPN001.0321.00444.C001_03090	KLPN001.0321.00444.C001_03090	KLPN001.0321.00444.C001_03090	1	PD-T7-1__PD-T7-1
KLPN001.0321.00444.C001_Hachiman_412	Hachiman	Hachiman	KLPN001.0321.00444.C001_04047	KLPN001.0321.00444.C001_04048	KLPN001.0321.00444.C001_04047,KLPN001.0321.00444.C001_04048	2	Hachiman__HamA_1,Hachiman__HamB
KLPN001.0321.00444.C001_RosmerTA_414	RosmerTA	RosmerTA	KLPN001.0321.00444.C001_04051	KLPN001.0321.00444.C001_04054	KLPN001.0321.00444.C001_04051,KLPN001.0321.00444.C001_04053,KLPN001.0321.00444.C001_04054	3	RosmerTA__RmrA_2677172838,RosmerTA__RmrA_2585209417,RosmerTA__RmrT_2585209417
KLPN001.0321.00444.C001_Zorya_TypeI_415	Zorya	Zorya_TypeI	KLPN001.0321.00444.C001_04072	KLPN001.0321.00444.C001_04075	KLPN001.0321.00444.C001_04072,KLPN001.0321.00444.C001_04073,KLPN001.0321.00444.C001_04074,KLPN001.0321.00444.C001_04075	4	Zorya_TypeI__ZorD,Zorya_TypeI__ZorC,Zorya__ZorB,Zorya__ZorA
KLPN001.0321.00444.P002_Mok_Hok_Sok_1027	Mok_Hok_Sok	Mok_Hok_Sok	KLPN001.0321.00444.P002_00216	KLPN001.0321.00444.P002_00216	KLPN001.0321.00444.P002_00216	1	Mok_Hok_Sok__Hok
KLPN001.0321.00445.P003_Mok_Hok_Sok_1291	Mok_Hok_Sok	Mok_Hok_Sok	KLPN001.0321.00445.P003_00081	KLPN001.0321.00445.P003_00081	KLPN001.0321.00445.P003_00081	1	Mok_Hok_Sok__Hok
KLPN001.0321.00446.P002_Mok_Hok_Sok_1292	Mok_Hok_Sok	Mok_Hok_Sok	KLPN001.0321.00446.P002_00202	KLPN001.0321.00446.P002_00202	KLPN001.0321.00446.P002_00202	1	Mok_Hok_Sok__Hok
KLPN001.0321.00447.C001_Hachiman_416	Hachiman	Hachiman	KLPN001.0321.00447.C001_01808	KLPN001.0321.00447.C001_01809	KLPN001.0321.00447.C001_01808,KLPN001.0321.00447.C001_01809	2	Hachiman__HamA_1,Hachiman__HamB
KLPN001.0321.00447.P002_Mok_Hok_Sok_1028	Mok_Hok_Sok	Mok_Hok_Sok	KLPN001.0321.00447.P002_00185	KLPN001.0321.00447.P002_00185	KLPN001.0321.00447.P002_00185	1	Mok_Hok_Sok__Hok
KLPN001.0321.00448.P003_Mok_Hok_Sok_1293	Mok_Hok_Sok	Mok_Hok_Sok	KLPN001.0321.00448.P003_00052	KLPN001.0321.00448.P003_00052	KLPN001.0321.00448.P003_00052	1	Mok_Hok_Sok__Hok
KLPN001.0321.00449.C001_Dnd_ABCDEFGH_17	Dnd	Dnd_ABCDEFGH	KLPN001.0321.00449.C001_04354	KLPN001.0321.00449.C001_04361	KLPN001.0321.00449.C001_04354,KLPN001.0321.00449.C001_04355,KLPN001.0321.00449.C001_04356,KLPN001.0321.00449.C001_04358,KLPN001.0321.00449.C001_04359,KLPN001.0321.00449.C001_04360,KLPN001.0321.00449.C001_04361	7	Dnd_ABCDEFGH__DptF,Dnd_ABCDEFGH__DptG,Dnd_ABCDEFGH__DptH,Dnd__DndE,Dnd__DndD,Dnd__DndC,Dnd__DndB
KLPN001.0321.00449.P002_Mok_Hok_Sok_1294	Mok_Hok_Sok	Mok_Hok_Sok	KLPN001.0321.00449.P002_00186	KLPN001.0321.00449.P002_00186	KLPN001.0321.00449.P002_00186	1	Mok_Hok_Sok__Hok
KLPN001.0321.00450.C001_PD-T7-1_417	PD-T7-1	PD-T7-1	KLPN001.0321.00450.C001_02158	KLPN001.0321.00450.C001_02158	KLPN001.0321.00450.C001_02158	1	PD-T7-1__PD-T7-1
KLPN001.0321.00450.P003_Mok_Hok_Sok_1295	Mok_Hok_Sok	Mok_Hok_Sok	KLPN001.0321.00450.P003_00005	KLPN001.0321.00450.P003_00005	KLPN001.0321.00450.P003_00005	1	Mok_Hok_Sok__Hok
KLPN001.0321.00450.P003_Mok_Hok_Sok_1296	Mok_Hok_Sok	Mok_Hok_Sok	KLPN001.0321.00450.P003_00046	KLPN001.0321.00450.P003_00046	KLPN001.0321.00450.P003_00046	1	Mok_Hok_Sok__Hok
KLPN001.0321.00451.P002_Mok_Hok_Sok_1297	Mok_Hok_Sok	Mok_Hok_Sok	KLPN001.0321.00451.P002_00113	KLPN001.0321.00451.P002_00113	KLPN001.0321.00451.P002_00113	1	Mok_Hok_Sok__Hok
KLPN001.0321.00452.C001_PD-T7-1_418	PD-T7-1	PD-T7-1	KLPN001.0321.00452.C001_04108	KLPN001.0321.00452.C001_04108	KLPN001.0321.00452.C001_04108	1	PD-T7-1__PD-T7-1
KLPN001.0321.00452.P002_Mok_Hok_Sok_900	Mok_Hok_Sok	Mok_Hok_Sok	KLPN001.0321.00452.P002_00016	KLPN001.0321.00452.P002_00016	KLPN001.0321.00452.P002_00016	1	Mok_Hok_Sok__Hok
KLPN001.0321.00452.P002_Shango_901	Shango	Shango	KLPN001.0321.00452.P002_00143	KLPN001.0321.00452.P002_00144	KLPN001.0321.00452.P002_00143,KLPN001.0321.00452.P002_00144	2	Shango__SngA,Shango__SngB
KLPN001.0321.00452.P003_Mok_Hok_Sok_1298	Mok_Hok_Sok	Mok_Hok_Sok	KLPN001.0321.00452.P003_00065	KLPN001.0321.00452.P003_00065	KLPN001.0321.00452.P003_00065	1	Mok_Hok_Sok__Hok
KLPN001.0321.00453.C001_PD-T7-1_419	PD-T7-1	PD-T7-1	KLPN001.0321.00453.C001_00775	KLPN001.0321.00453.C001_00775	KLPN001.0321.00453.C001_00775	1	PD-T7-1__PD-T7-1
KLPN001.0321.00453.P002_Mok_Hok_Sok_421	Mok_Hok_Sok	Mok_Hok_Sok	KLPN001.0321.00453.P002_00204	KLPN001.0321.00453.P002_00204	KLPN001.0321.00453.P002_00204	1	Mok_Hok_Sok__Hok
KLPN001.0321.00453.P002_Hachiman_420	Hachiman	Hachiman	KLPN001.0321.00453.P002_00246	KLPN001.0321.00453.P002_00247	KLPN001.0321.00453.P002_00246,KLPN001.0321.00453.P002_00247	2	Hachiman__HamA_1,Hachiman__HamB
KLPN001.0321.00453.P003_Mok_Hok_Sok_973	Mok_Hok_Sok	Mok_Hok_Sok	KLPN001.0321.00453.P003_00109	KLPN001.0321.00453.P003_00109	KLPN001.0321.00453.P003_00109	1	Mok_Hok_Sok__Hok
KLPN001.0321.00454.C001_PD-T7-1_422	PD-T7-1	PD-T7-1	KLPN001.0321.00454.C001_04171	KLPN001.0321.00454.C001_04171	KLPN001.0321.00454.C001_04171	1	PD-T7-1__PD-T7-1
KLPN001.0321.00454.P003_Mok_Hok_Sok_1299	Mok_Hok_Sok	Mok_Hok_Sok	KLPN001.0321.00454.P003_00064	KLPN001.0321.00454.P003_00064	KLPN001.0321.00454.P003_00064	1	Mok_Hok_Sok__Hok
KLPN001.0321.00456.C001_Mokosh_TypeI_423	Mokosh	Mokosh_TypeI	KLPN001.0321.00456.C001_04837	KLPN001.0321.00456.C001_04838	KLPN001.0321.00456.C001_04837,KLPN001.0321.00456.C001_04838	2	Mokosh_TypeI__MkoA2,Mokosh_TypeI__MkoB2
KLPN001.0321.00456.P003_Mok_Hok_Sok_1300	Mok_Hok_Sok	Mok_Hok_Sok	KLPN001.0321.00456.P003_00098	KLPN001.0321.00456.P003_00098	KLPN001.0321.00456.P003_00098	1	Mok_Hok_Sok__Hok
KLPN001.0321.00457.C001_Zorya_TypeII_424	Zorya	Zorya_TypeII	KLPN001.0321.00457.C001_04510	KLPN001.0321.00457.C001_04512	KLPN001.0321.00457.C001_04510,KLPN001.0321.00457.C001_04511,KLPN001.0321.00457.C001_04512	3	Zorya__ZorA2,Zorya__ZorB,Zorya_TypeII__ZorE
KLPN001.0321.00458.C001_PD-T7-1_426	PD-T7-1	PD-T7-1	KLPN001.0321.00458.C001_03037	KLPN001.0321.00458.C001_03037	KLPN001.0321.00458.C001_03037	1	PD-T7-1__PD-T7-1
KLPN001.0321.00458.C001_Hachiman_425	Hachiman	Hachiman	KLPN001.0321.00458.C001_03994	KLPN001.0321.00458.C001_03995	KLPN001.0321.00458.C001_03994,KLPN001.0321.00458.C001_03995	2	Hachiman__HamA_1,Hachiman__HamB
KLPN001.0321.00458.C001_RosmerTA_427	RosmerTA	RosmerTA	KLPN001.0321.00458.C001_03998	KLPN001.0321.00458.C001_04001	KLPN001.0321.00458.C001_03998,KLPN001.0321.00458.C001_04000,KLPN001.0321.00458.C001_04001	3	RosmerTA__RmrA_2677172838,RosmerTA__RmrA_2585209417,RosmerTA__RmrT_2585209417
KLPN001.0321.00458.C001_Zorya_TypeI_428	Zorya	Zorya_TypeI	KLPN001.0321.00458.C001_04019	KLPN001.0321.00458.C001_04022	KLPN001.0321.00458.C001_04019,KLPN001.0321.00458.C001_04020,KLPN001.0321.00458.C001_04021,KLPN001.0321.00458.C001_04022	4	Zorya_TypeI__ZorD,Zorya_TypeI__ZorC,Zorya__ZorB,Zorya__ZorA
KLPN001.0321.00459.C001_PD-T7-1_429	PD-T7-1	PD-T7-1	KLPN001.0321.00459.C001_00772	KLPN001.0321.00459.C001_00772	KLPN001.0321.00459.C001_00772	1	PD-T7-1__PD-T7-1
KLPN001.0321.00459.P002_Mok_Hok_Sok_431	Mok_Hok_Sok	Mok_Hok_Sok	KLPN001.0321.00459.P002_00099	KLPN001.0321.00459.P002_00099	KLPN001.0321.00459.P002_00099	1	Mok_Hok_Sok__Hok
KLPN001.0321.00459.P002_Hachiman_430	Hachiman	Hachiman	KLPN001.0321.00459.P002_00141	KLPN001.0321.00459.P002_00142	KLPN001.0321.00459.P002_00141,KLPN001.0321.00459.P002_00142	2	Hachiman__HamA_1,Hachiman__HamB
KLPN001.0321.00459.P003_Mok_Hok_Sok_974	Mok_Hok_Sok	Mok_Hok_Sok	KLPN001.0321.00459.P003_00098	KLPN001.0321.00459.P003_00098	KLPN001.0321.00459.P003_00098	1	Mok_Hok_Sok__Hok
KLPN001.0321.00460.C001_PD-T7-1_432	PD-T7-1	PD-T7-1	KLPN001.0321.00460.C001_00781	KLPN001.0321.00460.C001_00781	KLPN001.0321.00460.C001_00781	1	PD-T7-1__PD-T7-1
KLPN001.0321.00460.P004_Mok_Hok_Sok_1301	Mok_Hok_Sok	Mok_Hok_Sok	KLPN001.0321.00460.P004_00073	KLPN001.0321.00460.P004_00073	KLPN001.0321.00460.P004_00073	1	Mok_Hok_Sok__Hok
KLPN001.0321.00461.C001_PD-T7-1_433	PD-T7-1	PD-T7-1	KLPN001.0321.00461.C001_00780	KLPN001.0321.00461.C001_00780	KLPN001.0321.00461.C001_00780	1	PD-T7-1__PD-T7-1
KLPN001.0321.00461.P004_Mok_Hok_Sok_1302	Mok_Hok_Sok	Mok_Hok_Sok	KLPN001.0321.00461.P004_00079	KLPN001.0321.00461.P004_00079	KLPN001.0321.00461.P004_00079	1	Mok_Hok_Sok__Hok
KLPN001.0321.00462.C001_PD-T7-1_434	PD-T7-1	PD-T7-1	KLPN001.0321.00462.C001_00782	KLPN001.0321.00462.C001_00782	KLPN001.0321.00462.C001_00782	1	PD-T7-1__PD-T7-1
KLPN001.0321.00462.P004_Mok_Hok_Sok_1303	Mok_Hok_Sok	Mok_Hok_Sok	KLPN001.0321.00462.P004_00024	KLPN001.0321.00462.P004_00024	KLPN001.0321.00462.P004_00024	1	Mok_Hok_Sok__Hok
KLPN001.0321.00463.C001_PD-T7-1_435	PD-T7-1	PD-T7-1	KLPN001.0321.00463.C001_00780	KLPN001.0321.00463.C001_00780	KLPN001.0321.00463.C001_00780	1	PD-T7-1__PD-T7-1
KLPN001.0321.00463.P004_Mok_Hok_Sok_1304	Mok_Hok_Sok	Mok_Hok_Sok	KLPN001.0321.00463.P004_00079	KLPN001.0321.00463.P004_00079	KLPN001.0321.00463.P004_00079	1	Mok_Hok_Sok__Hok
KLPN001.0321.00464.C001_PD-T7-1_436	PD-T7-1	PD-T7-1	KLPN001.0321.00464.C001_00818	KLPN001.0321.00464.C001_00818	KLPN001.0321.00464.C001_00818	1	PD-T7-1__PD-T7-1
KLPN001.0321.00464.P003_Mok_Hok_Sok_1305	Mok_Hok_Sok	Mok_Hok_Sok	KLPN001.0321.00464.P003_00046	KLPN001.0321.00464.P003_00046	KLPN001.0321.00464.P003_00046	1	Mok_Hok_Sok__Hok
KLPN001.0321.00464.P004_Mok_Hok_Sok_1306	Mok_Hok_Sok	Mok_Hok_Sok	KLPN001.0321.00464.P004_00067	KLPN001.0321.00464.P004_00067	KLPN001.0321.00464.P004_00067	1	Mok_Hok_Sok__Hok
KLPN001.0321.00465.C001_PD-T7-1_437	PD-T7-1	PD-T7-1	KLPN001.0321.00465.C001_00779	KLPN001.0321.00465.C001_00779	KLPN001.0321.00465.C001_00779	1	PD-T7-1__PD-T7-1
KLPN001.0321.00465.P003_Mok_Hok_Sok_1307	Mok_Hok_Sok	Mok_Hok_Sok	KLPN001.0321.00465.P003_00048	KLPN001.0321.00465.P003_00048	KLPN001.0321.00465.P003_00048	1	Mok_Hok_Sok__Hok
KLPN001.0321.00465.P003_Mok_Hok_Sok_1308	Mok_Hok_Sok	Mok_Hok_Sok	KLPN001.0321.00465.P003_00149	KLPN001.0321.00465.P003_00149	KLPN001.0321.00465.P003_00149	1	Mok_Hok_Sok__Hok
KLPN001.0321.00466.P004_Mok_Hok_Sok_1309	Mok_Hok_Sok	Mok_Hok_Sok	KLPN001.0321.00466.P004_00032	KLPN001.0321.00466.P004_00032	KLPN001.0321.00466.P004_00032	1	Mok_Hok_Sok__Hok
KLPN001.0321.00466.P005_Mok_Hok_Sok_1310	Mok_Hok_Sok	Mok_Hok_Sok	KLPN001.0321.00466.P005_00078	KLPN001.0321.00466.P005_00078	KLPN001.0321.00466.P005_00078	1	Mok_Hok_Sok__Hok
KLPN001.0321.00467.C001_Hachiman_438	Hachiman	Hachiman	KLPN001.0321.00467.C001_02645	KLPN001.0321.00467.C001_02646	KLPN001.0321.00467.C001_02645,KLPN001.0321.00467.C001_02646	2	Hachiman__HamB,Hachiman__HamA_1
KLPN001.0321.00467.P002_Mok_Hok_Sok_1311	Mok_Hok_Sok	Mok_Hok_Sok	KLPN001.0321.00467.P002_00079	KLPN001.0321.00467.P002_00079	KLPN001.0321.00467.P002_00079	1	Mok_Hok_Sok__Hok
KLPN001.0321.00468.P004_Mok_Hok_Sok_1312	Mok_Hok_Sok	Mok_Hok_Sok	KLPN001.0321.00468.P004_00072	KLPN001.0321.00468.P004_00072	KLPN001.0321.00468.P004_00072	1	Mok_Hok_Sok__Hok
KLPN001.0321.00468.P005_Mok_Hok_Sok_1313	Mok_Hok_Sok	Mok_Hok_Sok	KLPN001.0321.00468.P005_00020	KLPN001.0321.00468.P005_00020	KLPN001.0321.00468.P005_00020	1	Mok_Hok_Sok__Hok
KLPN001.0321.00469.C001_Dpd_439	Dpd	Dpd	KLPN001.0321.00469.C001_00854	KLPN001.0321.00469.C001_00865	KLPN001.0321.00469.C001_00854,KLPN001.0321.00469.C001_00855,KLPN001.0321.00469.C001_00856,KLPN001.0321.00469.C001_00857,KLPN001.0321.00469.C001_00858,KLPN001.0321.00469.C001_00859,KLPN001.0321.00469.C001_00860,KLPN001.0321.00469.C001_00861,KLPN001.0321.00469.C001_00862,KLPN001.0321.00469.C001_00863,KLPN001.0321.00469.C001_00864,KLPN001.0321.00469.C001_00865	12	Dpd__QueD,Dpd__DpdD,Dpd__DpdK,Dpd__DpdJ,Dpd__DpdI,Dpd__DpdH,Dpd__DpdG,Dpd__DpdF,Dpd__DpdE,Dpd__DpdB,Dpd__DpdA,Dpd__DpdC
KLPN001.0321.00469.C001_Hachiman_440	Hachiman	Hachiman	KLPN001.0321.00469.C001_02167	KLPN001.0321.00469.C001_02168	KLPN001.0321.00469.C001_02167,KLPN001.0321.00469.C001_02168	2	Hachiman__HamB,Hachiman__HamA_1
KLPN001.0321.00469.P002_Mok_Hok_Sok_1314	Mok_Hok_Sok	Mok_Hok_Sok	KLPN001.0321.00469.P002_00114	KLPN001.0321.00469.P002_00114	KLPN001.0321.00469.P002_00114	1	Mok_Hok_Sok__Hok
KLPN001.0321.00471.P002_Mok_Hok_Sok_1315	Mok_Hok_Sok	Mok_Hok_Sok	KLPN001.0321.00471.P002_00049	KLPN001.0321.00471.P002_00049	KLPN001.0321.00471.P002_00049	1	Mok_Hok_Sok__Hok
KLPN001.0321.00472.C001_PD-T7-1_441	PD-T7-1	PD-T7-1	KLPN001.0321.00472.C001_03171	KLPN001.0321.00472.C001_03171	KLPN001.0321.00472.C001_03171	1	PD-T7-1__PD-T7-1
KLPN001.0321.00472.P003_Mok_Hok_Sok_1316	Mok_Hok_Sok	Mok_Hok_Sok	KLPN001.0321.00472.P003_00064	KLPN001.0321.00472.P003_00064	KLPN001.0321.00472.P003_00064	1	Mok_Hok_Sok__Hok
KLPN001.0321.00473.P002_Mok_Hok_Sok_1317	Mok_Hok_Sok	Mok_Hok_Sok	KLPN001.0321.00473.P002_00105	KLPN001.0321.00473.P002_00105	KLPN001.0321.00473.P002_00105	1	Mok_Hok_Sok__Hok
KLPN001.0321.00474.P002_Mok_Hok_Sok_1318	Mok_Hok_Sok	Mok_Hok_Sok	KLPN001.0321.00474.P002_00053	KLPN001.0321.00474.P002_00053	KLPN001.0321.00474.P002_00053	1	Mok_Hok_Sok__Hok
KLPN001.0321.00475.C001_Mokosh_TypeI_442	Mokosh	Mokosh_TypeI	KLPN001.0321.00475.C001_03118	KLPN001.0321.00475.C001_03119	KLPN001.0321.00475.C001_03118,KLPN001.0321.00475.C001_03119	2	Mokosh_TypeI__MkoB2,Mokosh_TypeI__MkoA2
KLPN001.0321.00476.P003_Mok_Hok_Sok_1319	Mok_Hok_Sok	Mok_Hok_Sok	KLPN001.0321.00476.P003_00090	KLPN001.0321.00476.P003_00090	KLPN001.0321.00476.P003_00090	1	Mok_Hok_Sok__Hok
KLPN001.0321.00476.P003_Mok_Hok_Sok_1320	Mok_Hok_Sok	Mok_Hok_Sok	KLPN001.0321.00476.P003_00183	KLPN001.0321.00476.P003_00183	KLPN001.0321.00476.P003_00183	1	Mok_Hok_Sok__Hok
KLPN001.0321.00477.C001_Zorya_TypeII_445	Zorya	Zorya_TypeII	KLPN001.0321.00477.C001_01895	KLPN001.0321.00477.C001_01897	KLPN001.0321.00477.C001_01895,KLPN001.0321.00477.C001_01896,KLPN001.0321.00477.C001_01897	3	Zorya__ZorA2,Zorya__ZorB,Zorya_TypeII__ZorE
KLPN001.0321.00477.C001_PD-T7-4_444	PD-T7-4	PD-T7-4	KLPN001.0321.00477.C001_03279	KLPN001.0321.00477.C001_03279	KLPN001.0321.00477.C001_03279	1	PD-T7-4__PD-T7-4
KLPN001.0321.00477.C001_Hachiman_443	Hachiman	Hachiman	KLPN001.0321.00477.C001_04193	KLPN001.0321.00477.C001_04194	KLPN001.0321.00477.C001_04193,KLPN001.0321.00477.C001_04194	2	Hachiman__HamA_1,Hachiman__HamB
KLPN001.0321.00477.P002_Mok_Hok_Sok_1321	Mok_Hok_Sok	Mok_Hok_Sok	KLPN001.0321.00477.P002_00144	KLPN001.0321.00477.P002_00144	KLPN001.0321.00477.P002_00144	1	Mok_Hok_Sok__Hok
KLPN001.0321.00478.P002_Mok_Hok_Sok_1322	Mok_Hok_Sok	Mok_Hok_Sok	KLPN001.0321.00478.P002_00048	KLPN001.0321.00478.P002_00048	KLPN001.0321.00478.P002_00048	1	Mok_Hok_Sok__Hok
KLPN001.0321.00479.C001_PD-T7-4_447	PD-T7-4	PD-T7-4	KLPN001.0321.00479.C001_03203	KLPN001.0321.00479.C001_03203	KLPN001.0321.00479.C001_03203	1	PD-T7-4__PD-T7-4
KLPN001.0321.00479.C001_Mokosh_TypeI_446	Mokosh	Mokosh_TypeI	KLPN001.0321.00479.C001_04611	KLPN001.0321.00479.C001_04612	KLPN001.0321.00479.C001_04611,KLPN001.0321.00479.C001_04612	2	Mokosh_TypeI__MkoB2,Mokosh_TypeI__MkoA2
KLPN001.0321.00480.C001_Zorya_TypeII_448	Zorya	Zorya_TypeII	KLPN001.0321.00480.C001_01449	KLPN001.0321.00480.C001_01451	KLPN001.0321.00480.C001_01449,KLPN001.0321.00480.C001_01450,KLPN001.0321.00480.C001_01451	3	Zorya__ZorA2,Zorya__ZorB,Zorya_TypeII__ZorE
KLPN001.0321.00482.C001_Hachiman_449	Hachiman	Hachiman	KLPN001.0321.00482.C001_04008	KLPN001.0321.00482.C001_04009	KLPN001.0321.00482.C001_04008,KLPN001.0321.00482.C001_04009	2	Hachiman__HamA_1,Hachiman__HamB
KLPN001.0321.00482.P002_Mok_Hok_Sok_967	Mok_Hok_Sok	Mok_Hok_Sok	KLPN001.0321.00482.P002_00076	KLPN001.0321.00482.P002_00076	KLPN001.0321.00482.P002_00076	1	Mok_Hok_Sok__Hok
KLPN001.0321.00483.C001_Mokosh_TypeII_450	Mokosh	Mokosh_TypeII	KLPN001.0321.00483.C001_02788	KLPN001.0321.00483.C001_02788	KLPN001.0321.00483.C001_02788	1	Mokosh_TypeII__MkoC
KLPN001.0321.00484.P002_Mok_Hok_Sok_1323	Mok_Hok_Sok	Mok_Hok_Sok	KLPN001.0321.00484.P002_00097	KLPN001.0321.00484.P002_00097	KLPN001.0321.00484.P002_00097	1	Mok_Hok_Sok__Hok
KLPN001.0321.00485.P002_Mok_Hok_Sok_1324	Mok_Hok_Sok	Mok_Hok_Sok	KLPN001.0321.00485.P002_00104	KLPN001.0321.00485.P002_00104	KLPN001.0321.00485.P002_00104	1	Mok_Hok_Sok__Hok
KLPN001.0321.00486.C001_Hachiman_451	Hachiman	Hachiman	KLPN001.0321.00486.C001_04863	KLPN001.0321.00486.C001_04864	KLPN001.0321.00486.C001_04863,KLPN001.0321.00486.C001_04864	2	Hachiman__HamB,Hachiman__HamA_2
KLPN001.0321.00486.P002_Mok_Hok_Sok_815	Mok_Hok_Sok	Mok_Hok_Sok	KLPN001.0321.00486.P002_00065	KLPN001.0321.00486.P002_00065	KLPN001.0321.00486.P002_00065	1	Mok_Hok_Sok__Hok
KLPN001.0321.00486.P002_Shango_816	Shango	Shango	KLPN001.0321.00486.P002_00154	KLPN001.0321.00486.P002_00156	KLPN001.0321.00486.P002_00154,KLPN001.0321.00486.P002_00155,KLPN001.0321.00486.P002_00156	3	Shango__SngA,Shango__SngB,Shango__SngC
KLPN001.0321.00488.C001_Shango_452	Shango	Shango	KLPN001.0321.00488.C001_03576	KLPN001.0321.00488.C001_03578	KLPN001.0321.00488.C001_03576,KLPN001.0321.00488.C001_03577,KLPN001.0321.00488.C001_03578	3	Shango__SngA,Shango__SngB,Shango__SngC
KLPN001.0321.00489.P002_Mok_Hok_Sok_949	Mok_Hok_Sok	Mok_Hok_Sok	KLPN001.0321.00489.P002_00063	KLPN001.0321.00489.P002_00063	KLPN001.0321.00489.P002_00063	1	Mok_Hok_Sok__Hok
KLPN001.0321.00489.P004_Mok_Hok_Sok_1325	Mok_Hok_Sok	Mok_Hok_Sok	KLPN001.0321.00489.P004_00105	KLPN001.0321.00489.P004_00105	KLPN001.0321.00489.P004_00105	1	Mok_Hok_Sok__Hok
KLPN001.0321.00489.P005_Mok_Hok_Sok_1326	Mok_Hok_Sok	Mok_Hok_Sok	KLPN001.0321.00489.P005_00067	KLPN001.0321.00489.P005_00067	KLPN001.0321.00489.P005_00067	1	Mok_Hok_Sok__Hok
KLPN001.0321.00490.P002_Zorya_TypeI_453	Zorya	Zorya_TypeI	KLPN001.0321.00490.P002_00049	KLPN001.0321.00490.P002_00052	KLPN001.0321.00490.P002_00049,KLPN001.0321.00490.P002_00050,KLPN001.0321.00490.P002_00051,KLPN001.0321.00490.P002_00052	4	Zorya__ZorA,Zorya__ZorB,Zorya_TypeI__ZorC,Zorya_TypeI__ZorD
KLPN001.0321.00491.C001_PD-T7-1_454	PD-T7-1	PD-T7-1	KLPN001.0321.00491.C001_04329	KLPN001.0321.00491.C001_04329	KLPN001.0321.00491.C001_04329	1	PD-T7-1__PD-T7-1
KLPN001.0321.00491.P002_Shango_818	Shango	Shango	KLPN001.0321.00491.P002_00067	KLPN001.0321.00491.P002_00069	KLPN001.0321.00491.P002_00067,KLPN001.0321.00491.P002_00068,KLPN001.0321.00491.P002_00069	3	Shango__SngA,Shango__SngB,Shango__SngC
KLPN001.0321.00491.P002_Mok_Hok_Sok_817	Mok_Hok_Sok	Mok_Hok_Sok	KLPN001.0321.00491.P002_00154	KLPN001.0321.00491.P002_00154	KLPN001.0321.00491.P002_00154	1	Mok_Hok_Sok__Hok
KLPN001.0321.00492.C001_Mokosh_TypeI_455	Mokosh	Mokosh_TypeI	KLPN001.0321.00492.C001_04649	KLPN001.0321.00492.C001_04650	KLPN001.0321.00492.C001_04649,KLPN001.0321.00492.C001_04650	2	Mokosh_TypeI__MkoA2,Mokosh_TypeI__MkoB2
KLPN001.0321.00493.C001_PD-T7-4_457	PD-T7-4	PD-T7-4	KLPN001.0321.00493.C001_00812	KLPN001.0321.00493.C001_00812	KLPN001.0321.00493.C001_00812	1	PD-T7-4__PD-T7-4
KLPN001.0321.00493.C001_Mokosh_TypeI_456	Mokosh	Mokosh_TypeI	KLPN001.0321.00493.C001_04484	KLPN001.0321.00493.C001_04485	KLPN001.0321.00493.C001_04484,KLPN001.0321.00493.C001_04485	2	Mokosh_TypeI__MkoA2,Mokosh_TypeI__MkoB2
KLPN001.0321.00494.C001_PD-T7-1_458	PD-T7-1	PD-T7-1	KLPN001.0321.00494.C001_00777	KLPN001.0321.00494.C001_00777	KLPN001.0321.00494.C001_00777	1	PD-T7-1__PD-T7-1
KLPN001.0321.00494.P002_Mok_Hok_Sok_1327	Mok_Hok_Sok	Mok_Hok_Sok	KLPN001.0321.00494.P002_00372	KLPN001.0321.00494.P002_00372	KLPN001.0321.00494.P002_00372	1	Mok_Hok_Sok__Hok
KLPN001.0321.00494.P003_Mok_Hok_Sok_1328	Mok_Hok_Sok	Mok_Hok_Sok	KLPN001.0321.00494.P003_00005	KLPN001.0321.00494.P003_00005	KLPN001.0321.00494.P003_00005	1	Mok_Hok_Sok__Hok
KLPN001.0321.00495.C001_PD-T7-1_459	PD-T7-1	PD-T7-1	KLPN001.0321.00495.C001_00777	KLPN001.0321.00495.C001_00777	KLPN001.0321.00495.C001_00777	1	PD-T7-1__PD-T7-1
KLPN001.0321.00495.P002_Mok_Hok_Sok_1329	Mok_Hok_Sok	Mok_Hok_Sok	KLPN001.0321.00495.P002_00151	KLPN001.0321.00495.P002_00151	KLPN001.0321.00495.P002_00151	1	Mok_Hok_Sok__Hok
KLPN001.0321.00495.P004_Mok_Hok_Sok_1330	Mok_Hok_Sok	Mok_Hok_Sok	KLPN001.0321.00495.P004_00029	KLPN001.0321.00495.P004_00029	KLPN001.0321.00495.P004_00029	1	Mok_Hok_Sok__Hok
KLPN001.0321.00496.C001_PD-T7-1_460	PD-T7-1	PD-T7-1	KLPN001.0321.00496.C001_00778	KLPN001.0321.00496.C001_00778	KLPN001.0321.00496.C001_00778	1	PD-T7-1__PD-T7-1
KLPN001.0321.00496.P003_Mok_Hok_Sok_968	Mok_Hok_Sok	Mok_Hok_Sok	KLPN001.0321.00496.P003_00086	KLPN001.0321.00496.P003_00086	KLPN001.0321.00496.P003_00086	1	Mok_Hok_Sok__Hok
KLPN001.0321.00496.P004_Mok_Hok_Sok_1331	Mok_Hok_Sok	Mok_Hok_Sok	KLPN001.0321.00496.P004_00024	KLPN001.0321.00496.P004_00024	KLPN001.0321.00496.P004_00024	1	Mok_Hok_Sok__Hok
KLPN001.0321.00497.C001_PD-T7-1_461	PD-T7-1	PD-T7-1	KLPN001.0321.00497.C001_00779	KLPN001.0321.00497.C001_00779	KLPN001.0321.00497.C001_00779	1	PD-T7-1__PD-T7-1
KLPN001.0321.00497.P003_Mok_Hok_Sok_969	Mok_Hok_Sok	Mok_Hok_Sok	KLPN001.0321.00497.P003_00057	KLPN001.0321.00497.P003_00057	KLPN001.0321.00497.P003_00057	1	Mok_Hok_Sok__Hok
KLPN001.0321.00497.P004_Mok_Hok_Sok_1332	Mok_Hok_Sok	Mok_Hok_Sok	KLPN001.0321.00497.P004_00029	KLPN001.0321.00497.P004_00029	KLPN001.0321.00497.P004_00029	1	Mok_Hok_Sok__Hok
KLPN001.0321.00498.C001_Mokosh_TypeI_462	Mokosh	Mokosh_TypeI	KLPN001.0321.00498.C001_04560	KLPN001.0321.00498.C001_04561	KLPN001.0321.00498.C001_04560,KLPN001.0321.00498.C001_04561	2	Mokosh_TypeI__MkoA2,Mokosh_TypeI__MkoB2
KLPN001.0321.00498.P003_Mok_Hok_Sok_1333	Mok_Hok_Sok	Mok_Hok_Sok	KLPN001.0321.00498.P003_00035	KLPN001.0321.00498.P003_00035	KLPN001.0321.00498.P003_00035	1	Mok_Hok_Sok__Hok
KLPN001.0321.00499.C001_Mokosh_TypeI_463	Mokosh	Mokosh_TypeI	KLPN001.0321.00499.C001_04561	KLPN001.0321.00499.C001_04562	KLPN001.0321.00499.C001_04561,KLPN001.0321.00499.C001_04562	2	Mokosh_TypeI__MkoA2,Mokosh_TypeI__MkoB2
KLPN001.0321.00499.P003_Mok_Hok_Sok_1334	Mok_Hok_Sok	Mok_Hok_Sok	KLPN001.0321.00499.P003_00029	KLPN001.0321.00499.P003_00029	KLPN001.0321.00499.P003_00029	1	Mok_Hok_Sok__Hok
KLPN001.0321.00500.C001_PD-T7-1_464	PD-T7-1	PD-T7-1	KLPN001.0321.00500.C001_00780	KLPN001.0321.00500.C001_00780	KLPN001.0321.00500.C001_00780	1	PD-T7-1__PD-T7-1
KLPN001.0321.00500.P003_Mok_Hok_Sok_1335	Mok_Hok_Sok	Mok_Hok_Sok	KLPN001.0321.00500.P003_00062	KLPN001.0321.00500.P003_00062	KLPN001.0321.00500.P003_00062	1	Mok_Hok_Sok__Hok
KLPN001.0321.00500.P003_Mok_Hok_Sok_1336	Mok_Hok_Sok	Mok_Hok_Sok	KLPN001.0321.00500.P003_00153	KLPN001.0321.00500.P003_00153	KLPN001.0321.00500.P003_00153	1	Mok_Hok_Sok__Hok
KLPN001.0321.00501.C001_PD-T7-1_465	PD-T7-1	PD-T7-1	KLPN001.0321.00501.C001_00781	KLPN001.0321.00501.C001_00781	KLPN001.0321.00501.C001_00781	1	PD-T7-1__PD-T7-1
KLPN001.0321.00501.P003_Mok_Hok_Sok_1337	Mok_Hok_Sok	Mok_Hok_Sok	KLPN001.0321.00501.P003_00080	KLPN001.0321.00501.P003_00080	KLPN001.0321.00501.P003_00080	1	Mok_Hok_Sok__Hok
KLPN001.0321.00501.P003_Mok_Hok_Sok_1338	Mok_Hok_Sok	Mok_Hok_Sok	KLPN001.0321.00501.P003_00172	KLPN001.0321.00501.P003_00172	KLPN001.0321.00501.P003_00172	1	Mok_Hok_Sok__Hok
KLPN001.0321.00502.C001_PD-T7-1_466	PD-T7-1	PD-T7-1	KLPN001.0321.00502.C001_00781	KLPN001.0321.00502.C001_00781	KLPN001.0321.00502.C001_00781	1	PD-T7-1__PD-T7-1
KLPN001.0321.00502.P003_Mok_Hok_Sok_1339	Mok_Hok_Sok	Mok_Hok_Sok	KLPN001.0321.00502.P003_00052	KLPN001.0321.00502.P003_00052	KLPN001.0321.00502.P003_00052	1	Mok_Hok_Sok__Hok
KLPN001.0321.00502.P003_Mok_Hok_Sok_1340	Mok_Hok_Sok	Mok_Hok_Sok	KLPN001.0321.00502.P003_00153	KLPN001.0321.00502.P003_00153	KLPN001.0321.00502.P003_00153	1	Mok_Hok_Sok__Hok
KLPN001.0321.00503.C001_PD-T7-1_467	PD-T7-1	PD-T7-1	KLPN001.0321.00503.C001_00780	KLPN001.0321.00503.C001_00780	KLPN001.0321.00503.C001_00780	1	PD-T7-1__PD-T7-1
KLPN001.0321.00503.P002_Mok_Hok_Sok_1341	Mok_Hok_Sok	Mok_Hok_Sok	KLPN001.0321.00503.P002_00075	KLPN001.0321.00503.P002_00075	KLPN001.0321.00503.P002_00075	1	Mok_Hok_Sok__Hok
KLPN001.0321.00503.P002_Mok_Hok_Sok_1342	Mok_Hok_Sok	Mok_Hok_Sok	KLPN001.0321.00503.P002_00190	KLPN001.0321.00503.P002_00190	KLPN001.0321.00503.P002_00190	1	Mok_Hok_Sok__Hok
KLPN001.0321.00504.C001_Dpd_468	Dpd	Dpd	KLPN001.0321.00504.C001_04522	KLPN001.0321.00504.C001_04536	KLPN001.0321.00504.C001_04522,KLPN001.0321.00504.C001_04524,KLPN001.0321.00504.C001_04529,KLPN001.0321.00504.C001_04530,KLPN001.0321.00504.C001_04531,KLPN001.0321.00504.C001_04532,KLPN001.0321.00504.C001_04533,KLPN001.0321.00504.C001_04534,KLPN001.0321.00504.C001_04535,KLPN001.0321.00504.C001_04536	10	Dpd__QueD,Dpd__DpdE,Dpd__DpdH,Dpd__DpdI,Dpd__DpdJ,Dpd__DpdK,Dpd__DpdD,Dpd__DpdB,Dpd__DpdA,Dpd__DpdC
KLPN001.0321.00504.P003_Mok_Hok_Sok_950	Mok_Hok_Sok	Mok_Hok_Sok	KLPN001.0321.00504.P003_00084	KLPN001.0321.00504.P003_00084	KLPN001.0321.00504.P003_00084	1	Mok_Hok_Sok__Hok
KLPN001.0321.00504.P005_Mok_Hok_Sok_1029	Mok_Hok_Sok	Mok_Hok_Sok	KLPN001.0321.00504.P005_00063	KLPN001.0321.00504.P005_00063	KLPN001.0321.00504.P005_00063	1	Mok_Hok_Sok__Hok
KLPN001.0321.00505.C001_Zorya_TypeII_469	Zorya	Zorya_TypeII	KLPN001.0321.00505.C001_04622	KLPN001.0321.00505.C001_04624	KLPN001.0321.00505.C001_04622,KLPN001.0321.00505.C001_04623,KLPN001.0321.00505.C001_04624	3	Zorya__ZorA2,Zorya__ZorB,Zorya_TypeII__ZorE
KLPN001.0321.00507.C001_PD-T7-4_471	PD-T7-4	PD-T7-4	KLPN001.0321.00507.C001_04393	KLPN001.0321.00507.C001_04393	KLPN001.0321.00507.C001_04393	1	PD-T7-4__PD-T7-4
KLPN001.0321.00507.C001_PD-T7-1_470	PD-T7-1	PD-T7-1	KLPN001.0321.00507.C001_04512	KLPN001.0321.00507.C001_04512	KLPN001.0321.00507.C001_04512	1	PD-T7-1__PD-T7-1
KLPN001.0321.00507.P003_Shango_819	Shango	Shango	KLPN001.0321.00507.P003_00007	KLPN001.0321.00507.P003_00009	KLPN001.0321.00507.P003_00007,KLPN001.0321.00507.P003_00008,KLPN001.0321.00507.P003_00009	3	Shango__SngA,Shango__SngB,Shango__SngC
KLPN001.0321.00508.C001_PD-T7-4_473	PD-T7-4	PD-T7-4	KLPN001.0321.00508.C001_04395	KLPN001.0321.00508.C001_04395	KLPN001.0321.00508.C001_04395	1	PD-T7-4__PD-T7-4
KLPN001.0321.00508.C001_PD-T7-1_472	PD-T7-1	PD-T7-1	KLPN001.0321.00508.C001_04513	KLPN001.0321.00508.C001_04513	KLPN001.0321.00508.C001_04513	1	PD-T7-1__PD-T7-1
KLPN001.0321.00508.P003_Shango_820	Shango	Shango	KLPN001.0321.00508.P003_00007	KLPN001.0321.00508.P003_00009	KLPN001.0321.00508.P003_00007,KLPN001.0321.00508.P003_00008,KLPN001.0321.00508.P003_00009	3	Shango__SngA,Shango__SngB,Shango__SngC
KLPN001.0321.00510.P002_Mok_Hok_Sok_1343	Mok_Hok_Sok	Mok_Hok_Sok	KLPN001.0321.00510.P002_00051	KLPN001.0321.00510.P002_00051	KLPN001.0321.00510.P002_00051	1	Mok_Hok_Sok__Hok
KLPN001.0321.00511.C001_Hachiman_474	Hachiman	Hachiman	KLPN001.0321.00511.C001_01214	KLPN001.0321.00511.C001_01215	KLPN001.0321.00511.C001_01214,KLPN001.0321.00511.C001_01215	2	Hachiman__HamA_2,Hachiman__HamB
KLPN001.0321.00511.P003_Mok_Hok_Sok_1030	Mok_Hok_Sok	Mok_Hok_Sok	KLPN001.0321.00511.P003_00175	KLPN001.0321.00511.P003_00175	KLPN001.0321.00511.P003_00175	1	Mok_Hok_Sok__Hok
KLPN001.0321.00512.P002_Shango_822	Shango	Shango	KLPN001.0321.00512.P002_00090	KLPN001.0321.00512.P002_00092	KLPN001.0321.00512.P002_00090,KLPN001.0321.00512.P002_00091,KLPN001.0321.00512.P002_00092	3	Shango__SngA,Shango__SngB,Shango__SngC
KLPN001.0321.00512.P002_Mok_Hok_Sok_821	Mok_Hok_Sok	Mok_Hok_Sok	KLPN001.0321.00512.P002_00168	KLPN001.0321.00512.P002_00168	KLPN001.0321.00512.P002_00168	1	Mok_Hok_Sok__Hok
KLPN001.0321.00513.C001_PD-T7-1_475	PD-T7-1	PD-T7-1	KLPN001.0321.00513.C001_04365	KLPN001.0321.00513.C001_04365	KLPN001.0321.00513.C001_04365	1	PD-T7-1__PD-T7-1
KLPN001.0321.00513.P003_Mok_Hok_Sok_1344	Mok_Hok_Sok	Mok_Hok_Sok	KLPN001.0321.00513.P003_00026	KLPN001.0321.00513.P003_00026	KLPN001.0321.00513.P003_00026	1	Mok_Hok_Sok__Hok
KLPN001.0321.00515.C001_PD-T7-1_476	PD-T7-1	PD-T7-1	KLPN001.0321.00515.C001_01012	KLPN001.0321.00515.C001_01012	KLPN001.0321.00515.C001_01012	1	PD-T7-1__PD-T7-1
KLPN001.0321.00515.P004_Mok_Hok_Sok_1345	Mok_Hok_Sok	Mok_Hok_Sok	KLPN001.0321.00515.P004_00126	KLPN001.0321.00515.P004_00126	KLPN001.0321.00515.P004_00126	1	Mok_Hok_Sok__Hok
KLPN001.0321.00516.C001_PD-T7-1_477	PD-T7-1	PD-T7-1	KLPN001.0321.00516.C001_04493	KLPN001.0321.00516.C001_04493	KLPN001.0321.00516.C001_04493	1	PD-T7-1__PD-T7-1
KLPN001.0321.00516.P003_Mok_Hok_Sok_1346	Mok_Hok_Sok	Mok_Hok_Sok	KLPN001.0321.00516.P003_00133	KLPN001.0321.00516.P003_00133	KLPN001.0321.00516.P003_00133	1	Mok_Hok_Sok__Hok
KLPN001.0321.00517.P002_Mok_Hok_Sok_1347	Mok_Hok_Sok	Mok_Hok_Sok	KLPN001.0321.00517.P002_00015	KLPN001.0321.00517.P002_00015	KLPN001.0321.00517.P002_00015	1	Mok_Hok_Sok__Hok
KLPN001.0321.00518.C001_PD-T7-1_478	PD-T7-1	PD-T7-1	KLPN001.0321.00518.C001_05046	KLPN001.0321.00518.C001_05046	KLPN001.0321.00518.C001_05046	1	PD-T7-1__PD-T7-1
KLPN001.0321.00518.P003_Mok_Hok_Sok_1348	Mok_Hok_Sok	Mok_Hok_Sok	KLPN001.0321.00518.P003_00088	KLPN001.0321.00518.P003_00088	KLPN001.0321.00518.P003_00088	1	Mok_Hok_Sok__Hok
KLPN001.0321.00519.C001_PD-T7-1_479	PD-T7-1	PD-T7-1	KLPN001.0321.00519.C001_03881	KLPN001.0321.00519.C001_03881	KLPN001.0321.00519.C001_03881	1	PD-T7-1__PD-T7-1
KLPN001.0321.00520.C001_PD-T7-1_480	PD-T7-1	PD-T7-1	KLPN001.0321.00520.C001_04745	KLPN001.0321.00520.C001_04745	KLPN001.0321.00520.C001_04745	1	PD-T7-1__PD-T7-1
KLPN001.0321.00520.P003_Mok_Hok_Sok_1349	Mok_Hok_Sok	Mok_Hok_Sok	KLPN001.0321.00520.P003_00105	KLPN001.0321.00520.P003_00105	KLPN001.0321.00520.P003_00105	1	Mok_Hok_Sok__Hok
KLPN001.0321.00521.P002_Shango_824	Shango	Shango	KLPN001.0321.00521.P002_00158	KLPN001.0321.00521.P002_00160	KLPN001.0321.00521.P002_00158,KLPN001.0321.00521.P002_00159,KLPN001.0321.00521.P002_00160	3	Shango__SngA,Shango__SngB,Shango__SngC
KLPN001.0321.00521.P002_Mok_Hok_Sok_823	Mok_Hok_Sok	Mok_Hok_Sok	KLPN001.0321.00521.P002_00202	KLPN001.0321.00521.P002_00202	KLPN001.0321.00521.P002_00202	1	Mok_Hok_Sok__Hok
KLPN001.0321.00522.P002_Mok_Hok_Sok_1031	Mok_Hok_Sok	Mok_Hok_Sok	KLPN001.0321.00522.P002_00190	KLPN001.0321.00522.P002_00190	KLPN001.0321.00522.P002_00190	1	Mok_Hok_Sok__Hok
KLPN001.0321.00523.P002_Mok_Hok_Sok_481	Mok_Hok_Sok	Mok_Hok_Sok	KLPN001.0321.00523.P002_00272	KLPN001.0321.00523.P002_00272	KLPN001.0321.00523.P002_00272	1	Mok_Hok_Sok__Hok
KLPN001.0321.00524.C001_PD-T7-1_482	PD-T7-1	PD-T7-1	KLPN001.0321.00524.C001_01956	KLPN001.0321.00524.C001_01956	KLPN001.0321.00524.C001_01956	1	PD-T7-1__PD-T7-1
KLPN001.0321.00525.C001_PD-T7-1_483	PD-T7-1	PD-T7-1	KLPN001.0321.00525.C001_00780	KLPN001.0321.00525.C001_00780	KLPN001.0321.00525.C001_00780	1	PD-T7-1__PD-T7-1
KLPN001.0321.00525.P003_Mok_Hok_Sok_1350	Mok_Hok_Sok	Mok_Hok_Sok	KLPN001.0321.00525.P003_00030	KLPN001.0321.00525.P003_00030	KLPN001.0321.00525.P003_00030	1	Mok_Hok_Sok__Hok
KLPN001.0321.00525.P003_Mok_Hok_Sok_1351	Mok_Hok_Sok	Mok_Hok_Sok	KLPN001.0321.00525.P003_00124	KLPN001.0321.00525.P003_00124	KLPN001.0321.00525.P003_00124	1	Mok_Hok_Sok__Hok
KLPN001.0321.00526.C001_PD-T7-1_484	PD-T7-1	PD-T7-1	KLPN001.0321.00526.C001_00777	KLPN001.0321.00526.C001_00777	KLPN001.0321.00526.C001_00777	1	PD-T7-1__PD-T7-1
KLPN001.0321.00526.P003_Mok_Hok_Sok_1352	Mok_Hok_Sok	Mok_Hok_Sok	KLPN001.0321.00526.P003_00063	KLPN001.0321.00526.P003_00063	KLPN001.0321.00526.P003_00063	1	Mok_Hok_Sok__Hok
KLPN001.0321.00526.P003_Mok_Hok_Sok_1353	Mok_Hok_Sok	Mok_Hok_Sok	KLPN001.0321.00526.P003_00165	KLPN001.0321.00526.P003_00165	KLPN001.0321.00526.P003_00165	1	Mok_Hok_Sok__Hok
KLPN001.0321.00527.P002_Shango_826	Shango	Shango	KLPN001.0321.00527.P002_00137	KLPN001.0321.00527.P002_00139	KLPN001.0321.00527.P002_00137,KLPN001.0321.00527.P002_00138,KLPN001.0321.00527.P002_00139	3	Shango__SngA,Shango__SngB,Shango__SngC
KLPN001.0321.00527.P002_Mok_Hok_Sok_825	Mok_Hok_Sok	Mok_Hok_Sok	KLPN001.0321.00527.P002_00217	KLPN001.0321.00527.P002_00217	KLPN001.0321.00527.P002_00217	1	Mok_Hok_Sok__Hok
KLPN001.0321.00528.C001_Mokosh_TypeI_485	Mokosh	Mokosh_TypeI	KLPN001.0321.00528.C001_01203	KLPN001.0321.00528.C001_01204	KLPN001.0321.00528.C001_01203,KLPN001.0321.00528.C001_01204	2	Mokosh_TypeI__MkoA2,Mokosh_TypeI__MkoB2
KLPN001.0321.00529.C001_Mokosh_TypeI_487	Mokosh	Mokosh_TypeI	KLPN001.0321.00529.C001_03594	KLPN001.0321.00529.C001_03595	KLPN001.0321.00529.C001_03594,KLPN001.0321.00529.C001_03595	2	Mokosh_TypeI__MkoB,Mokosh_TypeI__MkoA
KLPN001.0321.00529.C001_Hachiman_486	Hachiman	Hachiman	KLPN001.0321.00529.C001_03728	KLPN001.0321.00529.C001_03729	KLPN001.0321.00529.C001_03728,KLPN001.0321.00529.C001_03729	2	Hachiman__HamB,Hachiman__HamA_2
KLPN001.0321.00529.P002_Shango_828	Shango	Shango	KLPN001.0321.00529.P002_00004	KLPN001.0321.00529.P002_00006	KLPN001.0321.00529.P002_00004,KLPN001.0321.00529.P002_00005,KLPN001.0321.00529.P002_00006	3	Shango__SngA,Shango__SngB,Shango__SngC
KLPN001.0321.00529.P002_Mok_Hok_Sok_827	Mok_Hok_Sok	Mok_Hok_Sok	KLPN001.0321.00529.P002_00104	KLPN001.0321.00529.P002_00104	KLPN001.0321.00529.P002_00104	1	Mok_Hok_Sok__Hok
KLPN001.0321.00530.C001_PD-T7-1_488	PD-T7-1	PD-T7-1	KLPN001.0321.00530.C001_00778	KLPN001.0321.00530.C001_00778	KLPN001.0321.00530.C001_00778	1	PD-T7-1__PD-T7-1
KLPN001.0321.00530.P002_Shango_903	Shango	Shango	KLPN001.0321.00530.P002_00125	KLPN001.0321.00530.P002_00126	KLPN001.0321.00530.P002_00125,KLPN001.0321.00530.P002_00126	2	Shango__SngA,Shango__SngB
KLPN001.0321.00530.P002_Mok_Hok_Sok_902	Mok_Hok_Sok	Mok_Hok_Sok	KLPN001.0321.00530.P002_00184	KLPN001.0321.00530.P002_00184	KLPN001.0321.00530.P002_00184	1	Mok_Hok_Sok__Hok
KLPN001.0321.00531.C001_PD-T7-1_489	PD-T7-1	PD-T7-1	KLPN001.0321.00531.C001_00773	KLPN001.0321.00531.C001_00773	KLPN001.0321.00531.C001_00773	1	PD-T7-1__PD-T7-1
KLPN001.0321.00532.C001_PD-T7-1_490	PD-T7-1	PD-T7-1	KLPN001.0321.00532.C001_00776	KLPN001.0321.00532.C001_00776	KLPN001.0321.00532.C001_00776	1	PD-T7-1__PD-T7-1
KLPN001.0321.00532.P002_Shango_830	Shango	Shango	KLPN001.0321.00532.P002_00135	KLPN001.0321.00532.P002_00137	KLPN001.0321.00532.P002_00135,KLPN001.0321.00532.P002_00136,KLPN001.0321.00532.P002_00137	3	Shango__SngA,Shango__SngB,Shango__SngC
KLPN001.0321.00532.P002_Mok_Hok_Sok_829	Mok_Hok_Sok	Mok_Hok_Sok	KLPN001.0321.00532.P002_00193	KLPN001.0321.00532.P002_00193	KLPN001.0321.00532.P002_00193	1	Mok_Hok_Sok__Hok
KLPN001.0321.00533.P002_Shango_832	Shango	Shango	KLPN001.0321.00533.P002_00134	KLPN001.0321.00533.P002_00136	KLPN001.0321.00533.P002_00134,KLPN001.0321.00533.P002_00135,KLPN001.0321.00533.P002_00136	3	Shango__SngA,Shango__SngB,Shango__SngC
KLPN001.0321.00533.P002_Mok_Hok_Sok_831	Mok_Hok_Sok	Mok_Hok_Sok	KLPN001.0321.00533.P002_00192	KLPN001.0321.00533.P002_00192	KLPN001.0321.00533.P002_00192	1	Mok_Hok_Sok__Hok
KLPN001.0321.00535.C001_Mokosh_TypeI_491	Mokosh	Mokosh_TypeI	KLPN001.0321.00535.C001_01022	KLPN001.0321.00535.C001_01023	KLPN001.0321.00535.C001_01022,KLPN001.0321.00535.C001_01023	2	Mokosh_TypeI__MkoB,Mokosh_TypeI__MkoA
KLPN001.0321.00537.C001_PD-T7-1_492	PD-T7-1	PD-T7-1	KLPN001.0321.00537.C001_00783	KLPN001.0321.00537.C001_00783	KLPN001.0321.00537.C001_00783	1	PD-T7-1__PD-T7-1
KLPN001.0321.00537.P002_Shango_834	Shango	Shango	KLPN001.0321.00537.P002_00120	KLPN001.0321.00537.P002_00122	KLPN001.0321.00537.P002_00120,KLPN001.0321.00537.P002_00121,KLPN001.0321.00537.P002_00122	3	Shango__SngA,Shango__SngB,Shango__SngC
KLPN001.0321.00537.P002_Mok_Hok_Sok_833	Mok_Hok_Sok	Mok_Hok_Sok	KLPN001.0321.00537.P002_00178	KLPN001.0321.00537.P002_00178	KLPN001.0321.00537.P002_00178	1	Mok_Hok_Sok__Hok
KLPN001.0321.00537.P005_Mok_Hok_Sok_1354	Mok_Hok_Sok	Mok_Hok_Sok	KLPN001.0321.00537.P005_00002	KLPN001.0321.00537.P005_00002	KLPN001.0321.00537.P005_00002	1	Mok_Hok_Sok__Hok
KLPN001.0321.00538.C001_PD-T7-1_493	PD-T7-1	PD-T7-1	KLPN001.0321.00538.C001_00777	KLPN001.0321.00538.C001_00777	KLPN001.0321.00538.C001_00777	1	PD-T7-1__PD-T7-1
KLPN001.0321.00538.P003_Mok_Hok_Sok_1355	Mok_Hok_Sok	Mok_Hok_Sok	KLPN001.0321.00538.P003_00050	KLPN001.0321.00538.P003_00050	KLPN001.0321.00538.P003_00050	1	Mok_Hok_Sok__Hok
KLPN001.0321.00538.P003_Mok_Hok_Sok_1356	Mok_Hok_Sok	Mok_Hok_Sok	KLPN001.0321.00538.P003_00156	KLPN001.0321.00538.P003_00156	KLPN001.0321.00538.P003_00156	1	Mok_Hok_Sok__Hok
KLPN001.0321.00539.C001_PD-T7-1_494	PD-T7-1	PD-T7-1	KLPN001.0321.00539.C001_00448	KLPN001.0321.00539.C001_00448	KLPN001.0321.00539.C001_00448	1	PD-T7-1__PD-T7-1
KLPN001.0321.00539.P003_Mok_Hok_Sok_1357	Mok_Hok_Sok	Mok_Hok_Sok	KLPN001.0321.00539.P003_00066	KLPN001.0321.00539.P003_00066	KLPN001.0321.00539.P003_00066	1	Mok_Hok_Sok__Hok
KLPN001.0321.00539.P003_Mok_Hok_Sok_1358	Mok_Hok_Sok	Mok_Hok_Sok	KLPN001.0321.00539.P003_00161	KLPN001.0321.00539.P003_00161	KLPN001.0321.00539.P003_00161	1	Mok_Hok_Sok__Hok
KLPN001.0321.00540.C001_Zorya_TypeI_498	Zorya	Zorya_TypeI	KLPN001.0321.00540.C001_00974	KLPN001.0321.00540.C001_00977	KLPN001.0321.00540.C001_00974,KLPN001.0321.00540.C001_00975,KLPN001.0321.00540.C001_00976,KLPN001.0321.00540.C001_00977	4	Zorya__ZorA,Zorya__ZorB,Zorya_TypeI__ZorC,Zorya_TypeI__ZorD
KLPN001.0321.00540.C001_RosmerTA_497	RosmerTA	RosmerTA	KLPN001.0321.00540.C001_00995	KLPN001.0321.00540.C001_00998	KLPN001.0321.00540.C001_00995,KLPN001.0321.00540.C001_00996,KLPN001.0321.00540.C001_00998	3	RosmerTA__RmrT_2585209417,RosmerTA__RmrA_2585209417,RosmerTA__RmrA_2677172838
KLPN001.0321.00540.C001_Hachiman_495	Hachiman	Hachiman	KLPN001.0321.00540.C001_01001	KLPN001.0321.00540.C001_01002	KLPN001.0321.00540.C001_01001,KLPN001.0321.00540.C001_01002	2	Hachiman__HamB,Hachiman__HamA_1
KLPN001.0321.00540.C001_PD-T7-1_496	PD-T7-1	PD-T7-1	KLPN001.0321.00540.C001_01973	KLPN001.0321.00540.C001_01973	KLPN001.0321.00540.C001_01973	1	PD-T7-1__PD-T7-1
KLPN001.0321.00540.P003_Mok_Hok_Sok_970	Mok_Hok_Sok	Mok_Hok_Sok	KLPN001.0321.00540.P003_00073	KLPN001.0321.00540.P003_00073	KLPN001.0321.00540.P003_00073	1	Mok_Hok_Sok__Hok
KLPN001.0321.00541.C001_PD-T7-1_499	PD-T7-1	PD-T7-1	KLPN001.0321.00541.C001_03322	KLPN001.0321.00541.C001_03322	KLPN001.0321.00541.C001_03322	1	PD-T7-1__PD-T7-1
KLPN001.0321.00542.P002_Mok_Hok_Sok_1032	Mok_Hok_Sok	Mok_Hok_Sok	KLPN001.0321.00542.P002_00072	KLPN001.0321.00542.P002_00072	KLPN001.0321.00542.P002_00072	1	Mok_Hok_Sok__Hok
KLPN001.0321.00543.C001_Hachiman_500	Hachiman	Hachiman	KLPN001.0321.00543.C001_05010	KLPN001.0321.00543.C001_05011	KLPN001.0321.00543.C001_05010,KLPN001.0321.00543.C001_05011	2	Hachiman__HamA_1,Hachiman__HamB
KLPN001.0321.00544.C001_Hachiman_501	Hachiman	Hachiman	KLPN001.0321.00544.C001_02002	KLPN001.0321.00544.C001_02003	KLPN001.0321.00544.C001_02002,KLPN001.0321.00544.C001_02003	2	Hachiman__HamA_2,Hachiman__HamB
KLPN001.0321.00545.P003_Mok_Hok_Sok_835	Mok_Hok_Sok	Mok_Hok_Sok	KLPN001.0321.00545.P003_00022	KLPN001.0321.00545.P003_00022	KLPN001.0321.00545.P003_00022	1	Mok_Hok_Sok__Hok
KLPN001.0321.00545.P003_Shango_836	Shango	Shango	KLPN001.0321.00545.P003_00103	KLPN001.0321.00545.P003_00105	KLPN001.0321.00545.P003_00103,KLPN001.0321.00545.P003_00104,KLPN001.0321.00545.P003_00105	3	Shango__SngC,Shango__SngB,Shango__SngA
KLPN001.0321.00546.C001_Shango_502	Shango	Shango	KLPN001.0321.00546.C001_02192	KLPN001.0321.00546.C001_02194	KLPN001.0321.00546.C001_02192,KLPN001.0321.00546.C001_02193,KLPN001.0321.00546.C001_02194	3	Shango__SngA,Shango__SngB,Shango__SngC
KLPN001.0321.00547.P002_Mok_Hok_Sok_951	Mok_Hok_Sok	Mok_Hok_Sok	KLPN001.0321.00547.P002_00330	KLPN001.0321.00547.P002_00330	KLPN001.0321.00547.P002_00330	1	Mok_Hok_Sok__Hok
KLPN001.0321.00549.P002_Mok_Hok_Sok_837	Mok_Hok_Sok	Mok_Hok_Sok	KLPN001.0321.00549.P002_00191	KLPN001.0321.00549.P002_00191	KLPN001.0321.00549.P002_00191	1	Mok_Hok_Sok__Hok
KLPN001.0321.00549.P002_Shango_838	Shango	Shango	KLPN001.0321.00549.P002_00242	KLPN001.0321.00549.P002_00244	KLPN001.0321.00549.P002_00242,KLPN001.0321.00549.P002_00243,KLPN001.0321.00549.P002_00244	3	Shango__SngC,Shango__SngB,Shango__SngA
KLPN001.0321.00550.C001_Mokosh_TypeI_503	Mokosh	Mokosh_TypeI	KLPN001.0321.00550.C001_02982	KLPN001.0321.00550.C001_02983	KLPN001.0321.00550.C001_02982,KLPN001.0321.00550.C001_02983	2	Mokosh_TypeI__MkoB2,Mokosh_TypeI__MkoA2
KLPN001.0321.00551.C001_Hachiman_505	Hachiman	Hachiman	KLPN001.0321.00551.C001_02994	KLPN001.0321.00551.C001_02995	KLPN001.0321.00551.C001_02994,KLPN001.0321.00551.C001_02995	2	Hachiman__HamA_1,Hachiman__HamB
KLPN001.0321.00551.C001_Hachiman_506	Hachiman	Hachiman	KLPN001.0321.00551.C001_03438	KLPN001.0321.00551.C001_03439	KLPN001.0321.00551.C001_03438,KLPN001.0321.00551.C001_03439	2	Hachiman__HamA_1,Hachiman__HamB
KLPN001.0321.00551.C001_Dpd_504	Dpd	Dpd	KLPN001.0321.00551.C001_04791	KLPN001.0321.00551.C001_04802	KLPN001.0321.00551.C001_04791,KLPN001.0321.00551.C001_04792,KLPN001.0321.00551.C001_04793,KLPN001.0321.00551.C001_04794,KLPN001.0321.00551.C001_04795,KLPN001.0321.00551.C001_04796,KLPN001.0321.00551.C001_04797,KLPN001.0321.00551.C001_04798,KLPN001.0321.00551.C001_04799,KLPN001.0321.00551.C001_04800,KLPN001.0321.00551.C001_04801,KLPN001.0321.00551.C001_04802	12	Dpd__DpdC,Dpd__DpdA,Dpd__DpdB,Dpd__DpdE,Dpd__DpdF,Dpd__DpdG,Dpd__DpdH,Dpd__DpdI,Dpd__DpdJ,Dpd__DpdK,Dpd__DpdD,Dpd__QueD
KLPN001.0321.00552.C001_Zorya_TypeII_507	Zorya	Zorya_TypeII	KLPN001.0321.00552.C001_04060	KLPN001.0321.00552.C001_04062	KLPN001.0321.00552.C001_04060,KLPN001.0321.00552.C001_04061,KLPN001.0321.00552.C001_04062	3	Zorya_TypeII__ZorE,Zorya__ZorB,Zorya__ZorA2
KLPN001.0321.00552.P003_Mok_Hok_Sok_1359	Mok_Hok_Sok	Mok_Hok_Sok	KLPN001.0321.00552.P003_00056	KLPN001.0321.00552.P003_00056	KLPN001.0321.00552.P003_00056	1	Mok_Hok_Sok__Hok
KLPN001.0321.00553.C001_Menshen_508	Menshen	Menshen	KLPN001.0321.00553.C001_01623	KLPN001.0321.00553.C001_01625	KLPN001.0321.00553.C001_01623,KLPN001.0321.00553.C001_01624,KLPN001.0321.00553.C001_01625	3	Menshen__NsnA,Menshen__NsnB,Menshen__NsnC_2507451963
KLPN001.0321.00554.C001_Zorya_TypeI_509	Zorya	Zorya_TypeI	KLPN001.0321.00554.C001_03716	KLPN001.0321.00554.C001_03719	KLPN001.0321.00554.C001_03716,KLPN001.0321.00554.C001_03717,KLPN001.0321.00554.C001_03718,KLPN001.0321.00554.C001_03719	4	Zorya_TypeI__ZorD,Zorya_TypeI__ZorC,Zorya__ZorB,Zorya__ZorA
KLPN001.0321.00554.P002_Mok_Hok_Sok_510	Mok_Hok_Sok	Mok_Hok_Sok	KLPN001.0321.00554.P002_00053	KLPN001.0321.00554.P002_00053	KLPN001.0321.00554.P002_00053	1	Mok_Hok_Sok__Hok
KLPN001.0321.00554.P003_Mok_Hok_Sok_1360	Mok_Hok_Sok	Mok_Hok_Sok	KLPN001.0321.00554.P003_00056	KLPN001.0321.00554.P003_00056	KLPN001.0321.00554.P003_00056	1	Mok_Hok_Sok__Hok
KLPN001.0321.00555.C001_Zorya_TypeI_511	Zorya	Zorya_TypeI	KLPN001.0321.00555.C001_02827	KLPN001.0321.00555.C001_02830	KLPN001.0321.00555.C001_02827,KLPN001.0321.00555.C001_02828,KLPN001.0321.00555.C001_02829,KLPN001.0321.00555.C001_02830	4	Zorya_TypeI__ZorD,Zorya_TypeI__ZorC,Zorya__ZorB,Zorya__ZorA
KLPN001.0321.00555.P002_Mok_Hok_Sok_512	Mok_Hok_Sok	Mok_Hok_Sok	KLPN001.0321.00555.P002_00127	KLPN001.0321.00555.P002_00127	KLPN001.0321.00555.P002_00127	1	Mok_Hok_Sok__Hok
KLPN001.0321.00556.C001_Hachiman_514	Hachiman	Hachiman	KLPN001.0321.00556.C001_02981	KLPN001.0321.00556.C001_02982	KLPN001.0321.00556.C001_02981,KLPN001.0321.00556.C001_02982	2	Hachiman__HamA_1,Hachiman__HamB
KLPN001.0321.00556.C001_Hachiman_515	Hachiman	Hachiman	KLPN001.0321.00556.C001_03426	KLPN001.0321.00556.C001_03427	KLPN001.0321.00556.C001_03426,KLPN001.0321.00556.C001_03427	2	Hachiman__HamA_1,Hachiman__HamB
KLPN001.0321.00556.C001_Dpd_513	Dpd	Dpd	KLPN001.0321.00556.C001_04730	KLPN001.0321.00556.C001_04741	KLPN001.0321.00556.C001_04730,KLPN001.0321.00556.C001_04731,KLPN001.0321.00556.C001_04732,KLPN001.0321.00556.C001_04733,KLPN001.0321.00556.C001_04734,KLPN001.0321.00556.C001_04735,KLPN001.0321.00556.C001_04736,KLPN001.0321.00556.C001_04737,KLPN001.0321.00556.C001_04738,KLPN001.0321.00556.C001_04739,KLPN001.0321.00556.C001_04740,KLPN001.0321.00556.C001_04741	12	Dpd__DpdC,Dpd__DpdA,Dpd__DpdB,Dpd__DpdE,Dpd__DpdF,Dpd__DpdG,Dpd__DpdH,Dpd__DpdI,Dpd__DpdJ,Dpd__DpdK,Dpd__DpdD,Dpd__QueD
KLPN001.0321.00557.P002_Shango_840	Shango	Shango	KLPN001.0321.00557.P002_00008	KLPN001.0321.00557.P002_00010	KLPN001.0321.00557.P002_00008,KLPN001.0321.00557.P002_00009,KLPN001.0321.00557.P002_00010	3	Shango__SngA,Shango__SngB,Shango__SngC
KLPN001.0321.00557.P002_Mok_Hok_Sok_839	Mok_Hok_Sok	Mok_Hok_Sok	KLPN001.0321.00557.P002_00046	KLPN001.0321.00557.P002_00046	KLPN001.0321.00557.P002_00046	1	Mok_Hok_Sok__Hok
KLPN001.0321.00558.C001_Zorya_TypeI_519	Zorya	Zorya_TypeI	KLPN001.0321.00558.C001_02962	KLPN001.0321.00558.C001_02965	KLPN001.0321.00558.C001_02962,KLPN001.0321.00558.C001_02963,KLPN001.0321.00558.C001_02964,KLPN001.0321.00558.C001_02965	4	Zorya__ZorA,Zorya__ZorB,Zorya_TypeI__ZorC,Zorya_TypeI__ZorD
KLPN001.0321.00558.C001_RosmerTA_518	RosmerTA	RosmerTA	KLPN001.0321.00558.C001_02983	KLPN001.0321.00558.C001_02986	KLPN001.0321.00558.C001_02983,KLPN001.0321.00558.C001_02984,KLPN001.0321.00558.C001_02986	3	RosmerTA__RmrT_2585209417,RosmerTA__RmrA_2585209417,RosmerTA__RmrA_2677172838
KLPN001.0321.00558.C001_Hachiman_516	Hachiman	Hachiman	KLPN001.0321.00558.C001_02989	KLPN001.0321.00558.C001_02990	KLPN001.0321.00558.C001_02989,KLPN001.0321.00558.C001_02990	2	Hachiman__HamB,Hachiman__HamA_1
KLPN001.0321.00558.C001_PD-T7-1_517	PD-T7-1	PD-T7-1	KLPN001.0321.00558.C001_03948	KLPN001.0321.00558.C001_03948	KLPN001.0321.00558.C001_03948	1	PD-T7-1__PD-T7-1
KLPN001.0321.00558.P002_Mok_Hok_Sok_1033	Mok_Hok_Sok	Mok_Hok_Sok	KLPN001.0321.00558.P002_00219	KLPN001.0321.00558.P002_00219	KLPN001.0321.00558.P002_00219	1	Mok_Hok_Sok__Hok
KLPN001.0321.00559.P003_Zorya_TypeI_691	Zorya	Zorya_TypeI	KLPN001.0321.00559.P003_00073	KLPN001.0321.00559.P003_00076	KLPN001.0321.00559.P003_00073,KLPN001.0321.00559.P003_00074,KLPN001.0321.00559.P003_00075,KLPN001.0321.00559.P003_00076	4	Zorya_TypeI__ZorD,Zorya_TypeI__ZorC,Zorya__ZorB,Zorya__ZorA
KLPN001.0321.00560.P002_Mok_Hok_Sok_841	Mok_Hok_Sok	Mok_Hok_Sok	KLPN001.0321.00560.P002_00144	KLPN001.0321.00560.P002_00144	KLPN001.0321.00560.P002_00144	1	Mok_Hok_Sok__Hok
KLPN001.0321.00560.P002_Shango_842	Shango	Shango	KLPN001.0321.00560.P002_00200	KLPN001.0321.00560.P002_00202	KLPN001.0321.00560.P002_00200,KLPN001.0321.00560.P002_00201,KLPN001.0321.00560.P002_00202	3	Shango__SngC,Shango__SngB,Shango__SngA
KLPN001.0321.00561.C001_PD-T7-1_520	PD-T7-1	PD-T7-1	KLPN001.0321.00561.C001_02521	KLPN001.0321.00561.C001_02521	KLPN001.0321.00561.C001_02521	1	PD-T7-1__PD-T7-1
KLPN001.0321.00561.P002_Mok_Hok_Sok_843	Mok_Hok_Sok	Mok_Hok_Sok	KLPN001.0321.00561.P002_00102	KLPN001.0321.00561.P002_00102	KLPN001.0321.00561.P002_00102	1	Mok_Hok_Sok__Hok
KLPN001.0321.00561.P002_Shango_844	Shango	Shango	KLPN001.0321.00561.P002_00160	KLPN001.0321.00561.P002_00162	KLPN001.0321.00561.P002_00160,KLPN001.0321.00561.P002_00161,KLPN001.0321.00561.P002_00162	3	Shango__SngC,Shango__SngB,Shango__SngA
KLPN001.0321.00562.C001_Mokosh_TypeII_521	Mokosh	Mokosh_TypeII	KLPN001.0321.00562.C001_02953	KLPN001.0321.00562.C001_02953	KLPN001.0321.00562.C001_02953	1	Mokosh_TypeII__MkoC
KLPN001.0321.00562.P002_Mok_Hok_Sok_1034	Mok_Hok_Sok	Mok_Hok_Sok	KLPN001.0321.00562.P002_00045	KLPN001.0321.00562.P002_00045	KLPN001.0321.00562.P002_00045	1	Mok_Hok_Sok__Hok
KLPN001.0321.00563.P002_Mok_Hok_Sok_845	Mok_Hok_Sok	Mok_Hok_Sok	KLPN001.0321.00563.P002_00102	KLPN001.0321.00563.P002_00102	KLPN001.0321.00563.P002_00102	1	Mok_Hok_Sok__Hok
KLPN001.0321.00563.P002_Shango_846	Shango	Shango	KLPN001.0321.00563.P002_00130	KLPN001.0321.00563.P002_00132	KLPN001.0321.00563.P002_00130,KLPN001.0321.00563.P002_00131,KLPN001.0321.00563.P002_00132	3	Shango__SngC,Shango__SngB,Shango__SngA
KLPN001.0321.00564.C001_RosmerTA_524	RosmerTA	RosmerTA	KLPN001.0321.00564.C001_00623	KLPN001.0321.00564.C001_00624	KLPN001.0321.00564.C001_00623,KLPN001.0321.00564.C001_00624	2	RosmerTA__RmrA_2585209417,RosmerTA__RmrT_2585209417
KLPN001.0321.00564.C001_Hachiman_522	Hachiman	Hachiman	KLPN001.0321.00564.C001_00757	KLPN001.0321.00564.C001_00758	KLPN001.0321.00564.C001_00757,KLPN001.0321.00564.C001_00758	2	Hachiman__HamA_1,Hachiman__HamB
KLPN001.0321.00564.C001_PD-T7-1_523	PD-T7-1	PD-T7-1	KLPN001.0321.00564.C001_01236	KLPN001.0321.00564.C001_01236	KLPN001.0321.00564.C001_01236	1	PD-T7-1__PD-T7-1
KLPN001.0321.00565.C001_Zorya_TypeI_528	Zorya	Zorya_TypeI	KLPN001.0321.00565.C001_01712	KLPN001.0321.00565.C001_01715	KLPN001.0321.00565.C001_01712,KLPN001.0321.00565.C001_01713,KLPN001.0321.00565.C001_01714,KLPN001.0321.00565.C001_01715	4	Zorya__ZorA,Zorya__ZorB,Zorya_TypeI__ZorC,Zorya_TypeI__ZorD
KLPN001.0321.00565.C001_RosmerTA_527	RosmerTA	RosmerTA	KLPN001.0321.00565.C001_01733	KLPN001.0321.00565.C001_01736	KLPN001.0321.00565.C001_01733,KLPN001.0321.00565.C001_01734,KLPN001.0321.00565.C001_01736	3	RosmerTA__RmrT_2585209417,RosmerTA__RmrA_2585209417,RosmerTA__RmrA_2677172838
KLPN001.0321.00565.C001_Hachiman_525	Hachiman	Hachiman	KLPN001.0321.00565.C001_01739	KLPN001.0321.00565.C001_01740	KLPN001.0321.00565.C001_01739,KLPN001.0321.00565.C001_01740	2	Hachiman__HamB,Hachiman__HamA_1
KLPN001.0321.00565.C001_PD-T7-1_526	PD-T7-1	PD-T7-1	KLPN001.0321.00565.C001_02698	KLPN001.0321.00565.C001_02698	KLPN001.0321.00565.C001_02698	1	PD-T7-1__PD-T7-1
KLPN001.0321.00565.P002_Mok_Hok_Sok_1035	Mok_Hok_Sok	Mok_Hok_Sok	KLPN001.0321.00565.P002_00186	KLPN001.0321.00565.P002_00186	KLPN001.0321.00565.P002_00186	1	Mok_Hok_Sok__Hok
KLPN001.0321.00567.C001_Hachiman_529	Hachiman	Hachiman	KLPN001.0321.00567.C001_01694	KLPN001.0321.00567.C001_01695	KLPN001.0321.00567.C001_01694,KLPN001.0321.00567.C001_01695	2	Hachiman__HamA_1,Hachiman__HamB
KLPN001.0321.00567.C001_Shango_530	Shango	Shango	KLPN001.0321.00567.C001_04614	KLPN001.0321.00567.C001_04616	KLPN001.0321.00567.C001_04614,KLPN001.0321.00567.C001_04615,KLPN001.0321.00567.C001_04616	3	Shango__SngA,Shango__SngB,Shango__SngC
KLPN001.0321.00567.P002_Mok_Hok_Sok_1361	Mok_Hok_Sok	Mok_Hok_Sok	KLPN001.0321.00567.P002_00122	KLPN001.0321.00567.P002_00122	KLPN001.0321.00567.P002_00122	1	Mok_Hok_Sok__Hok
KLPN001.0321.00568.C001_Hachiman_531	Hachiman	Hachiman	KLPN001.0321.00568.C001_01693	KLPN001.0321.00568.C001_01694	KLPN001.0321.00568.C001_01693,KLPN001.0321.00568.C001_01694	2	Hachiman__HamA_1,Hachiman__HamB
KLPN001.0321.00568.C001_Shango_532	Shango	Shango	KLPN001.0321.00568.C001_04613	KLPN001.0321.00568.C001_04615	KLPN001.0321.00568.C001_04613,KLPN001.0321.00568.C001_04614,KLPN001.0321.00568.C001_04615	3	Shango__SngA,Shango__SngB,Shango__SngC
KLPN001.0321.00568.P002_Mok_Hok_Sok_1362	Mok_Hok_Sok	Mok_Hok_Sok	KLPN001.0321.00568.P002_00122	KLPN001.0321.00568.P002_00122	KLPN001.0321.00568.P002_00122	1	Mok_Hok_Sok__Hok
KLPN001.0321.00569.C001_Hachiman_533	Hachiman	Hachiman	KLPN001.0321.00569.C001_01693	KLPN001.0321.00569.C001_01694	KLPN001.0321.00569.C001_01693,KLPN001.0321.00569.C001_01694	2	Hachiman__HamA_1,Hachiman__HamB
KLPN001.0321.00569.C001_Shango_534	Shango	Shango	KLPN001.0321.00569.C001_04613	KLPN001.0321.00569.C001_04615	KLPN001.0321.00569.C001_04613,KLPN001.0321.00569.C001_04614,KLPN001.0321.00569.C001_04615	3	Shango__SngA,Shango__SngB,Shango__SngC
KLPN001.0321.00569.P002_Mok_Hok_Sok_1363	Mok_Hok_Sok	Mok_Hok_Sok	KLPN001.0321.00569.P002_00122	KLPN001.0321.00569.P002_00122	KLPN001.0321.00569.P002_00122	1	Mok_Hok_Sok__Hok
KLPN001.0321.00570.C001_Hachiman_535	Hachiman	Hachiman	KLPN001.0321.00570.C001_01693	KLPN001.0321.00570.C001_01694	KLPN001.0321.00570.C001_01693,KLPN001.0321.00570.C001_01694	2	Hachiman__HamA_1,Hachiman__HamB
KLPN001.0321.00570.C001_Shango_536	Shango	Shango	KLPN001.0321.00570.C001_04613	KLPN001.0321.00570.C001_04615	KLPN001.0321.00570.C001_04613,KLPN001.0321.00570.C001_04614,KLPN001.0321.00570.C001_04615	3	Shango__SngA,Shango__SngB,Shango__SngC
KLPN001.0321.00570.P002_Mok_Hok_Sok_1364	Mok_Hok_Sok	Mok_Hok_Sok	KLPN001.0321.00570.P002_00122	KLPN001.0321.00570.P002_00122	KLPN001.0321.00570.P002_00122	1	Mok_Hok_Sok__Hok
KLPN001.0321.00571.P002_Mok_Hok_Sok_1365	Mok_Hok_Sok	Mok_Hok_Sok	KLPN001.0321.00571.P002_00024	KLPN001.0321.00571.P002_00024	KLPN001.0321.00571.P002_00024	1	Mok_Hok_Sok__Hok
KLPN001.0321.00572.C001_Hachiman_537	Hachiman	Hachiman	KLPN001.0321.00572.C001_01694	KLPN001.0321.00572.C001_01695	KLPN001.0321.00572.C001_01694,KLPN001.0321.00572.C001_01695	2	Hachiman__HamA_1,Hachiman__HamB
KLPN001.0321.00572.C001_Shango_538	Shango	Shango	KLPN001.0321.00572.C001_04601	KLPN001.0321.00572.C001_04603	KLPN001.0321.00572.C001_04601,KLPN001.0321.00572.C001_04602,KLPN001.0321.00572.C001_04603	3	Shango__SngA,Shango__SngB,Shango__SngC
KLPN001.0321.00572.P002_Mok_Hok_Sok_1366	Mok_Hok_Sok	Mok_Hok_Sok	KLPN001.0321.00572.P002_00122	KLPN001.0321.00572.P002_00122	KLPN001.0321.00572.P002_00122	1	Mok_Hok_Sok__Hok
KLPN001.0321.00573.C001_Hachiman_539	Hachiman	Hachiman	KLPN001.0321.00573.C001_01694	KLPN001.0321.00573.C001_01695	KLPN001.0321.00573.C001_01694,KLPN001.0321.00573.C001_01695	2	Hachiman__HamA_1,Hachiman__HamB
KLPN001.0321.00573.C001_Shango_540	Shango	Shango	KLPN001.0321.00573.C001_04614	KLPN001.0321.00573.C001_04616	KLPN001.0321.00573.C001_04614,KLPN001.0321.00573.C001_04615,KLPN001.0321.00573.C001_04616	3	Shango__SngA,Shango__SngB,Shango__SngC
KLPN001.0321.00573.P002_Mok_Hok_Sok_1367	Mok_Hok_Sok	Mok_Hok_Sok	KLPN001.0321.00573.P002_00122	KLPN001.0321.00573.P002_00122	KLPN001.0321.00573.P002_00122	1	Mok_Hok_Sok__Hok
KLPN001.0321.00574.C001_Hachiman_541	Hachiman	Hachiman	KLPN001.0321.00574.C001_01692	KLPN001.0321.00574.C001_01693	KLPN001.0321.00574.C001_01692,KLPN001.0321.00574.C001_01693	2	Hachiman__HamA_1,Hachiman__HamB
KLPN001.0321.00574.C001_Shango_542	Shango	Shango	KLPN001.0321.00574.C001_04616	KLPN001.0321.00574.C001_04618	KLPN001.0321.00574.C001_04616,KLPN001.0321.00574.C001_04617,KLPN001.0321.00574.C001_04618	3	Shango__SngA,Shango__SngB,Shango__SngC
KLPN001.0321.00574.P002_Mok_Hok_Sok_1368	Mok_Hok_Sok	Mok_Hok_Sok	KLPN001.0321.00574.P002_00126	KLPN001.0321.00574.P002_00126	KLPN001.0321.00574.P002_00126	1	Mok_Hok_Sok__Hok
KLPN001.0321.00575.C001_Hachiman_543	Hachiman	Hachiman	KLPN001.0321.00575.C001_04070	KLPN001.0321.00575.C001_04071	KLPN001.0321.00575.C001_04070,KLPN001.0321.00575.C001_04071	2	Hachiman__HamB,Hachiman__HamA_1
KLPN001.0321.00576.C001_PD-T7-1_544	PD-T7-1	PD-T7-1	KLPN001.0321.00576.C001_02274	KLPN001.0321.00576.C001_02274	KLPN001.0321.00576.C001_02274	1	PD-T7-1__PD-T7-1
KLPN001.0321.00577.C001_PD-T7-1_545	PD-T7-1	PD-T7-1	KLPN001.0321.00577.C001_04320	KLPN001.0321.00577.C001_04320	KLPN001.0321.00577.C001_04320	1	PD-T7-1__PD-T7-1
KLPN001.0321.00577.P002_Shango_847	Shango	Shango	KLPN001.0321.00577.P002_00144	KLPN001.0321.00577.P002_00146	KLPN001.0321.00577.P002_00144,KLPN001.0321.00577.P002_00145,KLPN001.0321.00577.P002_00146	3	Shango__SngA,Shango__SngB,Shango__SngC
KLPN001.0321.00578.C001_PD-T7-1_546	PD-T7-1	PD-T7-1	KLPN001.0321.00578.C001_00689	KLPN001.0321.00578.C001_00689	KLPN001.0321.00578.C001_00689	1	PD-T7-1__PD-T7-1
KLPN001.0321.00579.C001_PD-T7-1_547	PD-T7-1	PD-T7-1	KLPN001.0321.00579.C001_04392	KLPN001.0321.00579.C001_04392	KLPN001.0321.00579.C001_04392	1	PD-T7-1__PD-T7-1
KLPN001.0321.00579.P002_Mok_Hok_Sok_848	Mok_Hok_Sok	Mok_Hok_Sok	KLPN001.0321.00579.P002_00019	KLPN001.0321.00579.P002_00019	KLPN001.0321.00579.P002_00019	1	Mok_Hok_Sok__Hok
KLPN001.0321.00579.P002_Shango_849	Shango	Shango	KLPN001.0321.00579.P002_00076	KLPN001.0321.00579.P002_00078	KLPN001.0321.00579.P002_00076,KLPN001.0321.00579.P002_00077,KLPN001.0321.00579.P002_00078	3	Shango__SngC,Shango__SngB,Shango__SngA
KLPN001.0321.00580.C001_Hachiman_548	Hachiman	Hachiman	KLPN001.0321.00580.C001_00771	KLPN001.0321.00580.C001_00772	KLPN001.0321.00580.C001_00771,KLPN001.0321.00580.C001_00772	2	Hachiman__HamB,Hachiman__HamA_1
KLPN001.0321.00580.C001_Mokosh_TypeI_549	Mokosh	Mokosh_TypeI	KLPN001.0321.00580.C001_02597	KLPN001.0321.00580.C001_02598	KLPN001.0321.00580.C001_02597,KLPN001.0321.00580.C001_02598	2	Mokosh_TypeI__MkoB2,Mokosh_TypeI__MkoA2
KLPN001.0321.00580.C001_Mokosh_TypeII_550	Mokosh	Mokosh_TypeII	KLPN001.0321.00580.C001_04610	KLPN001.0321.00580.C001_04610	KLPN001.0321.00580.C001_04610	1	Mokosh_TypeII__MkoC
KLPN001.0321.00580.P002_Mok_Hok_Sok_1036	Mok_Hok_Sok	Mok_Hok_Sok	KLPN001.0321.00580.P002_00193	KLPN001.0321.00580.P002_00193	KLPN001.0321.00580.P002_00193	1	Mok_Hok_Sok__Hok
KLPN001.0321.00581.C001_PD-T7-1_551	PD-T7-1	PD-T7-1	KLPN001.0321.00581.C001_00806	KLPN001.0321.00581.C001_00806	KLPN001.0321.00581.C001_00806	1	PD-T7-1__PD-T7-1
KLPN001.0321.00581.P002_Shango_851	Shango	Shango	KLPN001.0321.00581.P002_00012	KLPN001.0321.00581.P002_00014	KLPN001.0321.00581.P002_00012,KLPN001.0321.00581.P002_00013,KLPN001.0321.00581.P002_00014	3	Shango__SngC,Shango__SngB,Shango__SngA
KLPN001.0321.00581.P002_Mok_Hok_Sok_850	Mok_Hok_Sok	Mok_Hok_Sok	KLPN001.0321.00581.P002_00156	KLPN001.0321.00581.P002_00156	KLPN001.0321.00581.P002_00156	1	Mok_Hok_Sok__Hok
KLPN001.0321.00582.C001_PD-T7-1_552	PD-T7-1	PD-T7-1	KLPN001.0321.00582.C001_04838	KLPN001.0321.00582.C001_04838	KLPN001.0321.00582.C001_04838	1	PD-T7-1__PD-T7-1
KLPN001.0321.00583.C001_PD-T7-4_554	PD-T7-4	PD-T7-4	KLPN001.0321.00583.C001_00783	KLPN001.0321.00583.C001_00783	KLPN001.0321.00583.C001_00783	1	PD-T7-4__PD-T7-4
KLPN001.0321.00583.C001_Mokosh_TypeII_553	Mokosh	Mokosh_TypeII	KLPN001.0321.00583.C001_04476	KLPN001.0321.00583.C001_04476	KLPN001.0321.00583.C001_04476	1	Mokosh_TypeII__MkoC
KLPN001.0321.00583.P003_Mok_Hok_Sok_971	Mok_Hok_Sok	Mok_Hok_Sok	KLPN001.0321.00583.P003_00145	KLPN001.0321.00583.P003_00145	KLPN001.0321.00583.P003_00145	1	Mok_Hok_Sok__Hok
KLPN001.0321.00584.C001_PD-T7-1_555	PD-T7-1	PD-T7-1	KLPN001.0321.00584.C001_03288	KLPN001.0321.00584.C001_03288	KLPN001.0321.00584.C001_03288	1	PD-T7-1__PD-T7-1
KLPN001.0321.00584.P003_Mok_Hok_Sok_1369	Mok_Hok_Sok	Mok_Hok_Sok	KLPN001.0321.00584.P003_00017	KLPN001.0321.00584.P003_00017	KLPN001.0321.00584.P003_00017	1	Mok_Hok_Sok__Hok
KLPN001.0321.00587.P002_Mok_Hok_Sok_1037	Mok_Hok_Sok	Mok_Hok_Sok	KLPN001.0321.00587.P002_00021	KLPN001.0321.00587.P002_00021	KLPN001.0321.00587.P002_00021	1	Mok_Hok_Sok__Hok
KLPN001.0321.00588.P002_Mok_Hok_Sok_1038	Mok_Hok_Sok	Mok_Hok_Sok	KLPN001.0321.00588.P002_00064	KLPN001.0321.00588.P002_00064	KLPN001.0321.00588.P002_00064	1	Mok_Hok_Sok__Hok
KLPN001.0321.00589.C001_Hachiman_556	Hachiman	Hachiman	KLPN001.0321.00589.C001_04015	KLPN001.0321.00589.C001_04016	KLPN001.0321.00589.C001_04015,KLPN001.0321.00589.C001_04016	2	Hachiman__HamB,Hachiman__HamA_2
KLPN001.0321.00589.C001_Zorya_TypeI_557	Zorya	Zorya_TypeI	KLPN001.0321.00589.C001_04527	KLPN001.0321.00589.C001_04530	KLPN001.0321.00589.C001_04527,KLPN001.0321.00589.C001_04528,KLPN001.0321.00589.C001_04529,KLPN001.0321.00589.C001_04530	4	Zorya_TypeI__ZorD,Zorya_TypeI__ZorC,Zorya__ZorB,Zorya__ZorA
KLPN001.0321.00590.P002_Shango_853	Shango	Shango	KLPN001.0321.00590.P002_00143	KLPN001.0321.00590.P002_00145	KLPN001.0321.00590.P002_00143,KLPN001.0321.00590.P002_00144,KLPN001.0321.00590.P002_00145	3	Shango__SngA,Shango__SngB,Shango__SngC
KLPN001.0321.00590.P002_Mok_Hok_Sok_852	Mok_Hok_Sok	Mok_Hok_Sok	KLPN001.0321.00590.P002_00185	KLPN001.0321.00590.P002_00185	KLPN001.0321.00590.P002_00185	1	Mok_Hok_Sok__Hok
KLPN001.0321.00591.C001_PD-T7-1_558	PD-T7-1	PD-T7-1	KLPN001.0321.00591.C001_00773	KLPN001.0321.00591.C001_00773	KLPN001.0321.00591.C001_00773	1	PD-T7-1__PD-T7-1
KLPN001.0321.00591.P002_Shango_855	Shango	Shango	KLPN001.0321.00591.P002_00136	KLPN001.0321.00591.P002_00138	KLPN001.0321.00591.P002_00136,KLPN001.0321.00591.P002_00137,KLPN001.0321.00591.P002_00138	3	Shango__SngA,Shango__SngB,Shango__SngC
KLPN001.0321.00591.P002_Mok_Hok_Sok_854	Mok_Hok_Sok	Mok_Hok_Sok	KLPN001.0321.00591.P002_00195	KLPN001.0321.00591.P002_00195	KLPN001.0321.00591.P002_00195	1	Mok_Hok_Sok__Hok
KLPN001.0321.00593.P002_Mok_Hok_Sok_1370	Mok_Hok_Sok	Mok_Hok_Sok	KLPN001.0321.00593.P002_00145	KLPN001.0321.00593.P002_00145	KLPN001.0321.00593.P002_00145	1	Mok_Hok_Sok__Hok
KLPN001.0321.00594.C001_PD-T7-1_560	PD-T7-1	PD-T7-1	KLPN001.0321.00594.C001_04604	KLPN001.0321.00594.C001_04604	KLPN001.0321.00594.C001_04604	1	PD-T7-1__PD-T7-1
KLPN001.0321.00594.C001_Hachiman_559	Hachiman	Hachiman	KLPN001.0321.00594.C001_05078	KLPN001.0321.00594.C001_05079	KLPN001.0321.00594.C001_05078,KLPN001.0321.00594.C001_05079	2	Hachiman__HamB,Hachiman__HamA_1
KLPN001.0321.00595.C001_Dpd_561	Dpd	Dpd	KLPN001.0321.00595.C001_04449	KLPN001.0321.00595.C001_04461	KLPN001.0321.00595.C001_04449,KLPN001.0321.00595.C001_04450,KLPN001.0321.00595.C001_04451,KLPN001.0321.00595.C001_04454,KLPN001.0321.00595.C001_04455,KLPN001.0321.00595.C001_04456,KLPN001.0321.00595.C001_04457,KLPN001.0321.00595.C001_04458,KLPN001.0321.00595.C001_04459,KLPN001.0321.00595.C001_04460,KLPN001.0321.00595.C001_04461	11	Dpd__QueD,Dpd__DpdD,Dpd__DpdK,Dpd__DpdH,Dpd__DpdG,Dpd__DpdF,Dpd__DpdE,Dpd__DpdB,Dpd__DpdA,Dpd__DpdC,Dpd__DpdC
KLPN001.0321.00597.C001_PD-T7-4_562	PD-T7-4	PD-T7-4	KLPN001.0321.00597.C001_00807	KLPN001.0321.00597.C001_00807	KLPN001.0321.00597.C001_00807	1	PD-T7-4__PD-T7-4
KLPN001.0321.00599.C001_Hachiman_563	Hachiman	Hachiman	KLPN001.0321.00599.C001_05248	KLPN001.0321.00599.C001_05251	KLPN001.0321.00599.C001_05248,KLPN001.0321.00599.C001_05249,KLPN001.0321.00599.C001_05250,KLPN001.0321.00599.C001_05251	4	Hachiman__HamB,Hachiman__HamB,Hachiman__HamB,Hachiman__HamA_2
KLPN001.0321.00599.P002_Mok_Hok_Sok_1371	Mok_Hok_Sok	Mok_Hok_Sok	KLPN001.0321.00599.P002_00032	KLPN001.0321.00599.P002_00032	KLPN001.0321.00599.P002_00032	1	Mok_Hok_Sok__Hok
KLPN001.0321.00600.C001_Hachiman_564	Hachiman	Hachiman	KLPN001.0321.00600.C001_04062	KLPN001.0321.00600.C001_04063	KLPN001.0321.00600.C001_04062,KLPN001.0321.00600.C001_04063	2	Hachiman__HamB,Hachiman__HamA_1
KLPN001.0321.00600.P002_Mok_Hok_Sok_1039	Mok_Hok_Sok	Mok_Hok_Sok	KLPN001.0321.00600.P002_00165	KLPN001.0321.00600.P002_00165	KLPN001.0321.00600.P002_00165	1	Mok_Hok_Sok__Hok
KLPN001.0321.00601.C001_Mokosh_TypeI_565	Mokosh	Mokosh_TypeI	KLPN001.0321.00601.C001_04063	KLPN001.0321.00601.C001_04064	KLPN001.0321.00601.C001_04063,KLPN001.0321.00601.C001_04064	2	Mokosh_TypeI__MkoB2,Mokosh_TypeI__MkoA2
KLPN001.0321.00601.P002_Mok_Hok_Sok_1372	Mok_Hok_Sok	Mok_Hok_Sok	KLPN001.0321.00601.P002_00033	KLPN001.0321.00601.P002_00033	KLPN001.0321.00601.P002_00033	1	Mok_Hok_Sok__Hok
KLPN001.0321.00602.P002_Shango_857	Shango	Shango	KLPN001.0321.00602.P002_00168	KLPN001.0321.00602.P002_00170	KLPN001.0321.00602.P002_00168,KLPN001.0321.00602.P002_00169,KLPN001.0321.00602.P002_00170	3	Shango__SngA,Shango__SngB,Shango__SngC
KLPN001.0321.00602.P002_Mok_Hok_Sok_856	Mok_Hok_Sok	Mok_Hok_Sok	KLPN001.0321.00602.P002_00226	KLPN001.0321.00602.P002_00226	KLPN001.0321.00602.P002_00226	1	Mok_Hok_Sok__Hok
KLPN001.0321.00603.C001_Dpd_566	Dpd	Dpd	KLPN001.0321.00603.C001_04458	KLPN001.0321.00603.C001_04470	KLPN001.0321.00603.C001_04458,KLPN001.0321.00603.C001_04460,KLPN001.0321.00603.C001_04462,KLPN001.0321.00603.C001_04463,KLPN001.0321.00603.C001_04464,KLPN001.0321.00603.C001_04465,KLPN001.0321.00603.C001_04466,KLPN001.0321.00603.C001_04467,KLPN001.0321.00603.C001_04468,KLPN001.0321.00603.C001_04469,KLPN001.0321.00603.C001_04470	11	Dpd__QueD,Dpd__DpdE,Dpd__DpdG,Dpd__DpdH,Dpd__DpdI,Dpd__DpdJ,Dpd__DpdK,Dpd__DpdD,Dpd__DpdB,Dpd__DpdA,Dpd__DpdC
KLPN001.0321.00604.C001_Mokosh_TypeI_567	Mokosh	Mokosh_TypeI	KLPN001.0321.00604.C001_01169	KLPN001.0321.00604.C001_01170	KLPN001.0321.00604.C001_01169,KLPN001.0321.00604.C001_01170	2	Mokosh_TypeI__MkoA2,Mokosh_TypeI__MkoB2
KLPN001.0321.00605.C001_PD-T7-4_568	PD-T7-4	PD-T7-4	KLPN001.0321.00605.C001_02769	KLPN001.0321.00605.C001_02769	KLPN001.0321.00605.C001_02769	1	PD-T7-4__PD-T7-4
KLPN001.0321.00605.C001_Shango_569	Shango	Shango	KLPN001.0321.00605.C001_04244	KLPN001.0321.00605.C001_04246	KLPN001.0321.00605.C001_04244,KLPN001.0321.00605.C001_04245,KLPN001.0321.00605.C001_04246	3	Shango__SngC,Shango__SngB,Shango__SngA
KLPN001.0321.00605.P002_Mok_Hok_Sok_1373	Mok_Hok_Sok	Mok_Hok_Sok	KLPN001.0321.00605.P002_00145	KLPN001.0321.00605.P002_00145	KLPN001.0321.00605.P002_00145	1	Mok_Hok_Sok__Hok
KLPN001.0321.00605.P005_Mok_Hok_Sok_1374	Mok_Hok_Sok	Mok_Hok_Sok	KLPN001.0321.00605.P005_00037	KLPN001.0321.00605.P005_00037	KLPN001.0321.00605.P005_00037	1	Mok_Hok_Sok__Hok
KLPN001.0321.00606.P002_Mok_Hok_Sok_1040	Mok_Hok_Sok	Mok_Hok_Sok	KLPN001.0321.00606.P002_00230	KLPN001.0321.00606.P002_00230	KLPN001.0321.00606.P002_00230	1	Mok_Hok_Sok__Hok
KLPN001.0321.00607.C001_Dpd_570	Dpd	Dpd	KLPN001.0321.00607.C001_04459	KLPN001.0321.00607.C001_04471	KLPN001.0321.00607.C001_04459,KLPN001.0321.00607.C001_04461,KLPN001.0321.00607.C001_04463,KLPN001.0321.00607.C001_04464,KLPN001.0321.00607.C001_04465,KLPN001.0321.00607.C001_04466,KLPN001.0321.00607.C001_04467,KLPN001.0321.00607.C001_04468,KLPN001.0321.00607.C001_04469,KLPN001.0321.00607.C001_04470,KLPN001.0321.00607.C001_04471	11	Dpd__QueD,Dpd__DpdE,Dpd__DpdG,Dpd__DpdH,Dpd__DpdI,Dpd__DpdJ,Dpd__DpdK,Dpd__DpdD,Dpd__DpdB,Dpd__DpdA,Dpd__DpdC
KLPN001.0321.00607.P003_Mok_Hok_Sok_952	Mok_Hok_Sok	Mok_Hok_Sok	KLPN001.0321.00607.P003_00048	KLPN001.0321.00607.P003_00048	KLPN001.0321.00607.P003_00048	1	Mok_Hok_Sok__Hok
KLPN001.0321.00607.P004_Mok_Hok_Sok_1041	Mok_Hok_Sok	Mok_Hok_Sok	KLPN001.0321.00607.P004_00089	KLPN001.0321.00607.P004_00089	KLPN001.0321.00607.P004_00089	1	Mok_Hok_Sok__Hok
KLPN001.0321.00609.C001_Dpd_571	Dpd	Dpd	KLPN001.0321.00609.C001_04458	KLPN001.0321.00609.C001_04470	KLPN001.0321.00609.C001_04458,KLPN001.0321.00609.C001_04460,KLPN001.0321.00609.C001_04462,KLPN001.0321.00609.C001_04463,KLPN001.0321.00609.C001_04464,KLPN001.0321.00609.C001_04465,KLPN001.0321.00609.C001_04466,KLPN001.0321.00609.C001_04467,KLPN001.0321.00609.C001_04468,KLPN001.0321.00609.C001_04469,KLPN001.0321.00609.C001_04470	11	Dpd__QueD,Dpd__DpdE,Dpd__DpdG,Dpd__DpdH,Dpd__DpdI,Dpd__DpdJ,Dpd__DpdK,Dpd__DpdD,Dpd__DpdB,Dpd__DpdA,Dpd__DpdC
KLPN001.0321.00610.C001_Dpd_572	Dpd	Dpd	KLPN001.0321.00610.C001_04453	KLPN001.0321.00610.C001_04465	KLPN001.0321.00610.C001_04453,KLPN001.0321.00610.C001_04455,KLPN001.0321.00610.C001_04457,KLPN001.0321.00610.C001_04458,KLPN001.0321.00610.C001_04459,KLPN001.0321.00610.C001_04460,KLPN001.0321.00610.C001_04461,KLPN001.0321.00610.C001_04462,KLPN001.0321.00610.C001_04463,KLPN001.0321.00610.C001_04464,KLPN001.0321.00610.C001_04465	11	Dpd__QueD,Dpd__DpdE,Dpd__DpdG,Dpd__DpdH,Dpd__DpdI,Dpd__DpdJ,Dpd__DpdK,Dpd__DpdD,Dpd__DpdB,Dpd__DpdA,Dpd__DpdC
KLPN001.0321.00611.C001_Mokosh_TypeII_573	Mokosh	Mokosh_TypeII	KLPN001.0321.00611.C001_04385	KLPN001.0321.00611.C001_04385	KLPN001.0321.00611.C001_04385	1	Mokosh_TypeII__MkoC
KLPN001.0321.00611.P002_Hachiman_858	Hachiman	Hachiman	KLPN001.0321.00611.P002_00076	KLPN001.0321.00611.P002_00077	KLPN001.0321.00611.P002_00076,KLPN001.0321.00611.P002_00077	2	Hachiman__HamB,Hachiman__HamA_1
KLPN001.0321.00611.P002_Mok_Hok_Sok_859	Mok_Hok_Sok	Mok_Hok_Sok	KLPN001.0321.00611.P002_00152	KLPN001.0321.00611.P002_00152	KLPN001.0321.00611.P002_00152	1	Mok_Hok_Sok__Hok
KLPN001.0321.00612.P002_Shango_860	Shango	Shango	KLPN001.0321.00612.P002_00054	KLPN001.0321.00612.P002_00056	KLPN001.0321.00612.P002_00054,KLPN001.0321.00612.P002_00055,KLPN001.0321.00612.P002_00056	3	Shango__SngA,Shango__SngB,Shango__SngC
KLPN001.0321.00613.C001_Hachiman_574	Hachiman	Hachiman	KLPN001.0321.00613.C001_01151	KLPN001.0321.00613.C001_01152	KLPN001.0321.00613.C001_01151,KLPN001.0321.00613.C001_01152	2	Hachiman__HamA_2,Hachiman__HamB
KLPN001.0321.00614.C001_Hachiman_575	Hachiman	Hachiman	KLPN001.0321.00614.C001_04209	KLPN001.0321.00614.C001_04210	KLPN001.0321.00614.C001_04209,KLPN001.0321.00614.C001_04210	2	Hachiman__HamB,Hachiman__HamA_1
KLPN001.0321.00614.C001_PD-T7-5_576	PD-T7-5	PD-T7-5	KLPN001.0321.00614.C001_04644	KLPN001.0321.00614.C001_04644	KLPN001.0321.00614.C001_04644	1	PD-T7-5__PD-T7-5
KLPN001.0321.00614.P002_Mok_Hok_Sok_1042	Mok_Hok_Sok	Mok_Hok_Sok	KLPN001.0321.00614.P002_00173	KLPN001.0321.00614.P002_00173	KLPN001.0321.00614.P002_00173	1	Mok_Hok_Sok__Hok
KLPN001.0321.00615.C001_Dpd_577	Dpd	Dpd	KLPN001.0321.00615.C001_03234	KLPN001.0321.00615.C001_03246	KLPN001.0321.00615.C001_03234,KLPN001.0321.00615.C001_03236,KLPN001.0321.00615.C001_03238,KLPN001.0321.00615.C001_03239,KLPN001.0321.00615.C001_03240,KLPN001.0321.00615.C001_03241,KLPN001.0321.00615.C001_03242,KLPN001.0321.00615.C001_03243,KLPN001.0321.00615.C001_03244,KLPN001.0321.00615.C001_03245,KLPN001.0321.00615.C001_03246	11	Dpd__QueD,Dpd__DpdE,Dpd__DpdG,Dpd__DpdH,Dpd__DpdI,Dpd__DpdJ,Dpd__DpdK,Dpd__DpdD,Dpd__DpdB,Dpd__DpdA,Dpd__DpdC
KLPN001.0321.00616.C001_Zorya_TypeII_578	Zorya	Zorya_TypeII	KLPN001.0321.00616.C001_04626	KLPN001.0321.00616.C001_04628	KLPN001.0321.00616.C001_04626,KLPN001.0321.00616.C001_04627,KLPN001.0321.00616.C001_04628	3	Zorya__ZorA2,Zorya__ZorB,Zorya_TypeII__ZorE
KLPN001.0321.00617.C001_PD-T7-1_579	PD-T7-1	PD-T7-1	KLPN001.0321.00617.C001_03116	KLPN001.0321.00617.C001_03116	KLPN001.0321.00617.C001_03116	1	PD-T7-1__PD-T7-1
KLPN001.0321.00617.C001_Zorya_TypeI_580	Zorya	Zorya_TypeI	KLPN001.0321.00617.C001_04067	KLPN001.0321.00617.C001_04070	KLPN001.0321.00617.C001_04067,KLPN001.0321.00617.C001_04068,KLPN001.0321.00617.C001_04069,KLPN001.0321.00617.C001_04070	4	Zorya_TypeI__ZorD,Zorya_TypeI__ZorC,Zorya__ZorB,Zorya__ZorA
KLPN001.0321.00618.C001_Dpd_581	Dpd	Dpd	KLPN001.0321.00618.C001_04457	KLPN001.0321.00618.C001_04469	KLPN001.0321.00618.C001_04457,KLPN001.0321.00618.C001_04459,KLPN001.0321.00618.C001_04461,KLPN001.0321.00618.C001_04462,KLPN001.0321.00618.C001_04463,KLPN001.0321.00618.C001_04464,KLPN001.0321.00618.C001_04465,KLPN001.0321.00618.C001_04466,KLPN001.0321.00618.C001_04467,KLPN001.0321.00618.C001_04468,KLPN001.0321.00618.C001_04469	11	Dpd__QueD,Dpd__DpdE,Dpd__DpdG,Dpd__DpdH,Dpd__DpdI,Dpd__DpdJ,Dpd__DpdK,Dpd__DpdD,Dpd__DpdB,Dpd__DpdA,Dpd__DpdC
KLPN001.0321.00619.P002_Shango_862	Shango	Shango	KLPN001.0321.00619.P002_00123	KLPN001.0321.00619.P002_00125	KLPN001.0321.00619.P002_00123,KLPN001.0321.00619.P002_00124,KLPN001.0321.00619.P002_00125	3	Shango__SngA,Shango__SngB,Shango__SngC
KLPN001.0321.00619.P002_Mok_Hok_Sok_861	Mok_Hok_Sok	Mok_Hok_Sok	KLPN001.0321.00619.P002_00194	KLPN001.0321.00619.P002_00194	KLPN001.0321.00619.P002_00194	1	Mok_Hok_Sok__Hok
KLPN001.0321.00620.C001_Zorya_TypeII_582	Zorya	Zorya_TypeII	KLPN001.0321.00620.C001_04621	KLPN001.0321.00620.C001_04623	KLPN001.0321.00620.C001_04621,KLPN001.0321.00620.C001_04622,KLPN001.0321.00620.C001_04623	3	Zorya__ZorA2,Zorya__ZorB,Zorya_TypeII__ZorE
KLPN001.0321.00622.C001_Mokosh_TypeI_583	Mokosh	Mokosh_TypeI	KLPN001.0321.00622.C001_01178	KLPN001.0321.00622.C001_01179	KLPN001.0321.00622.C001_01178,KLPN001.0321.00622.C001_01179	2	Mokosh_TypeI__MkoB,Mokosh_TypeI__MkoA
KLPN001.0321.00623.P005_Mok_Hok_Sok_1375	Mok_Hok_Sok	Mok_Hok_Sok	KLPN001.0321.00623.P005_00002	KLPN001.0321.00623.P005_00002	KLPN001.0321.00623.P005_00002	1	Mok_Hok_Sok__Hok
KLPN001.0321.00624.C001_PD-T7-1_584	PD-T7-1	PD-T7-1	KLPN001.0321.00624.C001_00819	KLPN001.0321.00624.C001_00819	KLPN001.0321.00624.C001_00819	1	PD-T7-1__PD-T7-1
KLPN001.0321.00624.P002_Mok_Hok_Sok_585	Mok_Hok_Sok	Mok_Hok_Sok	KLPN001.0321.00624.P002_00061	KLPN001.0321.00624.P002_00061	KLPN001.0321.00624.P002_00061	1	Mok_Hok_Sok__Hok
KLPN001.0321.00625.C001_PD-T7-4_586	PD-T7-4	PD-T7-4	KLPN001.0321.00625.C001_02769	KLPN001.0321.00625.C001_02769	KLPN001.0321.00625.C001_02769	1	PD-T7-4__PD-T7-4
KLPN001.0321.00625.C001_Shango_587	Shango	Shango	KLPN001.0321.00625.C001_04244	KLPN001.0321.00625.C001_04246	KLPN001.0321.00625.C001_04244,KLPN001.0321.00625.C001_04245,KLPN001.0321.00625.C001_04246	3	Shango__SngC,Shango__SngB,Shango__SngA
KLPN001.0321.00625.P002_Mok_Hok_Sok_1376	Mok_Hok_Sok	Mok_Hok_Sok	KLPN001.0321.00625.P002_00145	KLPN001.0321.00625.P002_00145	KLPN001.0321.00625.P002_00145	1	Mok_Hok_Sok__Hok
KLPN001.0321.00625.P005_Mok_Hok_Sok_1377	Mok_Hok_Sok	Mok_Hok_Sok	KLPN001.0321.00625.P005_00037	KLPN001.0321.00625.P005_00037	KLPN001.0321.00625.P005_00037	1	Mok_Hok_Sok__Hok
KLPN001.0321.00626.C001_Hachiman_588	Hachiman	Hachiman	KLPN001.0321.00626.C001_04149	KLPN001.0321.00626.C001_04150	KLPN001.0321.00626.C001_04149,KLPN001.0321.00626.C001_04150	2	Hachiman__HamB,Hachiman__HamA_1
KLPN001.0321.00628.C001_Dpd_589	Dpd	Dpd	KLPN001.0321.00628.C001_04456	KLPN001.0321.00628.C001_04468	KLPN001.0321.00628.C001_04456,KLPN001.0321.00628.C001_04458,KLPN001.0321.00628.C001_04460,KLPN001.0321.00628.C001_04461,KLPN001.0321.00628.C001_04462,KLPN001.0321.00628.C001_04463,KLPN001.0321.00628.C001_04464,KLPN001.0321.00628.C001_04465,KLPN001.0321.00628.C001_04466,KLPN001.0321.00628.C001_04467,KLPN001.0321.00628.C001_04468	11	Dpd__QueD,Dpd__DpdE,Dpd__DpdG,Dpd__DpdH,Dpd__DpdI,Dpd__DpdJ,Dpd__DpdK,Dpd__DpdD,Dpd__DpdB,Dpd__DpdA,Dpd__DpdC
KLPN001.0321.00629.P002_Mok_Hok_Sok_1378	Mok_Hok_Sok	Mok_Hok_Sok	KLPN001.0321.00629.P002_00144	KLPN001.0321.00629.P002_00144	KLPN001.0321.00629.P002_00144	1	Mok_Hok_Sok__Hok
KLPN001.0321.00630.C001_Zorya_TypeII_590	Zorya	Zorya_TypeII	KLPN001.0321.00630.C001_04626	KLPN001.0321.00630.C001_04628	KLPN001.0321.00630.C001_04626,KLPN001.0321.00630.C001_04627,KLPN001.0321.00630.C001_04628	3	Zorya__ZorA2,Zorya__ZorB,Zorya_TypeII__ZorE
KLPN001.0321.00631.C001_Hachiman_591	Hachiman	Hachiman	KLPN001.0321.00631.C001_01156	KLPN001.0321.00631.C001_01157	KLPN001.0321.00631.C001_01156,KLPN001.0321.00631.C001_01157	2	Hachiman__HamA_2,Hachiman__HamB
KLPN001.0321.00632.C001_Dnd_ABCDEFGH_19	Dnd	Dnd_ABCDEFGH	KLPN001.0321.00632.C001_04355	KLPN001.0321.00632.C001_04362	KLPN001.0321.00632.C001_04355,KLPN001.0321.00632.C001_04356,KLPN001.0321.00632.C001_04357,KLPN001.0321.00632.C001_04359,KLPN001.0321.00632.C001_04360,KLPN001.0321.00632.C001_04361,KLPN001.0321.00632.C001_04362	7	Dnd_ABCDEFGH__DptF,Dnd_ABCDEFGH__DptG,Dnd_ABCDEFGH__DptH,Dnd__DndE,Dnd__DndD,Dnd__DndC,Dnd__DndB
KLPN001.0321.00633.C001_Dpd_592	Dpd	Dpd	KLPN001.0321.00633.C001_04452	KLPN001.0321.00633.C001_04464	KLPN001.0321.00633.C001_04452,KLPN001.0321.00633.C001_04454,KLPN001.0321.00633.C001_04456,KLPN001.0321.00633.C001_04457,KLPN001.0321.00633.C001_04458,KLPN001.0321.00633.C001_04459,KLPN001.0321.00633.C001_04460,KLPN001.0321.00633.C001_04461,KLPN001.0321.00633.C001_04462,KLPN001.0321.00633.C001_04463,KLPN001.0321.00633.C001_04464	11	Dpd__QueD,Dpd__DpdE,Dpd__DpdG,Dpd__DpdH,Dpd__DpdI,Dpd__DpdJ,Dpd__DpdK,Dpd__DpdD,Dpd__DpdB,Dpd__DpdA,Dpd__DpdC
KLPN001.0321.00634.C001_PD-T7-1_593	PD-T7-1	PD-T7-1	KLPN001.0321.00634.C001_00773	KLPN001.0321.00634.C001_00773	KLPN001.0321.00634.C001_00773	1	PD-T7-1__PD-T7-1
KLPN001.0321.00634.P002_Mok_Hok_Sok_863	Mok_Hok_Sok	Mok_Hok_Sok	KLPN001.0321.00634.P002_00031	KLPN001.0321.00634.P002_00031	KLPN001.0321.00634.P002_00031	1	Mok_Hok_Sok__Hok
KLPN001.0321.00634.P002_Shango_864	Shango	Shango	KLPN001.0321.00634.P002_00087	KLPN001.0321.00634.P002_00089	KLPN001.0321.00634.P002_00087,KLPN001.0321.00634.P002_00088,KLPN001.0321.00634.P002_00089	3	Shango__SngC,Shango__SngB,Shango__SngA
KLPN001.0321.00635.P002_Mok_Hok_Sok_1379	Mok_Hok_Sok	Mok_Hok_Sok	KLPN001.0321.00635.P002_00147	KLPN001.0321.00635.P002_00147	KLPN001.0321.00635.P002_00147	1	Mok_Hok_Sok__Hok
KLPN001.0321.00636.C001_Mokosh_TypeI_594	Mokosh	Mokosh_TypeI	KLPN001.0321.00636.C001_04556	KLPN001.0321.00636.C001_04557	KLPN001.0321.00636.C001_04556,KLPN001.0321.00636.C001_04557	2	Mokosh_TypeI__MkoA2,Mokosh_TypeI__MkoB2
KLPN001.0321.00637.P002_Mok_Hok_Sok_1380	Mok_Hok_Sok	Mok_Hok_Sok	KLPN001.0321.00637.P002_00249	KLPN001.0321.00637.P002_00249	KLPN001.0321.00637.P002_00249	1	Mok_Hok_Sok__Hok
KLPN001.0321.00638.C001_Mokosh_TypeII_595	Mokosh	Mokosh_TypeII	KLPN001.0321.00638.C001_04612	KLPN001.0321.00638.C001_04612	KLPN001.0321.00638.C001_04612	1	Mokosh_TypeII__MkoC
KLPN001.0321.00639.C001_Zorya_TypeI_596	Zorya	Zorya_TypeI	KLPN001.0321.00639.C001_00637	KLPN001.0321.00639.C001_00640	KLPN001.0321.00639.C001_00637,KLPN001.0321.00639.C001_00638,KLPN001.0321.00639.C001_00639,KLPN001.0321.00639.C001_00640	4	Zorya__ZorA,Zorya__ZorB,Zorya_TypeI__ZorC,Zorya_TypeI__ZorD
KLPN001.0321.00639.P002_Mok_Hok_Sok_953	Mok_Hok_Sok	Mok_Hok_Sok	KLPN001.0321.00639.P002_00078	KLPN001.0321.00639.P002_00078	KLPN001.0321.00639.P002_00078	1	Mok_Hok_Sok__Hok
KLPN001.0321.00640.C001_PD-T7-4_597	PD-T7-4	PD-T7-4	KLPN001.0321.00640.C001_02770	KLPN001.0321.00640.C001_02770	KLPN001.0321.00640.C001_02770	1	PD-T7-4__PD-T7-4
KLPN001.0321.00640.C001_Shango_598	Shango	Shango	KLPN001.0321.00640.C001_04245	KLPN001.0321.00640.C001_04247	KLPN001.0321.00640.C001_04245,KLPN001.0321.00640.C001_04246,KLPN001.0321.00640.C001_04247	3	Shango__SngC,Shango__SngB,Shango__SngA
KLPN001.0321.00640.P002_Mok_Hok_Sok_1381	Mok_Hok_Sok	Mok_Hok_Sok	KLPN001.0321.00640.P002_00145	KLPN001.0321.00640.P002_00145	KLPN001.0321.00640.P002_00145	1	Mok_Hok_Sok__Hok
KLPN001.0321.00640.P005_Mok_Hok_Sok_1382	Mok_Hok_Sok	Mok_Hok_Sok	KLPN001.0321.00640.P005_00037	KLPN001.0321.00640.P005_00037	KLPN001.0321.00640.P005_00037	1	Mok_Hok_Sok__Hok
KLPN001.0321.00641.C001_Mokosh_TypeII_599	Mokosh	Mokosh_TypeII	KLPN001.0321.00641.C001_04387	KLPN001.0321.00641.C001_04387	KLPN001.0321.00641.C001_04387	1	Mokosh_TypeII__MkoC
KLPN001.0321.00641.P002_Hachiman_865	Hachiman	Hachiman	KLPN001.0321.00641.P002_00082	KLPN001.0321.00641.P002_00083	KLPN001.0321.00641.P002_00082,KLPN001.0321.00641.P002_00083	2	Hachiman__HamB,Hachiman__HamA_1
KLPN001.0321.00641.P002_Mok_Hok_Sok_866	Mok_Hok_Sok	Mok_Hok_Sok	KLPN001.0321.00641.P002_00158	KLPN001.0321.00641.P002_00158	KLPN001.0321.00641.P002_00158	1	Mok_Hok_Sok__Hok
KLPN001.0321.00642.P002_Mok_Hok_Sok_1383	Mok_Hok_Sok	Mok_Hok_Sok	KLPN001.0321.00642.P002_00141	KLPN001.0321.00642.P002_00141	KLPN001.0321.00642.P002_00141	1	Mok_Hok_Sok__Hok
KLPN001.0321.00643.P002_Mok_Hok_Sok_867	Mok_Hok_Sok	Mok_Hok_Sok	KLPN001.0321.00643.P002_00189	KLPN001.0321.00643.P002_00189	KLPN001.0321.00643.P002_00189	1	Mok_Hok_Sok__Hok
KLPN001.0321.00644.C001_Dpd_600	Dpd	Dpd	KLPN001.0321.00644.C001_04476	KLPN001.0321.00644.C001_04488	KLPN001.0321.00644.C001_04476,KLPN001.0321.00644.C001_04478,KLPN001.0321.00644.C001_04480,KLPN001.0321.00644.C001_04481,KLPN001.0321.00644.C001_04482,KLPN001.0321.00644.C001_04483,KLPN001.0321.00644.C001_04484,KLPN001.0321.00644.C001_04485,KLPN001.0321.00644.C001_04486,KLPN001.0321.00644.C001_04487,KLPN001.0321.00644.C001_04488	11	Dpd__QueD,Dpd__DpdE,Dpd__DpdG,Dpd__DpdH,Dpd__DpdI,Dpd__DpdJ,Dpd__DpdK,Dpd__DpdD,Dpd__DpdB,Dpd__DpdA,Dpd__DpdC
KLPN001.0321.00645.P003_Mok_Hok_Sok_1384	Mok_Hok_Sok	Mok_Hok_Sok	KLPN001.0321.00645.P003_00140	KLPN001.0321.00645.P003_00140	KLPN001.0321.00645.P003_00140	1	Mok_Hok_Sok__Hok
KLPN001.0321.00646.C001_Dpd_601	Dpd	Dpd	KLPN001.0321.00646.C001_04457	KLPN001.0321.00646.C001_04469	KLPN001.0321.00646.C001_04457,KLPN001.0321.00646.C001_04459,KLPN001.0321.00646.C001_04461,KLPN001.0321.00646.C001_04462,KLPN001.0321.00646.C001_04463,KLPN001.0321.00646.C001_04464,KLPN001.0321.00646.C001_04465,KLPN001.0321.00646.C001_04466,KLPN001.0321.00646.C001_04467,KLPN001.0321.00646.C001_04468,KLPN001.0321.00646.C001_04469	11	Dpd__QueD,Dpd__DpdE,Dpd__DpdG,Dpd__DpdH,Dpd__DpdI,Dpd__DpdJ,Dpd__DpdK,Dpd__DpdD,Dpd__DpdB,Dpd__DpdA,Dpd__DpdC
KLPN001.0321.00647.P002_Mok_Hok_Sok_1043	Mok_Hok_Sok	Mok_Hok_Sok	KLPN001.0321.00647.P002_00173	KLPN001.0321.00647.P002_00173	KLPN001.0321.00647.P002_00173	1	Mok_Hok_Sok__Hok
KLPN001.0321.00648.C001_PD-T7-4_602	PD-T7-4	PD-T7-4	KLPN001.0321.00648.C001_02770	KLPN001.0321.00648.C001_02770	KLPN001.0321.00648.C001_02770	1	PD-T7-4__PD-T7-4
KLPN001.0321.00648.C001_Shango_603	Shango	Shango	KLPN001.0321.00648.C001_04245	KLPN001.0321.00648.C001_04247	KLPN001.0321.00648.C001_04245,KLPN001.0321.00648.C001_04246,KLPN001.0321.00648.C001_04247	3	Shango__SngC,Shango__SngB,Shango__SngA
KLPN001.0321.00648.P002_Mok_Hok_Sok_1385	Mok_Hok_Sok	Mok_Hok_Sok	KLPN001.0321.00648.P002_00144	KLPN001.0321.00648.P002_00144	KLPN001.0321.00648.P002_00144	1	Mok_Hok_Sok__Hok
KLPN001.0321.00648.P005_Mok_Hok_Sok_1386	Mok_Hok_Sok	Mok_Hok_Sok	KLPN001.0321.00648.P005_00037	KLPN001.0321.00648.P005_00037	KLPN001.0321.00648.P005_00037	1	Mok_Hok_Sok__Hok
KLPN001.0321.00649.C001_Dpd_604	Dpd	Dpd	KLPN001.0321.00649.C001_04466	KLPN001.0321.00649.C001_04478	KLPN001.0321.00649.C001_04466,KLPN001.0321.00649.C001_04468,KLPN001.0321.00649.C001_04470,KLPN001.0321.00649.C001_04471,KLPN001.0321.00649.C001_04472,KLPN001.0321.00649.C001_04473,KLPN001.0321.00649.C001_04474,KLPN001.0321.00649.C001_04475,KLPN001.0321.00649.C001_04476,KLPN001.0321.00649.C001_04477,KLPN001.0321.00649.C001_04478	11	Dpd__QueD,Dpd__DpdE,Dpd__DpdG,Dpd__DpdH,Dpd__DpdI,Dpd__DpdJ,Dpd__DpdK,Dpd__DpdD,Dpd__DpdB,Dpd__DpdA,Dpd__DpdC
[truncated: 5,931 more rows]
