# Supplementary material for: Capsules and their traits shape phage susceptibility and plasmid conjugation efficiency
Source: Nat Commun. 2024 Mar 6;15:2032. doi: 10.1038/s41467-024-46147-5 (PMC10918111; doi:10.1038/s41467-024-46147-5)
Supplement: Supplementary file 13 — Supplementary Data 10 [file 41467_2024_46147_MOESM13_ESM.xlsx]

## Sheet: Phylogenetic_tree
NEWICK TREE
((((((((((((((((((((((((KLPN001.0321.00674:3.14279e-05,KLPN001.0321.00203:8.8808e-05)n360:0.0044835852,((KLPN001.0321.00080:7.10866e-05,KLPN001.0321.00095:5.28903e-05)n359:0.0001902841,KLPN001.0321.00441:0.0002482449)n358:7.69502e-05)n357:0.0006906218,((((KLPN001.0321.00270:6.21076e-05,KLPN001.0321.00437:0.0001044088)n364:1.8794e-06,KLPN001.0321.00343:0.0001121659)n363:5.5641e-06,KLPN001.0321.005…

## Sheet: README
This a phylogenetic tree in Newick format pasted into excel to comply with the journal guidelines. You can retrieve the .nwk file in the Zenodo repository : 10.5281/zenodo.10635324
