# Supplementary material for: Capsules and their traits shape phage susceptibility and plasmid conjugation efficiency
Source: Nat Commun. 2024 Mar 6;15:2032. doi: 10.1038/s41467-024-46147-5 (PMC10918111; doi:10.1038/s41467-024-46147-5)
Supplement: Supplementary file 14 — Supplementary Data 11 [file 41467_2024_46147_MOESM14_ESM.xlsx]

## Sheet: Dataset_S5_Capsule_regulators
Capsule regulator accession	Protein ID	Identity (%)	Length	Mismatch	Gapopen	qstart	qend	sstart	ssend	evalue	Bitscore	Gene	Annotation	Locus tag ATCC43816	Locus tag NTUH-K2044	Mutant effect on capsule	Ref
BAH65944.1	BJ1_04896	97.619	210	5	0	1	210	1	210	9.21e-155	425	rmpA_2	regulator of mucoid phenotype	NA	KP1_p020	Down	Dorman et al
BAH65944.1	NTUH-K2044_04914	99.487	195	1	0	16	210	1	195	6.43e-145	400	rmpA_2	regulator of mucoid phenotype	NA	KP1_p020	Down	Dorman et al
BAH64140.1	BJ1_03508	99.541	218	1	0	1	218	1	218	2.112e-163	448	uvrY	BarA-associated response regulator UvrY (GacA, SirA)	VK055_0032	KP1_3542	Down	Dorman et al, Mike et al
BAH63691.1	NTUH-K2044_02717	99.306	144	1	0	3	146	1	144	9.72e-101	283	slyA_1	transcriptional regulator SlyA	VK055_0496	KP1_3054	Down	Dorman et al, Mike et al
BAH63691.1	BJ1_03093	99.306	144	1	0	3	146	1	144	9.72e-101	283	slyA_1	transcriptional regulator SlyA	VK055_0496	KP1_3054	Down	Dorman et al, Mike et al
BAH63691.1	ST45_02794	99.306	144	1	0	3	146	1	144	9.72e-101	283	slyA_1	transcriptional regulator SlyA	VK055_0496	KP1_3054	Down	Dorman et al, Mike et al
BAH63677.1	BJ1_03079	99.714	350	1	0	1	350	1	350	0	690	nqrB_1 (rnfD)	electron transport complex protein RnfD	VK055_0511	KP1_3039	Down	Dorman et al, Mike et al
BAH63676.1	ST45_02779	99.07	753	7	0	1	753	1	753	0	1486	rnfC_2	electron transport complex protein RnfC	VK055_0512	KP1_3038	Down	Dorman et al, Mike et al
BAH63676.1	BJ1_03078	97.063	681	19	1	1	680	1	681	0	1326	rnfC_2	electron transport complex protein RnfC	VK055_0512	KP1_3038	Down	Dorman et al, Mike et al
BAH63206.1	BJ1_02654	99.783	460	1	0	1	460	1	460	0	899	ydgI	Arginine/ornithine antiporter ArcD	VK055_0982	KP1_2534	Down	Dorman et al
BAH63206.1	ST45_02330	99.783	460	1	0	1	460	1	460	0	899	ydgI	Arginine/ornithine antiporter ArcD	VK055_0982	KP1_2534	Down	Dorman et al
BAH63197.1	BJ1_02645	99.744	391	1	0	7	397	1	391	0	791	manA	mannose-6-phosphate isomerase	VK055_0991	KP1_2524	Down	Dorman et al
BAH63197.1	ST45_05294	99.235	392	3	0	7	398	1	392	0	790	manA	mannose-6-phosphate isomerase	VK055_0991	KP1_2524	Down	Dorman et al
BAH63197.1	ST45_02321	99.235	392	3	0	7	398	1	392	0	790	manA	mannose-6-phosphate isomerase	VK055_0991	KP1_2524	Down	Dorman et al
BAH63020.1	BJ1_02494	99.634	547	2	0	1	547	1	547	0	1123	dppA_2	antimicrobial peptide ABC transporter substrate-binding protein SapA	VK055_1157	KP1_2335	Up	Dorman et al, Mike et al
BAH63020.1	ST45_02175	99.634	547	2	0	1	547	1	547	0	1123	dppA_2	antimicrobial peptide ABC transporter substrate-binding protein SapA	VK055_1157	KP1_2335	Up	Dorman et al, Mike et al
BAH62767.1	ST45_01902	99.881	842	1	0	1	842	1	842	0	1731	mdoH	glucans biosynthesis glucosyltransferase H	VK055_1403	KP1_2051	Up	Dorman et al
BAH62766.1	ST45_01901	99.807	517	1	0	1	517	1	517	0	1074	mdoG	glucans biosynthesis protein G	VK055_1404	KP1_2050	Up	Dorman et al
BAH62443.1	BJ1_01940	99.767	430	1	0	2	431	1	430	0	872	tolB	translocation protein TolB	VK055_1782	KP1_1702	Up	Dorman et al
BAH62443.1	ST45_01582	99.767	430	1	0	2	431	1	430	0	870	tolB	translocation protein TolB	VK055_1782	KP1_1702	Up	Dorman et al
BAH62110.1	BJ1_01640	99.679	624	2	0	9	632	1	624	0	1279	htpG	chaperone protein HtpG	VK055_2094	KP1_1331	Down	Dorman et al
BAH61689.1	BJ1_01216	99.645	282	1	0	1	282	1	282	0	581	apaH	bis(5'-nucleosyl)-tetraphosphatase	VK055_2528	KP1_0859	Up	Dorman et al
BAH61689.1	ST45_00854	99.645	282	1	0	1	282	1	282	0	581	apaH	bis(5'-nucleosyl)-tetraphosphatase	VK055_2528	KP1_0859	Up	Dorman et al
BAH61329.1	ST45_00519	99.769	432	1	0	1	432	1	432	0	877	purA	adenylosuccinate synthetase	VK055_2887	KP1_0448	Up	Dorman et al
BAH61309.1	BJ1_00870	99.692	325	1	0	1	325	1	325	0	674	yjeA	translation elongation factor P Lys34:lysine transferase	VK055_2911	KP1_0426	Down	Dorman et al
BAH61164.1	BJ1_00729	99.636	549	2	0	1	549	1	549	0	1138	pgi	glucose-6-phosphate isomerase	VK055_3061	KP1_0264	Down	Dorman et al, Mike et al
BAH61164.1	ST45_00230	99.454	549	3	0	1	549	1	549	0	1137	pgi	glucose-6-phosphate isomerase	VK055_3061	KP1_0264	Down	Dorman et al, Mike et al
BAH61073.1	NTUH-K2044_00160	99.882	850	1	0	1	850	27	876	0	1771	cyaA	adenylate cyclase	VK055_3170	KP1_0164	Up	Dorman et al, Mike et al
BAH61073.1	BJ1_00621	99.882	850	1	0	1	850	27	876	0	1771	cyaA	adenylate cyclase	VK055_3170	KP1_0164	Up	Dorman et al, Mike et al
BAH61073.1	ST45_00137	99.765	850	2	0	1	850	27	876	0	1769	cyaA	adenylate cyclase	VK055_3170	KP1_0164	Up	Dorman et al, Mike et al
BAH61065.1	ST45_00126	99.777	448	1	0	1	448	1	448	0	894	VK055_3181 (wzy)	ECA polymerase	VK055_3181	KP1_0156	Down	Dorman et al, Mike et al
BAH60944.1	ST45_00007	99.892	930	1	0	1	930	1	930	0	1899	polA	DNA polymerase I	VK055_3301	KP1_0024	Up	Dorman et al, Mike et al
BAH65750.1	BJ1_00292	99.725	364	1	0	1	364	1	364	0	743	mfpsA (wabH)	glycosyltransferase	VK055_3499	KP1_5322	Down	Dorman et al
BAH65750.1	ST45_04921	99.725	364	1	0	1	364	1	364	0	742	mfpsA (wabH)	glycosyltransferase	VK055_3499	KP1_5322	Down	Dorman et al
BAH65747.1	NTUH-K2044_04730	99.688	320	1	0	21	340	1	320	0	673	wabN	deacetylase	VK055_3502	KP1_5319	Down	Dorman et al
BAH65747.1	BJ1_00289	99.688	320	1	0	21	340	1	320	0	673	wabN	deacetylase	VK055_3502	KP1_5319	Down	Dorman et al
BAH65747.1	ST45_04918	99.688	320	1	0	21	340	1	320	0	673	wabN	deacetylase	VK055_3502	KP1_5319	Down	Dorman et al
BAH65745.1	BJ1_00287	99.444	360	2	0	1	360	30	389	0	715	VK055_3504 (waaL)	O-antigen polymerase	VK055_3504	KP1_5317	Down	Dorman et al
BAH65745.1	ST45_04916	99.444	360	2	0	1	360	30	389	0	715	VK055_3504 (waaL)	O-antigen polymerase	VK055_3504	KP1_5317	Down	Dorman et al
BAH65744.1	BJ1_00286	99.669	302	1	0	1	302	1	302	0	632	VK055_3505 (rfaZ)	lipopolysaccharide core biosynthesis protein RfaZ	VK055_3505	KP1_5316	Down	Dorman et al
BAH65744.1	ST45_04915	99.669	302	1	0	1	302	1	302	0	632	VK055_3505 (rfaZ)	lipopolysaccharide core biosynthesis protein RfaZ	VK055_3505	KP1_5316	Down	Dorman et al
BAH65642.1	BJ1_00190	99.778	450	1	0	1	450	1	450	0	927	gor	glutathione reductase	VK055_3604	KP1_5206	Down	Dorman et al
BAH65642.1	ST45_04815	99.778	450	1	0	1	450	1	450	0	927	gor	glutathione reductase	VK055_3604	KP1_5206	Down	Dorman et al
BAH65634.1	ST45_04807	99.799	498	1	0	1	498	1	498	0	1002	pitA	Low-affinity inorganic phosphate transporter	VK055_3612	KP1_5198	Up	Dorman et al, Mike et al
BAH65619.1	ST45_04793	99.667	300	1	0	1	300	1	300	0	607	arnD	Polymyxin resistance protein PmrJ	VK055_3626	KP1_5181	Down	Dorman et al, Mike et al
BAH65616.1	ST45_04790	99.206	126	1	0	1	126	1	126	4.27e-85	242	arnF	4-amino-4-deoxy-L-arabinose-phosphoundecaprenol flippase subunit ArnF	VK055_3630	KP1_5178	Down	Dorman et al, Mike et al
BAH65567.1	BJ1_00114	99.801	502	1	0	1	502	1	502	0	1030	glpD	Aerobic glycerol-3-phosphate dehydrogenase	VK055_3679	KP1_5126	Down	Dorman et al
BAH65549.1	ST45_04725	99.778	451	1	0	1	451	1	451	0	918	envZ_2	Osmolarity sensory histidine kinase EnvZ	VK055_3697	KP1_5105	Down	Dorman et al, Mike et al
BAH65435.1	BJ1_04868	99.845	646	1	0	1	646	1	646	0	1327	csrD	lipoprotein	VK055_3817	KP1_4976	Up	Dorman et al, Mike et al
BAH65394.1	BJ1_04836	99.872	779	1	0	1	779	1	779	0	1588	arcB	Aerobic respiration control sensor protein arcB	VK055_3858	KP1_4931	Down	Dorman et al, Mike et al
BAH64916.1	BJ1_04324	99.891	916	1	0	1	916	1	916	0	1872	barA	BarA sensory histidine kinase	VK055_4386	KP1_4400	Down	Dorman et al
BAH64301.1	ST45_03442	97.129	209	6	0	1	209	1	209	1.32e-145	402	orf2	PAP2 family protein	VK055_5013	KP1_3725	Down	Dorman et al
BAH64301.1	BJ1_03708	95.694	209	9	0	1	209	1	209	2.48e-142	394	orf2	PAP2 family protein	VK055_5013	KP1_3725	Down	Dorman et al
BAH64300.1	ST45_03441	96.017	477	19	0	28	504	1	477	0	945	wzi	outer membrane protein	VK055_5014	KP1_3721	Down	Dorman et al, Mike et al
BAH64300.1	BJ1_03707	95.388	477	22	0	28	504	1	477	0	942	wzi	outer membrane protein	VK055_5014	KP1_3721	Down	Dorman et al, Mike et al
BAH64299.1	ST45_03440	92.838	377	27	0	1	377	1	377	0	737	wza	polysaccharide export protein	VK055_5015	KP1_3720	Down	Dorman et al, Mike et al
BAH64299.1	BJ1_03706	92.308	377	29	0	1	377	1	377	0	736	wza	polysaccharide export protein	VK055_5015	KP1_3720	Down	Dorman et al, Mike et al
BAH64286.1	ST45_03429	99.359	468	3	0	1	468	1	468	0	954	gnd	6-phosphogluconate dehydrogenase	VK055_5026	KP1_3704	Down	Dorman et al, Mike et al
BAH64286.1	BJ1_03696	99.359	468	3	0	1	468	1	468	0	951	gnd	6-phosphogluconate dehydrogenase	VK055_5026	KP1_3704	Down	Dorman et al, Mike et al
BAH64285.1	BJ1_03695	99.575	471	2	0	1	471	1	471	0	981	NA	NA	NA	NA	NA	NA
BAH64285.1	ST45_03428	99.575	471	2	0	1	471	1	471	0	981	NA	NA	NA	NA	NA	NA
AIK83544.1	BJ1_03704	99.721	358	1	0	1	358	1	358	0	730	mshA	group 1 glycosyl transferase	VK055_5018	NA	Down	Dorman et al
AIK83545.1	BJ1_03703	99.732	373	1	0	1	373	1	373	0	756	orf8	group 1 glycosyl transferase	VK055_5019	NA	Down	Dorman et al
AIK83548.1	BJ1_03700	99.381	485	3	0	1	485	1	485	0	958	wzxC	colanic acid exporter	VK055_5022	NA	Down	Dorman et al
AIK83549.1	BJ1_03699	99.827	579	1	0	1	579	1	579	0	1176	orf12	hypothetical protein	VK055_5023	NA	Down	Dorman et al
AIK83483.1	NTUH-K2044_03356	99.683	315	1	0	1	315	1	315	0	630	NA	ABC transporter family protein	VK055_4957	NA	Non-mucoid	Mike et al
AIK83483.1	ST45_03495	99.365	315	2	0	1	315	1	315	0	628	NA	ABC transporter family protein	VK055_4957	NA	Non-mucoid	Mike et al
AIK83483.1	BJ1_03762	99.048	315	3	0	1	315	1	315	0	625	NA	ABC transporter family protein	VK055_4957	NA	Non-mucoid	Mike et al
AIK83237.1	NTUH-K2044_03596	99.399	666	4	0	1	666	2	667	0	1307	NA	tRNAMet cytidine acetyltransferase	VK055_4703	NA	Non-mucoid	Mike et al
AIK83237.1	BJ1_04002	98.949	666	7	0	1	666	2	667	0	1305	NA	tRNAMet cytidine acetyltransferase	VK055_4703	NA	Non-mucoid	Mike et al
AIK83237.1	ST45_03776	98.649	666	9	0	1	666	2	667	0	1299	NA	tRNAMet cytidine acetyltransferase	VK055_4703	NA	Non-mucoid	Mike et al
AIK83296.1	ST45_03713	99.75	400	1	0	1	400	1	400	0	786	NA	nucleoside transporter, NupC family protein	VK055_4768	NA	Non-mucoid	Mike et al
AIK82391.1	ST45_01604	99.769	433	1	0	1	433	1	433	0	840	oadB2	oxaloacetate decarboxylase beta chain	VK055_3841	NA	Non-mucoid	Mike et al
AIK82391.1	NTUH-K2044_04398	99.538	433	2	0	1	433	1	433	0	838	oadB2	oxaloacetate decarboxylase beta chain	VK055_3841	NA	Non-mucoid	Mike et al
AIK82391.1	BJ1_01199	99.538	433	2	0	1	433	1	433	0	837	oadB2	oxaloacetate decarboxylase beta chain	VK055_3841	NA	Non-mucoid	Mike et al
AIK82093.1	BJ1_00245	99.746	393	1	0	1	393	1	393	0	754	xylH	xylH	VK055_3537	NA	Non-mucoid	Mike et al
AIK82033.1	BJ1_00312	98.79	248	3	0	1	248	1	248	0	503	NA	phosphoenolpyruvate phosphomutase family protein	VK055_3477	NA	Non-mucoid	Mike et al
AIK82033.1	NTUH-K2044_04753	97.984	248	5	0	1	248	1	248	0	498	NA	phosphoenolpyruvate phosphomutase family protein	VK055_3477	NA	Non-mucoid	Mike et al
AIK82033.1	ST45_04940	97.177	248	7	0	1	248	1	248	2.86e-180	493	NA	phosphoenolpyruvate phosphomutase family protein	VK055_3477	NA	Non-mucoid	Mike et al
AIK81780.1	NTUH-K2044_00119	99.127	229	2	0	1	229	45	273	5.93e-172	472	hdfR	hdfR transcriptional regulator HdfR transcriptional repressor	VK055_3212	NA	Hypo-mucoid	Mike et al
AIK81780.1	ST45_00096	99.127	229	2	0	1	229	45	273	5.93e-172	472	hdfR	hdfR transcriptional regulator HdfR transcriptional repressor	VK055_3212	NA	Hypo-mucoid	Mike et al
AIK81780.1	BJ1_00579	98.69	229	3	0	1	229	45	273	1.95e-171	471	hdfR	hdfR transcriptional regulator HdfR transcriptional repressor	VK055_3212	NA	Hypo-mucoid	Mike et al
AIK81831.1	BJ1_00522	99.701	334	1	0	1	334	1	334	0	657	NA	branched-chain amino acid transport system / permease component family protein	VK055_3270	NA	Non-mucoid	Mike et al
AIK81482.1	ST45_00514	99.765	426	1	0	1	426	1	426	0	867	NA	GTP-binding protein HflX	VK055_2893	NA	Hypo-mucoid	Mike et al
AIK81255.1	ST45_00740	99.631	271	1	0	1	271	3	273	0	566	NA	putative ascBF operon repressor	VK055_2661	NA	Non-mucoid	Mike et al
AIK81255.1	NTUH-K2044_00661	99.262	271	2	0	1	271	3	273	0	564	NA	putative ascBF operon repressor	VK055_2661	NA	Non-mucoid	Mike et al
AIK81322.1	NTUH-K2044_00593	97.297	37	1	0	1	37	1	37	2.07e-20	72.8	NA	hypothetical protein	VK055_2732	NA	Non-mucoid	Mike et al
AIK81322.1	ST45_00662	97.297	37	1	0	1	37	1	37	2.07e-20	72.8	NA	hypothetical protein	VK055_2732	NA	Non-mucoid	Mike et al
AIK81322.1	BJ1_01019	94.595	37	2	0	1	37	1	37	1.83e-14	57.8	NA	hypothetical protein	VK055_2732	NA	Non-mucoid	Mike et al
AIK81358.1	NTUH-K2044_00521	99.41	339	2	0	1	339	1	339	0	696	NA	zinc-binding dehydrogenase family protein	VK055_2769	NA	Non-mucoid	Mike et al
AIK81358.1	ST45_00629	99.41	339	2	0	1	339	1	339	0	694	NA	zinc-binding dehydrogenase family protein	VK055_2769	NA	Non-mucoid	Mike et al
AIK81358.1	BJ1_00998	99.115	339	3	0	1	339	1	339	0	693	NA	zinc-binding dehydrogenase family protein	VK055_2769	NA	Non-mucoid	Mike et al
AIK81092.1	ST45_00886	99.785	466	1	0	1	466	1	466	0	964	leuC	NA	VK055_2495	NA	Non-mucoid	Mike et al
AIK81092.1	ST45_00886	99.785	466	1	0	1	466	1	466	0	964	leuC	NA	VK055_2495	NA	Non-mucoid	Mike et al
AIK80898.1	NTUH-K2044_01002	99.705	339	1	0	1	339	1	339	0	686	acoB	acetoin:2,6-dichlorophenolindophenol oxidoreductase subunit beta	VK055_2294	NA	Non-mucoid	Mike et al
AIK80501.1	NTUH-K2044_01406	99.401	334	2	0	1	334	1	334	0	644	NA	branched-chain amino acid transport system / permease component family protein	VK055_1895	NA	Hypo-mucoid	Mike et al
AIK80501.1	BJ1_01831	99.102	334	3	0	1	334	1	334	0	642	NA	branched-chain amino acid transport system / permease component family protein	VK055_1895	NA	Hypo-mucoid	Mike et al
AIK80501.1	ST45_01473	99.102	334	3	0	1	334	1	334	0	642	NA	branched-chain amino acid transport system / permease component family protein	VK055_1895	NA	Hypo-mucoid	Mike et al
AIK80562.1	ST45_01414	99.706	340	1	0	11	350	1	340	0	670	NA	binding-protein-dependent transport system innermembrane component family protein	VK055_1956	NA	Non-mucoid	Mike et al
AIK80413.1	NTUH-K2044_01499	98.901	91	1	0	1	91	44	134	1.79e-59	176	sdhC	succinate dehydrogenase, cytochrome b556 subunit	VK055_1800	NA	Hypo-mucoid	Mike et al
AIK80413.1	BJ1_01924	98.901	91	1	0	1	91	44	134	1.79e-59	176	sdhC	succinate dehydrogenase, cytochrome b556 subunit	VK055_1800	NA	Hypo-mucoid	Mike et al
AIK80413.1	ST45_01566	98.901	91	1	0	1	91	44	134	1.79e-59	176	sdhC	succinate dehydrogenase, cytochrome b556 subunit	VK055_1800	NA	Hypo-mucoid	Mike et al
AIK79942.1	NTUH-K2044_01920	99.515	206	1	0	1	206	11	216	2.14e-152	419	NA	23S rRNA pseudouridine 2457 synthase	VK055_1319	NA	Non-mucoid	Mike et al
AIK79942.1	BJ1_02351	99.515	206	1	0	1	206	11	216	2.14e-152	419	NA	23S rRNA pseudouridine 2457 synthase	VK055_1319	NA	Non-mucoid	Mike et al
AIK79942.1	ST45_01983	99.515	206	1	0	1	206	11	216	2.14e-152	419	NA	23S rRNA pseudouridine 2457 synthase	VK055_1319	NA	Non-mucoid	Mike et al
AIK79488.1	NTUH-K2044_02364	99.763	422	1	0	1	422	18	439	0	852	NA	sugar (and other) transporter family protein	VK055_0865	NA	Non-mucoid	Mike et al
AIK78729.1	NTUH-K2044_03081	98.788	165	2	0	1	165	20	184	1.01e-120	336	yebR	free methionine-(R)-sulfoxide reductase	VK055_0101	NA	Non-mucoid	Mike et al
AIK78729.1	BJ1_03443	98.788	165	2	0	1	165	20	184	1.01e-120	336	yebR	free methionine-(R)-sulfoxide reductase	VK055_0101	NA	Non-mucoid	Mike et al
AIK78729.1	ST45_03171	98.788	165	2	0	1	165	20	184	1.01e-120	336	yebR	free methionine-(R)-sulfoxide reductase	VK055_0101	NA	Non-mucoid	Mike et al
