# Supplementary material for: Capsules and their traits shape phage susceptibility and plasmid conjugation efficiency
Source: Nat Commun. 2024 Mar 6;15:2032. doi: 10.1038/s41467-024-46147-5 (PMC10918111; doi:10.1038/s41467-024-46147-5)
Supplement: Supplementary file 15 — Supplementary Data 12 [file 41467_2024_46147_MOESM15_ESM.xlsx]

## Sheet: Dataset_S6_RefSeq_Plasmids
strain	Serotype	Plasmid	type_conj	plasmid_category	virulence_score	num_resistance_genes	typeF_single_locus	typeT_single_locus	typeI_single_locus	multiple_systems	n_ARG	contig_count	N50	largest_contig	ST	resistance_score	num_resistance_classes	Yersiniabactin	YbST	Colibactin	CbST	Aerobactin	AbST	Salmochelin	SmST	rmpA	rmpA2	Chr_ST	gapA	infB	mdh	pgi	phoE	rpoB	tonB	ybtS	ybtX	ybtQ	ybtP	ybtA	irp2	irp1	ybtU	ybtT	ybtE	fyuA	clbA	clbB	clbC
KLPN001.0321.00001	KL74	KLPN001.0321.00001.P002	F	Res	0	6	1	0	0	1	5	1	140825	140825	0	3	4	-	0	-	0	-	0	-	0	-	-	0	-	-	-	-	-	-	-	-	-	-	-	-	-	-	-	-	-	-	-	-	-
KLPN001.0321.00002	KL108	KLPN001.0321.00002.P002	Others	Res	0	9	0	0	0	0	8	1	118061	118061	0	3	6	-	0	-	0	-	0	-	0	-	-	0	-	-	-	-	-	-	-	-	-	-	-	-	-	-	-	-	-	-	-	-	-
KLPN001.0321.00003	KL112	KLPN001.0321.00003.P002	Others	Res	0	15	0	0	0	0	14	1	304526	304526	0	3	9	-	0	-	0	-	0	-	0	-	-	0	-	-	-	-	-	-	-	-	-	-	-	-	-	-	-	-	-	-	-	-	-
KLPN001.0321.00003	KL112	KLPN001.0321.00003.P003	Others	Others	0	3	0	0	0	0	1	1	187571	187571	0	0	2	-	0	-	0	-	0	-	0	-	-	0	-	-	-	-	-	-	-	-	-	-	-	-	-	-	-	-	-	-	-	-	-
KLPN001.0321.00005	KL163	KLPN001.0321.00005.P002	Others	Others	0	8	0	0	0	0	6	1	207543	207543	0	0	6	-	0	-	0	-	0	-	0	-	-	0	-	-	-	-	-	-	-	-	-	-	-	-	-	-	-	-	-	-	-	-	-
KLPN001.0321.00005	KL163	KLPN001.0321.00005.P004	T	Res	0	3	0	1	0	1	1	1	43380	43380	0	1	2	-	0	-	0	-	0	-	0	-	-	0	-	-	-	-	-	-	-	-	-	-	-	-	-	-	-	-	-	-	-	-	-
KLPN001.0321.00005	KL163	KLPN001.0321.00005.P005	Others	Others	0	3	0	0	0	0	1	1	13841	13841	0	0	2	-	0	-	0	-	0	-	0	-	-	0	-	-	-	-	-	-	-	-	-	-	-	-	-	-	-	-	-	-	-	-	-
KLPN001.0321.00006	KL2	KLPN001.0321.00006.P002	Others	Vir	3	2	0	0	0	0	0	1	121703	121703	0	0	1	-	0	-	0	iuc 2	24	iro 2	22	rmpA_9(KpVP-2)	-	0	-	-	-	-	-	-	-	-	-	-	-	-	-	-	-	-	-	-	-	-	-
KLPN001.0321.00006	KL2	KLPN001.0321.00006.P003	Others	Others	0	2	0	0	0	0	0	1	95087	95087	0	0	1	-	0	-	0	-	0	-	0	-	-	0	-	-	-	-	-	-	-	-	-	-	-	-	-	-	-	-	-	-	-	-	-
KLPN001.0321.00007	KL125	KLPN001.0321.00007.P002	Others	Others	0	2	0	0	0	0	0	1	130719	130719	0	0	1	-	0	-	0	-	0	-	0	-	-	0	-	-	-	-	-	-	-	-	-	-	-	-	-	-	-	-	-	-	-	-	-
KLPN001.0321.00007	KL125	KLPN001.0321.00007.P004	Others	Res	0	4	0	0	0	0	2	1	43621	43621	0	3	3	-	0	-	0	-	0	-	0	-	-	0	-	-	-	-	-	-	-	-	-	-	-	-	-	-	-	-	-	-	-	-	-
KLPN001.0321.00008	KL25	KLPN001.0321.00008.P002	Others	Others	0	2	0	0	0	0	0	1	250396	250396	0	0	1	-	0	-	0	-	0	-	0	-	-	0	-	-	-	-	-	-	-	-	-	-	-	-	-	-	-	-	-	-	-	-	-
KLPN001.0321.00008	KL25	KLPN001.0321.00008.P003	F	Res	0	11	1	0	0	1	10	1	176497	176497	0	3	7	-	0	-	0	-	0	-	0	-	-	0	-	-	-	-	-	-	-	-	-	-	-	-	-	-	-	-	-	-	-	-	-
KLPN001.0321.00008	KL25	KLPN001.0321.00008.P004	Others	Others	0	5	0	0	0	0	4	1	77808	77808	0	0	3	-	0	-	0	-	0	-	0	-	-	0	-	-	-	-	-	-	-	-	-	-	-	-	-	-	-	-	-	-	-	-	-
KLPN001.0321.00008	KL25	KLPN001.0321.00008.P005	Others	Others	0	3	0	0	0	0	1	1	39554	39554	0	0	2	-	0	-	0	-	0	-	0	-	-	0	-	-	-	-	-	-	-	-	-	-	-	-	-	-	-	-	-	-	-	-	-
KLPN001.0321.00009	KL107	KLPN001.0321.00009.P002	Others	Res	0	4	0	0	0	0	2	1	96702	96702	0	3	3	-	0	-	0	-	0	-	0	-	-	0	-	-	-	-	-	-	-	-	-	-	-	-	-	-	-	-	-	-	-	-	-
KLPN001.0321.00009	KL107	KLPN001.0321.00009.P003	T	Res	0	6	0	1	0	1	5	1	77801	77801	0	3	4	-	0	-	0	-	0	-	0	-	-	0	-	-	-	-	-	-	-	-	-	-	-	-	-	-	-	-	-	-	-	-	-
KLPN001.0321.00010	KL2	KLPN001.0321.00010.P002	Others	Res	0	11	0	0	0	0	9	1	273628	273628	0	3	7	-	0	-	0	-	0	-	0	-	-	0	-	-	-	-	-	-	-	-	-	-	-	-	-	-	-	-	-	-	-	-	-
KLPN001.0321.00011	KL64	KLPN001.0321.00011.P002	Others	Others	0	2	0	0	0	0	0	1	279305	279305	0	0	1	-	0	-	0	-	0	-	0	-	-	0	-	-	-	-	-	-	-	-	-	-	-	-	-	-	-	-	-	-	-	-	-
KLPN001.0321.00011	KL64	KLPN001.0321.00011.P003	I	Others	0	4	0	0	1	1	2	1	118323	118323	0	0	3	-	0	-	0	-	0	-	0	-	-	0	-	-	-	-	-	-	-	-	-	-	-	-	-	-	-	-	-	-	-	-	-
KLPN001.0321.00011	KL64	KLPN001.0321.00011.P004	F	Others	0	5	1	0	0	1	3	1	84940	84940	0	0	3	-	0	-	0	-	0	-	0	-	-	0	-	-	-	-	-	-	-	-	-	-	-	-	-	-	-	-	-	-	-	-	-
KLPN001.0321.00011	KL64	KLPN001.0321.00011.P006	T	Others	0	2	0	1	0	1	0	1	34604	34604	0	0	1	-	0	-	0	-	0	-	0	-	-	0	-	-	-	-	-	-	-	-	-	-	-	-	-	-	-	-	-	-	-	-	-
KLPN001.0321.00012	KL136	KLPN001.0321.00012.P002	Others	Res	0	10	0	0	0	0	8	1	190072	190072	0	1	8	-	0	-	0	-	0	-	0	-	-	0	-	-	-	-	-	-	-	-	-	-	-	-	-	-	-	-	-	-	-	-	-
KLPN001.0321.00012	KL136	KLPN001.0321.00012.P004	T	Res	0	3	0	1	0	1	1	1	46161	46161	0	3	2	-	0	-	0	-	0	-	0	-	-	0	-	-	-	-	-	-	-	-	-	-	-	-	-	-	-	-	-	-	-	-	-
KLPN001.0321.00013	KL136	KLPN001.0321.00013.P002	Others	Res	0	10	0	0	0	0	8	1	190072	190072	0	1	8	-	0	-	0	-	0	-	0	-	-	0	-	-	-	-	-	-	-	-	-	-	-	-	-	-	-	-	-	-	-	-	-
KLPN001.0321.00013	KL136	KLPN001.0321.00013.P004	T	Others	0	2	0	1	0	1	0	1	41072	41072	0	0	1	-	0	-	0	-	0	-	0	-	-	0	-	-	-	-	-	-	-	-	-	-	-	-	-	-	-	-	-	-	-	-	-
KLPN001.0321.00014	KL25	KLPN001.0321.00014.P002	Others	Others	0	2	0	0	0	0	0	1	257944	257944	0	0	1	-	0	-	0	-	0	-	0	-	-	0	-	-	-	-	-	-	-	-	-	-	-	-	-	-	-	-	-	-	-	-	-
KLPN001.0321.00014	KL25	KLPN001.0321.00014.P003	F	Res	0	10	1	0	0	1	9	1	166486	166486	0	1	6	-	0	-	0	-	0	-	0	-	-	0	-	-	-	-	-	-	-	-	-	-	-	-	-	-	-	-	-	-	-	-	-
KLPN001.0321.00014	KL25	KLPN001.0321.00014.P004	Others	Others	0	5	0	0	0	0	4	1	77808	77808	0	0	3	-	0	-	0	-	0	-	0	-	-	0	-	-	-	-	-	-	-	-	-	-	-	-	-	-	-	-	-	-	-	-	-
KLPN001.0321.00014	KL25	KLPN001.0321.00014.P005	Others	Res	0	4	0	0	0	0	2	1	49565	49565	0	3	3	-	0	-	0	-	0	-	0	-	-	0	-	-	-	-	-	-	-	-	-	-	-	-	-	-	-	-	-	-	-	-	-
KLPN001.0321.00017	KL64	KLPN001.0321.00017.P002	Others	Others	0	2	0	0	0	0	0	1	281190	281190	0	0	1	-	0	-	0	-	0	-	0	-	-	0	-	-	-	-	-	-	-	-	-	-	-	-	-	-	-	-	-	-	-	-	-
KLPN001.0321.00017	KL64	KLPN001.0321.00017.P003	I	Others	0	4	0	0	1	1	2	1	140874	140874	0	0	3	-	0	-	0	-	0	-	0	-	-	0	-	-	-	-	-	-	-	-	-	-	-	-	-	-	-	-	-	-	-	-	-
KLPN001.0321.00017	KL64	KLPN001.0321.00017.P004	F	Others	0	5	1	0	0	1	3	1	84941	84941	0	0	3	-	0	-	0	-	0	-	0	-	-	0	-	-	-	-	-	-	-	-	-	-	-	-	-	-	-	-	-	-	-	-	-
KLPN001.0321.00017	KL64	KLPN001.0321.00017.P006	T	Others	0	2	0	1	0	1	0	1	34611	34611	0	0	1	-	0	-	0	-	0	-	0	-	-	0	-	-	-	-	-	-	-	-	-	-	-	-	-	-	-	-	-	-	-	-	-
KLPN001.0321.00018	KL30	KLPN001.0321.00018.P002	Others	Vir	1	2	0	0	0	0	0	1	165275	165275	0	0	1	ybt 4; plasmid	29-2LV	-	0	-	0	-	0	-	-	0	-	-	-	-	-	-	-	18	20	27	18	13	41	71	9	8	26	35	-	-	-
KLPN001.0321.00021	KL15	KLPN001.0321.00021.P003	Others	Res	0	3	0	0	0	0	1	1	106559	106559	0	3	2	-	0	-	0	-	0	-	0	-	-	0	-	-	-	-	-	-	-	-	-	-	-	-	-	-	-	-	-	-	-	-	-
KLPN001.0321.00021	KL15	KLPN001.0321.00021.P004	T	Others	0	2	0	1	0	1	0	1	36707	36707	0	0	1	-	0	-	0	-	0	-	0	-	-	0	-	-	-	-	-	-	-	-	-	-	-	-	-	-	-	-	-	-	-	-	-
KLPN001.0321.00023	-	KLPN001.0321.00023.P002	Others	Others	0	3	0	0	0	0	1	1	224457	224457	0	0	2	-	0	-	0	-	0	-	0	-	-	0	-	-	-	-	-	-	-	-	-	-	-	-	-	-	-	-	-	-	-	-	-
KLPN001.0321.00023	-	KLPN001.0321.00023.P003	F	Others	0	6	1	0	0	1	4	1	142858	142858	0	0	3	-	0	-	0	-	0	-	0	-	-	0	-	-	-	-	-	-	-	-	-	-	-	-	-	-	-	-	-	-	-	-	-
KLPN001.0321.00024	KL107	KLPN001.0321.00024.P003	Others	Res	0	4	0	0	0	0	3	1	113639	113639	0	3	3	-	0	-	0	-	0	-	0	-	-	0	-	-	-	-	-	-	-	-	-	-	-	-	-	-	-	-	-	-	-	-	-
KLPN001.0321.00024	KL107	KLPN001.0321.00024.P004	Others	Others	0	9	0	0	0	0	7	1	40448	40448	0	0	5	-	0	-	0	-	0	-	0	-	-	0	-	-	-	-	-	-	-	-	-	-	-	-	-	-	-	-	-	-	-	-	-
KLPN001.0321.00025	KL30	KLPN001.0321.00025.P002	Others	Vir	1	2	0	0	0	0	0	1	165276	165276	0	0	1	ybt 4; plasmid	29-2LV	-	0	-	0	-	0	-	-	0	-	-	-	-	-	-	-	18	20	27	18	13	41	71	9	8	26	35	-	-	-
KLPN001.0321.00026	KL64	KLPN001.0321.00026.P002	F	Res	0	16	1	0	0	1	16	1	192771	192771	0	1	9	-	0	-	0	-	0	-	0	-	-	0	-	-	-	-	-	-	-	-	-	-	-	-	-	-	-	-	-	-	-	-	-
KLPN001.0321.00026	KL64	KLPN001.0321.00026.P003	Others	Others	0	8	0	0	0	0	6	1	168873	168873	0	0	3	-	0	-	0	-	0	-	0	-	-	0	-	-	-	-	-	-	-	-	-	-	-	-	-	-	-	-	-	-	-	-	-
KLPN001.0321.00027	KL15	KLPN001.0321.00027.P002	Others	Res	0	10	0	0	0	0	9	1	187670	187670	0	1	7	-	0	-	0	-	0	-	0	-	-	0	-	-	-	-	-	-	-	-	-	-	-	-	-	-	-	-	-	-	-	-	-
KLPN001.0321.00027	KL15	KLPN001.0321.00027.P003	F	Res	0	14	1	0	0	1	14	1	155161	155161	0	1	8	-	0	-	0	-	0	-	0	-	-	0	-	-	-	-	-	-	-	-	-	-	-	-	-	-	-	-	-	-	-	-	-
KLPN001.0321.00027	KL15	KLPN001.0321.00027.P004	I	Res	0	3	0	0	1	1	1	1	63589	63589	0	3	2	-	0	-	0	-	0	-	0	-	-	0	-	-	-	-	-	-	-	-	-	-	-	-	-	-	-	-	-	-	-	-	-
KLPN001.0321.00028	KL106	KLPN001.0321.00028.P002	Others	Res	0	5	0	0	0	0	4	1	170467	170467	0	3	4	-	0	-	0	-	0	-	0	-	-	0	-	-	-	-	-	-	-	-	-	-	-	-	-	-	-	-	-	-	-	-	-
KLPN001.0321.00028	KL106	KLPN001.0321.00028.P003	T	Others	0	7	0	1	0	1	5	1	50979	50979	0	0	6	-	0	-	0	-	0	-	0	-	-	0	-	-	-	-	-	-	-	-	-	-	-	-	-	-	-	-	-	-	-	-	-
KLPN001.0321.00028	KL106	KLPN001.0321.00028.P004	T	Res	0	3	0	1	0	1	1	1	43380	43380	0	1	2	-	0	-	0	-	0	-	0	-	-	0	-	-	-	-	-	-	-	-	-	-	-	-	-	-	-	-	-	-	-	-	-
KLPN001.0321.00028	KL106	KLPN001.0321.00028.P005	Others	Others	0	3	0	0	0	0	1	1	13841	13841	0	0	2	-	0	-	0	-	0	-	0	-	-	0	-	-	-	-	-	-	-	-	-	-	-	-	-	-	-	-	-	-	-	-	-
KLPN001.0321.00029	KL106	KLPN001.0321.00029.P002	Others	Others	0	8	0	0	0	0	6	1	197872	197872	0	0	6	-	0	-	0	-	0	-	0	-	-	0	-	-	-	-	-	-	-	-	-	-	-	-	-	-	-	-	-	-	-	-	-
KLPN001.0321.00029	KL106	KLPN001.0321.00029.P003	F	Res	0	16	1	0	0	1	16	1	175636	175636	0	1	9	-	0	-	0	-	0	-	0	-	-	0	-	-	-	-	-	-	-	-	-	-	-	-	-	-	-	-	-	-	-	-	-
KLPN001.0321.00029	KL106	KLPN001.0321.00029.P004	Others	Res	0	4	0	0	0	0	3	1	95481	95481	0	3	3	-	0	-	0	-	0	-	0	-	-	0	-	-	-	-	-	-	-	-	-	-	-	-	-	-	-	-	-	-	-	-	-
KLPN001.0321.00029	KL106	KLPN001.0321.00029.P005	T	Res	0	3	0	1	0	1	1	1	43380	43380	0	1	2	-	0	-	0	-	0	-	0	-	-	0	-	-	-	-	-	-	-	-	-	-	-	-	-	-	-	-	-	-	-	-	-
KLPN001.0321.00029	KL106	KLPN001.0321.00029.P006	Others	Others	0	3	0	0	0	0	1	1	13841	13841	0	0	2	-	0	-	0	-	0	-	0	-	-	0	-	-	-	-	-	-	-	-	-	-	-	-	-	-	-	-	-	-	-	-	-
KLPN001.0321.00030	KL19	KLPN001.0321.00030.P002	Others	Others	0	8	0	0	0	0	7	1	307743	307743	0	0	4	-	0	-	0	-	0	-	0	-	-	0	-	-	-	-	-	-	-	-	-	-	-	-	-	-	-	-	-	-	-	-	-
KLPN001.0321.00031	KL107	KLPN001.0321.00031.P002	Others	Others	0	8	0	0	0	0	6	1	205221	205221	0	0	6	-	0	-	0	-	0	-	0	-	-	0	-	-	-	-	-	-	-	-	-	-	-	-	-	-	-	-	-	-	-	-	-
KLPN001.0321.00031	KL107	KLPN001.0321.00031.P003	Others	Res	0	3	0	0	0	0	1	1	103147	103147	0	3	2	-	0	-	0	-	0	-	0	-	-	0	-	-	-	-	-	-	-	-	-	-	-	-	-	-	-	-	-	-	-	-	-
KLPN001.0321.00031	KL107	KLPN001.0321.00031.P004	Others	Others	0	3	0	0	0	0	1	1	43322	43322	0	0	2	-	0	-	0	-	0	-	0	-	-	0	-	-	-	-	-	-	-	-	-	-	-	-	-	-	-	-	-	-	-	-	-
KLPN001.0321.00034	KL2	KLPN001.0321.00034.P002	Others	Res	0	13	0	0	0	0	12	1	283369	283369	0	3	8	-	0	-	0	-	0	-	0	-	-	0	-	-	-	-	-	-	-	-	-	-	-	-	-	-	-	-	-	-	-	-	-
KLPN001.0321.00034	KL2	KLPN001.0321.00034.P003	Others	Others	0	2	0	0	0	0	0	1	103694	103694	0	0	1	-	0	-	0	-	0	-	0	-	-	0	-	-	-	-	-	-	-	-	-	-	-	-	-	-	-	-	-	-	-	-	-
KLPN001.0321.00035	KL2	KLPN001.0321.00035.P003	I	Res	0	8	0	0	1	1	6	1	72093	72093	0	3	4	-	0	-	0	-	0	-	0	-	-	0	-	-	-	-	-	-	-	-	-	-	-	-	-	-	-	-	-	-	-	-	-
KLPN001.0321.00037	KL15	KLPN001.0321.00037.P002	Others	Others	0	2	0	0	0	0	0	1	163420	163420	0	0	1	-	0	-	0	-	0	-	0	-	-	0	-	-	-	-	-	-	-	-	-	-	-	-	-	-	-	-	-	-	-	-	-
KLPN001.0321.00037	KL15	KLPN001.0321.00037.P003	Others	Others	0	5	0	0	0	0	3	1	126863	126863	0	0	4	-	0	-	0	-	0	-	0	-	-	0	-	-	-	-	-	-	-	-	-	-	-	-	-	-	-	-	-	-	-	-	-
KLPN001.0321.00037	KL15	KLPN001.0321.00037.P005	I	Others	0	4	0	0	1	1	2	1	83730	83730	0	0	3	-	0	-	0	-	0	-	0	-	-	0	-	-	-	-	-	-	-	-	-	-	-	-	-	-	-	-	-	-	-	-	-
KLPN001.0321.00038	KL15	KLPN001.0321.00038.P002	Others	Others	0	3	0	0	0	0	2	1	196706	196706	0	0	2	-	0	-	0	-	0	-	0	-	-	0	-	-	-	-	-	-	-	-	-	-	-	-	-	-	-	-	-	-	-	-	-
KLPN001.0321.00038	KL15	KLPN001.0321.00038.P003	Others	Others	0	5	0	0	0	0	3	1	127690	127690	0	0	4	-	0	-	0	-	0	-	0	-	-	0	-	-	-	-	-	-	-	-	-	-	-	-	-	-	-	-	-	-	-	-	-
KLPN001.0321.00038	KL15	KLPN001.0321.00038.P005	I	Res	0	5	0	0	1	1	3	1	88800	88800	0	1	4	-	0	-	0	-	0	-	0	-	-	0	-	-	-	-	-	-	-	-	-	-	-	-	-	-	-	-	-	-	-	-	-
KLPN001.0321.00038	KL15	KLPN001.0321.00038.P006	T	Others	0	2	0	1	0	1	0	1	36889	36889	0	0	1	-	0	-	0	-	0	-	0	-	-	0	-	-	-	-	-	-	-	-	-	-	-	-	-	-	-	-	-	-	-	-	-
KLPN001.0321.00040	KL25	KLPN001.0321.00040.P003	I	Res	0	6	0	0	1	1	6	1	76186	76186	0	1	5	-	0	-	0	-	0	-	0	-	-	0	-	-	-	-	-	-	-	-	-	-	-	-	-	-	-	-	-	-	-	-	-
KLPN001.0321.00040	KL25	KLPN001.0321.00040.P004	Others	Res	0	4	0	0	0	0	2	1	43621	43621	0	3	3	-	0	-	0	-	0	-	0	-	-	0	-	-	-	-	-	-	-	-	-	-	-	-	-	-	-	-	-	-	-	-	-
KLPN001.0321.00041	KL64	KLPN001.0321.00041.P002	Others	Others	0	2	0	0	0	0	0	1	245975	245975	0	0	1	-	0	-	0	-	0	-	0	-	-	0	-	-	-	-	-	-	-	-	-	-	-	-	-	-	-	-	-	-	-	-	-
KLPN001.0321.00041	KL64	KLPN001.0321.00041.P003	Others	Others	0	9	0	0	0	0	7	1	96082	96082	0	0	5	-	0	-	0	-	0	-	0	-	-	0	-	-	-	-	-	-	-	-	-	-	-	-	-	-	-	-	-	-	-	-	-
KLPN001.0321.00041	KL64	KLPN001.0321.00041.P005	I	Res	0	3	0	0	1	1	1	1	63587	63587	0	3	2	-	0	-	0	-	0	-	0	-	-	0	-	-	-	-	-	-	-	-	-	-	-	-	-	-	-	-	-	-	-	-	-
KLPN001.0321.00042	KL64	KLPN001.0321.00042.P002	F	Res	0	7	1	0	0	1	5	1	156099	156099	0	3	6	-	0	-	0	-	0	-	0	-	-	0	-	-	-	-	-	-	-	-	-	-	-	-	-	-	-	-	-	-	-	-	-
KLPN001.0321.00042	KL64	KLPN001.0321.00042.P003	Others	Others	0	2	0	0	0	0	0	1	10060	10060	0	0	1	-	0	-	0	-	0	-	0	-	-	0	-	-	-	-	-	-	-	-	-	-	-	-	-	-	-	-	-	-	-	-	-
KLPN001.0321.00043	KL45	KLPN001.0321.00043.P003	T	Res	0	3	0	1	0	1	1	1	105259	105259	0	3	2	-	0	-	0	-	0	-	0	-	-	0	-	-	-	-	-	-	-	-	-	-	-	-	-	-	-	-	-	-	-	-	-
KLPN001.0321.00044	KL107	KLPN001.0321.00044.P002	Others	Others	0	8	0	0	0	0	6	1	208225	208225	0	0	6	-	0	-	0	-	0	-	0	-	-	0	-	-	-	-	-	-	-	-	-	-	-	-	-	-	-	-	-	-	-	-	-
KLPN001.0321.00044	KL107	KLPN001.0321.00044.P003	Others	Res	0	4	0	0	0	0	2	1	52059	52059	0	3	3	-	0	-	0	-	0	-	0	-	-	0	-	-	-	-	-	-	-	-	-	-	-	-	-	-	-	-	-	-	-	-	-
KLPN001.0321.00044	KL107	KLPN001.0321.00044.P004	T	Res	0	3	0	1	0	1	1	1	45288	45288	0	1	2	-	0	-	0	-	0	-	0	-	-	0	-	-	-	-	-	-	-	-	-	-	-	-	-	-	-	-	-	-	-	-	-
KLPN001.0321.00044	KL107	KLPN001.0321.00044.P005	Others	Others	0	3	0	0	0	0	1	1	18890	18890	0	0	2	-	0	-	0	-	0	-	0	-	-	0	-	-	-	-	-	-	-	-	-	-	-	-	-	-	-	-	-	-	-	-	-
KLPN001.0321.00045	KL107	KLPN001.0321.00045.P002	Others	Others	0	8	0	0	0	0	6	1	208225	208225	0	0	6	-	0	-	0	-	0	-	0	-	-	0	-	-	-	-	-	-	-	-	-	-	-	-	-	-	-	-	-	-	-	-	-
KLPN001.0321.00045	KL107	KLPN001.0321.00045.P003	Others	Res	0	4	0	0	0	0	2	1	52058	52058	0	3	3	-	0	-	0	-	0	-	0	-	-	0	-	-	-	-	-	-	-	-	-	-	-	-	-	-	-	-	-	-	-	-	-
KLPN001.0321.00045	KL107	KLPN001.0321.00045.P004	T	Res	0	3	0	1	0	1	1	1	45288	45288	0	1	2	-	0	-	0	-	0	-	0	-	-	0	-	-	-	-	-	-	-	-	-	-	-	-	-	-	-	-	-	-	-	-	-
KLPN001.0321.00045	KL107	KLPN001.0321.00045.P005	Others	Others	0	3	0	0	0	0	1	1	15270	15270	0	0	2	-	0	-	0	-	0	-	0	-	-	0	-	-	-	-	-	-	-	-	-	-	-	-	-	-	-	-	-	-	-	-	-
KLPN001.0321.00046	KL107	KLPN001.0321.00046.P002	Others	Others	0	8	0	0	0	0	6	1	208225	208225	0	0	6	-	0	-	0	-	0	-	0	-	-	0	-	-	-	-	-	-	-	-	-	-	-	-	-	-	-	-	-	-	-	-	-
KLPN001.0321.00046	KL107	KLPN001.0321.00046.P003	Others	Res	0	4	0	0	0	0	2	1	52058	52058	0	3	3	-	0	-	0	-	0	-	0	-	-	0	-	-	-	-	-	-	-	-	-	-	-	-	-	-	-	-	-	-	-	-	-
KLPN001.0321.00046	KL107	KLPN001.0321.00046.P004	T	Res	0	3	0	1	0	1	1	1	45289	45289	0	1	2	-	0	-	0	-	0	-	0	-	-	0	-	-	-	-	-	-	-	-	-	-	-	-	-	-	-	-	-	-	-	-	-
KLPN001.0321.00046	KL107	KLPN001.0321.00046.P005	Others	Others	0	3	0	0	0	0	1	1	15273	15273	0	0	2	-	0	-	0	-	0	-	0	-	-	0	-	-	-	-	-	-	-	-	-	-	-	-	-	-	-	-	-	-	-	-	-
KLPN001.0321.00047	KL106	KLPN001.0321.00047.P002	Others	Others	0	8	0	0	0	0	6	1	207543	207543	0	0	6	-	0	-	0	-	0	-	0	-	-	0	-	-	-	-	-	-	-	-	-	-	-	-	-	-	-	-	-	-	-	-	-
KLPN001.0321.00047	KL106	KLPN001.0321.00047.P004	Others	Others	0	3	0	0	0	0	1	1	13841	13841	0	0	2	-	0	-	0	-	0	-	0	-	-	0	-	-	-	-	-	-	-	-	-	-	-	-	-	-	-	-	-	-	-	-	-
KLPN001.0321.00048	-	KLPN001.0321.00048.P002	Others	Others	0	2	0	0	0	0	0	1	204862	204862	0	0	1	-	0	-	0	-	0	-	0	-	-	0	-	-	-	-	-	-	-	-	-	-	-	-	-	-	-	-	-	-	-	-	-
KLPN001.0321.00048	-	KLPN001.0321.00048.P004	Others	Others	0	2	0	0	0	0	0	1	81939	81939	0	0	1	-	0	-	0	-	0	-	0	-	-	0	-	-	-	-	-	-	-	-	-	-	-	-	-	-	-	-	-	-	-	-	-
KLPN001.0321.00048	-	KLPN001.0321.00048.P005	I	Others	0	6	0	0	1	1	4	1	81641	81641	0	0	5	-	0	-	0	-	0	-	0	-	-	0	-	-	-	-	-	-	-	-	-	-	-	-	-	-	-	-	-	-	-	-	-
KLPN001.0321.00048	-	KLPN001.0321.00048.P006	I	Res	0	3	0	0	1	1	1	1	63588	63588	0	3	2	-	0	-	0	-	0	-	0	-	-	0	-	-	-	-	-	-	-	-	-	-	-	-	-	-	-	-	-	-	-	-	-
KLPN001.0321.00048	-	KLPN001.0321.00048.P007	Others	Others	0	4	0	0	0	0	4	1	57266	57266	0	0	3	-	0	-	0	-	0	-	0	-	-	0	-	-	-	-	-	-	-	-	-	-	-	-	-	-	-	-	-	-	-	-	-
KLPN001.0321.00049	KL108	KLPN001.0321.00049.P002	Others	Res	0	12	0	0	0	0	11	1	260772	260772	0	1	8	-	0	-	0	-	0	-	0	-	-	0	-	-	-	-	-	-	-	-	-	-	-	-	-	-	-	-	-	-	-	-	-
KLPN001.0321.00049	KL108	KLPN001.0321.00049.P003	F	Res	0	5	1	0	0	1	3	1	94434	94434	0	3	4	-	0	-	0	-	0	-	0	-	-	0	-	-	-	-	-	-	-	-	-	-	-	-	-	-	-	-	-	-	-	-	-
KLPN001.0321.00050	KL15	KLPN001.0321.00050.P002	Others	Res	0	7	0	0	0	0	6	1	180027	180027	0	1	5	-	0	-	0	-	0	-	0	-	-	0	-	-	-	-	-	-	-	-	-	-	-	-	-	-	-	-	-	-	-	-	-
KLPN001.0321.00050	KL15	KLPN001.0321.00050.P003	Others	Res	0	3	0	0	0	0	1	1	50611	50611	0	3	2	-	0	-	0	-	0	-	0	-	-	0	-	-	-	-	-	-	-	-	-	-	-	-	-	-	-	-	-	-	-	-	-
KLPN001.0321.00050	KL15	KLPN001.0321.00050.P004	Others	Others	0	6	0	0	0	0	4	1	34374	34374	0	0	5	-	0	-	0	-	0	-	0	-	-	0	-	-	-	-	-	-	-	-	-	-	-	-	-	-	-	-	-	-	-	-	-
KLPN001.0321.00050	KL15	KLPN001.0321.00050.P005	Others	Others	0	2	0	0	0	0	0	1	9294	9294	0	0	1	-	0	-	0	-	0	-	0	-	-	0	-	-	-	-	-	-	-	-	-	-	-	-	-	-	-	-	-	-	-	-	-
KLPN001.0321.00051	KL17	KLPN001.0321.00051.P003	Others	Res	0	7	0	0	0	0	5	1	67101	67101	0	3	4	-	0	-	0	-	0	-	0	-	-	0	-	-	-	-	-	-	-	-	-	-	-	-	-	-	-	-	-	-	-	-	-
KLPN001.0321.00052	KL47	KLPN001.0321.00052.P002	Others	Res	0	7	0	0	0	0	5	1	162552	162552	0	3	5	-	0	-	0	-	0	-	0	-	-	0	-	-	-	-	-	-	-	-	-	-	-	-	-	-	-	-	-	-	-	-	-
KLPN001.0321.00053	KL17	KLPN001.0321.00053.P003	Others	Res	0	7	0	0	0	0	5	1	67100	67100	0	3	4	-	0	-	0	-	0	-	0	-	-	0	-	-	-	-	-	-	-	-	-	-	-	-	-	-	-	-	-	-	-	-	-
KLPN001.0321.00054	KL55	KLPN001.0321.00054.P002	Others	Others	0	2	0	0	0	0	0	1	184940	184940	0	0	1	-	0	-	0	-	0	-	0	-	-	0	-	-	-	-	-	-	-	-	-	-	-	-	-	-	-	-	-	-	-	-	-
KLPN001.0321.00054	KL55	KLPN001.0321.00054.P005	Others	Others	0	2	0	0	0	0	0	1	9294	9294	0	0	1	-	0	-	0	-	0	-	0	-	-	0	-	-	-	-	-	-	-	-	-	-	-	-	-	-	-	-	-	-	-	-	-
KLPN001.0321.00055	KL15	KLPN001.0321.00055.P002	Others	Others	0	2	0	0	0	0	0	1	183432	183432	0	0	1	-	0	-	0	-	0	-	0	-	-	0	-	-	-	-	-	-	-	-	-	-	-	-	-	-	-	-	-	-	-	-	-
KLPN001.0321.00055	KL15	KLPN001.0321.00055.P003	I	Res	0	8	0	0	1	1	6	1	88688	88688	0	3	7	-	0	-	0	-	0	-	0	-	-	0	-	-	-	-	-	-	-	-	-	-	-	-	-	-	-	-	-	-	-	-	-
KLPN001.0321.00055	KL15	KLPN001.0321.00055.P004	Others	Res	0	4	0	0	0	0	2	1	43621	43621	0	3	3	-	0	-	0	-	0	-	0	-	-	0	-	-	-	-	-	-	-	-	-	-	-	-	-	-	-	-	-	-	-	-	-
KLPN001.0321.00056	KL64	KLPN001.0321.00056.P002	Others	Others	0	2	0	0	0	0	0	1	246757	246757	0	0	1	-	0	-	0	-	0	-	0	-	-	0	-	-	-	-	-	-	-	-	-	-	-	-	-	-	-	-	-	-	-	-	-
KLPN001.0321.00056	KL64	KLPN001.0321.00056.P003	Others	Others	0	9	0	0	0	0	7	1	96070	96070	0	0	5	-	0	-	0	-	0	-	0	-	-	0	-	-	-	-	-	-	-	-	-	-	-	-	-	-	-	-	-	-	-	-	-
KLPN001.0321.00056	KL64	KLPN001.0321.00056.P005	I	Res	0	3	0	0	1	1	1	1	63589	63589	0	3	2	-	0	-	0	-	0	-	0	-	-	0	-	-	-	-	-	-	-	-	-	-	-	-	-	-	-	-	-	-	-	-	-
KLPN001.0321.00057	KL64	KLPN001.0321.00057.P002	Others	Others	0	2	0	0	0	0	0	1	246753	246753	0	0	1	-	0	-	0	-	0	-	0	-	-	0	-	-	-	-	-	-	-	-	-	-	-	-	-	-	-	-	-	-	-	-	-
KLPN001.0321.00057	KL64	KLPN001.0321.00057.P003	Others	Others	0	9	0	0	0	0	7	1	96073	96073	0	0	5	-	0	-	0	-	0	-	0	-	-	0	-	-	-	-	-	-	-	-	-	-	-	-	-	-	-	-	-	-	-	-	-
KLPN001.0321.00057	KL64	KLPN001.0321.00057.P005	I	Res	0	3	0	0	1	1	1	1	63588	63588	0	3	2	-	0	-	0	-	0	-	0	-	-	0	-	-	-	-	-	-	-	-	-	-	-	-	-	-	-	-	-	-	-	-	-
KLPN001.0321.00058	KL64	KLPN001.0321.00058.P002	Others	Others	0	2	0	0	0	0	0	1	246756	246756	0	0	1	-	0	-	0	-	0	-	0	-	-	0	-	-	-	-	-	-	-	-	-	-	-	-	-	-	-	-	-	-	-	-	-
KLPN001.0321.00058	KL64	KLPN001.0321.00058.P003	Others	Others	0	9	0	0	0	0	7	1	96073	96073	0	0	5	-	0	-	0	-	0	-	0	-	-	0	-	-	-	-	-	-	-	-	-	-	-	-	-	-	-	-	-	-	-	-	-
KLPN001.0321.00058	KL64	KLPN001.0321.00058.P005	I	Res	0	3	0	0	1	1	1	1	63583	63583	0	3	2	-	0	-	0	-	0	-	0	-	-	0	-	-	-	-	-	-	-	-	-	-	-	-	-	-	-	-	-	-	-	-	-
KLPN001.0321.00059	KL64	KLPN001.0321.00059.P002	Others	Others	0	2	0	0	0	0	0	1	246756	246756	0	0	1	-	0	-	0	-	0	-	0	-	-	0	-	-	-	-	-	-	-	-	-	-	-	-	-	-	-	-	-	-	-	-	-
KLPN001.0321.00059	KL64	KLPN001.0321.00059.P003	Others	Others	0	9	0	0	0	0	7	1	96074	96074	0	0	5	-	0	-	0	-	0	-	0	-	-	0	-	-	-	-	-	-	-	-	-	-	-	-	-	-	-	-	-	-	-	-	-
KLPN001.0321.00059	KL64	KLPN001.0321.00059.P005	I	Res	0	3	0	0	1	1	1	1	63589	63589	0	3	2	-	0	-	0	-	0	-	0	-	-	0	-	-	-	-	-	-	-	-	-	-	-	-	-	-	-	-	-	-	-	-	-
KLPN001.0321.00060	KL64	KLPN001.0321.00060.P002	Others	Others	0	2	0	0	0	0	0	1	246757	246757	0	0	1	-	0	-	0	-	0	-	0	-	-	0	-	-	-	-	-	-	-	-	-	-	-	-	-	-	-	-	-	-	-	-	-
KLPN001.0321.00060	KL64	KLPN001.0321.00060.P003	Others	Others	0	9	0	0	0	0	7	1	96073	96073	0	0	5	-	0	-	0	-	0	-	0	-	-	0	-	-	-	-	-	-	-	-	-	-	-	-	-	-	-	-	-	-	-	-	-
KLPN001.0321.00060	KL64	KLPN001.0321.00060.P005	I	Res	0	3	0	0	1	1	1	1	63588	63588	0	3	2	-	0	-	0	-	0	-	0	-	-	0	-	-	-	-	-	-	-	-	-	-	-	-	-	-	-	-	-	-	-	-	-
KLPN001.0321.00061	-	KLPN001.0321.00061.P002	Others	Res	0	6	0	0	0	0	4	1	181436	181436	0	3	4	-	0	-	0	-	0	-	0	-	-	0	-	-	-	-	-	-	-	-	-	-	-	-	-	-	-	-	-	-	-	-	-
KLPN001.0321.00061	-	KLPN001.0321.00061.P003	I	Others	0	2	0	0	1	1	0	1	70606	70606	0	0	1	-	0	-	0	-	0	-	0	-	-	0	-	-	-	-	-	-	-	-	-	-	-	-	-	-	-	-	-	-	-	-	-
KLPN001.0321.00061	-	KLPN001.0321.00061.P005	Others	Others	0	2	0	0	0	0	0	1	9294	9294	0	0	1	-	0	-	0	-	0	-	0	-	-	0	-	-	-	-	-	-	-	-	-	-	-	-	-	-	-	-	-	-	-	-	-
KLPN001.0321.00062	KL64	KLPN001.0321.00062.P002	Others	Others	0	2	0	0	0	0	0	1	246755	246755	0	0	1	-	0	-	0	-	0	-	0	-	-	0	-	-	-	-	-	-	-	-	-	-	-	-	-	-	-	-	-	-	-	-	-
KLPN001.0321.00062	KL64	KLPN001.0321.00062.P003	Others	Others	0	9	0	0	0	0	7	1	96072	96072	0	0	5	-	0	-	0	-	0	-	0	-	-	0	-	-	-	-	-	-	-	-	-	-	-	-	-	-	-	-	-	-	-	-	-
KLPN001.0321.00062	KL64	KLPN001.0321.00062.P005	I	Res	0	3	0	0	1	1	1	1	63588	63588	0	3	2	-	0	-	0	-	0	-	0	-	-	0	-	-	-	-	-	-	-	-	-	-	-	-	-	-	-	-	-	-	-	-	-
KLPN001.0321.00063	KL15	KLPN001.0321.00063.P002	Others	Res	0	7	0	0	0	0	6	1	180027	180027	0	1	5	-	0	-	0	-	0	-	0	-	-	0	-	-	-	-	-	-	-	-	-	-	-	-	-	-	-	-	-	-	-	-	-
KLPN001.0321.00063	KL15	KLPN001.0321.00063.P003	Others	Res	0	3	0	0	0	0	1	1	50609	50609	0	3	2	-	0	-	0	-	0	-	0	-	-	0	-	-	-	-	-	-	-	-	-	-	-	-	-	-	-	-	-	-	-	-	-
KLPN001.0321.00064	KL17	KLPN001.0321.00064.P003	I	Res	0	3	0	0	1	1	1	1	63589	63589	0	3	2	-	0	-	0	-	0	-	0	-	-	0	-	-	-	-	-	-	-	-	-	-	-	-	-	-	-	-	-	-	-	-	-
KLPN001.0321.00065	KL74	KLPN001.0321.00065.P002	F	Res	0	6	1	0	0	1	5	1	140825	140825	0	3	4	-	0	-	0	-	0	-	0	-	-	0	-	-	-	-	-	-	-	-	-	-	-	-	-	-	-	-	-	-	-	-	-
KLPN001.0321.00066	KL64	KLPN001.0321.00066.P002	Others	Others	0	2	0	0	0	0	0	1	158741	158741	0	0	1	-	0	-	0	-	0	-	0	-	-	0	-	-	-	-	-	-	-	-	-	-	-	-	-	-	-	-	-	-	-	-	-
KLPN001.0321.00067	KL5	KLPN001.0321.00067.P002	Others	Vir	4	2	0	0	0	0	0	1	261986	261986	0	0	1	ybt 4; plasmid	65	-	0	iuc 1	5	iro 1	1	rmpA_2(KpVP-1)	rmpA2_6*	0	-	-	-	-	-	-	-	23	27	30	18	13	65	61	9	18	26	35	-	-	-
KLPN001.0321.00068	KL8	KLPN001.0321.00068.P002	Others	Others	0	8	0	0	0	0	7	1	73952	73952	0	0	3	-	0	-	0	-	0	-	0	-	-	0	-	-	-	-	-	-	-	-	-	-	-	-	-	-	-	-	-	-	-	-	-
KLPN001.0321.00069	KL27	KLPN001.0321.00069.P002	Others	Others	0	7	0	0	0	0	6	1	182846	182846	0	0	6	-	0	-	0	-	0	-	0	-	-	0	-	-	-	-	-	-	-	-	-	-	-	-	-	-	-	-	-	-	-	-	-
KLPN001.0321.00069	KL27	KLPN001.0321.00069.P003	Others	Others	0	3	0	0	0	0	1	1	15100	15100	0	0	2	-	0	-	0	-	0	-	0	-	-	0	-	-	-	-	-	-	-	-	-	-	-	-	-	-	-	-	-	-	-	-	-
KLPN001.0321.00070	KL55	KLPN001.0321.00070.P002	Others	Others	0	7	0	0	0	0	5	1	199497	199497	0	0	5	-	0	-	0	-	0	-	0	-	-	0	-	-	-	-	-	-	-	-	-	-	-	-	-	-	-	-	-	-	-	-	-
KLPN001.0321.00070	KL55	KLPN001.0321.00070.P003	Others	Res	0	10	0	0	0	0	9	1	139933	139933	0	3	6	-	0	-	0	-	0	-	0	-	-	0	-	-	-	-	-	-	-	-	-	-	-	-	-	-	-	-	-	-	-	-	-
KLPN001.0321.00070	KL55	KLPN001.0321.00070.P004	F	Res	0	6	1	0	0	1	5	1	89067	89067	0	1	5	-	0	-	0	-	0	-	0	-	-	0	-	-	-	-	-	-	-	-	-	-	-	-	-	-	-	-	-	-	-	-	-
KLPN001.0321.00070	KL55	KLPN001.0321.00070.P005	Others	Others	0	2	0	0	0	0	0	1	53300	53300	0	0	1	-	0	-	0	-	0	-	0	-	-	0	-	-	-	-	-	-	-	-	-	-	-	-	-	-	-	-	-	-	-	-	-
KLPN001.0321.00070	KL55	KLPN001.0321.00070.P006	T	Others	0	2	0	1	0	1	0	1	39432	39432	0	0	1	-	0	-	0	-	0	-	0	-	-	0	-	-	-	-	-	-	-	-	-	-	-	-	-	-	-	-	-	-	-	-	-
KLPN001.0321.00070	KL55	KLPN001.0321.00070.P007	Others	Others	0	2	0	0	0	0	0	1	11090	11090	0	0	1	-	0	-	0	-	0	-	0	-	-	0	-	-	-	-	-	-	-	-	-	-	-	-	-	-	-	-	-	-	-	-	-
KLPN001.0321.00071	KL107	KLPN001.0321.00071.P002	Others	Others	0	4	0	0	0	0	2	1	202696	202696	0	0	3	-	0	-	0	-	0	-	0	-	-	0	-	-	-	-	-	-	-	-	-	-	-	-	-	-	-	-	-	-	-	-	-
KLPN001.0321.00071	KL107	KLPN001.0321.00071.P003	F	Res	0	7	1	0	0	1	6	1	154343	154343	0	1	5	-	0	-	0	-	0	-	0	-	-	0	-	-	-	-	-	-	-	-	-	-	-	-	-	-	-	-	-	-	-	-	-
KLPN001.0321.00071	KL107	KLPN001.0321.00071.P004	Others	Res	0	4	0	0	0	0	3	1	116419	116419	0	3	3	-	0	-	0	-	0	-	0	-	-	0	-	-	-	-	-	-	-	-	-	-	-	-	-	-	-	-	-	-	-	-	-
KLPN001.0321.00071	KL107	KLPN001.0321.00071.P005	F	Others	0	3	1	0	0	1	1	1	110092	110092	0	0	2	-	0	-	0	-	0	-	0	-	-	0	-	-	-	-	-	-	-	-	-	-	-	-	-	-	-	-	-	-	-	-	-
KLPN001.0321.00072	KL64	KLPN001.0321.00072.P002	Others	Others	0	2	0	0	0	0	0	1	244706	244706	0	0	1	-	0	-	0	-	0	-	0	-	-	0	-	-	-	-	-	-	-	-	-	-	-	-	-	-	-	-	-	-	-	-	-
KLPN001.0321.00072	KL64	KLPN001.0321.00072.P003	Others	Res	0	10	0	0	0	0	8	1	117168	117168	0	3	6	-	0	-	0	-	0	-	0	-	-	0	-	-	-	-	-	-	-	-	-	-	-	-	-	-	-	-	-	-	-	-	-
KLPN001.0321.00073	KL30	KLPN001.0321.00073.P002	F	Res	0	7	1	0	0	1	5	1	152697	152697	0	1	6	-	0	-	0	-	0	-	0	-	-	0	-	-	-	-	-	-	-	-	-	-	-	-	-	-	-	-	-	-	-	-	-
KLPN001.0321.00073	KL30	KLPN001.0321.00073.P004	F	Others	0	4	1	0	0	1	3	1	83376	83376	0	0	3	-	0	-	0	-	0	-	0	-	-	0	-	-	-	-	-	-	-	-	-	-	-	-	-	-	-	-	-	-	-	-	-
KLPN001.0321.00073	KL30	KLPN001.0321.00073.P005	Others	Others	0	2	0	0	0	0	0	1	74540	74540	0	0	1	-	0	-	0	-	0	-	0	-	-	0	-	-	-	-	-	-	-	-	-	-	-	-	-	-	-	-	-	-	-	-	-
KLPN001.0321.00073	KL30	KLPN001.0321.00073.P006	T	Res	0	5	0	1	0	1	3	1	72663	72663	0	3	4	-	0	-	0	-	0	-	0	-	-	0	-	-	-	-	-	-	-	-	-	-	-	-	-	-	-	-	-	-	-	-	-
KLPN001.0321.00074	KL2	KLPN001.0321.00074.P002	Others	Res	0	14	0	0	0	0	13	1	276460	276460	0	3	6	-	0	-	0	-	0	-	0	-	-	0	-	-	-	-	-	-	-	-	-	-	-	-	-	-	-	-	-	-	-	-	-
KLPN001.0321.00074	KL2	KLPN001.0321.00074.P003	Others	Others	0	3	0	0	0	0	1	1	213013	213013	0	0	2	-	0	-	0	-	0	-	0	-	-	0	-	-	-	-	-	-	-	-	-	-	-	-	-	-	-	-	-	-	-	-	-
KLPN001.0321.00075	KL107	KLPN001.0321.00075.P002	Others	Others	0	8	0	0	0	0	6	1	209424	209424	0	0	6	-	0	-	0	-	0	-	0	-	-	0	-	-	-	-	-	-	-	-	-	-	-	-	-	-	-	-	-	-	-	-	-
KLPN001.0321.00075	KL107	KLPN001.0321.00075.P003	T	Res	0	3	0	1	0	1	1	1	43380	43380	0	1	2	-	0	-	0	-	0	-	0	-	-	0	-	-	-	-	-	-	-	-	-	-	-	-	-	-	-	-	-	-	-	-	-
KLPN001.0321.00075	KL107	KLPN001.0321.00075.P005	Others	Res	0	4	0	0	0	0	2	1	22062	22062	0	3	3	-	0	-	0	-	0	-	0	-	-	0	-	-	-	-	-	-	-	-	-	-	-	-	-	-	-	-	-	-	-	-	-
KLPN001.0321.00076	KL106	KLPN001.0321.00076.P002	Others	Others	0	7	0	0	0	0	5	1	169952	169952	0	0	6	-	0	-	0	-	0	-	0	-	-	0	-	-	-	-	-	-	-	-	-	-	-	-	-	-	-	-	-	-	-	-	-
KLPN001.0321.00076	KL106	KLPN001.0321.00076.P004	T	Res	0	3	0	1	0	1	1	1	43381	43381	0	1	2	-	0	-	0	-	0	-	0	-	-	0	-	-	-	-	-	-	-	-	-	-	-	-	-	-	-	-	-	-	-	-	-
KLPN001.0321.00076	KL106	KLPN001.0321.00076.P005	Others	Others	0	3	0	0	0	0	1	1	13841	13841	0	0	2	-	0	-	0	-	0	-	0	-	-	0	-	-	-	-	-	-	-	-	-	-	-	-	-	-	-	-	-	-	-	-	-
KLPN001.0321.00077	KL24	KLPN001.0321.00077.P002	Others	Res	0	12	0	0	0	0	10	1	338512	338512	0	3	8	-	0	-	0	-	0	-	0	-	-	0	-	-	-	-	-	-	-	-	-	-	-	-	-	-	-	-	-	-	-	-	-
KLPN001.0321.00077	KL24	KLPN001.0321.00077.P003	Others	Others	0	5	0	0	0	0	4	1	200365	200365	0	0	4	-	0	-	0	-	0	-	0	-	-	0	-	-	-	-	-	-	-	-	-	-	-	-	-	-	-	-	-	-	-	-	-
KLPN001.0321.00077	KL24	KLPN001.0321.00077.P004	Others	Res	0	8	0	0	0	0	8	1	120533	120533	0	1	5	-	0	-	0	-	0	-	0	-	-	0	-	-	-	-	-	-	-	-	-	-	-	-	-	-	-	-	-	-	-	-	-
KLPN001.0321.00077	KL24	KLPN001.0321.00077.P005	T	Others	0	2	0	1	0	1	0	1	41111	41111	0	0	1	-	0	-	0	-	0	-	0	-	-	0	-	-	-	-	-	-	-	-	-	-	-	-	-	-	-	-	-	-	-	-	-
KLPN001.0321.00079	KL107	KLPN001.0321.00079.P002	Others	Others	0	8	0	0	0	0	7	1	232540	232540	0	0	6	-	0	-	0	-	0	-	0	-	-	0	-	-	-	-	-	-	-	-	-	-	-	-	-	-	-	-	-	-	-	-	-
KLPN001.0321.00079	KL107	KLPN001.0321.00079.P003	T	Res	0	3	0	1	0	1	1	1	57580	57580	0	1	2	-	0	-	0	-	0	-	0	-	-	0	-	-	-	-	-	-	-	-	-	-	-	-	-	-	-	-	-	-	-	-	-
KLPN001.0321.00079	KL107	KLPN001.0321.00079.P004	Others	Others	0	3	0	0	0	0	1	1	11984	11984	0	0	2	-	0	-	0	-	0	-	0	-	-	0	-	-	-	-	-	-	-	-	-	-	-	-	-	-	-	-	-	-	-	-	-
KLPN001.0321.00080	KL105	KLPN001.0321.00080.P002	Others	Others	0	5	0	0	0	0	3	1	180210	180210	0	0	4	-	0	-	0	-	0	-	0	-	-	0	-	-	-	-	-	-	-	-	-	-	-	-	-	-	-	-	-	-	-	-	-
KLPN001.0321.00080	KL105	KLPN001.0321.00080.P003	Others	Others	0	2	0	0	0	0	0	1	97202	97202	0	0	1	-	0	-	0	-	0	-	0	-	-	0	-	-	-	-	-	-	-	-	-	-	-	-	-	-	-	-	-	-	-	-	-
KLPN001.0321.00080	KL105	KLPN001.0321.00080.P004	I	Res	0	4	0	0	1	1	2	1	74177	74177	0	3	2	-	0	-	0	-	0	-	0	-	-	0	-	-	-	-	-	-	-	-	-	-	-	-	-	-	-	-	-	-	-	-	-
KLPN001.0321.00081	KL2	KLPN001.0321.00081.P002	Others	Res	0	13	0	0	0	0	12	1	292471	292471	0	3	8	-	0	-	0	-	0	-	0	-	-	0	-	-	-	-	-	-	-	-	-	-	-	-	-	-	-	-	-	-	-	-	-
KLPN001.0321.00081	KL2	KLPN001.0321.00081.P003	Others	Others	0	3	0	0	0	0	1	1	221428	221428	0	0	2	-	0	-	0	-	0	-	0	-	-	0	-	-	-	-	-	-	-	-	-	-	-	-	-	-	-	-	-	-	-	-	-
KLPN001.0321.00082	KL64	KLPN001.0321.00082.P002	F	Res	0	10	1	0	0	1	8	1	177516	177516	0	3	7	-	0	-	0	-	0	-	0	-	-	0	-	-	-	-	-	-	-	-	-	-	-	-	-	-	-	-	-	-	-	-	-
KLPN001.0321.00082	KL64	KLPN001.0321.00082.P003	Others	Others	0	2	0	0	0	0	0	1	10060	10060	0	0	1	-	0	-	0	-	0	-	0	-	-	0	-	-	-	-	-	-	-	-	-	-	-	-	-	-	-	-	-	-	-	-	-
KLPN001.0321.00083	KL64	KLPN001.0321.00083.P002	F	Res	0	6	1	0	0	1	4	1	154957	154957	0	3	5	-	0	-	0	-	0	-	0	-	-	0	-	-	-	-	-	-	-	-	-	-	-	-	-	-	-	-	-	-	-	-	-
KLPN001.0321.00083	KL64	KLPN001.0321.00083.P004	Others	Others	0	2	0	0	0	0	0	1	10060	10060	0	0	1	-	0	-	0	-	0	-	0	-	-	0	-	-	-	-	-	-	-	-	-	-	-	-	-	-	-	-	-	-	-	-	-
KLPN001.0321.00084	KL107	KLPN001.0321.00084.P002	Others	Others	0	7	0	0	0	0	5	1	201874	201874	0	0	6	-	0	-	0	-	0	-	0	-	-	0	-	-	-	-	-	-	-	-	-	-	-	-	-	-	-	-	-	-	-	-	-
KLPN001.0321.00084	KL107	KLPN001.0321.00084.P003	Others	Res	0	5	0	0	0	0	3	1	111531	111531	0	1	4	-	0	-	0	-	0	-	0	-	-	0	-	-	-	-	-	-	-	-	-	-	-	-	-	-	-	-	-	-	-	-	-
KLPN001.0321.00084	KL107	KLPN001.0321.00084.P004	T	Res	0	3	0	1	0	1	1	1	43379	43379	0	1	2	-	0	-	0	-	0	-	0	-	-	0	-	-	-	-	-	-	-	-	-	-	-	-	-	-	-	-	-	-	-	-	-
KLPN001.0321.00084	KL107	KLPN001.0321.00084.P005	Others	Others	0	3	0	0	0	0	1	1	15271	15271	0	0	2	-	0	-	0	-	0	-	0	-	-	0	-	-	-	-	-	-	-	-	-	-	-	-	-	-	-	-	-	-	-	-	-
KLPN001.0321.00085	KL107	KLPN001.0321.00085.P002	Others	Others	0	8	0	0	0	0	6	1	208223	208223	0	0	6	-	0	-	0	-	0	-	0	-	-	0	-	-	-	-	-	-	-	-	-	-	-	-	-	-	-	-	-	-	-	-	-
KLPN001.0321.00085	KL107	KLPN001.0321.00085.P003	Others	Res	0	3	0	0	0	0	1	1	125536	125536	0	1	2	-	0	-	0	-	0	-	0	-	-	0	-	-	-	-	-	-	-	-	-	-	-	-	-	-	-	-	-	-	-	-	-
KLPN001.0321.00085	KL107	KLPN001.0321.00085.P004	Others	Res	0	4	0	0	0	0	2	1	74660	74660	0	3	3	-	0	-	0	-	0	-	0	-	-	0	-	-	-	-	-	-	-	-	-	-	-	-	-	-	-	-	-	-	-	-	-
KLPN001.0321.00085	KL107	KLPN001.0321.00085.P006	Others	Res	0	4	0	0	0	0	2	1	22633	22633	0	3	3	-	0	-	0	-	0	-	0	-	-	0	-	-	-	-	-	-	-	-	-	-	-	-	-	-	-	-	-	-	-	-	-
KLPN001.0321.00086	KL24	KLPN001.0321.00086.P002	Others	Others	0	4	0	0	0	0	2	1	183376	183376	0	0	3	-	0	-	0	-	0	-	0	-	-	0	-	-	-	-	-	-	-	-	-	-	-	-	-	-	-	-	-	-	-	-	-
KLPN001.0321.00086	KL24	KLPN001.0321.00086.P003	I	Res	0	4	0	0	1	1	2	1	96814	96814	0	3	3	-	0	-	0	-	0	-	0	-	-	0	-	-	-	-	-	-	-	-	-	-	-	-	-	-	-	-	-	-	-	-	-
KLPN001.0321.00087	KL12	KLPN001.0321.00087.P002	Others	Res	0	10	0	0	0	0	9	1	354705	354705	0	3	8	-	0	-	0	-	0	-	0	-	-	0	-	-	-	-	-	-	-	-	-	-	-	-	-	-	-	-	-	-	-	-	-
KLPN001.0321.00088	KL107	KLPN001.0321.00088.P002	Others	Others	0	8	0	0	0	0	6	1	208224	208224	0	0	6	-	0	-	0	-	0	-	0	-	-	0	-	-	-	-	-	-	-	-	-	-	-	-	-	-	-	-	-	-	-	-	-
KLPN001.0321.00088	KL107	KLPN001.0321.00088.P004	Others	Res	0	4	0	0	0	0	2	1	43500	43500	0	3	3	-	0	-	0	-	0	-	0	-	-	0	-	-	-	-	-	-	-	-	-	-	-	-	-	-	-	-	-	-	-	-	-
KLPN001.0321.00088	KL107	KLPN001.0321.00088.P005	T	Res	0	3	0	1	0	1	1	1	43378	43378	0	1	2	-	0	-	0	-	0	-	0	-	-	0	-	-	-	-	-	-	-	-	-	-	-	-	-	-	-	-	-	-	-	-	-
KLPN001.0321.00088	KL107	KLPN001.0321.00088.P006	Others	Others	0	3	0	0	0	0	1	1	15271	15271	0	0	2	-	0	-	0	-	0	-	0	-	-	0	-	-	-	-	-	-	-	-	-	-	-	-	-	-	-	-	-	-	-	-	-
KLPN001.0321.00089	KL2	KLPN001.0321.00089.P002	Others	Others	0	3	0	0	0	0	1	1	214114	214114	0	0	2	-	0	-	0	-	0	-	0	-	-	0	-	-	-	-	-	-	-	-	-	-	-	-	-	-	-	-	-	-	-	-	-
KLPN001.0321.00089	KL2	KLPN001.0321.00089.P003	F	Res	0	7	1	0	0	1	6	1	186758	186758	0	3	5	-	0	-	0	-	0	-	0	-	-	0	-	-	-	-	-	-	-	-	-	-	-	-	-	-	-	-	-	-	-	-	-
KLPN001.0321.00089	KL2	KLPN001.0321.00089.P004	Others	Res	0	4	0	0	0	0	2	1	78638	78638	0	1	3	-	0	-	0	-	0	-	0	-	-	0	-	-	-	-	-	-	-	-	-	-	-	-	-	-	-	-	-	-	-	-	-
KLPN001.0321.00090	KL25	KLPN001.0321.00090.P003	I	Res	0	6	0	0	1	1	6	1	76179	76179	0	1	5	-	0	-	0	-	0	-	0	-	-	0	-	-	-	-	-	-	-	-	-	-	-	-	-	-	-	-	-	-	-	-	-
KLPN001.0321.00090	KL25	KLPN001.0321.00090.P004	Others	Res	0	4	0	0	0	0	2	1	43620	43620	0	3	3	-	0	-	0	-	0	-	0	-	-	0	-	-	-	-	-	-	-	-	-	-	-	-	-	-	-	-	-	-	-	-	-
KLPN001.0321.00091	KL107	KLPN001.0321.00091.P002	Others	Others	0	8	0	0	0	0	6	1	209550	209550	0	0	6	-	0	-	0	-	0	-	0	-	-	0	-	-	-	-	-	-	-	-	-	-	-	-	-	-	-	-	-	-	-	-	-
KLPN001.0321.00091	KL107	KLPN001.0321.00091.P003	F	Others	0	2	1	0	0	1	0	1	116187	116187	0	0	1	-	0	-	0	-	0	-	0	-	-	0	-	-	-	-	-	-	-	-	-	-	-	-	-	-	-	-	-	-	-	-	-
KLPN001.0321.00091	KL107	KLPN001.0321.00091.P004	T	Res	0	4	0	1	0	1	2	1	74751	74751	0	3	3	-	0	-	0	-	0	-	0	-	-	0	-	-	-	-	-	-	-	-	-	-	-	-	-	-	-	-	-	-	-	-	-
KLPN001.0321.00091	KL107	KLPN001.0321.00091.P006	Others	Res	0	4	0	0	0	0	2	1	22632	22632	0	3	3	-	0	-	0	-	0	-	0	-	-	0	-	-	-	-	-	-	-	-	-	-	-	-	-	-	-	-	-	-	-	-	-
KLPN001.0321.00092	KL64	KLPN001.0321.00092.P002	I	Others	0	4	0	0	1	1	2	1	121057	121057	0	0	3	-	0	-	0	-	0	-	0	-	-	0	-	-	-	-	-	-	-	-	-	-	-	-	-	-	-	-	-	-	-	-	-
KLPN001.0321.00092	KL64	KLPN001.0321.00092.P005	T	Res	0	3	0	1	0	1	1	1	46161	46161	0	3	2	-	0	-	0	-	0	-	0	-	-	0	-	-	-	-	-	-	-	-	-	-	-	-	-	-	-	-	-	-	-	-	-
KLPN001.0321.00093	KL107	KLPN001.0321.00093.P002	Others	Others	0	7	0	0	0	0	5	1	212837	212837	0	0	5	-	0	-	0	-	0	-	0	-	-	0	-	-	-	-	-	-	-	-	-	-	-	-	-	-	-	-	-	-	-	-	-
KLPN001.0321.00093	KL107	KLPN001.0321.00093.P003	F	Res	0	8	1	0	0	1	7	1	210045	210045	0	3	5	-	0	-	0	-	0	-	0	-	-	0	-	-	-	-	-	-	-	-	-	-	-	-	-	-	-	-	-	-	-	-	-
KLPN001.0321.00093	KL107	KLPN001.0321.00093.P004	T	Others	0	2	0	1	0	1	1	1	43378	43378	0	0	1	-	0	-	0	-	0	-	0	-	-	0	-	-	-	-	-	-	-	-	-	-	-	-	-	-	-	-	-	-	-	-	-
KLPN001.0321.00093	KL107	KLPN001.0321.00093.P005	Others	Others	0	3	0	0	0	0	1	1	15271	15271	0	0	2	-	0	-	0	-	0	-	0	-	-	0	-	-	-	-	-	-	-	-	-	-	-	-	-	-	-	-	-	-	-	-	-
KLPN001.0321.00094	KL107	KLPN001.0321.00094.P003	F	Res	0	3	1	0	0	1	1	1	106331	106331	0	1	2	-	0	-	0	-	0	-	0	-	-	0	-	-	-	-	-	-	-	-	-	-	-	-	-	-	-	-	-	-	-	-	-
KLPN001.0321.00094	KL107	KLPN001.0321.00094.P004	Others	Res	0	6	0	0	0	0	5	1	79489	79489	0	3	4	-	0	-	0	-	0	-	0	-	-	0	-	-	-	-	-	-	-	-	-	-	-	-	-	-	-	-	-	-	-	-	-
KLPN001.0321.00095	KL105	KLPN001.0321.00095.P005	Others	Res	0	3	0	0	0	0	1	1	89382	89382	0	1	2	-	0	-	0	-	0	-	0	-	-	0	-	-	-	-	-	-	-	-	-	-	-	-	-	-	-	-	-	-	-	-	-
KLPN001.0321.00097	KL64	KLPN001.0321.00097.P002	Others	Others	0	7	0	0	0	0	5	1	120345	120345	0	0	6	-	0	-	0	-	0	-	0	-	-	0	-	-	-	-	-	-	-	-	-	-	-	-	-	-	-	-	-	-	-	-	-
KLPN001.0321.00098	KL24	KLPN001.0321.00098.P002	Others	Others	0	4	0	0	0	0	2	1	181589	181589	0	0	3	-	0	-	0	-	0	-	0	-	-	0	-	-	-	-	-	-	-	-	-	-	-	-	-	-	-	-	-	-	-	-	-
KLPN001.0321.00098	KL24	KLPN001.0321.00098.P003	F	Res	0	10	1	0	0	1	9	1	176349	176349	0	3	6	-	0	-	0	-	0	-	0	-	-	0	-	-	-	-	-	-	-	-	-	-	-	-	-	-	-	-	-	-	-	-	-
KLPN001.0321.00099	KL19	KLPN001.0321.00099.P002	Others	Res	0	14	0	0	0	0	15	1	153527	153527	0	1	7	-	0	-	0	-	0	-	0	-	-	0	-	-	-	-	-	-	-	-	-	-	-	-	-	-	-	-	-	-	-	-	-
KLPN001.0321.00101	KL2	KLPN001.0321.00101.P002	Others	Others	0	4	0	0	0	0	2	1	187721	187721	0	0	3	-	0	-	0	-	0	-	0	-	-	0	-	-	-	-	-	-	-	-	-	-	-	-	-	-	-	-	-	-	-	-	-
KLPN001.0321.00101	KL2	KLPN001.0321.00101.P003	F	Res	0	6	1	0	0	1	5	1	140133	140133	0	3	4	-	0	-	0	-	0	-	0	-	-	0	-	-	-	-	-	-	-	-	-	-	-	-	-	-	-	-	-	-	-	-	-
KLPN001.0321.00102	KL106	KLPN001.0321.00102.P002	Others	Res	0	5	0	0	0	0	4	1	170415	170415	0	3	4	-	0	-	0	-	0	-	0	-	-	0	-	-	-	-	-	-	-	-	-	-	-	-	-	-	-	-	-	-	-	-	-
KLPN001.0321.00102	KL106	KLPN001.0321.00102.P003	T	Res	0	3	0	1	0	1	1	1	43380	43380	0	1	2	-	0	-	0	-	0	-	0	-	-	0	-	-	-	-	-	-	-	-	-	-	-	-	-	-	-	-	-	-	-	-	-
KLPN001.0321.00102	KL106	KLPN001.0321.00102.P004	Others	Others	0	3	0	0	0	0	1	1	13841	13841	0	0	2	-	0	-	0	-	0	-	0	-	-	0	-	-	-	-	-	-	-	-	-	-	-	-	-	-	-	-	-	-	-	-	-
KLPN001.0321.00103	KL64	KLPN001.0321.00103.P002	Others	Res	0	4	0	0	0	0	2	1	120195	120195	0	3	3	-	0	-	0	-	0	-	0	-	-	0	-	-	-	-	-	-	-	-	-	-	-	-	-	-	-	-	-	-	-	-	-
KLPN001.0321.00103	KL64	KLPN001.0321.00103.P003	T	Others	0	8	0	1	0	1	7	1	54110	54110	0	0	7	-	0	-	0	-	0	-	0	-	-	0	-	-	-	-	-	-	-	-	-	-	-	-	-	-	-	-	-	-	-	-	-
KLPN001.0321.00104	KL62	KLPN001.0321.00104.P003	Multi	Res	0	17	1	1	0	2	16	1	166034	166034	0	3	10	-	0	-	0	-	0	-	0	-	-	0	-	-	-	-	-	-	-	-	-	-	-	-	-	-	-	-	-	-	-	-	-
KLPN001.0321.00105	KL15	KLPN001.0321.00105.P002	Multi	Others	0	15	2	0	0	2	14	1	323934	323934	0	0	7	-	0	-	0	-	0	-	0	-	-	0	-	-	-	-	-	-	-	-	-	-	-	-	-	-	-	-	-	-	-	-	-
KLPN001.0321.00105	KL15	KLPN001.0321.00105.P003	F	Res	0	3	1	0	0	1	1	1	131028	131028	0	3	2	-	0	-	0	-	0	-	0	-	-	0	-	-	-	-	-	-	-	-	-	-	-	-	-	-	-	-	-	-	-	-	-
KLPN001.0321.00105	KL15	KLPN001.0321.00105.P004	Others	Others	0	2	0	0	0	0	0	1	10060	10060	0	0	1	-	0	-	0	-	0	-	0	-	-	0	-	-	-	-	-	-	-	-	-	-	-	-	-	-	-	-	-	-	-	-	-
KLPN001.0321.00105	KL15	KLPN001.0321.00105.P005	Others	Others	0	2	0	0	0	0	0	1	6425	6425	0	0	1	-	0	-	0	-	0	-	0	-	-	0	-	-	-	-	-	-	-	-	-	-	-	-	-	-	-	-	-	-	-	-	-
KLPN001.0321.00106	KL47	KLPN001.0321.00106.P003	Others	Others	0	2	0	0	0	0	0	1	10060	10060	0	0	1	-	0	-	0	-	0	-	0	-	-	0	-	-	-	-	-	-	-	-	-	-	-	-	-	-	-	-	-	-	-	-	-
KLPN001.0321.00109	KL51	KLPN001.0321.00109.P002	Others	Others	0	6	0	0	0	0	6	1	127300	127300	0	0	5	-	0	-	0	-	0	-	0	-	-	0	-	-	-	-	-	-	-	-	-	-	-	-	-	-	-	-	-	-	-	-	-
KLPN001.0321.00109	KL51	KLPN001.0321.00109.P006	Others	Others	0	2	0	0	0	0	0	1	3993	3993	0	0	1	-	0	-	0	-	0	-	0	-	-	0	-	-	-	-	-	-	-	-	-	-	-	-	-	-	-	-	-	-	-	-	-
KLPN001.0321.00110	KL64	KLPN001.0321.00110.P002	Others	Res	0	9	0	0	0	0	8	1	196733	196733	0	1	7	-	0	-	0	-	0	-	0	-	-	0	-	-	-	-	-	-	-	-	-	-	-	-	-	-	-	-	-	-	-	-	-
KLPN001.0321.00110	KL64	KLPN001.0321.00110.P003	F	Res	0	7	1	0	0	1	7	1	187926	187926	0	3	6	-	0	-	0	-	0	-	0	-	-	0	-	-	-	-	-	-	-	-	-	-	-	-	-	-	-	-	-	-	-	-	-
KLPN001.0321.00110	KL64	KLPN001.0321.00110.P004	Others	Others	0	2	0	0	0	0	0	1	10061	10061	0	0	1	-	0	-	0	-	0	-	0	-	-	0	-	-	-	-	-	-	-	-	-	-	-	-	-	-	-	-	-	-	-	-	-
KLPN001.0321.00111	KL19	KLPN001.0321.00111.P002	Others	Res	0	7	0	0	0	0	5	1	219350	219350	0	3	5	-	0	-	0	-	0	-	0	-	-	0	-	-	-	-	-	-	-	-	-	-	-	-	-	-	-	-	-	-	-	-	-
KLPN001.0321.00112	KL64	KLPN001.0321.00112.P003	Others	Res	0	5	0	0	0	0	4	1	130348	130348	0	1	4	-	0	-	0	-	0	-	0	-	-	0	-	-	-	-	-	-	-	-	-	-	-	-	-	-	-	-	-	-	-	-	-
KLPN001.0321.00112	KL64	KLPN001.0321.00112.P004	Others	Res	0	10	0	0	0	0	8	1	106914	106914	0	1	7	-	0	-	0	-	0	-	0	-	-	0	-	-	-	-	-	-	-	-	-	-	-	-	-	-	-	-	-	-	-	-	-
KLPN001.0321.00112	KL64	KLPN001.0321.00112.P005	F	Res	0	5	1	0	0	1	3	1	106853	106853	0	3	4	-	0	-	0	-	0	-	0	-	-	0	-	-	-	-	-	-	-	-	-	-	-	-	-	-	-	-	-	-	-	-	-
KLPN001.0321.00113	KL15	KLPN001.0321.00113.P002	Others	Res	0	10	0	0	0	0	8	1	221606	221606	0	3	8	-	0	-	0	-	0	-	0	-	-	0	-	-	-	-	-	-	-	-	-	-	-	-	-	-	-	-	-	-	-	-	-
KLPN001.0321.00113	KL15	KLPN001.0321.00113.P003	Others	Others	0	2	0	0	0	0	0	1	147945	147945	0	0	1	-	0	-	0	-	0	-	0	-	-	0	-	-	-	-	-	-	-	-	-	-	-	-	-	-	-	-	-	-	-	-	-
KLPN001.0321.00115	KL21	KLPN001.0321.00115.P002	Others	Others	0	2	0	0	0	0	0	1	212097	212097	0	0	1	-	0	-	0	-	0	-	0	-	-	0	-	-	-	-	-	-	-	-	-	-	-	-	-	-	-	-	-	-	-	-	-
KLPN001.0321.00115	KL21	KLPN001.0321.00115.P003	Others	Others	0	2	0	0	0	0	0	1	4064	4064	0	0	1	-	0	-	0	-	0	-	0	-	-	0	-	-	-	-	-	-	-	-	-	-	-	-	-	-	-	-	-	-	-	-	-
KLPN001.0321.00116	KL7	KLPN001.0321.00116.P002	Others	Res_Vir	3	8	0	0	0	0	6	1	211313	211313	0	0	5	-	0	-	0	iuc 3	32-1LV	-	0	-	-	0	-	-	-	-	-	-	-	-	-	-	-	-	-	-	-	-	-	-	-	-	-
KLPN001.0321.00116	KL7	KLPN001.0321.00116.P004	I	Res	0	6	0	0	1	1	4	1	77269	77269	0	1	5	-	0	-	0	-	0	-	0	-	-	0	-	-	-	-	-	-	-	-	-	-	-	-	-	-	-	-	-	-	-	-	-
KLPN001.0321.00116	KL7	KLPN001.0321.00116.P005	T	Others	0	3	0	1	0	1	1	1	33858	33858	0	0	1	-	0	-	0	-	0	-	0	-	-	0	-	-	-	-	-	-	-	-	-	-	-	-	-	-	-	-	-	-	-	-	-
KLPN001.0321.00116	KL7	KLPN001.0321.00116.P006	Others	Others	0	2	0	0	0	0	0	1	10046	10046	0	0	1	-	0	-	0	-	0	-	0	-	-	0	-	-	-	-	-	-	-	-	-	-	-	-	-	-	-	-	-	-	-	-	-
KLPN001.0321.00117	KL15	KLPN001.0321.00117.P002	Others	Others	0	7	0	0	0	0	5	1	187611	187611	0	0	6	-	0	-	0	-	0	-	0	-	-	0	-	-	-	-	-	-	-	-	-	-	-	-	-	-	-	-	-	-	-	-	-
KLPN001.0321.00117	KL15	KLPN001.0321.00117.P003	Others	Others	0	2	0	0	0	0	0	1	147932	147932	0	0	1	-	0	-	0	-	0	-	0	-	-	0	-	-	-	-	-	-	-	-	-	-	-	-	-	-	-	-	-	-	-	-	-
KLPN001.0321.00118	KL14	KLPN001.0321.00118.P002	Others	Others	0	2	0	0	0	0	0	1	110374	110374	0	0	1	-	0	-	0	-	0	-	0	-	-	0	-	-	-	-	-	-	-	-	-	-	-	-	-	-	-	-	-	-	-	-	-
KLPN001.0321.00118	KL14	KLPN001.0321.00118.P003	F	Others	0	2	1	0	0	1	0	1	71587	71587	0	0	1	-	0	-	0	-	0	-	0	-	-	0	-	-	-	-	-	-	-	-	-	-	-	-	-	-	-	-	-	-	-	-	-
KLPN001.0321.00119	KL15	KLPN001.0321.00119.P002	Others	Res	0	10	0	0	0	0	8	1	221606	221606	0	3	8	-	0	-	0	-	0	-	0	-	-	0	-	-	-	-	-	-	-	-	-	-	-	-	-	-	-	-	-	-	-	-	-
KLPN001.0321.00119	KL15	KLPN001.0321.00119.P003	Others	Others	0	2	0	0	0	0	0	1	147932	147932	0	0	1	-	0	-	0	-	0	-	0	-	-	0	-	-	-	-	-	-	-	-	-	-	-	-	-	-	-	-	-	-	-	-	-
KLPN001.0321.00120	KL15	KLPN001.0321.00120.P002	Others	Res	0	10	0	0	0	0	8	1	221606	221606	0	3	8	-	0	-	0	-	0	-	0	-	-	0	-	-	-	-	-	-	-	-	-	-	-	-	-	-	-	-	-	-	-	-	-
KLPN001.0321.00120	KL15	KLPN001.0321.00120.P003	Others	Others	0	2	0	0	0	0	0	1	147932	147932	0	0	1	-	0	-	0	-	0	-	0	-	-	0	-	-	-	-	-	-	-	-	-	-	-	-	-	-	-	-	-	-	-	-	-
KLPN001.0321.00121	KL15	KLPN001.0321.00121.P002	Others	Others	0	7	0	0	0	0	5	1	187611	187611	0	0	6	-	0	-	0	-	0	-	0	-	-	0	-	-	-	-	-	-	-	-	-	-	-	-	-	-	-	-	-	-	-	-	-
KLPN001.0321.00121	KL15	KLPN001.0321.00121.P003	Others	Others	0	2	0	0	0	0	0	1	147932	147932	0	0	1	-	0	-	0	-	0	-	0	-	-	0	-	-	-	-	-	-	-	-	-	-	-	-	-	-	-	-	-	-	-	-	-
KLPN001.0321.00122	KL14	KLPN001.0321.00122.P002	Others	Others	0	2	0	0	0	0	0	1	110374	110374	0	0	1	-	0	-	0	-	0	-	0	-	-	0	-	-	-	-	-	-	-	-	-	-	-	-	-	-	-	-	-	-	-	-	-
KLPN001.0321.00122	KL14	KLPN001.0321.00122.P003	F	Others	0	2	1	0	0	1	0	1	71587	71587	0	0	1	-	0	-	0	-	0	-	0	-	-	0	-	-	-	-	-	-	-	-	-	-	-	-	-	-	-	-	-	-	-	-	-
KLPN001.0321.00124	KL15	KLPN001.0321.00124.P002	Others	Others	0	7	0	0	0	0	5	1	187611	187611	0	0	6	-	0	-	0	-	0	-	0	-	-	0	-	-	-	-	-	-	-	-	-	-	-	-	-	-	-	-	-	-	-	-	-
KLPN001.0321.00124	KL15	KLPN001.0321.00124.P003	Others	Others	0	2	0	0	0	0	0	1	147932	147932	0	0	1	-	0	-	0	-	0	-	0	-	-	0	-	-	-	-	-	-	-	-	-	-	-	-	-	-	-	-	-	-	-	-	-
KLPN001.0321.00125	KL15	KLPN001.0321.00125.P002	Others	Res	0	9	0	0	0	0	8	1	217685	217685	0	3	7	-	0	-	0	-	0	-	0	-	-	0	-	-	-	-	-	-	-	-	-	-	-	-	-	-	-	-	-	-	-	-	-
KLPN001.0321.00125	KL15	KLPN001.0321.00125.P003	Others	Others	0	2	0	0	0	0	0	1	147945	147945	0	0	1	-	0	-	0	-	0	-	0	-	-	0	-	-	-	-	-	-	-	-	-	-	-	-	-	-	-	-	-	-	-	-	-
KLPN001.0321.00126	KL15	KLPN001.0321.00126.P002	Others	Others	0	7	0	0	0	0	5	1	187611	187611	0	0	6	-	0	-	0	-	0	-	0	-	-	0	-	-	-	-	-	-	-	-	-	-	-	-	-	-	-	-	-	-	-	-	-
KLPN001.0321.00126	KL15	KLPN001.0321.00126.P003	Others	Others	0	2	0	0	0	0	0	1	147932	147932	0	0	1	-	0	-	0	-	0	-	0	-	-	0	-	-	-	-	-	-	-	-	-	-	-	-	-	-	-	-	-	-	-	-	-
KLPN001.0321.00128	KL64	KLPN001.0321.00128.P002	I	Others	0	8	0	0	1	1	6	1	130922	130922	0	0	6	-	0	-	0	-	0	-	0	-	-	0	-	-	-	-	-	-	-	-	-	-	-	-	-	-	-	-	-	-	-	-	-
KLPN001.0321.00128	KL64	KLPN001.0321.00128.P003	F	Res	0	10	1	0	0	1	8	1	96185	96185	0	3	7	-	0	-	0	-	0	-	0	-	-	0	-	-	-	-	-	-	-	-	-	-	-	-	-	-	-	-	-	-	-	-	-
KLPN001.0321.00129	KL64	KLPN001.0321.00129.P002	I	Others	0	4	0	0	1	1	2	1	112150	112150	0	0	3	-	0	-	0	-	0	-	0	-	-	0	-	-	-	-	-	-	-	-	-	-	-	-	-	-	-	-	-	-	-	-	-
KLPN001.0321.00129	KL64	KLPN001.0321.00129.P003	F	Res	0	10	1	0	0	1	8	1	96185	96185	0	3	7	-	0	-	0	-	0	-	0	-	-	0	-	-	-	-	-	-	-	-	-	-	-	-	-	-	-	-	-	-	-	-	-
KLPN001.0321.00130	KL64	KLPN001.0321.00130.P002	F	Res	0	9	1	0	0	1	7	1	172770	172770	0	3	7	-	0	-	0	-	0	-	0	-	-	0	-	-	-	-	-	-	-	-	-	-	-	-	-	-	-	-	-	-	-	-	-
KLPN001.0321.00130	KL64	KLPN001.0321.00130.P004	Others	Others	0	2	0	0	0	0	0	1	10060	10060	0	0	1	-	0	-	0	-	0	-	0	-	-	0	-	-	-	-	-	-	-	-	-	-	-	-	-	-	-	-	-	-	-	-	-
KLPN001.0321.00131	KL64	KLPN001.0321.00131.P002	Others	Res	0	9	0	0	0	0	8	1	149258	149258	0	3	8	-	0	-	0	-	0	-	0	-	-	0	-	-	-	-	-	-	-	-	-	-	-	-	-	-	-	-	-	-	-	-	-
KLPN001.0321.00131	KL64	KLPN001.0321.00131.P003	Others	Others	0	4	0	0	0	0	2	1	28689	28689	0	0	3	-	0	-	0	-	0	-	0	-	-	0	-	-	-	-	-	-	-	-	-	-	-	-	-	-	-	-	-	-	-	-	-
KLPN001.0321.00131	KL64	KLPN001.0321.00131.P004	Others	Others	0	2	0	0	0	0	0	1	12746	12746	0	0	1	-	0	-	0	-	0	-	0	-	-	0	-	-	-	-	-	-	-	-	-	-	-	-	-	-	-	-	-	-	-	-	-
KLPN001.0321.00132	KL15	KLPN001.0321.00132.P002	Others	Res	0	5	0	0	0	0	3	1	260970	260970	0	3	4	-	0	-	0	-	0	-	0	-	-	0	-	-	-	-	-	-	-	-	-	-	-	-	-	-	-	-	-	-	-	-	-
KLPN001.0321.00132	KL15	KLPN001.0321.00132.P003	Others	Others	0	16	0	0	0	0	15	1	130691	130691	0	0	9	-	0	-	0	-	0	-	0	-	-	0	-	-	-	-	-	-	-	-	-	-	-	-	-	-	-	-	-	-	-	-	-
KLPN001.0321.00132	KL15	KLPN001.0321.00132.P004	T	Res	0	5	0	1	0	1	3	1	59730	59730	0	3	4	-	0	-	0	-	0	-	0	-	-	0	-	-	-	-	-	-	-	-	-	-	-	-	-	-	-	-	-	-	-	-	-
KLPN001.0321.00133	KL106	KLPN001.0321.00133.P002	Others	Res	0	3	0	0	0	0	1	1	167373	167373	0	3	2	-	0	-	0	-	0	-	0	-	-	0	-	-	-	-	-	-	-	-	-	-	-	-	-	-	-	-	-	-	-	-	-
KLPN001.0321.00133	KL106	KLPN001.0321.00133.P003	T	Res	0	5	0	1	0	1	3	1	51423	51423	0	1	4	-	0	-	0	-	0	-	0	-	-	0	-	-	-	-	-	-	-	-	-	-	-	-	-	-	-	-	-	-	-	-	-
KLPN001.0321.00134	KL106	KLPN001.0321.00134.P002	F	Res	0	5	1	0	0	1	3	1	176049	176049	0	3	3	-	0	-	0	-	0	-	0	-	-	0	-	-	-	-	-	-	-	-	-	-	-	-	-	-	-	-	-	-	-	-	-
KLPN001.0321.00134	KL106	KLPN001.0321.00134.P003	Others	Res	0	5	0	0	0	0	4	1	118202	118202	0	3	4	-	0	-	0	-	0	-	0	-	-	0	-	-	-	-	-	-	-	-	-	-	-	-	-	-	-	-	-	-	-	-	-
KLPN001.0321.00135	KL107	KLPN001.0321.00135.P002	Others	Others	0	6	0	0	0	0	4	1	199686	199686	0	0	5	-	0	-	0	-	0	-	0	-	-	0	-	-	-	-	-	-	-	-	-	-	-	-	-	-	-	-	-	-	-	-	-
KLPN001.0321.00135	KL107	KLPN001.0321.00135.P003	Others	Res	0	10	0	0	0	0	9	1	146689	146689	0	3	6	-	0	-	0	-	0	-	0	-	-	0	-	-	-	-	-	-	-	-	-	-	-	-	-	-	-	-	-	-	-	-	-
KLPN001.0321.00135	KL107	KLPN001.0321.00135.P004	F	Others	0	2	1	0	0	1	0	1	83541	83541	0	0	1	-	0	-	0	-	0	-	0	-	-	0	-	-	-	-	-	-	-	-	-	-	-	-	-	-	-	-	-	-	-	-	-
KLPN001.0321.00135	KL107	KLPN001.0321.00135.P005	Others	Res	0	3	0	0	0	0	1	1	63772	63772	0	1	2	-	0	-	0	-	0	-	0	-	-	0	-	-	-	-	-	-	-	-	-	-	-	-	-	-	-	-	-	-	-	-	-
KLPN001.0321.00138	KL102	KLPN001.0321.00138.P002	F	Res	0	7	1	0	0	1	6	1	204123	204123	0	3	4	-	0	-	0	-	0	-	0	-	-	0	-	-	-	-	-	-	-	-	-	-	-	-	-	-	-	-	-	-	-	-	-
KLPN001.0321.00138	KL102	KLPN001.0321.00138.P003	Others	Others	0	2	0	0	0	0	0	1	149158	149158	0	0	1	-	0	-	0	-	0	-	0	-	-	0	-	-	-	-	-	-	-	-	-	-	-	-	-	-	-	-	-	-	-	-	-
KLPN001.0321.00139	KL102	KLPN001.0321.00139.P002	F	Res	0	7	1	0	0	1	6	1	204734	204734	0	3	4	-	0	-	0	-	0	-	0	-	-	0	-	-	-	-	-	-	-	-	-	-	-	-	-	-	-	-	-	-	-	-	-
KLPN001.0321.00139	KL102	KLPN001.0321.00139.P003	Others	Others	0	2	0	0	0	0	0	1	152230	152230	0	0	1	-	0	-	0	-	0	-	0	-	-	0	-	-	-	-	-	-	-	-	-	-	-	-	-	-	-	-	-	-	-	-	-
KLPN001.0321.00140	KL102	KLPN001.0321.00140.P002	F	Res	0	7	1	0	0	1	6	1	205953	205953	0	3	4	-	0	-	0	-	0	-	0	-	-	0	-	-	-	-	-	-	-	-	-	-	-	-	-	-	-	-	-	-	-	-	-
KLPN001.0321.00140	KL102	KLPN001.0321.00140.P003	Others	Res	0	3	0	0	0	0	1	1	161986	161986	0	3	2	-	0	-	0	-	0	-	0	-	-	0	-	-	-	-	-	-	-	-	-	-	-	-	-	-	-	-	-	-	-	-	-
KLPN001.0321.00141	KL47	KLPN001.0321.00141.P002	Others	Others	0	2	0	0	0	0	0	1	223274	223274	0	0	1	-	0	-	0	-	0	-	0	-	-	0	-	-	-	-	-	-	-	-	-	-	-	-	-	-	-	-	-	-	-	-	-
KLPN001.0321.00141	KL47	KLPN001.0321.00141.P003	Others	Res	0	8	0	0	0	0	6	1	128563	128563	0	3	6	-	0	-	0	-	0	-	0	-	-	0	-	-	-	-	-	-	-	-	-	-	-	-	-	-	-	-	-	-	-	-	-
KLPN001.0321.00141	KL47	KLPN001.0321.00141.P004	Others	Others	0	2	0	0	0	0	0	1	10060	10060	0	0	1	-	0	-	0	-	0	-	0	-	-	0	-	-	-	-	-	-	-	-	-	-	-	-	-	-	-	-	-	-	-	-	-
KLPN001.0321.00142	KL103	KLPN001.0321.00142.P002	Others	Res	0	10	0	0	0	0	8	1	246557	246557	0	3	7	-	0	-	0	-	0	-	0	-	-	0	-	-	-	-	-	-	-	-	-	-	-	-	-	-	-	-	-	-	-	-	-
KLPN001.0321.00142	KL103	KLPN001.0321.00142.P003	Others	Res	0	3	0	0	0	0	1	1	129684	129684	0	3	2	-	0	-	0	-	0	-	0	-	-	0	-	-	-	-	-	-	-	-	-	-	-	-	-	-	-	-	-	-	-	-	-
KLPN001.0321.00142	KL103	KLPN001.0321.00142.P004	Others	Others	0	12	0	0	0	0	12	1	106402	106402	0	0	6	-	0	-	0	-	0	-	0	-	-	0	-	-	-	-	-	-	-	-	-	-	-	-	-	-	-	-	-	-	-	-	-
KLPN001.0321.00143	KL47	KLPN001.0321.00143.P002	Others	Res_Vir	3	5	0	0	0	0	4	1	261706	261706	0	0	4	-	0	-	0	iuc 1	1	-	0	-	rmpA2_8	0	-	-	-	-	-	-	-	-	-	-	-	-	-	-	-	-	-	-	-	-	-
KLPN001.0321.00143	KL47	KLPN001.0321.00143.P003	Others	Res	0	7	0	0	0	0	6	1	161580	161580	0	3	5	-	0	-	0	-	0	-	0	-	-	0	-	-	-	-	-	-	-	-	-	-	-	-	-	-	-	-	-	-	-	-	-
KLPN001.0321.00143	KL47	KLPN001.0321.00143.P004	Others	Others	0	2	0	0	0	0	0	1	10060	10060	0	0	1	-	0	-	0	-	0	-	0	-	-	0	-	-	-	-	-	-	-	-	-	-	-	-	-	-	-	-	-	-	-	-	-
KLPN001.0321.00145	KL45	KLPN001.0321.00145.P002	Others	Others	0	2	0	0	0	0	0	1	182097	182097	0	0	1	-	0	-	0	-	0	-	0	-	-	0	-	-	-	-	-	-	-	-	-	-	-	-	-	-	-	-	-	-	-	-	-
KLPN001.0321.00145	KL45	KLPN001.0321.00145.P003	T	Res	0	4	0	1	0	1	2	1	54035	54035	0	3	3	-	0	-	0	-	0	-	0	-	-	0	-	-	-	-	-	-	-	-	-	-	-	-	-	-	-	-	-	-	-	-	-
KLPN001.0321.00146	KL45	KLPN001.0321.00146.P002	Others	Others	0	2	0	0	0	0	0	1	179816	179816	0	0	1	-	0	-	0	-	0	-	0	-	-	0	-	-	-	-	-	-	-	-	-	-	-	-	-	-	-	-	-	-	-	-	-
KLPN001.0321.00146	KL45	KLPN001.0321.00146.P004	T	Res	0	4	0	1	0	1	2	1	54035	54035	0	3	3	-	0	-	0	-	0	-	0	-	-	0	-	-	-	-	-	-	-	-	-	-	-	-	-	-	-	-	-	-	-	-	-
KLPN001.0321.00147	KL81	KLPN001.0321.00147.P002	Others	Others	0	2	0	0	0	0	0	1	243967	243967	0	0	1	-	0	-	0	-	0	-	0	-	-	0	-	-	-	-	-	-	-	-	-	-	-	-	-	-	-	-	-	-	-	-	-
KLPN001.0321.00147	KL81	KLPN001.0321.00147.P003	Others	Res	0	3	0	0	0	0	1	1	172259	172259	0	3	2	-	0	-	0	-	0	-	0	-	-	0	-	-	-	-	-	-	-	-	-	-	-	-	-	-	-	-	-	-	-	-	-
KLPN001.0321.00147	KL81	KLPN001.0321.00147.P004	Others	Others	0	5	0	0	0	0	3	1	93680	93680	0	0	3	-	0	-	0	-	0	-	0	-	-	0	-	-	-	-	-	-	-	-	-	-	-	-	-	-	-	-	-	-	-	-	-
KLPN001.0321.00147	KL81	KLPN001.0321.00147.P005	Others	Others	0	5	0	0	0	0	3	1	64271	64271	0	0	3	-	0	-	0	-	0	-	0	-	-	0	-	-	-	-	-	-	-	-	-	-	-	-	-	-	-	-	-	-	-	-	-
KLPN001.0321.00148	KL110	KLPN001.0321.00148.P002	Others	Others	0	2	0	0	0	0	0	1	373179	373179	0	0	1	-	0	-	0	-	0	-	0	-	-	0	-	-	-	-	-	-	-	-	-	-	-	-	-	-	-	-	-	-	-	-	-
KLPN001.0321.00148	KL110	KLPN001.0321.00148.P003	Others	Res	0	12	0	0	0	0	11	1	237571	237571	0	3	8	-	0	-	0	-	0	-	0	-	-	0	-	-	-	-	-	-	-	-	-	-	-	-	-	-	-	-	-	-	-	-	-
KLPN001.0321.00148	KL110	KLPN001.0321.00148.P005	Others	Others	0	2	0	0	0	0	0	1	94405	94405	0	0	1	-	0	-	0	-	0	-	0	-	-	0	-	-	-	-	-	-	-	-	-	-	-	-	-	-	-	-	-	-	-	-	-
KLPN001.0321.00148	KL110	KLPN001.0321.00148.P007	Others	Others	0	2	0	0	0	0	0	1	60046	60046	0	0	1	-	0	-	0	-	0	-	0	-	-	0	-	-	-	-	-	-	-	-	-	-	-	-	-	-	-	-	-	-	-	-	-
KLPN001.0321.00149	KL51	KLPN001.0321.00149.P002	Others	Others	0	9	0	0	0	0	8	1	130775	130775	0	0	7	-	0	-	0	-	0	-	0	-	-	0	-	-	-	-	-	-	-	-	-	-	-	-	-	-	-	-	-	-	-	-	-
KLPN001.0321.00149	KL51	KLPN001.0321.00149.P005	Others	Res	0	3	0	0	0	0	2	1	10101	10101	0	3	2	-	0	-	0	-	0	-	0	-	-	0	-	-	-	-	-	-	-	-	-	-	-	-	-	-	-	-	-	-	-	-	-
KLPN001.0321.00150	KL55	KLPN001.0321.00150.P002	I	Others	0	3	0	0	1	1	1	1	96395	96395	0	0	2	-	0	-	0	-	0	-	0	-	-	0	-	-	-	-	-	-	-	-	-	-	-	-	-	-	-	-	-	-	-	-	-
KLPN001.0321.00150	KL55	KLPN001.0321.00150.P004	Others	Res	0	4	0	0	0	0	2	1	51570	51570	0	3	3	-	0	-	0	-	0	-	0	-	-	0	-	-	-	-	-	-	-	-	-	-	-	-	-	-	-	-	-	-	-	-	-
KLPN001.0321.00150	KL55	KLPN001.0321.00150.P005	Others	Res	0	3	0	0	0	0	1	1	19305	19305	0	3	2	-	0	-	0	-	0	-	0	-	-	0	-	-	-	-	-	-	-	-	-	-	-	-	-	-	-	-	-	-	-	-	-
KLPN001.0321.00151	KL81	KLPN001.0321.00151.P002	Others	Others	0	2	0	0	0	0	0	1	249238	249238	0	0	1	-	0	-	0	-	0	-	0	-	-	0	-	-	-	-	-	-	-	-	-	-	-	-	-	-	-	-	-	-	-	-	-
KLPN001.0321.00151	KL81	KLPN001.0321.00151.P003	Others	Others	0	2	0	0	0	0	0	1	220406	220406	0	0	1	-	0	-	0	-	0	-	0	-	-	0	-	-	-	-	-	-	-	-	-	-	-	-	-	-	-	-	-	-	-	-	-
KLPN001.0321.00151	KL81	KLPN001.0321.00151.P004	Others	Others	0	2	0	0	0	0	0	1	144072	144072	0	0	1	-	0	-	0	-	0	-	0	-	-	0	-	-	-	-	-	-	-	-	-	-	-	-	-	-	-	-	-	-	-	-	-
KLPN001.0321.00151	KL81	KLPN001.0321.00151.P005	I	Res	0	7	0	0	1	1	5	1	80642	80642	0	3	6	-	0	-	0	-	0	-	0	-	-	0	-	-	-	-	-	-	-	-	-	-	-	-	-	-	-	-	-	-	-	-	-
KLPN001.0321.00152	KL2	KLPN001.0321.00152.P003	Others	Res	0	12	0	0	0	0	11	1	126149	126149	0	1	11	-	0	-	0	-	0	-	0	-	-	0	-	-	-	-	-	-	-	-	-	-	-	-	-	-	-	-	-	-	-	-	-
KLPN001.0321.00152	KL2	KLPN001.0321.00152.P004	Others	Res	0	7	0	0	0	0	5	1	89247	89247	0	3	6	-	0	-	0	-	0	-	0	-	-	0	-	-	-	-	-	-	-	-	-	-	-	-	-	-	-	-	-	-	-	-	-
KLPN001.0321.00152	KL2	KLPN001.0321.00152.P005	Others	Res	0	5	0	0	0	0	3	1	49215	49215	0	3	4	-	0	-	0	-	0	-	0	-	-	0	-	-	-	-	-	-	-	-	-	-	-	-	-	-	-	-	-	-	-	-	-
KLPN001.0321.00153	KL2	KLPN001.0321.00153.P002	Others	Others	0	3	0	0	0	0	1	1	211813	211813	0	0	2	-	0	-	0	-	0	-	0	-	-	0	-	-	-	-	-	-	-	-	-	-	-	-	-	-	-	-	-	-	-	-	-
KLPN001.0321.00154	KL3	KLPN001.0321.00154.P002	Others	Others	0	3	0	0	0	0	1	1	200203	200203	0	0	2	-	0	-	0	-	0	-	0	-	-	0	-	-	-	-	-	-	-	-	-	-	-	-	-	-	-	-	-	-	-	-	-
KLPN001.0321.00154	KL3	KLPN001.0321.00154.P004	Others	Others	0	2	0	0	0	0	0	1	25882	25882	0	0	1	-	0	-	0	-	0	-	0	-	-	0	-	-	-	-	-	-	-	-	-	-	-	-	-	-	-	-	-	-	-	-	-
KLPN001.0321.00155	KL14	KLPN001.0321.00155.P002	F	Res	0	11	1	0	0	1	10	1	329160	329160	0	3	8	-	0	-	0	-	0	-	0	-	-	0	-	-	-	-	-	-	-	-	-	-	-	-	-	-	-	-	-	-	-	-	-
KLPN001.0321.00156	KL163	KLPN001.0321.00156.P002	Others	Others	0	7	0	0	0	0	5	1	208849	208849	0	0	6	-	0	-	0	-	0	-	0	-	-	0	-	-	-	-	-	-	-	-	-	-	-	-	-	-	-	-	-	-	-	-	-
KLPN001.0321.00156	KL163	KLPN001.0321.00156.P003	Others	Others	0	3	0	0	0	0	1	1	184525	184525	0	0	2	-	0	-	0	-	0	-	0	-	-	0	-	-	-	-	-	-	-	-	-	-	-	-	-	-	-	-	-	-	-	-	-
KLPN001.0321.00156	KL163	KLPN001.0321.00156.P006	I	Others	0	3	0	0	1	1	1	1	47286	47286	0	0	2	-	0	-	0	-	0	-	0	-	-	0	-	-	-	-	-	-	-	-	-	-	-	-	-	-	-	-	-	-	-	-	-
KLPN001.0321.00157	KL106	KLPN001.0321.00157.P002	Others	Others	0	8	0	0	0	0	6	1	207543	207543	0	0	6	-	0	-	0	-	0	-	0	-	-	0	-	-	-	-	-	-	-	-	-	-	-	-	-	-	-	-	-	-	-	-	-
KLPN001.0321.00157	KL106	KLPN001.0321.00157.P003	Others	Res	0	4	0	0	0	0	3	1	113639	113639	0	3	3	-	0	-	0	-	0	-	0	-	-	0	-	-	-	-	-	-	-	-	-	-	-	-	-	-	-	-	-	-	-	-	-
KLPN001.0321.00157	KL106	KLPN001.0321.00157.P005	T	Others	0	2	0	1	0	1	0	1	27546	27546	0	0	1	-	0	-	0	-	0	-	0	-	-	0	-	-	-	-	-	-	-	-	-	-	-	-	-	-	-	-	-	-	-	-	-
KLPN001.0321.00159	KL64	KLPN001.0321.00159.P002	F	Res	0	12	1	0	0	1	10	1	131243	131243	0	1	7	-	0	-	0	-	0	-	0	-	-	0	-	-	-	-	-	-	-	-	-	-	-	-	-	-	-	-	-	-	-	-	-
KLPN001.0321.00159	KL64	KLPN001.0321.00159.P003	I	Others	0	3	0	0	1	1	1	1	114815	114815	0	0	2	-	0	-	0	-	0	-	0	-	-	0	-	-	-	-	-	-	-	-	-	-	-	-	-	-	-	-	-	-	-	-	-
KLPN001.0321.00160	KL112	KLPN001.0321.00160.P002	Others	Res	0	9	0	0	0	0	8	1	116768	116768	0	1	5	-	0	-	0	-	0	-	0	-	-	0	-	-	-	-	-	-	-	-	-	-	-	-	-	-	-	-	-	-	-	-	-
KLPN001.0321.00160	KL112	KLPN001.0321.00160.P003	Others	Res	0	9	0	0	0	0	8	1	100222	100222	0	3	6	-	0	-	0	-	0	-	0	-	-	0	-	-	-	-	-	-	-	-	-	-	-	-	-	-	-	-	-	-	-	-	-
KLPN001.0321.00161	KL19	KLPN001.0321.00161.P003	Others	Res	0	13	0	0	0	0	12	1	129299	129299	0	1	8	-	0	-	0	-	0	-	0	-	-	0	-	-	-	-	-	-	-	-	-	-	-	-	-	-	-	-	-	-	-	-	-
KLPN001.0321.00161	KL19	KLPN001.0321.00161.P005	I	Res	0	4	0	0	1	1	2	1	73339	73339	0	1	3	-	0	-	0	-	0	-	0	-	-	0	-	-	-	-	-	-	-	-	-	-	-	-	-	-	-	-	-	-	-	-	-
KLPN001.0321.00161	KL19	KLPN001.0321.00161.P006	T	Res	0	3	0	1	0	1	1	1	38383	38383	0	3	2	-	0	-	0	-	0	-	0	-	-	0	-	-	-	-	-	-	-	-	-	-	-	-	-	-	-	-	-	-	-	-	-
KLPN001.0321.00162	KL10	KLPN001.0321.00162.P002	Others	Res	0	12	0	0	0	0	11	1	126018	126018	0	1	10	-	0	-	0	-	0	-	0	-	-	0	-	-	-	-	-	-	-	-	-	-	-	-	-	-	-	-	-	-	-	-	-
KLPN001.0321.00162	KL10	KLPN001.0321.00162.P003	I	Others	0	2	0	0	1	1	0	1	81261	81261	0	0	1	-	0	-	0	-	0	-	0	-	-	0	-	-	-	-	-	-	-	-	-	-	-	-	-	-	-	-	-	-	-	-	-
KLPN001.0321.00162	KL10	KLPN001.0321.00162.P004	T	Others	0	3	0	1	0	1	1	1	33858	33858	0	0	1	-	0	-	0	-	0	-	0	-	-	0	-	-	-	-	-	-	-	-	-	-	-	-	-	-	-	-	-	-	-	-	-
KLPN001.0321.00163	KL106	KLPN001.0321.00163.P002	Others	Others	0	2	0	0	0	0	0	1	178294	178294	0	0	1	-	0	-	0	-	0	-	0	-	-	0	-	-	-	-	-	-	-	-	-	-	-	-	-	-	-	-	-	-	-	-	-
KLPN001.0321.00164	KL47	KLPN001.0321.00164.P002	Others	Others	0	7	0	0	0	0	5	1	229483	229483	0	0	6	-	0	-	0	-	0	-	0	-	-	0	-	-	-	-	-	-	-	-	-	-	-	-	-	-	-	-	-	-	-	-	-
KLPN001.0321.00164	KL47	KLPN001.0321.00164.P003	Others	Res	0	8	0	0	0	0	6	1	149519	149519	0	3	6	-	0	-	0	-	0	-	0	-	-	0	-	-	-	-	-	-	-	-	-	-	-	-	-	-	-	-	-	-	-	-	-
KLPN001.0321.00164	KL47	KLPN001.0321.00164.P004	Others	Others	0	2	0	0	0	0	0	1	11970	11970	0	0	1	-	0	-	0	-	0	-	0	-	-	0	-	-	-	-	-	-	-	-	-	-	-	-	-	-	-	-	-	-	-	-	-
KLPN001.0321.00165	KL47	KLPN001.0321.00165.P002	Others	Res	0	7	0	0	0	0	5	1	112467	112467	0	3	5	-	0	-	0	-	0	-	0	-	-	0	-	-	-	-	-	-	-	-	-	-	-	-	-	-	-	-	-	-	-	-	-
KLPN001.0321.00166	KL47	KLPN001.0321.00166.P002	Others	Res_Vir	3	5	0	0	0	0	5	1	288222	288222	0	0	4	-	0	-	0	iuc 1	1	-	0	-	rmpA2_6*	0	-	-	-	-	-	-	-	-	-	-	-	-	-	-	-	-	-	-	-	-	-
KLPN001.0321.00166	KL47	KLPN001.0321.00166.P004	Others	Res	0	7	0	0	0	0	5	1	104810	104810	0	3	6	-	0	-	0	-	0	-	0	-	-	0	-	-	-	-	-	-	-	-	-	-	-	-	-	-	-	-	-	-	-	-	-
KLPN001.0321.00166	KL47	KLPN001.0321.00166.P005	Others	Others	0	2	0	0	0	0	0	1	10060	10060	0	0	1	-	0	-	0	-	0	-	0	-	-	0	-	-	-	-	-	-	-	-	-	-	-	-	-	-	-	-	-	-	-	-	-
KLPN001.0321.00167	KL28	KLPN001.0321.00167.P002	Others	Res	0	17	0	0	0	0	16	1	134869	134869	0	1	11	-	0	-	0	-	0	-	0	-	-	0	-	-	-	-	-	-	-	-	-	-	-	-	-	-	-	-	-	-	-	-	-
KLPN001.0321.00167	KL28	KLPN001.0321.00167.P003	T	Res	0	3	0	1	0	1	1	1	46161	46161	0	3	2	-	0	-	0	-	0	-	0	-	-	0	-	-	-	-	-	-	-	-	-	-	-	-	-	-	-	-	-	-	-	-	-
KLPN001.0321.00168	KL2	KLPN001.0321.00168.P002	Others	Res	0	13	0	0	0	0	12	1	283371	283371	0	3	8	-	0	-	0	-	0	-	0	-	-	0	-	-	-	-	-	-	-	-	-	-	-	-	-	-	-	-	-	-	-	-	-
KLPN001.0321.00168	KL2	KLPN001.0321.00168.P003	Others	Others	0	2	0	0	0	0	0	1	103694	103694	0	0	1	-	0	-	0	-	0	-	0	-	-	0	-	-	-	-	-	-	-	-	-	-	-	-	-	-	-	-	-	-	-	-	-
KLPN001.0321.00169	KL19	KLPN001.0321.00169.P002	Others	Others	0	4	0	0	0	0	2	1	214704	214704	0	0	3	-	0	-	0	-	0	-	0	-	-	0	-	-	-	-	-	-	-	-	-	-	-	-	-	-	-	-	-	-	-	-	-
KLPN001.0321.00170	KL15	KLPN001.0321.00170.P002	Others	Res	0	7	0	0	0	0	5	1	125285	125285	0	3	6	-	0	-	0	-	0	-	0	-	-	0	-	-	-	-	-	-	-	-	-	-	-	-	-	-	-	-	-	-	-	-	-
KLPN001.0321.00170	KL15	KLPN001.0321.00170.P003	Others	Res	0	6	0	0	0	0	5	1	122082	122082	0	1	4	-	0	-	0	-	0	-	0	-	-	0	-	-	-	-	-	-	-	-	-	-	-	-	-	-	-	-	-	-	-	-	-
KLPN001.0321.00170	KL15	KLPN001.0321.00170.P004	T	Others	0	3	0	1	0	1	1	1	33858	33858	0	0	1	-	0	-	0	-	0	-	0	-	-	0	-	-	-	-	-	-	-	-	-	-	-	-	-	-	-	-	-	-	-	-	-
KLPN001.0321.00172	KL64	KLPN001.0321.00172.P002	F	Res	0	14	1	0	0	1	13	1	176325	176325	0	1	8	-	0	-	0	-	0	-	0	-	-	0	-	-	-	-	-	-	-	-	-	-	-	-	-	-	-	-	-	-	-	-	-
KLPN001.0321.00172	KL64	KLPN001.0321.00172.P003	Others	Others	0	4	0	0	0	0	3	1	152176	152176	0	0	3	-	0	-	0	-	0	-	0	-	-	0	-	-	-	-	-	-	-	-	-	-	-	-	-	-	-	-	-	-	-	-	-
KLPN001.0321.00172	KL64	KLPN001.0321.00172.P004	Others	Others	0	4	0	0	0	0	3	1	125913	125913	0	0	3	-	0	-	0	-	0	-	0	-	-	0	-	-	-	-	-	-	-	-	-	-	-	-	-	-	-	-	-	-	-	-	-
KLPN001.0321.00172	KL64	KLPN001.0321.00172.P006	T	Res	0	3	0	1	0	1	1	1	46504	46504	0	1	2	-	0	-	0	-	0	-	0	-	-	0	-	-	-	-	-	-	-	-	-	-	-	-	-	-	-	-	-	-	-	-	-
KLPN001.0321.00172	KL64	KLPN001.0321.00172.P007	Others	Others	0	2	0	0	0	0	0	1	10077	10077	0	0	1	-	0	-	0	-	0	-	0	-	-	0	-	-	-	-	-	-	-	-	-	-	-	-	-	-	-	-	-	-	-	-	-
KLPN001.0321.00173	KL107	KLPN001.0321.00173.P002	Others	Others	0	8	0	0	0	0	6	1	208035	208035	0	0	6	-	0	-	0	-	0	-	0	-	-	0	-	-	-	-	-	-	-	-	-	-	-	-	-	-	-	-	-	-	-	-	-
KLPN001.0321.00173	KL107	KLPN001.0321.00173.P003	Others	Res	0	6	0	0	0	0	6	1	135655	135655	0	3	3	-	0	-	0	-	0	-	0	-	-	0	-	-	-	-	-	-	-	-	-	-	-	-	-	-	-	-	-	-	-	-	-
KLPN001.0321.00173	KL107	KLPN001.0321.00173.P004	Others	Others	0	3	0	0	0	0	1	1	29625	29625	0	0	2	-	0	-	0	-	0	-	0	-	-	0	-	-	-	-	-	-	-	-	-	-	-	-	-	-	-	-	-	-	-	-	-
KLPN001.0321.00173	KL107	KLPN001.0321.00173.P005	Others	Others	0	2	0	0	0	0	0	1	11611	11611	0	0	1	-	0	-	0	-	0	-	0	-	-	0	-	-	-	-	-	-	-	-	-	-	-	-	-	-	-	-	-	-	-	-	-
KLPN001.0321.00174	KL112	KLPN001.0321.00174.P002	Others	Others	0	2	0	0	0	0	0	1	190416	190416	0	0	1	-	0	-	0	-	0	-	0	-	-	0	-	-	-	-	-	-	-	-	-	-	-	-	-	-	-	-	-	-	-	-	-
KLPN001.0321.00174	KL112	KLPN001.0321.00174.P003	I	Res	0	5	0	0	1	1	3	1	81137	81137	0	1	4	-	0	-	0	-	0	-	0	-	-	0	-	-	-	-	-	-	-	-	-	-	-	-	-	-	-	-	-	-	-	-	-
KLPN001.0321.00175	KL102	KLPN001.0321.00175.P002	T	Res	0	8	0	1	0	1	6	1	58110	58110	0	1	5	-	0	-	0	-	0	-	0	-	-	0	-	-	-	-	-	-	-	-	-	-	-	-	-	-	-	-	-	-	-	-	-
KLPN001.0321.00175	KL102	KLPN001.0321.00175.P003	I	Res	0	3	0	0	1	1	1	1	55141	55141	0	1	2	-	0	-	0	-	0	-	0	-	-	0	-	-	-	-	-	-	-	-	-	-	-	-	-	-	-	-	-	-	-	-	-
KLPN001.0321.00176	KL64	KLPN001.0321.00176.P002	Others	Others	0	2	0	0	0	0	0	1	112141	112141	0	0	1	-	0	-	0	-	0	-	0	-	-	0	-	-	-	-	-	-	-	-	-	-	-	-	-	-	-	-	-	-	-	-	-
KLPN001.0321.00177	KL15	KLPN001.0321.00177.P002	Others	Res	0	9	0	0	0	0	8	1	216772	216772	0	1	8	-	0	-	0	-	0	-	0	-	-	0	-	-	-	-	-	-	-	-	-	-	-	-	-	-	-	-	-	-	-	-	-
KLPN001.0321.00178	KL15	KLPN001.0321.00178.P002	Others	Res	0	10	0	0	0	0	9	1	219996	219996	0	1	9	-	0	-	0	-	0	-	0	-	-	0	-	-	-	-	-	-	-	-	-	-	-	-	-	-	-	-	-	-	-	-	-
KLPN001.0321.00179	KL127	KLPN001.0321.00179.P002	Others	Res	0	18	0	0	0	0	19	1	177145	177145	0	1	8	-	0	-	0	-	0	-	0	-	-	0	-	-	-	-	-	-	-	-	-	-	-	-	-	-	-	-	-	-	-	-	-
KLPN001.0321.00181	KL47	KLPN001.0321.00181.P002	Others	Vir	3	2	0	0	0	0	0	1	297984	297984	0	0	1	-	0	-	0	iuc 1	1-1LV	iro 1	1-1LV	rmpA_2*(KpVP-1)	rmpA2_2*	0	-	-	-	-	-	-	-	-	-	-	-	-	-	-	-	-	-	-	-	-	-
KLPN001.0321.00181	KL47	KLPN001.0321.00181.P003	F	Others	0	11	1	0	0	1	9	1	159072	159072	0	0	6	-	0	-	0	-	0	-	0	-	-	0	-	-	-	-	-	-	-	-	-	-	-	-	-	-	-	-	-	-	-	-	-
KLPN001.0321.00181	KL47	KLPN001.0321.00181.P004	Others	Res	0	3	0	0	0	0	1	1	103454	103454	0	3	2	-	0	-	0	-	0	-	0	-	-	0	-	-	-	-	-	-	-	-	-	-	-	-	-	-	-	-	-	-	-	-	-
KLPN001.0321.00182	KL149	KLPN001.0321.00182.P003	Others	Res	0	5	0	0	0	0	3	1	103250	103250	0	1	4	-	0	-	0	-	0	-	0	-	-	0	-	-	-	-	-	-	-	-	-	-	-	-	-	-	-	-	-	-	-	-	-
KLPN001.0321.00183	KL19	KLPN001.0321.00183.P003	Others	Others	0	5	0	0	0	0	3	1	178561	178561	0	0	4	-	0	-	0	-	0	-	0	-	-	0	-	-	-	-	-	-	-	-	-	-	-	-	-	-	-	-	-	-	-	-	-
KLPN001.0321.00184	KL64	KLPN001.0321.00184.P002	T	Res	0	11	0	1	0	1	10	1	142207	142207	0	3	10	-	0	-	0	-	0	-	0	-	-	0	-	-	-	-	-	-	-	-	-	-	-	-	-	-	-	-	-	-	-	-	-
KLPN001.0321.00184	KL64	KLPN001.0321.00184.P003	Others	Res	0	3	0	0	0	0	1	1	55373	55373	0	3	2	-	0	-	0	-	0	-	0	-	-	0	-	-	-	-	-	-	-	-	-	-	-	-	-	-	-	-	-	-	-	-	-
KLPN001.0321.00184	KL64	KLPN001.0321.00184.P004	Others	Others	0	2	0	0	0	0	0	1	11904	11904	0	0	1	-	0	-	0	-	0	-	0	-	-	0	-	-	-	-	-	-	-	-	-	-	-	-	-	-	-	-	-	-	-	-	-
KLPN001.0321.00185	KL2	KLPN001.0321.00185.P002	Others	Res	0	23	0	0	0	0	23	1	334957	334957	0	3	10	-	0	-	0	-	0	-	0	-	-	0	-	-	-	-	-	-	-	-	-	-	-	-	-	-	-	-	-	-	-	-	-
KLPN001.0321.00185	KL2	KLPN001.0321.00185.P003	Others	Others	0	2	0	0	0	0	0	1	102915	102915	0	0	1	-	0	-	0	-	0	-	0	-	-	0	-	-	-	-	-	-	-	-	-	-	-	-	-	-	-	-	-	-	-	-	-
KLPN001.0321.00186	KL107	KLPN001.0321.00186.P002	Others	Others	0	8	0	0	0	0	6	1	207546	207546	0	0	6	-	0	-	0	-	0	-	0	-	-	0	-	-	-	-	-	-	-	-	-	-	-	-	-	-	-	-	-	-	-	-	-
KLPN001.0321.00186	KL107	KLPN001.0321.00186.P003	Others	Res	0	4	0	0	0	0	3	1	113639	113639	0	3	3	-	0	-	0	-	0	-	0	-	-	0	-	-	-	-	-	-	-	-	-	-	-	-	-	-	-	-	-	-	-	-	-
KLPN001.0321.00186	KL107	KLPN001.0321.00186.P004	Others	Others	0	2	0	0	0	0	0	1	8667	8667	0	0	1	-	0	-	0	-	0	-	0	-	-	0	-	-	-	-	-	-	-	-	-	-	-	-	-	-	-	-	-	-	-	-	-
KLPN001.0321.00187	KL47	KLPN001.0321.00187.P002	Others	Res	0	8	0	0	0	0	6	1	164510	164510	0	3	6	-	0	-	0	-	0	-	0	-	-	0	-	-	-	-	-	-	-	-	-	-	-	-	-	-	-	-	-	-	-	-	-
KLPN001.0321.00188	KL111	KLPN001.0321.00188.P002	Others	Others	0	2	0	0	0	0	0	1	206229	206229	0	0	1	-	0	-	0	-	0	-	0	-	-	0	-	-	-	-	-	-	-	-	-	-	-	-	-	-	-	-	-	-	-	-	-
KLPN001.0321.00188	KL111	KLPN001.0321.00188.P003	Others	Others	0	3	0	0	0	0	1	1	198719	198719	0	0	2	-	0	-	0	-	0	-	0	-	-	0	-	-	-	-	-	-	-	-	-	-	-	-	-	-	-	-	-	-	-	-	-
KLPN001.0321.00188	KL111	KLPN001.0321.00188.P004	F	Res	0	10	1	0	0	1	10	1	164082	164082	0	3	8	-	0	-	0	-	0	-	0	-	-	0	-	-	-	-	-	-	-	-	-	-	-	-	-	-	-	-	-	-	-	-	-
KLPN001.0321.00188	KL111	KLPN001.0321.00188.P005	Others	Others	0	2	0	0	0	0	0	1	86800	86800	0	0	1	-	0	-	0	-	0	-	0	-	-	0	-	-	-	-	-	-	-	-	-	-	-	-	-	-	-	-	-	-	-	-	-
KLPN001.0321.00189	KL47	KLPN001.0321.00189.P002	F	Res	0	22	1	0	0	1	25	1	194181	194181	0	1	11	-	0	-	0	-	0	-	0	-	-	0	-	-	-	-	-	-	-	-	-	-	-	-	-	-	-	-	-	-	-	-	-
KLPN001.0321.00189	KL47	KLPN001.0321.00189.P003	I	Res	0	3	0	0	1	1	1	1	65500	65500	0	3	2	-	0	-	0	-	0	-	0	-	-	0	-	-	-	-	-	-	-	-	-	-	-	-	-	-	-	-	-	-	-	-	-
KLPN001.0321.00189	KL47	KLPN001.0321.00189.P006	Others	Others	0	2	0	0	0	0	0	1	10060	10060	0	0	1	-	0	-	0	-	0	-	0	-	-	0	-	-	-	-	-	-	-	-	-	-	-	-	-	-	-	-	-	-	-	-	-
KLPN001.0321.00190	KL24	KLPN001.0321.00190.P002	Others	Vir	1	2	0	0	0	0	0	1	213061	213061	0	0	1	ybt 4; plasmid	29	-	0	-	0	-	0	-	-	0	-	-	-	-	-	-	-	18	20	27	18	13	41	38	9	8	26	22	-	-	-
KLPN001.0321.00191	KL64	KLPN001.0321.00191.P002	Others	Others	0	2	0	0	0	0	0	1	161308	161308	0	0	1	-	0	-	0	-	0	-	0	-	-	0	-	-	-	-	-	-	-	-	-	-	-	-	-	-	-	-	-	-	-	-	-
KLPN001.0321.00191	KL64	KLPN001.0321.00191.P003	F	Res	0	17	1	0	0	1	17	1	128238	128238	0	1	9	-	0	-	0	-	0	-	0	-	-	0	-	-	-	-	-	-	-	-	-	-	-	-	-	-	-	-	-	-	-	-	-
KLPN001.0321.00191	KL64	KLPN001.0321.00191.P005	F	Others	0	3	1	0	0	1	1	1	70656	70656	0	0	2	-	0	-	0	-	0	-	0	-	-	0	-	-	-	-	-	-	-	-	-	-	-	-	-	-	-	-	-	-	-	-	-
KLPN001.0321.00191	KL64	KLPN001.0321.00191.P006	I	Res	0	3	0	0	1	1	1	1	65454	65454	0	3	2	-	0	-	0	-	0	-	0	-	-	0	-	-	-	-	-	-	-	-	-	-	-	-	-	-	-	-	-	-	-	-	-
KLPN001.0321.00191	KL64	KLPN001.0321.00191.P008	Others	Others	0	2	0	0	0	0	0	1	9294	9294	0	0	1	-	0	-	0	-	0	-	0	-	-	0	-	-	-	-	-	-	-	-	-	-	-	-	-	-	-	-	-	-	-	-	-
KLPN001.0321.00194	KL142	KLPN001.0321.00194.P002	Others	Others	0	2	0	0	0	0	0	1	141675	141675	0	0	1	-	0	-	0	-	0	-	0	-	-	0	-	-	-	-	-	-	-	-	-	-	-	-	-	-	-	-	-	-	-	-	-
KLPN001.0321.00197	KL110	KLPN001.0321.00197.P002	Others	Others	0	6	0	0	0	0	4	1	196414	196414	0	0	4	-	0	-	0	-	0	-	0	-	-	0	-	-	-	-	-	-	-	-	-	-	-	-	-	-	-	-	-	-	-	-	-
KLPN001.0321.00197	KL110	KLPN001.0321.00197.P003	I	Others	0	4	0	0	1	1	2	1	107458	107458	0	0	3	-	0	-	0	-	0	-	0	-	-	0	-	-	-	-	-	-	-	-	-	-	-	-	-	-	-	-	-	-	-	-	-
KLPN001.0321.00197	KL110	KLPN001.0321.00197.P004	Others	Others	0	2	0	0	0	0	0	1	36589	36589	0	0	1	-	0	-	0	-	0	-	0	-	-	0	-	-	-	-	-	-	-	-	-	-	-	-	-	-	-	-	-	-	-	-	-
KLPN001.0321.00198	KL14	KLPN001.0321.00198.P002	Others	Others	0	2	0	0	0	0	0	1	311641	311641	0	0	1	-	0	-	0	-	0	-	0	-	-	0	-	-	-	-	-	-	-	-	-	-	-	-	-	-	-	-	-	-	-	-	-
KLPN001.0321.00198	KL14	KLPN001.0321.00198.P003	F	Others	0	2	1	0	0	1	0	1	138885	138885	0	0	1	-	0	-	0	-	0	-	0	-	-	0	-	-	-	-	-	-	-	-	-	-	-	-	-	-	-	-	-	-	-	-	-
KLPN001.0321.00198	KL14	KLPN001.0321.00198.P004	I	Res	0	8	0	0	1	1	6	1	70869	70869	0	3	6	-	0	-	0	-	0	-	0	-	-	0	-	-	-	-	-	-	-	-	-	-	-	-	-	-	-	-	-	-	-	-	-
KLPN001.0321.00198	KL14	KLPN001.0321.00198.P005	T	Res	0	8	0	1	0	1	7	1	64940	64940	0	1	7	-	0	-	0	-	0	-	0	-	-	0	-	-	-	-	-	-	-	-	-	-	-	-	-	-	-	-	-	-	-	-	-
KLPN001.0321.00199	KL?	KLPN001.0321.00199.P003	F	Res	0	11	1	0	0	1	10	1	158987	158987	0	3	7	-	0	-	0	-	0	-	0	-	-	0	-	-	-	-	-	-	-	-	-	-	-	-	-	-	-	-	-	-	-	-	-
KLPN001.0321.00199	KL?	KLPN001.0321.00199.P004	I	Res	0	4	0	0	1	1	2	1	65672	65672	0	1	3	-	0	-	0	-	0	-	0	-	-	0	-	-	-	-	-	-	-	-	-	-	-	-	-	-	-	-	-	-	-	-	-
KLPN001.0321.00199	KL?	KLPN001.0321.00199.P005	T	Others	0	2	0	1	0	1	0	1	25871	25871	0	0	1	-	0	-	0	-	0	-	0	-	-	0	-	-	-	-	-	-	-	-	-	-	-	-	-	-	-	-	-	-	-	-	-
KLPN001.0321.00200	KL17	KLPN001.0321.00200.P003	Others	Others	0	2	0	0	0	0	0	1	9294	9294	0	0	1	-	0	-	0	-	0	-	0	-	-	0	-	-	-	-	-	-	-	-	-	-	-	-	-	-	-	-	-	-	-	-	-
KLPN001.0321.00201	-	KLPN001.0321.00201.P003	Others	Res	0	3	0	0	0	0	1	1	63589	63589	0	3	2	-	0	-	0	-	0	-	0	-	-	0	-	-	-	-	-	-	-	-	-	-	-	-	-	-	-	-	-	-	-	-	-
KLPN001.0321.00202	KL15	KLPN001.0321.00202.P002	Others	Others	0	4	0	0	0	0	3	1	202373	202373	0	0	3	-	0	-	0	-	0	-	0	-	-	0	-	-	-	-	-	-	-	-	-	-	-	-	-	-	-	-	-	-	-	-	-
KLPN001.0321.00202	KL15	KLPN001.0321.00202.P003	Others	Others	0	5	0	0	0	0	3	1	127285	127285	0	0	4	-	0	-	0	-	0	-	0	-	-	0	-	-	-	-	-	-	-	-	-	-	-	-	-	-	-	-	-	-	-	-	-
KLPN001.0321.00202	KL15	KLPN001.0321.00202.P005	I	Res	0	6	0	0	1	1	4	1	93870	93870	0	1	4	-	0	-	0	-	0	-	0	-	-	0	-	-	-	-	-	-	-	-	-	-	-	-	-	-	-	-	-	-	-	-	-
KLPN001.0321.00202	KL15	KLPN001.0321.00202.P007	T	Others	0	2	0	1	0	1	0	1	36889	36889	0	0	1	-	0	-	0	-	0	-	0	-	-	0	-	-	-	-	-	-	-	-	-	-	-	-	-	-	-	-	-	-	-	-	-
KLPN001.0321.00203	KL10	KLPN001.0321.00203.P002	Others	Others	0	5	0	0	0	0	3	1	143515	143515	0	0	4	-	0	-	0	-	0	-	0	-	-	0	-	-	-	-	-	-	-	-	-	-	-	-	-	-	-	-	-	-	-	-	-
KLPN001.0321.00203	KL10	KLPN001.0321.00203.P005	Others	Others	0	2	0	0	0	0	0	1	58029	58029	0	0	1	-	0	-	0	-	0	-	0	-	-	0	-	-	-	-	-	-	-	-	-	-	-	-	-	-	-	-	-	-	-	-	-
KLPN001.0321.00203	KL10	KLPN001.0321.00203.P006	Others	Others	0	2	0	0	0	0	0	1	9294	9294	0	0	1	-	0	-	0	-	0	-	0	-	-	0	-	-	-	-	-	-	-	-	-	-	-	-	-	-	-	-	-	-	-	-	-
KLPN001.0321.00204	KL15	KLPN001.0321.00204.P002	Others	Others	0	2	0	0	0	0	0	1	310872	310872	0	0	1	-	0	-	0	-	0	-	0	-	-	0	-	-	-	-	-	-	-	-	-	-	-	-	-	-	-	-	-	-	-	-	-
KLPN001.0321.00204	KL15	KLPN001.0321.00204.P003	Others	Others	0	2	0	0	0	0	0	1	161618	161618	0	0	1	-	0	-	0	-	0	-	0	-	-	0	-	-	-	-	-	-	-	-	-	-	-	-	-	-	-	-	-	-	-	-	-
KLPN001.0321.00204	KL15	KLPN001.0321.00204.P006	T	Others	0	2	0	1	0	1	0	1	40448	40448	0	0	1	-	0	-	0	-	0	-	0	-	-	0	-	-	-	-	-	-	-	-	-	-	-	-	-	-	-	-	-	-	-	-	-
KLPN001.0321.00205	KL64	KLPN001.0321.00205.P002	Others	Others	0	2	0	0	0	0	0	1	201149	201149	0	0	1	-	0	-	0	-	0	-	0	-	-	0	-	-	-	-	-	-	-	-	-	-	-	-	-	-	-	-	-	-	-	-	-
KLPN001.0321.00205	KL64	KLPN001.0321.00205.P004	F	Res	0	6	1	0	0	1	5	1	85410	85410	0	1	5	-	0	-	0	-	0	-	0	-	-	0	-	-	-	-	-	-	-	-	-	-	-	-	-	-	-	-	-	-	-	-	-
KLPN001.0321.00206	KL2	KLPN001.0321.00206.P002	Others	Res	0	17	0	0	0	0	16	1	296750	296750	0	3	11	-	0	-	0	-	0	-	0	-	-	0	-	-	-	-	-	-	-	-	-	-	-	-	-	-	-	-	-	-	-	-	-
KLPN001.0321.00206	KL2	KLPN001.0321.00206.P003	Others	Others	0	2	0	0	0	0	0	1	102910	102910	0	0	1	-	0	-	0	-	0	-	0	-	-	0	-	-	-	-	-	-	-	-	-	-	-	-	-	-	-	-	-	-	-	-	-
KLPN001.0321.00207	KL2	KLPN001.0321.00207.P002	Others	Others	0	2	0	0	0	0	0	1	102903	102903	0	0	1	-	0	-	0	-	0	-	0	-	-	0	-	-	-	-	-	-	-	-	-	-	-	-	-	-	-	-	-	-	-	-	-
KLPN001.0321.00208	KL2	KLPN001.0321.00208.P002	Others	Others	0	2	0	0	0	0	0	1	102917	102917	0	0	1	-	0	-	0	-	0	-	0	-	-	0	-	-	-	-	-	-	-	-	-	-	-	-	-	-	-	-	-	-	-	-	-
KLPN001.0321.00209	KL47	KLPN001.0321.00209.P002	F	Others	0	11	1	0	0	1	9	1	159072	159072	0	0	6	-	0	-	0	-	0	-	0	-	-	0	-	-	-	-	-	-	-	-	-	-	-	-	-	-	-	-	-	-	-	-	-
KLPN001.0321.00209	KL47	KLPN001.0321.00209.P003	Others	Others	0	5	0	0	0	0	4	1	134879	134879	0	0	4	-	0	-	0	-	0	-	0	-	-	0	-	-	-	-	-	-	-	-	-	-	-	-	-	-	-	-	-	-	-	-	-
KLPN001.0321.00209	KL47	KLPN001.0321.00209.P005	Others	Others	0	2	0	0	0	0	0	1	10060	10060	0	0	1	-	0	-	0	-	0	-	0	-	-	0	-	-	-	-	-	-	-	-	-	-	-	-	-	-	-	-	-	-	-	-	-
KLPN001.0321.00210	KL15	KLPN001.0321.00210.P002	Others	Others	0	2	0	0	0	0	0	1	430829	430829	0	0	1	-	0	-	0	-	0	-	0	-	-	0	-	-	-	-	-	-	-	-	-	-	-	-	-	-	-	-	-	-	-	-	-
KLPN001.0321.00211	KL102	KLPN001.0321.00211.P002	Others	Res	0	10	0	0	0	0	9	1	246577	246577	0	3	8	-	0	-	0	-	0	-	0	-	-	0	-	-	-	-	-	-	-	-	-	-	-	-	-	-	-	-	-	-	-	-	-
KLPN001.0321.00211	KL102	KLPN001.0321.00211.P003	Others	Others	0	2	0	0	0	0	0	1	9068	9068	0	0	1	-	0	-	0	-	0	-	0	-	-	0	-	-	-	-	-	-	-	-	-	-	-	-	-	-	-	-	-	-	-	-	-
KLPN001.0321.00212	KL102	KLPN001.0321.00212.P002	Others	Res	0	10	0	0	0	0	9	1	246577	246577	0	3	8	-	0	-	0	-	0	-	0	-	-	0	-	-	-	-	-	-	-	-	-	-	-	-	-	-	-	-	-	-	-	-	-
KLPN001.0321.00213	KL102	KLPN001.0321.00213.P002	Others	Res	0	10	0	0	0	0	9	1	246577	246577	0	3	8	-	0	-	0	-	0	-	0	-	-	0	-	-	-	-	-	-	-	-	-	-	-	-	-	-	-	-	-	-	-	-	-
KLPN001.0321.00213	KL102	KLPN001.0321.00213.P003	Others	Others	0	2	0	0	0	0	0	1	9294	9294	0	0	1	-	0	-	0	-	0	-	0	-	-	0	-	-	-	-	-	-	-	-	-	-	-	-	-	-	-	-	-	-	-	-	-
KLPN001.0321.00214	KL102	KLPN001.0321.00214.P002	Others	Res	0	13	0	0	0	0	13	1	258210	258210	0	3	10	-	0	-	0	-	0	-	0	-	-	0	-	-	-	-	-	-	-	-	-	-	-	-	-	-	-	-	-	-	-	-	-
KLPN001.0321.00215	KL102	KLPN001.0321.00215.P002	Others	Others	0	2	0	0	0	0	0	1	399913	399913	0	0	1	-	0	-	0	-	0	iro 4	33-1LV	-	-	0	-	-	-	-	-	-	-	-	-	-	-	-	-	-	-	-	-	-	-	-	-
KLPN001.0321.00216	KL4	KLPN001.0321.00216.P004	F	Others	0	2	1	0	0	1	0	1	76772	76772	0	0	1	-	0	-	0	-	0	-	0	-	-	0	-	-	-	-	-	-	-	-	-	-	-	-	-	-	-	-	-	-	-	-	-
KLPN001.0321.00217	KL1	KLPN001.0321.00217.P002	Others	Others	0	2	0	0	0	0	0	1	129864	129864	0	0	1	-	0	-	0	-	0	-	0	-	-	0	-	-	-	-	-	-	-	-	-	-	-	-	-	-	-	-	-	-	-	-	-
KLPN001.0321.00217	KL1	KLPN001.0321.00217.P003	I	Others	0	4	0	0	1	1	4	1	77910	77910	0	0	3	-	0	-	0	-	0	-	0	-	-	0	-	-	-	-	-	-	-	-	-	-	-	-	-	-	-	-	-	-	-	-	-
KLPN001.0321.00218	KL64	KLPN001.0321.00218.P002	Others	Others	0	8	0	0	0	0	6	1	208288	208288	0	0	5	-	0	-	0	-	0	-	0	-	-	0	-	-	-	-	-	-	-	-	-	-	-	-	-	-	-	-	-	-	-	-	-
KLPN001.0321.00218	KL64	KLPN001.0321.00218.P003	F	Res	0	6	1	0	0	1	4	1	154986	154986	0	3	5	-	0	-	0	-	0	-	0	-	-	0	-	-	-	-	-	-	-	-	-	-	-	-	-	-	-	-	-	-	-	-	-
KLPN001.0321.00218	KL64	KLPN001.0321.00218.P004	Others	Others	0	2	0	0	0	0	0	1	10060	10060	0	0	1	-	0	-	0	-	0	-	0	-	-	0	-	-	-	-	-	-	-	-	-	-	-	-	-	-	-	-	-	-	-	-	-
KLPN001.0321.00219	KL17	KLPN001.0321.00219.P002	Others	Others	0	2	0	0	0	0	0	1	184083	184083	0	0	1	-	0	-	0	-	0	-	0	-	-	0	-	-	-	-	-	-	-	-	-	-	-	-	-	-	-	-	-	-	-	-	-
KLPN001.0321.00219	KL17	KLPN001.0321.00219.P003	Others	Res	0	7	0	0	0	0	6	1	110020	110020	0	3	5	-	0	-	0	-	0	-	0	-	-	0	-	-	-	-	-	-	-	-	-	-	-	-	-	-	-	-	-	-	-	-	-
KLPN001.0321.00219	KL17	KLPN001.0321.00219.P004	F	Res	0	4	1	0	0	1	2	1	67867	67867	0	1	3	-	0	-	0	-	0	-	0	-	-	0	-	-	-	-	-	-	-	-	-	-	-	-	-	-	-	-	-	-	-	-	-
KLPN001.0321.00219	KL17	KLPN001.0321.00219.P006	Others	Others	0	2	0	0	0	0	0	1	23185	23185	0	0	1	-	0	-	0	-	0	-	0	-	-	0	-	-	-	-	-	-	-	-	-	-	-	-	-	-	-	-	-	-	-	-	-
KLPN001.0321.00220	KL3	KLPN001.0321.00220.P003	Others	Others	0	2	0	0	0	0	0	1	103852	103852	0	0	1	-	0	-	0	-	0	-	0	-	-	0	-	-	-	-	-	-	-	-	-	-	-	-	-	-	-	-	-	-	-	-	-
KLPN001.0321.00221	KL2	KLPN001.0321.00221.P002	Others	Others	0	2	0	0	0	0	0	1	184336	184336	0	0	1	-	0	-	0	-	0	-	0	-	-	0	-	-	-	-	-	-	-	-	-	-	-	-	-	-	-	-	-	-	-	-	-
KLPN001.0321.00221	KL2	KLPN001.0321.00221.P003	I	Others	0	7	0	0	1	1	5	1	74543	74543	0	0	5	-	0	-	0	-	0	-	0	-	-	0	-	-	-	-	-	-	-	-	-	-	-	-	-	-	-	-	-	-	-	-	-
KLPN001.0321.00222	KL24	KLPN001.0321.00222.P002	Others	Res_Vir	3	11	0	0	0	0	8	1	345775	345775	0	1	6	-	0	-	0	iuc 1	1	-	0	-	rmpA2_8*	0	-	-	-	-	-	-	-	-	-	-	-	-	-	-	-	-	-	-	-	-	-
KLPN001.0321.00222	KL24	KLPN001.0321.00222.P004	Others	Others	0	3	0	0	0	0	3	1	76757	76757	0	0	2	-	0	-	0	-	0	-	0	-	-	0	-	-	-	-	-	-	-	-	-	-	-	-	-	-	-	-	-	-	-	-	-
KLPN001.0321.00225	KL64	KLPN001.0321.00225.P003	Others	Res	0	6	0	0	0	0	4	1	109179	109179	0	3	5	-	0	-	0	-	0	-	0	-	-	0	-	-	-	-	-	-	-	-	-	-	-	-	-	-	-	-	-	-	-	-	-
KLPN001.0321.00225	KL64	KLPN001.0321.00225.P004	I	Others	0	7	0	0	1	1	5	1	85665	85665	0	0	6	-	0	-	0	-	0	-	0	-	-	0	-	-	-	-	-	-	-	-	-	-	-	-	-	-	-	-	-	-	-	-	-
KLPN001.0321.00226	KL64	KLPN001.0321.00226.P002	Others	Others	0	2	0	0	0	0	0	1	112141	112141	0	0	1	-	0	-	0	-	0	-	0	-	-	0	-	-	-	-	-	-	-	-	-	-	-	-	-	-	-	-	-	-	-	-	-
KLPN001.0321.00228	KL2	KLPN001.0321.00228.P003	T	Res	0	5	0	1	0	1	4	1	47126	47126	0	3	4	-	0	-	0	-	0	-	0	-	-	0	-	-	-	-	-	-	-	-	-	-	-	-	-	-	-	-	-	-	-	-	-
KLPN001.0321.00229	KL102	KLPN001.0321.00229.P002	Others	Res	0	12	0	0	0	0	11	1	193222	193222	0	1	9	-	0	-	0	-	0	-	0	-	-	0	-	-	-	-	-	-	-	-	-	-	-	-	-	-	-	-	-	-	-	-	-
KLPN001.0321.00229	KL102	KLPN001.0321.00229.P003	I	Res	0	3	0	0	1	1	1	1	63589	63589	0	3	2	-	0	-	0	-	0	-	0	-	-	0	-	-	-	-	-	-	-	-	-	-	-	-	-	-	-	-	-	-	-	-	-
KLPN001.0321.00229	KL102	KLPN001.0321.00229.P004	T	Res	0	4	0	1	0	1	2	1	51479	51479	0	3	3	-	0	-	0	-	0	-	0	-	-	0	-	-	-	-	-	-	-	-	-	-	-	-	-	-	-	-	-	-	-	-	-
KLPN001.0321.00232	KL106	KLPN001.0321.00232.P002	Others	Others	0	2	0	0	0	0	0	1	215872	215872	0	0	1	-	0	-	0	-	0	-	0	-	-	0	-	-	-	-	-	-	-	-	-	-	-	-	-	-	-	-	-	-	-	-	-
KLPN001.0321.00234	KL1	KLPN001.0321.00234.P002	Others	Vir	3	2	0	0	0	0	0	1	357837	357837	0	0	1	-	0	-	0	iuc 1	1	iro 1	2	rmpA_2(KpVP-1)	rmpA2_5	0	-	-	-	-	-	-	-	-	-	-	-	-	-	-	-	-	-	-	-	-	-
KLPN001.0321.00235	KL47	KLPN001.0321.00235.P002	Others	Others	0	7	0	0	0	0	5	1	161567	161567	0	0	5	-	0	-	0	-	0	-	0	-	-	0	-	-	-	-	-	-	-	-	-	-	-	-	-	-	-	-	-	-	-	-	-
KLPN001.0321.00236	KL47	KLPN001.0321.00236.P004	Others	Others	0	5	0	0	0	0	3	1	86594	86594	0	0	4	-	0	-	0	-	0	-	0	-	-	0	-	-	-	-	-	-	-	-	-	-	-	-	-	-	-	-	-	-	-	-	-
KLPN001.0321.00237	KL47	KLPN001.0321.00237.P002	Others	Res	0	8	0	0	0	0	6	1	164501	164501	0	3	6	-	0	-	0	-	0	-	0	-	-	0	-	-	-	-	-	-	-	-	-	-	-	-	-	-	-	-	-	-	-	-	-
KLPN001.0321.00237	KL47	KLPN001.0321.00237.P003	Others	Others	0	2	0	0	0	0	0	1	59379	59379	0	0	1	-	0	-	0	-	0	-	0	-	-	0	-	-	-	-	-	-	-	-	-	-	-	-	-	-	-	-	-	-	-	-	-
KLPN001.0321.00238	KL30	KLPN001.0321.00238.P002	Others	Vir	1	2	0	0	0	0	0	1	165465	165465	0	0	1	ybt 4; plasmid	329	-	0	-	0	-	0	-	-	0	-	-	-	-	-	-	-	18	41	27	46	13	41	71	9	8	26	35	-	-	-
KLPN001.0321.00239	KL24	KLPN001.0321.00239.P002	Others	Others	0	2	0	0	0	0	0	1	120075	120075	0	0	1	-	0	-	0	-	0	-	0	-	-	0	-	-	-	-	-	-	-	-	-	-	-	-	-	-	-	-	-	-	-	-	-
KLPN001.0321.00241	KL47	KLPN001.0321.00241.P002	Others	Others	0	3	0	0	0	0	1	1	146984	146984	0	0	2	-	0	-	0	-	0	-	0	-	-	0	-	-	-	-	-	-	-	-	-	-	-	-	-	-	-	-	-	-	-	-	-
KLPN001.0321.00242	KL15	KLPN001.0321.00242.P002	Others	Others	0	6	0	0	0	0	6	1	77359	77359	0	0	5	-	0	-	0	-	0	-	0	-	-	0	-	-	-	-	-	-	-	-	-	-	-	-	-	-	-	-	-	-	-	-	-
KLPN001.0321.00245	KL15	KLPN001.0321.00245.P002	F	Res	0	9	1	0	0	1	7	1	95560	95560	0	1	7	-	0	-	0	-	0	-	0	-	-	0	-	-	-	-	-	-	-	-	-	-	-	-	-	-	-	-	-	-	-	-	-
KLPN001.0321.00246	KL2	KLPN001.0321.00246.P002	Others	Res	0	17	0	0	0	0	16	1	300327	300327	0	3	11	-	0	-	0	-	0	-	0	-	-	0	-	-	-	-	-	-	-	-	-	-	-	-	-	-	-	-	-	-	-	-	-
KLPN001.0321.00246	KL2	KLPN001.0321.00246.P003	Others	Others	0	2	0	0	0	0	0	1	103210	103210	0	0	1	-	0	-	0	-	0	-	0	-	-	0	-	-	-	-	-	-	-	-	-	-	-	-	-	-	-	-	-	-	-	-	-
KLPN001.0321.00248	KL24	KLPN001.0321.00248.P002	Others	Res	0	13	0	0	0	0	14	1	251327	251327	0	1	9	-	0	-	0	-	0	-	0	-	-	0	-	-	-	-	-	-	-	-	-	-	-	-	-	-	-	-	-	-	-	-	-
KLPN001.0321.00249	KL1	KLPN001.0321.00249.P003	F	Res	0	9	1	0	0	1	8	1	165052	165052	0	1	6	-	0	-	0	-	0	-	0	-	-	0	-	-	-	-	-	-	-	-	-	-	-	-	-	-	-	-	-	-	-	-	-
KLPN001.0321.00249	KL1	KLPN001.0321.00249.P004	Others	Others	0	4	0	0	0	0	3	1	164195	164195	0	0	3	-	0	-	0	-	0	-	0	-	-	0	-	-	-	-	-	-	-	-	-	-	-	-	-	-	-	-	-	-	-	-	-
KLPN001.0321.00249	KL1	KLPN001.0321.00249.P006	T	Others	0	5	0	1	0	1	5	1	67237	67237	0	0	3	-	0	-	0	-	0	-	0	-	-	0	-	-	-	-	-	-	-	-	-	-	-	-	-	-	-	-	-	-	-	-	-
KLPN001.0321.00249	KL1	KLPN001.0321.00249.P007	Others	Others	0	2	0	0	0	0	0	1	9729	9729	0	0	1	-	0	-	0	-	0	-	0	-	-	0	-	-	-	-	-	-	-	-	-	-	-	-	-	-	-	-	-	-	-	-	-
KLPN001.0321.00251	KL24	KLPN001.0321.00251.P002	Others	Res	0	13	0	0	0	0	11	1	242563	242563	0	1	7	-	0	-	0	-	0	-	0	-	-	0	-	-	-	-	-	-	-	-	-	-	-	-	-	-	-	-	-	-	-	-	-
KLPN001.0321.00251	KL24	KLPN001.0321.00251.P003	Others	Res	0	8	0	0	0	0	7	1	225575	225575	0	1	6	-	0	-	0	-	0	-	0	-	-	0	-	-	-	-	-	-	-	-	-	-	-	-	-	-	-	-	-	-	-	-	-
KLPN001.0321.00252	KL64	KLPN001.0321.00252.P002	Others	Res	0	5	0	0	0	0	3	1	82649	82649	0	3	4	-	0	-	0	-	0	-	0	-	-	0	-	-	-	-	-	-	-	-	-	-	-	-	-	-	-	-	-	-	-	-	-
KLPN001.0321.00252	KL64	KLPN001.0321.00252.P003	T	Others	0	8	0	1	0	1	7	1	59798	59798	0	0	7	-	0	-	0	-	0	-	0	-	-	0	-	-	-	-	-	-	-	-	-	-	-	-	-	-	-	-	-	-	-	-	-
KLPN001.0321.00252	KL64	KLPN001.0321.00252.P004	Others	Res	0	3	0	0	0	0	1	1	55373	55373	0	3	2	-	0	-	0	-	0	-	0	-	-	0	-	-	-	-	-	-	-	-	-	-	-	-	-	-	-	-	-	-	-	-	-
KLPN001.0321.00252	KL64	KLPN001.0321.00252.P005	Others	Others	0	2	0	0	0	0	0	1	12746	12746	0	0	1	-	0	-	0	-	0	-	0	-	-	0	-	-	-	-	-	-	-	-	-	-	-	-	-	-	-	-	-	-	-	-	-
KLPN001.0321.00254	KL22/KL37	KLPN001.0321.00254.P002	F	Others	0	2	1	0	0	1	0	1	115291	115291	0	0	1	-	0	-	0	-	0	-	0	-	-	0	-	-	-	-	-	-	-	-	-	-	-	-	-	-	-	-	-	-	-	-	-
KLPN001.0321.00254	KL22/KL37	KLPN001.0321.00254.P003	Others	Res	0	4	0	0	0	0	2	1	51570	51570	0	3	3	-	0	-	0	-	0	-	0	-	-	0	-	-	-	-	-	-	-	-	-	-	-	-	-	-	-	-	-	-	-	-	-
KLPN001.0321.00254	KL22/KL37	KLPN001.0321.00254.P004	Others	Res	0	3	0	0	0	0	1	1	19305	19305	0	3	2	-	0	-	0	-	0	-	0	-	-	0	-	-	-	-	-	-	-	-	-	-	-	-	-	-	-	-	-	-	-	-	-
KLPN001.0321.00255	KL2	KLPN001.0321.00255.P003	Others	Res	0	3	0	0	0	0	1	1	109503	109503	0	3	2	-	0	-	0	-	0	-	0	-	-	0	-	-	-	-	-	-	-	-	-	-	-	-	-	-	-	-	-	-	-	-	-
KLPN001.0321.00256	KL?	KLPN001.0321.00256.P002	Others	Res	0	15	0	0	0	0	13	1	239020	239020	0	1	7	-	0	-	0	-	0	-	0	-	-	0	-	-	-	-	-	-	-	-	-	-	-	-	-	-	-	-	-	-	-	-	-
KLPN001.0321.00256	KL?	KLPN001.0321.00256.P003	Others	Others	0	2	0	0	0	0	0	1	134208	134208	0	0	1	-	0	-	0	-	0	-	0	-	-	0	-	-	-	-	-	-	-	-	-	-	-	-	-	-	-	-	-	-	-	-	-
KLPN001.0321.00256	KL?	KLPN001.0321.00256.P004	F	Others	0	2	1	0	0	1	0	1	70498	70498	0	0	1	-	0	-	0	-	0	-	0	-	-	0	-	-	-	-	-	-	-	-	-	-	-	-	-	-	-	-	-	-	-	-	-
KLPN001.0321.00257	KL1	KLPN001.0321.00257.P003	Others	Res	0	4	0	0	0	0	3	1	121239	121239	0	3	3	-	0	-	0	-	0	-	0	-	-	0	-	-	-	-	-	-	-	-	-	-	-	-	-	-	-	-	-	-	-	-	-
KLPN001.0321.00259	-	KLPN001.0321.00259.P003	F	Res	0	8	1	0	0	1	6	1	177591	177591	0	3	7	-	0	-	0	-	0	-	0	-	-	0	-	-	-	-	-	-	-	-	-	-	-	-	-	-	-	-	-	-	-	-	-
KLPN001.0321.00259	-	KLPN001.0321.00259.P004	I	Others	0	2	0	0	1	1	0	1	99717	99717	0	0	1	-	0	-	0	-	0	-	0	-	-	0	-	-	-	-	-	-	-	-	-	-	-	-	-	-	-	-	-	-	-	-	-
KLPN001.0321.00259	-	KLPN001.0321.00259.P005	Others	Others	0	2	0	0	0	0	0	1	11970	11970	0	0	1	-	0	-	0	-	0	-	0	-	-	0	-	-	-	-	-	-	-	-	-	-	-	-	-	-	-	-	-	-	-	-	-
KLPN001.0321.00260	-	KLPN001.0321.00260.P003	F	Res	0	8	1	0	0	1	6	1	177587	177587	0	3	7	-	0	-	0	-	0	-	0	-	-	0	-	-	-	-	-	-	-	-	-	-	-	-	-	-	-	-	-	-	-	-	-
KLPN001.0321.00260	-	KLPN001.0321.00260.P004	I	Others	0	2	0	0	1	1	0	1	99717	99717	0	0	1	-	0	-	0	-	0	-	0	-	-	0	-	-	-	-	-	-	-	-	-	-	-	-	-	-	-	-	-	-	-	-	-
KLPN001.0321.00260	-	KLPN001.0321.00260.P005	Others	Others	0	2	0	0	0	0	0	1	11970	11970	0	0	1	-	0	-	0	-	0	-	0	-	-	0	-	-	-	-	-	-	-	-	-	-	-	-	-	-	-	-	-	-	-	-	-
KLPN001.0321.00261	-	KLPN001.0321.00261.P003	F	Res	0	8	1	0	0	1	6	1	177585	177585	0	3	7	-	0	-	0	-	0	-	0	-	-	0	-	-	-	-	-	-	-	-	-	-	-	-	-	-	-	-	-	-	-	-	-
KLPN001.0321.00261	-	KLPN001.0321.00261.P004	I	Others	0	2	0	0	1	1	0	1	99722	99722	0	0	1	-	0	-	0	-	0	-	0	-	-	0	-	-	-	-	-	-	-	-	-	-	-	-	-	-	-	-	-	-	-	-	-
KLPN001.0321.00261	-	KLPN001.0321.00261.P005	Others	Others	0	2	0	0	0	0	0	1	11970	11970	0	0	1	-	0	-	0	-	0	-	0	-	-	0	-	-	-	-	-	-	-	-	-	-	-	-	-	-	-	-	-	-	-	-	-
KLPN001.0321.00262	KL64	KLPN001.0321.00262.P002	Others	Res_Vir	3	9	0	0	0	0	8	1	339117	339117	0	1	5	-	0	-	0	iuc 1	63-1LV	-	0	rmpA_2*(KpVP-1)	rmpA2_6*	0	-	-	-	-	-	-	-	-	-	-	-	-	-	-	-	-	-	-	-	-	-
KLPN001.0321.00262	KL64	KLPN001.0321.00262.P007	Others	Others	0	2	0	0	0	0	0	1	31607	31607	0	0	1	-	0	-	0	-	0	-	0	-	-	0	-	-	-	-	-	-	-	-	-	-	-	-	-	-	-	-	-	-	-	-	-
KLPN001.0321.00263	KL64	KLPN001.0321.00263.P003	F	Others	0	6	1	0	0	1	4	1	130628	130628	0	0	5	-	0	-	0	-	0	-	0	-	-	0	-	-	-	-	-	-	-	-	-	-	-	-	-	-	-	-	-	-	-	-	-
KLPN001.0321.00263	KL64	KLPN001.0321.00263.P004	Others	Res	0	8	0	0	0	0	6	1	99048	99048	0	3	6	-	0	-	0	-	0	-	0	-	-	0	-	-	-	-	-	-	-	-	-	-	-	-	-	-	-	-	-	-	-	-	-
KLPN001.0321.00264	KL3	KLPN001.0321.00264.P002	F	Others	0	2	1	0	0	1	0	1	105919	105919	0	0	1	-	0	-	0	-	0	-	0	-	-	0	-	-	-	-	-	-	-	-	-	-	-	-	-	-	-	-	-	-	-	-	-
KLPN001.0321.00264	KL3	KLPN001.0321.00264.P005	Others	Others	0	2	0	0	0	0	0	1	26723	26723	0	0	1	-	0	-	0	-	0	-	0	-	-	0	-	-	-	-	-	-	-	-	-	-	-	-	-	-	-	-	-	-	-	-	-
KLPN001.0321.00265	KL17	KLPN001.0321.00265.P002	F	Res	0	20	1	0	0	1	20	1	179254	179254	0	3	11	-	0	-	0	-	0	-	0	-	-	0	-	-	-	-	-	-	-	-	-	-	-	-	-	-	-	-	-	-	-	-	-
KLPN001.0321.00265	KL17	KLPN001.0321.00265.P003	Others	Others	0	3	0	0	0	0	3	1	158439	158439	0	0	2	-	0	-	0	-	0	-	0	-	-	0	-	-	-	-	-	-	-	-	-	-	-	-	-	-	-	-	-	-	-	-	-
KLPN001.0321.00265	KL17	KLPN001.0321.00265.P004	I	Res	0	3	0	0	1	1	1	1	63499	63499	0	3	2	-	0	-	0	-	0	-	0	-	-	0	-	-	-	-	-	-	-	-	-	-	-	-	-	-	-	-	-	-	-	-	-
KLPN001.0321.00266	KL64	KLPN001.0321.00266.P003	Others	Res	0	7	0	0	0	0	5	1	133772	133772	0	3	5	-	0	-	0	-	0	-	0	-	-	0	-	-	-	-	-	-	-	-	-	-	-	-	-	-	-	-	-	-	-	-	-
KLPN001.0321.00266	KL64	KLPN001.0321.00266.P004	I	Others	0	7	0	0	1	1	5	1	87095	87095	0	0	6	-	0	-	0	-	0	-	0	-	-	0	-	-	-	-	-	-	-	-	-	-	-	-	-	-	-	-	-	-	-	-	-
KLPN001.0321.00266	KL64	KLPN001.0321.00266.P005	Others	Others	0	2	0	0	0	0	0	1	11970	11970	0	0	1	-	0	-	0	-	0	-	0	-	-	0	-	-	-	-	-	-	-	-	-	-	-	-	-	-	-	-	-	-	-	-	-
KLPN001.0321.00267	KL47	KLPN001.0321.00267.P003	Others	Res	0	8	0	0	0	0	6	1	136159	136159	0	3	7	-	0	-	0	-	0	-	0	-	-	0	-	-	-	-	-	-	-	-	-	-	-	-	-	-	-	-	-	-	-	-	-
KLPN001.0321.00267	KL47	KLPN001.0321.00267.P004	I	Others	0	2	0	0	1	1	0	1	102879	102879	0	0	1	-	0	-	0	-	0	-	0	-	-	0	-	-	-	-	-	-	-	-	-	-	-	-	-	-	-	-	-	-	-	-	-
KLPN001.0321.00267	KL47	KLPN001.0321.00267.P005	Others	Others	0	2	0	0	0	0	0	1	11970	11970	0	0	1	-	0	-	0	-	0	-	0	-	-	0	-	-	-	-	-	-	-	-	-	-	-	-	-	-	-	-	-	-	-	-	-
KLPN001.0321.00268	KL108	KLPN001.0321.00268.P002	F	Res	0	8	1	0	0	1	6	1	166344	166344	0	1	7	-	0	-	0	-	0	-	0	-	-	0	-	-	-	-	-	-	-	-	-	-	-	-	-	-	-	-	-	-	-	-	-
KLPN001.0321.00271	KL102	KLPN001.0321.00271.P003	Others	Others	0	2	0	0	0	0	0	1	97903	97903	0	0	1	-	0	-	0	-	0	-	0	-	-	0	-	-	-	-	-	-	-	-	-	-	-	-	-	-	-	-	-	-	-	-	-
KLPN001.0321.00272	KL16	KLPN001.0321.00272.P002	Others	Others	0	2	0	0	0	0	0	1	185511	185511	0	0	1	-	0	-	0	-	0	-	0	-	-	0	-	-	-	-	-	-	-	-	-	-	-	-	-	-	-	-	-	-	-	-	-
KLPN001.0321.00274	KL15	KLPN001.0321.00274.P002	Others	Res	0	5	0	0	0	0	4	1	202623	202623	0	1	4	-	0	-	0	-	0	-	0	-	-	0	-	-	-	-	-	-	-	-	-	-	-	-	-	-	-	-	-	-	-	-	-
KLPN001.0321.00274	KL15	KLPN001.0321.00274.P004	F	Res	0	5	1	0	0	1	3	1	86019	86019	0	3	4	-	0	-	0	-	0	-	0	-	-	0	-	-	-	-	-	-	-	-	-	-	-	-	-	-	-	-	-	-	-	-	-
KLPN001.0321.00274	KL15	KLPN001.0321.00274.P005	Others	Res	0	4	0	0	0	0	2	1	51479	51479	0	3	3	-	0	-	0	-	0	-	0	-	-	0	-	-	-	-	-	-	-	-	-	-	-	-	-	-	-	-	-	-	-	-	-
KLPN001.0321.00275	KL107	KLPN001.0321.00275.P002	Others	Others	0	5	0	0	0	0	5	1	212420	212420	0	0	4	-	0	-	0	-	0	-	0	-	-	0	-	-	-	-	-	-	-	-	-	-	-	-	-	-	-	-	-	-	-	-	-
KLPN001.0321.00275	KL107	KLPN001.0321.00275.P004	Others	Res	0	3	0	0	0	0	1	1	43379	43379	0	1	2	-	0	-	0	-	0	-	0	-	-	0	-	-	-	-	-	-	-	-	-	-	-	-	-	-	-	-	-	-	-	-	-
KLPN001.0321.00278	KL125	KLPN001.0321.00278.P002	Others	Others	0	10	0	0	0	0	12	1	247938	247938	0	0	6	-	0	-	0	-	0	-	0	-	-	0	-	-	-	-	-	-	-	-	-	-	-	-	-	-	-	-	-	-	-	-	-
KLPN001.0321.00278	KL125	KLPN001.0321.00278.P003	F	Res	0	14	1	0	0	1	19	1	179179	179179	0	1	8	-	0	-	0	-	0	-	0	-	-	0	-	-	-	-	-	-	-	-	-	-	-	-	-	-	-	-	-	-	-	-	-
KLPN001.0321.00279	KL64	KLPN001.0321.00279.P003	F	Res	0	5	1	0	0	1	3	1	114306	114306	0	3	4	-	0	-	0	-	0	-	0	-	-	0	-	-	-	-	-	-	-	-	-	-	-	-	-	-	-	-	-	-	-	-	-
KLPN001.0321.00279	KL64	KLPN001.0321.00279.P004	Others	Others	0	2	0	0	0	0	0	1	77529	77529	0	0	1	-	0	-	0	-	0	-	0	-	-	0	-	-	-	-	-	-	-	-	-	-	-	-	-	-	-	-	-	-	-	-	-
KLPN001.0321.00280	-	KLPN001.0321.00280.P003	I	Res	0	3	0	0	1	1	1	1	63589	63589	0	3	2	-	0	-	0	-	0	-	0	-	-	0	-	-	-	-	-	-	-	-	-	-	-	-	-	-	-	-	-	-	-	-	-
KLPN001.0321.00281	KL51	KLPN001.0321.00281.P002	Others	Res	0	5	0	0	0	0	3	1	138560	138560	0	1	4	-	0	-	0	-	0	-	0	-	-	0	-	-	-	-	-	-	-	-	-	-	-	-	-	-	-	-	-	-	-	-	-
KLPN001.0321.00281	KL51	KLPN001.0321.00281.P006	Others	Others	0	2	0	0	0	0	0	1	1750	1750	0	0	1	-	0	-	0	-	0	-	0	-	-	0	-	-	-	-	-	-	-	-	-	-	-	-	-	-	-	-	-	-	-	-	-
KLPN001.0321.00282	KL47	KLPN001.0321.00282.P002	Others	Res	0	7	0	0	0	0	5	1	144422	144422	0	3	6	-	0	-	0	-	0	-	0	-	-	0	-	-	-	-	-	-	-	-	-	-	-	-	-	-	-	-	-	-	-	-	-
KLPN001.0321.00282	KL47	KLPN001.0321.00282.P003	Others	Others	0	2	0	0	0	0	0	1	10060	10060	0	0	1	-	0	-	0	-	0	-	0	-	-	0	-	-	-	-	-	-	-	-	-	-	-	-	-	-	-	-	-	-	-	-	-
KLPN001.0321.00283	-	KLPN001.0321.00283.P003	Others	Res	0	7	0	0	0	0	5	1	134972	134972	0	3	5	-	0	-	0	-	0	-	0	-	-	0	-	-	-	-	-	-	-	-	-	-	-	-	-	-	-	-	-	-	-	-	-
KLPN001.0321.00283	-	KLPN001.0321.00283.P004	I	Others	0	7	0	0	1	1	5	1	87095	87095	0	0	6	-	0	-	0	-	0	-	0	-	-	0	-	-	-	-	-	-	-	-	-	-	-	-	-	-	-	-	-	-	-	-	-
KLPN001.0321.00283	-	KLPN001.0321.00283.P005	Others	Others	0	2	0	0	0	0	0	1	11970	11970	0	0	1	-	0	-	0	-	0	-	0	-	-	0	-	-	-	-	-	-	-	-	-	-	-	-	-	-	-	-	-	-	-	-	-
KLPN001.0321.00284	KL122	KLPN001.0321.00284.P003	F	Res	0	8	1	0	0	1	6	1	208956	208956	0	3	7	-	0	-	0	-	0	-	0	-	-	0	-	-	-	-	-	-	-	-	-	-	-	-	-	-	-	-	-	-	-	-	-
KLPN001.0321.00285	KL54	KLPN001.0321.00285.P002	Others	Others	0	2	0	0	0	0	0	1	169226	169226	0	0	1	-	0	-	0	-	0	-	0	-	-	0	-	-	-	-	-	-	-	-	-	-	-	-	-	-	-	-	-	-	-	-	-
KLPN001.0321.00285	KL54	KLPN001.0321.00285.P003	I	Res	0	10	0	0	1	1	8	1	87731	87731	0	3	8	-	0	-	0	-	0	-	0	-	-	0	-	-	-	-	-	-	-	-	-	-	-	-	-	-	-	-	-	-	-	-	-
KLPN001.0321.00286	KL149	KLPN001.0321.00286.P003	Others	Others	0	11	0	0	0	0	10	1	141746	141746	0	0	7	-	0	-	0	-	0	-	0	-	-	0	-	-	-	-	-	-	-	-	-	-	-	-	-	-	-	-	-	-	-	-	-
KLPN001.0321.00286	KL149	KLPN001.0321.00286.P004	I	Others	0	3	0	0	1	1	1	1	58460	58460	0	0	1	-	0	-	0	-	0	-	0	-	-	0	-	-	-	-	-	-	-	-	-	-	-	-	-	-	-	-	-	-	-	-	-
KLPN001.0321.00287	KL15	KLPN001.0321.00287.P002	Others	Others	0	2	0	0	0	0	0	1	132160	132160	0	0	1	-	0	-	0	-	0	-	0	-	-	0	-	-	-	-	-	-	-	-	-	-	-	-	-	-	-	-	-	-	-	-	-
KLPN001.0321.00287	KL15	KLPN001.0321.00287.P003	I	Others	0	3	0	0	1	1	1	1	73685	73685	0	0	1	-	0	-	0	-	0	-	0	-	-	0	-	-	-	-	-	-	-	-	-	-	-	-	-	-	-	-	-	-	-	-	-
KLPN001.0321.00288	KL64	KLPN001.0321.00288.P005	T	Others	0	3	0	1	0	1	1	1	40255	40255	0	0	1	-	0	-	0	-	0	-	0	-	-	0	-	-	-	-	-	-	-	-	-	-	-	-	-	-	-	-	-	-	-	-	-
KLPN001.0321.00289	KL?	KLPN001.0321.00289.P002	T	Others	0	4	0	1	0	1	2	1	60128	60128	0	0	2	-	0	-	0	-	0	-	0	-	-	0	-	-	-	-	-	-	-	-	-	-	-	-	-	-	-	-	-	-	-	-	-
KLPN001.0321.00291	KL27	KLPN001.0321.00291.P002	Others	Res	0	18	0	0	0	0	18	1	305423	305423	0	3	10	-	0	-	0	-	0	-	0	-	-	0	-	-	-	-	-	-	-	-	-	-	-	-	-	-	-	-	-	-	-	-	-
KLPN001.0321.00291	KL27	KLPN001.0321.00291.P004	T	Res	0	3	0	1	0	1	1	1	41874	41874	0	3	2	-	0	-	0	-	0	-	0	-	-	0	-	-	-	-	-	-	-	-	-	-	-	-	-	-	-	-	-	-	-	-	-
KLPN001.0321.00292	KL1	KLPN001.0321.00292.P003	T	Res	0	3	0	1	0	1	1	1	81180	81180	0	3	2	-	0	-	0	-	0	-	0	-	-	0	-	-	-	-	-	-	-	-	-	-	-	-	-	-	-	-	-	-	-	-	-
KLPN001.0321.00294	KL?	KLPN001.0321.00294.P002	Others	Others	0	2	0	0	0	0	0	1	130329	130329	0	0	1	-	0	-	0	-	0	-	0	-	-	0	-	-	-	-	-	-	-	-	-	-	-	-	-	-	-	-	-	-	-	-	-
KLPN001.0321.00294	KL?	KLPN001.0321.00294.P003	Others	Vir	3	2	0	0	0	0	0	1	127353	127353	0	0	1	-	0	-	0	iuc 2A	29-2LV	iro unknown	0	rmpA_7*(VP)	-	0	-	-	-	-	-	-	-	-	-	-	-	-	-	-	-	-	-	-	-	-	-
KLPN001.0321.00294	KL?	KLPN001.0321.00294.P004	T	Others	0	2	0	1	0	1	0	1	30122	30122	0	0	1	-	0	-	0	-	0	-	0	-	-	0	-	-	-	-	-	-	-	-	-	-	-	-	-	-	-	-	-	-	-	-	-
KLPN001.0321.00296	KL27	KLPN001.0321.00296.P002	I	Res	0	13	0	0	1	1	12	1	164278	164278	0	1	8	-	0	-	0	-	0	-	0	-	-	0	-	-	-	-	-	-	-	-	-	-	-	-	-	-	-	-	-	-	-	-	-
KLPN001.0321.00297	KL10	KLPN001.0321.00297.P002	Others	Others	0	2	0	0	0	0	0	1	114497	114497	0	0	1	-	0	-	0	-	0	-	0	-	-	0	-	-	-	-	-	-	-	-	-	-	-	-	-	-	-	-	-	-	-	-	-
KLPN001.0321.00298	KL24	KLPN001.0321.00298.P002	Others	Others	0	2	0	0	0	0	0	1	29625	29625	0	0	1	-	0	-	0	-	0	-	0	-	-	0	-	-	-	-	-	-	-	-	-	-	-	-	-	-	-	-	-	-	-	-	-
KLPN001.0321.00298	KL24	KLPN001.0321.00298.P003	Others	Others	0	2	0	0	0	0	0	1	5165	5165	0	0	1	-	0	-	0	-	0	-	0	-	-	0	-	-	-	-	-	-	-	-	-	-	-	-	-	-	-	-	-	-	-	-	-
KLPN001.0321.00300	KL27	KLPN001.0321.00300.P003	I	Res	0	10	0	0	1	1	8	1	84069	84069	0	1	7	-	0	-	0	-	0	-	0	-	-	0	-	-	-	-	-	-	-	-	-	-	-	-	-	-	-	-	-	-	-	-	-
KLPN001.0321.00302	KL64	KLPN001.0321.00302.P003	Others	Res	0	8	0	0	0	0	6	1	128299	128299	0	3	6	-	0	-	0	-	0	-	0	-	-	0	-	-	-	-	-	-	-	-	-	-	-	-	-	-	-	-	-	-	-	-	-
KLPN001.0321.00302	KL64	KLPN001.0321.00302.P004	Others	Others	0	2	0	0	0	0	0	1	10061	10061	0	0	1	-	0	-	0	-	0	-	0	-	-	0	-	-	-	-	-	-	-	-	-	-	-	-	-	-	-	-	-	-	-	-	-
KLPN001.0321.00303	KL15	KLPN001.0321.00303.P002	Others	Others	0	5	0	0	0	0	3	1	174723	174723	0	0	4	-	0	-	0	-	0	-	0	-	-	0	-	-	-	-	-	-	-	-	-	-	-	-	-	-	-	-	-	-	-	-	-
KLPN001.0321.00303	KL15	KLPN001.0321.00303.P003	F	Res	0	4	1	0	0	1	2	1	75307	75307	0	3	3	-	0	-	0	-	0	-	0	-	-	0	-	-	-	-	-	-	-	-	-	-	-	-	-	-	-	-	-	-	-	-	-
KLPN001.0321.00303	KL15	KLPN001.0321.00303.P005	T	Res	0	4	0	1	0	1	2	1	47983	47983	0	1	3	-	0	-	0	-	0	-	0	-	-	0	-	-	-	-	-	-	-	-	-	-	-	-	-	-	-	-	-	-	-	-	-
KLPN001.0321.00305	-	KLPN001.0321.00305.P002	Others	Others	0	12	0	0	0	0	13	1	204070	204070	0	0	8	-	0	-	0	-	0	-	0	-	-	0	-	-	-	-	-	-	-	-	-	-	-	-	-	-	-	-	-	-	-	-	-
KLPN001.0321.00305	-	KLPN001.0321.00305.P004	Others	Res	0	7	0	0	0	0	6	1	113102	113102	0	1	5	-	0	-	0	-	0	-	0	-	-	0	-	-	-	-	-	-	-	-	-	-	-	-	-	-	-	-	-	-	-	-	-
KLPN001.0321.00306	KL102	KLPN001.0321.00306.P003	Others	Res	0	5	0	0	0	0	3	1	230910	230910	0	3	4	-	0	-	0	-	0	-	0	-	-	0	-	-	-	-	-	-	-	-	-	-	-	-	-	-	-	-	-	-	-	-	-
KLPN001.0321.00307	-	KLPN001.0321.00307.P002	Others	Others	0	14	0	0	0	0	13	1	204047	204047	0	0	9	-	0	-	0	-	0	-	0	-	-	0	-	-	-	-	-	-	-	-	-	-	-	-	-	-	-	-	-	-	-	-	-
KLPN001.0321.00307	-	KLPN001.0321.00307.P004	Others	Res	0	7	0	0	0	0	6	1	113105	113105	0	1	5	-	0	-	0	-	0	-	0	-	-	0	-	-	-	-	-	-	-	-	-	-	-	-	-	-	-	-	-	-	-	-	-
KLPN001.0321.00307	-	KLPN001.0321.00307.P005	Others	Others	0	2	0	0	0	0	0	1	2750	2750	0	0	1	-	0	-	0	-	0	-	0	-	-	0	-	-	-	-	-	-	-	-	-	-	-	-	-	-	-	-	-	-	-	-	-
KLPN001.0321.00308	-	KLPN001.0321.00308.P004	Others	Res	0	7	0	0	0	0	6	1	102826	102826	0	1	5	-	0	-	0	-	0	-	0	-	-	0	-	-	-	-	-	-	-	-	-	-	-	-	-	-	-	-	-	-	-	-	-
KLPN001.0321.00308	-	KLPN001.0321.00308.P005	Others	Others	0	2	0	0	0	0	0	1	39437	39437	0	0	1	-	0	-	0	-	0	-	0	-	-	0	-	-	-	-	-	-	-	-	-	-	-	-	-	-	-	-	-	-	-	-	-
KLPN001.0321.00308	-	KLPN001.0321.00308.P007	Others	Others	0	2	0	0	0	0	0	1	7128	7128	0	0	1	-	0	-	0	-	0	-	0	-	-	0	-	-	-	-	-	-	-	-	-	-	-	-	-	-	-	-	-	-	-	-	-
KLPN001.0321.00309	KL47	KLPN001.0321.00309.P002	Others	Res	0	8	0	0	0	0	6	1	127240	127240	0	3	6	-	0	-	0	-	0	-	0	-	-	0	-	-	-	-	-	-	-	-	-	-	-	-	-	-	-	-	-	-	-	-	-
KLPN001.0321.00309	KL47	KLPN001.0321.00309.P003	Others	Others	0	2	0	0	0	0	0	1	10060	10060	0	0	1	-	0	-	0	-	0	-	0	-	-	0	-	-	-	-	-	-	-	-	-	-	-	-	-	-	-	-	-	-	-	-	-
KLPN001.0321.00310	KL64	KLPN001.0321.00310.P003	Others	Res	0	7	0	0	0	0	5	1	96030	96030	0	3	6	-	0	-	0	-	0	-	0	-	-	0	-	-	-	-	-	-	-	-	-	-	-	-	-	-	-	-	-	-	-	-	-
KLPN001.0321.00310	KL64	KLPN001.0321.00310.P004	I	Others	0	6	0	0	1	1	4	1	84855	84855	0	0	5	-	0	-	0	-	0	-	0	-	-	0	-	-	-	-	-	-	-	-	-	-	-	-	-	-	-	-	-	-	-	-	-
KLPN001.0321.00311	KL64	KLPN001.0321.00311.P003	Others	Res	0	8	0	0	0	0	6	1	142228	142228	0	3	6	-	0	-	0	-	0	-	0	-	-	0	-	-	-	-	-	-	-	-	-	-	-	-	-	-	-	-	-	-	-	-	-
KLPN001.0321.00311	KL64	KLPN001.0321.00311.P004	I	Others	0	7	0	0	1	1	5	1	87117	87117	0	0	6	-	0	-	0	-	0	-	0	-	-	0	-	-	-	-	-	-	-	-	-	-	-	-	-	-	-	-	-	-	-	-	-
KLPN001.0321.00311	KL64	KLPN001.0321.00311.P005	Others	Others	0	2	0	0	0	0	0	1	12001	12001	0	0	1	-	0	-	0	-	0	-	0	-	-	0	-	-	-	-	-	-	-	-	-	-	-	-	-	-	-	-	-	-	-	-	-
KLPN001.0321.00312	KL25	KLPN001.0321.00312.P003	T	Res	0	4	0	1	0	1	2	1	50514	50514	0	3	3	-	0	-	0	-	0	-	0	-	-	0	-	-	-	-	-	-	-	-	-	-	-	-	-	-	-	-	-	-	-	-	-
KLPN001.0321.00313	KL112	KLPN001.0321.00313.P003	Others	Res	0	9	0	0	0	0	7	1	146858	146858	0	1	7	-	0	-	0	-	0	-	0	-	-	0	-	-	-	-	-	-	-	-	-	-	-	-	-	-	-	-	-	-	-	-	-
KLPN001.0321.00313	KL112	KLPN001.0321.00313.P005	Others	Others	0	2	0	0	0	0	0	1	94887	94887	0	0	1	-	0	-	0	-	0	-	0	-	-	0	-	-	-	-	-	-	-	-	-	-	-	-	-	-	-	-	-	-	-	-	-
KLPN001.0321.00313	KL112	KLPN001.0321.00313.P006	Others	Others	0	2	0	0	0	0	0	1	9730	9730	0	0	1	-	0	-	0	-	0	-	0	-	-	0	-	-	-	-	-	-	-	-	-	-	-	-	-	-	-	-	-	-	-	-	-
KLPN001.0321.00316	KL47	KLPN001.0321.00316.P002	Others	Res	0	5	0	0	0	0	3	1	227415	227415	0	3	4	-	0	-	0	-	0	-	0	-	-	0	-	-	-	-	-	-	-	-	-	-	-	-	-	-	-	-	-	-	-	-	-
KLPN001.0321.00316	KL47	KLPN001.0321.00316.P003	Others	Res	0	5	0	0	0	0	3	1	72060	72060	0	1	4	-	0	-	0	-	0	-	0	-	-	0	-	-	-	-	-	-	-	-	-	-	-	-	-	-	-	-	-	-	-	-	-
KLPN001.0321.00316	KL47	KLPN001.0321.00316.P004	Others	Others	0	2	0	0	0	0	0	1	10060	10060	0	0	1	-	0	-	0	-	0	-	0	-	-	0	-	-	-	-	-	-	-	-	-	-	-	-	-	-	-	-	-	-	-	-	-
KLPN001.0321.00318	KL64	KLPN001.0321.00318.P002	Others	Others	0	7	0	0	0	0	5	1	205652	205652	0	0	5	-	0	-	0	-	0	-	0	-	-	0	-	-	-	-	-	-	-	-	-	-	-	-	-	-	-	-	-	-	-	-	-
KLPN001.0321.00318	KL64	KLPN001.0321.00318.P003	F	Res	0	6	1	0	0	1	4	1	153556	153556	0	3	5	-	0	-	0	-	0	-	0	-	-	0	-	-	-	-	-	-	-	-	-	-	-	-	-	-	-	-	-	-	-	-	-
KLPN001.0321.00318	KL64	KLPN001.0321.00318.P004	T	Res	0	4	0	1	0	1	2	1	53097	53097	0	3	3	-	0	-	0	-	0	-	0	-	-	0	-	-	-	-	-	-	-	-	-	-	-	-	-	-	-	-	-	-	-	-	-
KLPN001.0321.00318	KL64	KLPN001.0321.00318.P005	Others	Others	0	2	0	0	0	0	0	1	11970	11970	0	0	1	-	0	-	0	-	0	-	0	-	-	0	-	-	-	-	-	-	-	-	-	-	-	-	-	-	-	-	-	-	-	-	-
KLPN001.0321.00319	KL47	KLPN001.0321.00319.P002	F	Res	0	8	1	0	0	1	6	1	172001	172001	0	3	7	-	0	-	0	-	0	-	0	-	-	0	-	-	-	-	-	-	-	-	-	-	-	-	-	-	-	-	-	-	-	-	-
KLPN001.0321.00319	KL47	KLPN001.0321.00319.P003	T	Res	0	6	0	1	0	1	4	1	63046	63046	0	3	4	-	0	-	0	-	0	-	0	-	-	0	-	-	-	-	-	-	-	-	-	-	-	-	-	-	-	-	-	-	-	-	-
KLPN001.0321.00319	KL47	KLPN001.0321.00319.P004	Others	Others	0	2	0	0	0	0	0	1	11970	11970	0	0	1	-	0	-	0	-	0	-	0	-	-	0	-	-	-	-	-	-	-	-	-	-	-	-	-	-	-	-	-	-	-	-	-
KLPN001.0321.00320	KL20	KLPN001.0321.00320.P003	I	Res	0	6	0	0	1	1	4	1	88953	88953	0	3	5	-	0	-	0	-	0	-	0	-	-	0	-	-	-	-	-	-	-	-	-	-	-	-	-	-	-	-	-	-	-	-	-
KLPN001.0321.00322	KL10	KLPN001.0321.00322.P002	Others	Others	0	2	0	0	0	0	0	1	263991	263991	0	0	1	-	0	-	0	-	0	-	0	-	-	0	-	-	-	-	-	-	-	-	-	-	-	-	-	-	-	-	-	-	-	-	-
KLPN001.0321.00322	KL10	KLPN001.0321.00322.P003	T	Others	0	8	0	1	0	1	6	1	60832	60832	0	0	6	-	0	-	0	-	0	-	0	-	-	0	-	-	-	-	-	-	-	-	-	-	-	-	-	-	-	-	-	-	-	-	-
KLPN001.0321.00323	KL?	KLPN001.0321.00323.P002	Others	Others	0	10	0	0	0	0	9	1	174647	174647	0	0	8	-	0	-	0	-	0	-	0	-	-	0	-	-	-	-	-	-	-	-	-	-	-	-	-	-	-	-	-	-	-	-	-
KLPN001.0321.00323	KL?	KLPN001.0321.00323.P003	Others	Vir	3	2	0	0	0	0	0	1	138314	138314	0	0	1	-	0	-	0	iuc 3	23	-	0	-	-	0	-	-	-	-	-	-	-	-	-	-	-	-	-	-	-	-	-	-	-	-	-
KLPN001.0321.00323	KL?	KLPN001.0321.00323.P005	F	Res	0	3	1	0	0	1	1	1	70729	70729	0	1	2	-	0	-	0	-	0	-	0	-	-	0	-	-	-	-	-	-	-	-	-	-	-	-	-	-	-	-	-	-	-	-	-
KLPN001.0321.00323	KL?	KLPN001.0321.00323.P006	Others	Others	0	2	0	0	0	0	0	1	10077	10077	0	0	1	-	0	-	0	-	0	-	0	-	-	0	-	-	-	-	-	-	-	-	-	-	-	-	-	-	-	-	-	-	-	-	-
KLPN001.0321.00326	KL102	KLPN001.0321.00326.P002	Others	Res	0	18	0	0	0	0	19	1	345655	345655	0	1	10	-	0	-	0	-	0	-	0	-	-	0	-	-	-	-	-	-	-	-	-	-	-	-	-	-	-	-	-	-	-	-	-
KLPN001.0321.00327	KL10	KLPN001.0321.00327.P002	Others	Res	0	7	0	0	0	0	5	1	150094	150094	0	1	6	-	0	-	0	-	0	-	0	-	-	0	-	-	-	-	-	-	-	-	-	-	-	-	-	-	-	-	-	-	-	-	-
KLPN001.0321.00328	KL47	KLPN001.0321.00328.P002	Others	Res	0	9	0	0	0	0	7	1	129252	129252	0	3	7	-	0	-	0	-	0	-	0	-	-	0	-	-	-	-	-	-	-	-	-	-	-	-	-	-	-	-	-	-	-	-	-
KLPN001.0321.00328	KL47	KLPN001.0321.00328.P003	Others	Others	0	2	0	0	0	0	0	1	10060	10060	0	0	1	-	0	-	0	-	0	-	0	-	-	0	-	-	-	-	-	-	-	-	-	-	-	-	-	-	-	-	-	-	-	-	-
KLPN001.0321.00329	KL146	KLPN001.0321.00329.P002	Others	Others	0	2	0	0	0	0	0	1	224442	224442	0	0	1	-	0	-	0	-	0	-	0	-	-	0	-	-	-	-	-	-	-	-	-	-	-	-	-	-	-	-	-	-	-	-	-
KLPN001.0321.00330	KL64	KLPN001.0321.00330.P002	F	Res	0	13	1	0	0	1	13	1	176345	176345	0	1	7	-	0	-	0	-	0	-	0	-	-	0	-	-	-	-	-	-	-	-	-	-	-	-	-	-	-	-	-	-	-	-	-
KLPN001.0321.00330	KL64	KLPN001.0321.00330.P003	Others	Others	0	3	0	0	0	0	2	1	148625	148625	0	0	2	-	0	-	0	-	0	-	0	-	-	0	-	-	-	-	-	-	-	-	-	-	-	-	-	-	-	-	-	-	-	-	-
KLPN001.0321.00330	KL64	KLPN001.0321.00330.P004	I	Res	0	3	0	0	1	1	1	1	65499	65499	0	3	2	-	0	-	0	-	0	-	0	-	-	0	-	-	-	-	-	-	-	-	-	-	-	-	-	-	-	-	-	-	-	-	-
KLPN001.0321.00331	KL64	KLPN001.0321.00331.P002	F	Res	0	13	1	0	0	1	13	1	176345	176345	0	1	7	-	0	-	0	-	0	-	0	-	-	0	-	-	-	-	-	-	-	-	-	-	-	-	-	-	-	-	-	-	-	-	-
KLPN001.0321.00331	KL64	KLPN001.0321.00331.P003	Others	Others	0	3	0	0	0	0	2	1	148625	148625	0	0	2	-	0	-	0	-	0	-	0	-	-	0	-	-	-	-	-	-	-	-	-	-	-	-	-	-	-	-	-	-	-	-	-
KLPN001.0321.00331	KL64	KLPN001.0321.00331.P004	I	Res	0	3	0	0	1	1	1	1	65499	65499	0	3	2	-	0	-	0	-	0	-	0	-	-	0	-	-	-	-	-	-	-	-	-	-	-	-	-	-	-	-	-	-	-	-	-
KLPN001.0321.00332	KL64	KLPN001.0321.00332.P002	F	Others	0	6	1	0	0	1	5	1	151220	151220	0	0	4	-	0	-	0	-	0	-	0	-	-	0	-	-	-	-	-	-	-	-	-	-	-	-	-	-	-	-	-	-	-	-	-
KLPN001.0321.00333	KL64	KLPN001.0321.00333.P002	F	Res	0	7	1	0	0	1	6	1	155920	155920	0	1	5	-	0	-	0	-	0	-	0	-	-	0	-	-	-	-	-	-	-	-	-	-	-	-	-	-	-	-	-	-	-	-	-
KLPN001.0321.00333	KL64	KLPN001.0321.00333.P003	Others	Others	0	4	0	0	0	0	3	1	150325	150325	0	0	3	-	0	-	0	-	0	-	0	-	-	0	-	-	-	-	-	-	-	-	-	-	-	-	-	-	-	-	-	-	-	-	-
KLPN001.0321.00334	KL64	KLPN001.0321.00334.P002	Others	Res_Vir	3	13	0	0	0	0	12	1	317680	317680	0	1	9	-	0	-	0	iuc 1	1-1LV	-	0	-	rmpA2_8	0	-	-	-	-	-	-	-	-	-	-	-	-	-	-	-	-	-	-	-	-	-
KLPN001.0321.00334	KL64	KLPN001.0321.00334.P003	Others	Others	0	2	0	0	0	0	0	1	105455	105455	0	0	1	-	0	-	0	-	0	-	0	-	-	0	-	-	-	-	-	-	-	-	-	-	-	-	-	-	-	-	-	-	-	-	-
KLPN001.0321.00334	KL64	KLPN001.0321.00334.P005	Others	Others	0	2	0	0	0	0	0	1	9730	9730	0	0	1	-	0	-	0	-	0	-	0	-	-	0	-	-	-	-	-	-	-	-	-	-	-	-	-	-	-	-	-	-	-	-	-
KLPN001.0321.00334	KL64	KLPN001.0321.00334.P007	Others	Others	0	2	0	0	0	0	1	1	8051	8051	0	0	1	-	0	-	0	-	0	-	0	-	-	0	-	-	-	-	-	-	-	-	-	-	-	-	-	-	-	-	-	-	-	-	-
KLPN001.0321.00335	-	KLPN001.0321.00335.P002	F	Others	0	2	1	0	0	1	0	1	178010	178010	0	0	1	-	0	-	0	-	0	-	0	-	-	0	-	-	-	-	-	-	-	-	-	-	-	-	-	-	-	-	-	-	-	-	-
KLPN001.0321.00336	KL36	KLPN001.0321.00336.P002	F	Res	0	8	1	0	0	1	6	1	92972	92972	0	3	6	-	0	-	0	-	0	-	0	-	-	0	-	-	-	-	-	-	-	-	-	-	-	-	-	-	-	-	-	-	-	-	-
KLPN001.0321.00337	KL64	KLPN001.0321.00337.P002	Others	Res_Vir	3	11	0	0	0	0	9	1	307718	307718	0	1	8	-	0	-	0	iuc 1	1	-	0	-	rmpA2_8	0	-	-	-	-	-	-	-	-	-	-	-	-	-	-	-	-	-	-	-	-	-
KLPN001.0321.00337	KL64	KLPN001.0321.00337.P003	Others	Others	0	3	0	0	0	0	1	1	211810	211810	0	0	2	-	0	-	0	-	0	-	0	-	-	0	-	-	-	-	-	-	-	-	-	-	-	-	-	-	-	-	-	-	-	-	-
KLPN001.0321.00337	KL64	KLPN001.0321.00337.P004	F	Res	0	9	1	0	0	1	7	1	97846	97846	0	3	6	-	0	-	0	-	0	-	0	-	-	0	-	-	-	-	-	-	-	-	-	-	-	-	-	-	-	-	-	-	-	-	-
KLPN001.0321.00337	KL64	KLPN001.0321.00337.P005	Others	Others	0	2	0	0	0	0	0	1	9730	9730	0	0	1	-	0	-	0	-	0	-	0	-	-	0	-	-	-	-	-	-	-	-	-	-	-	-	-	-	-	-	-	-	-	-	-
KLPN001.0321.00338	KL74	KLPN001.0321.00338.P002	Others	Others	0	17	0	0	0	0	16	1	288040	288040	0	0	6	-	0	-	0	-	0	-	0	-	-	0	-	-	-	-	-	-	-	-	-	-	-	-	-	-	-	-	-	-	-	-	-
KLPN001.0321.00338	KL74	KLPN001.0321.00338.P003	F	Others	0	2	1	0	0	1	0	1	173855	173855	0	0	1	-	0	-	0	-	0	-	0	-	-	0	-	-	-	-	-	-	-	-	-	-	-	-	-	-	-	-	-	-	-	-	-
KLPN001.0321.00338	KL74	KLPN001.0321.00338.P004	Others	Others	0	9	0	0	0	0	8	1	160398	160398	0	0	5	-	0	-	0	-	0	-	0	-	-	0	-	-	-	-	-	-	-	-	-	-	-	-	-	-	-	-	-	-	-	-	-
KLPN001.0321.00338	KL74	KLPN001.0321.00338.P005	F	Res	0	5	1	0	0	1	3	1	71220	71220	0	1	4	-	0	-	0	-	0	-	0	-	-	0	-	-	-	-	-	-	-	-	-	-	-	-	-	-	-	-	-	-	-	-	-
KLPN001.0321.00339	KL64	KLPN001.0321.00339.P004	I	Others	0	4	0	0	1	1	2	1	107451	107451	0	0	3	-	0	-	0	-	0	-	0	-	-	0	-	-	-	-	-	-	-	-	-	-	-	-	-	-	-	-	-	-	-	-	-
KLPN001.0321.00339	KL64	KLPN001.0321.00339.P005	F	Res	0	11	1	0	0	1	9	1	103085	103085	0	3	7	-	0	-	0	-	0	-	0	-	-	0	-	-	-	-	-	-	-	-	-	-	-	-	-	-	-	-	-	-	-	-	-
KLPN001.0321.00340	KL24	KLPN001.0321.00340.P003	Multi	Others	0	2	1	0	1	2	0	1	127925	127925	0	0	1	-	0	-	0	-	0	-	0	-	-	0	-	-	-	-	-	-	-	-	-	-	-	-	-	-	-	-	-	-	-	-	-
KLPN001.0321.00340	KL24	KLPN001.0321.00340.P004	F	Others	0	4	1	0	0	1	2	1	76387	76387	0	0	2	-	0	-	0	-	0	-	0	-	-	0	-	-	-	-	-	-	-	-	-	-	-	-	-	-	-	-	-	-	-	-	-
KLPN001.0321.00340	KL24	KLPN001.0321.00340.P005	T	Res	0	4	0	1	0	1	2	1	51140	51140	0	3	3	-	0	-	0	-	0	-	0	-	-	0	-	-	-	-	-	-	-	-	-	-	-	-	-	-	-	-	-	-	-	-	-
KLPN001.0321.00341	KL24	KLPN001.0321.00341.P002	Others	Res_Vir	3	13	0	0	0	0	11	1	353810	353810	0	3	7	-	0	-	0	iuc 1	63	-	0	rmpA_2*(KpVP-1)	rmpA2_6*	0	-	-	-	-	-	-	-	-	-	-	-	-	-	-	-	-	-	-	-	-	-
KLPN001.0321.00341	KL24	KLPN001.0321.00341.P003	Others	Res	0	11	0	0	0	0	10	1	225540	225540	0	1	7	-	0	-	0	-	0	-	0	-	-	0	-	-	-	-	-	-	-	-	-	-	-	-	-	-	-	-	-	-	-	-	-
KLPN001.0321.00341	KL24	KLPN001.0321.00341.P004	Others	Res	0	3	0	0	0	0	1	1	71402	71402	0	3	2	-	0	-	0	-	0	-	0	-	-	0	-	-	-	-	-	-	-	-	-	-	-	-	-	-	-	-	-	-	-	-	-
KLPN001.0321.00341	KL24	KLPN001.0321.00341.P005	Others	Others	0	2	0	0	0	0	0	1	18651	18651	0	0	1	-	0	-	0	-	0	-	0	-	-	0	-	-	-	-	-	-	-	-	-	-	-	-	-	-	-	-	-	-	-	-	-
KLPN001.0321.00342	KL2	KLPN001.0321.00342.P004	Others	Others	0	2	0	0	0	0	0	1	78616	78616	0	0	1	-	0	-	0	-	0	-	0	-	-	0	-	-	-	-	-	-	-	-	-	-	-	-	-	-	-	-	-	-	-	-	-
KLPN001.0321.00342	KL2	KLPN001.0321.00342.P005	F	Others	0	2	1	0	0	1	0	1	66476	66476	0	0	1	-	0	-	0	-	0	-	0	-	-	0	-	-	-	-	-	-	-	-	-	-	-	-	-	-	-	-	-	-	-	-	-
KLPN001.0321.00342	KL2	KLPN001.0321.00342.P006	Others	Res	0	4	0	0	0	0	2	1	43501	43501	0	3	3	-	0	-	0	-	0	-	0	-	-	0	-	-	-	-	-	-	-	-	-	-	-	-	-	-	-	-	-	-	-	-	-
KLPN001.0321.00342	KL2	KLPN001.0321.00342.P007	Others	Others	0	2	0	0	0	0	0	1	9294	9294	0	0	1	-	0	-	0	-	0	-	0	-	-	0	-	-	-	-	-	-	-	-	-	-	-	-	-	-	-	-	-	-	-	-	-
KLPN001.0321.00343	KL38	KLPN001.0321.00343.P003	F	Res	0	5	1	0	0	1	3	1	136387	136387	0	3	3	-	0	-	0	-	0	-	0	-	-	0	-	-	-	-	-	-	-	-	-	-	-	-	-	-	-	-	-	-	-	-	-
KLPN001.0321.00344	KL3	KLPN001.0321.00344.P002	Others	Others	0	2	0	0	0	0	0	1	162789	162789	0	0	1	-	0	-	0	-	0	-	0	-	-	0	-	-	-	-	-	-	-	-	-	-	-	-	-	-	-	-	-	-	-	-	-
KLPN001.0321.00344	KL3	KLPN001.0321.00344.P003	F	Res	0	4	1	0	0	1	2	1	85405	85405	0	3	3	-	0	-	0	-	0	-	0	-	-	0	-	-	-	-	-	-	-	-	-	-	-	-	-	-	-	-	-	-	-	-	-
KLPN001.0321.00344	KL3	KLPN001.0321.00344.P004	Others	Others	0	3	0	0	0	0	1	1	68514	68514	0	0	2	-	0	-	0	-	0	-	0	-	-	0	-	-	-	-	-	-	-	-	-	-	-	-	-	-	-	-	-	-	-	-	-
KLPN001.0321.00345	KL107	KLPN001.0321.00345.P002	Others	Others	0	8	0	0	0	0	6	1	177258	177258	0	0	6	-	0	-	0	-	0	-	0	-	-	0	-	-	-	-	-	-	-	-	-	-	-	-	-	-	-	-	-	-	-	-	-
KLPN001.0321.00346	KL107	KLPN001.0321.00346.P002	Others	Others	0	2	0	0	0	0	0	1	128320	128320	0	0	1	-	0	-	0	-	0	-	0	-	-	0	-	-	-	-	-	-	-	-	-	-	-	-	-	-	-	-	-	-	-	-	-
KLPN001.0321.00346	KL107	KLPN001.0321.00346.P004	Others	Others	0	2	0	0	0	0	0	1	9294	9294	0	0	1	-	0	-	0	-	0	-	0	-	-	0	-	-	-	-	-	-	-	-	-	-	-	-	-	-	-	-	-	-	-	-	-
KLPN001.0321.00347	KL107	KLPN001.0321.00347.P002	Multi	Others	0	9	1	1	0	2	7	1	186866	186866	0	0	7	-	0	-	0	-	0	-	0	-	-	0	-	-	-	-	-	-	-	-	-	-	-	-	-	-	-	-	-	-	-	-	-
KLPN001.0321.00347	KL107	KLPN001.0321.00347.P003	Others	Res	0	4	0	0	0	0	3	1	114416	114416	0	3	3	-	0	-	0	-	0	-	0	-	-	0	-	-	-	-	-	-	-	-	-	-	-	-	-	-	-	-	-	-	-	-	-
KLPN001.0321.00347	KL107	KLPN001.0321.00347.P004	Others	Others	0	3	0	0	0	0	1	1	13636	13636	0	0	2	-	0	-	0	-	0	-	0	-	-	0	-	-	-	-	-	-	-	-	-	-	-	-	-	-	-	-	-	-	-	-	-
KLPN001.0321.00348	KL1	KLPN001.0321.00348.P004	Others	Others	0	2	0	0	0	0	0	1	1978	1978	0	0	1	-	0	-	0	-	0	-	0	-	-	0	-	-	-	-	-	-	-	-	-	-	-	-	-	-	-	-	-	-	-	-	-
KLPN001.0321.00351	KL2	KLPN001.0321.00351.P002	Others	Others	0	8	0	0	0	0	7	1	340492	340492	0	0	6	-	0	-	0	-	0	-	0	-	-	0	-	-	-	-	-	-	-	-	-	-	-	-	-	-	-	-	-	-	-	-	-
KLPN001.0321.00351	KL2	KLPN001.0321.00351.P004	F	Others	0	2	1	0	0	1	0	1	136867	136867	0	0	1	-	0	-	0	-	0	-	0	-	-	0	-	-	-	-	-	-	-	-	-	-	-	-	-	-	-	-	-	-	-	-	-
KLPN001.0321.00351	KL2	KLPN001.0321.00351.P006	Others	Others	0	2	0	0	0	0	0	1	4919	4919	0	0	1	-	0	-	0	-	0	-	0	-	-	0	-	-	-	-	-	-	-	-	-	-	-	-	-	-	-	-	-	-	-	-	-
KLPN001.0321.00354	KL?	KLPN001.0321.00354.P003	I	Others	0	2	0	0	1	1	0	1	57277	57277	0	0	1	-	0	-	0	-	0	-	0	-	-	0	-	-	-	-	-	-	-	-	-	-	-	-	-	-	-	-	-	-	-	-	-
KLPN001.0321.00355	KL14	KLPN001.0321.00355.P002	Others	Res_Vir	3	11	0	0	0	0	10	1	242628	242628	0	0	7	-	0	-	0	iuc 3	23	-	0	-	-	0	-	-	-	-	-	-	-	-	-	-	-	-	-	-	-	-	-	-	-	-	-
KLPN001.0321.00355	KL14	KLPN001.0321.00355.P003	T	Res	0	5	0	1	0	1	3	1	59764	59764	0	3	4	-	0	-	0	-	0	-	0	-	-	0	-	-	-	-	-	-	-	-	-	-	-	-	-	-	-	-	-	-	-	-	-
KLPN001.0321.00356	KL2	KLPN001.0321.00356.P003	T	Res	0	3	0	1	0	1	1	1	43296	43296	0	3	2	-	0	-	0	-	0	-	0	-	-	0	-	-	-	-	-	-	-	-	-	-	-	-	-	-	-	-	-	-	-	-	-
KLPN001.0321.00359	KL107	KLPN001.0321.00359.P002	Others	Res	0	4	0	0	0	0	2	1	194856	194856	0	1	3	-	0	-	0	-	0	-	0	-	-	0	-	-	-	-	-	-	-	-	-	-	-	-	-	-	-	-	-	-	-	-	-
KLPN001.0321.00361	KL107	KLPN001.0321.00361.P003	Others	Res	0	3	0	0	0	0	1	1	89626	89626	0	3	2	-	0	-	0	-	0	-	0	-	-	0	-	-	-	-	-	-	-	-	-	-	-	-	-	-	-	-	-	-	-	-	-
KLPN001.0321.00361	KL107	KLPN001.0321.00361.P004	T	Others	0	3	0	1	0	1	1	1	57419	57419	0	0	2	-	0	-	0	-	0	-	0	-	-	0	-	-	-	-	-	-	-	-	-	-	-	-	-	-	-	-	-	-	-	-	-
KLPN001.0321.00362	KL102	KLPN001.0321.00362.P002	Others	Others	0	2	0	0	0	0	0	1	216803	216803	0	0	1	-	0	-	0	-	0	-	0	-	-	0	-	-	-	-	-	-	-	-	-	-	-	-	-	-	-	-	-	-	-	-	-
KLPN001.0321.00362	KL102	KLPN001.0321.00362.P003	Others	Res	0	12	0	0	0	0	11	1	125232	125232	0	1	8	-	0	-	0	-	0	-	0	-	-	0	-	-	-	-	-	-	-	-	-	-	-	-	-	-	-	-	-	-	-	-	-
KLPN001.0321.00363	KL64	KLPN001.0321.00363.P003	Others	Res	0	7	0	0	0	0	5	1	133772	133772	0	3	5	-	0	-	0	-	0	-	0	-	-	0	-	-	-	-	-	-	-	-	-	-	-	-	-	-	-	-	-	-	-	-	-
KLPN001.0321.00363	KL64	KLPN001.0321.00363.P004	I	Others	0	7	0	0	1	1	5	1	87095	87095	0	0	6	-	0	-	0	-	0	-	0	-	-	0	-	-	-	-	-	-	-	-	-	-	-	-	-	-	-	-	-	-	-	-	-
KLPN001.0321.00363	KL64	KLPN001.0321.00363.P005	Others	Others	0	2	0	0	0	0	0	1	11970	11970	0	0	1	-	0	-	0	-	0	-	0	-	-	0	-	-	-	-	-	-	-	-	-	-	-	-	-	-	-	-	-	-	-	-	-
KLPN001.0321.00364	KL64	KLPN001.0321.00364.P003	Others	Res	0	7	0	0	0	0	5	1	133772	133772	0	3	5	-	0	-	0	-	0	-	0	-	-	0	-	-	-	-	-	-	-	-	-	-	-	-	-	-	-	-	-	-	-	-	-
KLPN001.0321.00364	KL64	KLPN001.0321.00364.P004	I	Others	0	7	0	0	1	1	5	1	87095	87095	0	0	6	-	0	-	0	-	0	-	0	-	-	0	-	-	-	-	-	-	-	-	-	-	-	-	-	-	-	-	-	-	-	-	-
KLPN001.0321.00364	KL64	KLPN001.0321.00364.P005	Others	Others	0	2	0	0	0	0	0	1	11970	11970	0	0	1	-	0	-	0	-	0	-	0	-	-	0	-	-	-	-	-	-	-	-	-	-	-	-	-	-	-	-	-	-	-	-	-
KLPN001.0321.00365	KL64	KLPN001.0321.00365.P003	Others	Res	0	5	0	0	0	0	3	1	123177	123177	0	3	3	-	0	-	0	-	0	-	0	-	-	0	-	-	-	-	-	-	-	-	-	-	-	-	-	-	-	-	-	-	-	-	-
KLPN001.0321.00365	KL64	KLPN001.0321.00365.P004	I	Others	0	7	0	0	1	1	5	1	87095	87095	0	0	6	-	0	-	0	-	0	-	0	-	-	0	-	-	-	-	-	-	-	-	-	-	-	-	-	-	-	-	-	-	-	-	-
KLPN001.0321.00365	KL64	KLPN001.0321.00365.P005	Others	Others	0	2	0	0	0	0	0	1	11970	11970	0	0	1	-	0	-	0	-	0	-	0	-	-	0	-	-	-	-	-	-	-	-	-	-	-	-	-	-	-	-	-	-	-	-	-
KLPN001.0321.00366	KL64	KLPN001.0321.00366.P003	Others	Res	0	5	0	0	0	0	3	1	123177	123177	0	3	3	-	0	-	0	-	0	-	0	-	-	0	-	-	-	-	-	-	-	-	-	-	-	-	-	-	-	-	-	-	-	-	-
KLPN001.0321.00366	KL64	KLPN001.0321.00366.P004	I	Others	0	7	0	0	1	1	5	1	87095	87095	0	0	6	-	0	-	0	-	0	-	0	-	-	0	-	-	-	-	-	-	-	-	-	-	-	-	-	-	-	-	-	-	-	-	-
KLPN001.0321.00366	KL64	KLPN001.0321.00366.P005	Others	Others	0	2	0	0	0	0	0	1	11970	11970	0	0	1	-	0	-	0	-	0	-	0	-	-	0	-	-	-	-	-	-	-	-	-	-	-	-	-	-	-	-	-	-	-	-	-
KLPN001.0321.00367	KL64	KLPN001.0321.00367.P003	Others	Res	0	7	0	0	0	0	5	1	133772	133772	0	3	5	-	0	-	0	-	0	-	0	-	-	0	-	-	-	-	-	-	-	-	-	-	-	-	-	-	-	-	-	-	-	-	-
KLPN001.0321.00367	KL64	KLPN001.0321.00367.P004	I	Others	0	7	0	0	1	1	5	1	87095	87095	0	0	6	-	0	-	0	-	0	-	0	-	-	0	-	-	-	-	-	-	-	-	-	-	-	-	-	-	-	-	-	-	-	-	-
KLPN001.0321.00367	KL64	KLPN001.0321.00367.P005	Others	Others	0	2	0	0	0	0	0	1	11970	11970	0	0	1	-	0	-	0	-	0	-	0	-	-	0	-	-	-	-	-	-	-	-	-	-	-	-	-	-	-	-	-	-	-	-	-
KLPN001.0321.00368	KL64	KLPN001.0321.00368.P003	Others	Res	0	5	0	0	0	0	3	1	123177	123177	0	3	3	-	0	-	0	-	0	-	0	-	-	0	-	-	-	-	-	-	-	-	-	-	-	-	-	-	-	-	-	-	-	-	-
KLPN001.0321.00368	KL64	KLPN001.0321.00368.P004	I	Others	0	7	0	0	1	1	5	1	87095	87095	0	0	6	-	0	-	0	-	0	-	0	-	-	0	-	-	-	-	-	-	-	-	-	-	-	-	-	-	-	-	-	-	-	-	-
KLPN001.0321.00368	KL64	KLPN001.0321.00368.P005	Others	Others	0	2	0	0	0	0	0	1	11970	11970	0	0	1	-	0	-	0	-	0	-	0	-	-	0	-	-	-	-	-	-	-	-	-	-	-	-	-	-	-	-	-	-	-	-	-
KLPN001.0321.00369	KL64	KLPN001.0321.00369.P003	Others	Res	0	7	0	0	0	0	5	1	133772	133772	0	3	5	-	0	-	0	-	0	-	0	-	-	0	-	-	-	-	-	-	-	-	-	-	-	-	-	-	-	-	-	-	-	-	-
KLPN001.0321.00369	KL64	KLPN001.0321.00369.P004	I	Others	0	7	0	0	1	1	5	1	87095	87095	0	0	6	-	0	-	0	-	0	-	0	-	-	0	-	-	-	-	-	-	-	-	-	-	-	-	-	-	-	-	-	-	-	-	-
KLPN001.0321.00369	KL64	KLPN001.0321.00369.P005	Others	Others	0	2	0	0	0	0	0	1	11971	11971	0	0	1	-	0	-	0	-	0	-	0	-	-	0	-	-	-	-	-	-	-	-	-	-	-	-	-	-	-	-	-	-	-	-	-
KLPN001.0321.00370	KL64	KLPN001.0321.00370.P003	Others	Res	0	7	0	0	0	0	5	1	133772	133772	0	3	5	-	0	-	0	-	0	-	0	-	-	0	-	-	-	-	-	-	-	-	-	-	-	-	-	-	-	-	-	-	-	-	-
KLPN001.0321.00370	KL64	KLPN001.0321.00370.P004	I	Others	0	7	0	0	1	1	5	1	87095	87095	0	0	6	-	0	-	0	-	0	-	0	-	-	0	-	-	-	-	-	-	-	-	-	-	-	-	-	-	-	-	-	-	-	-	-
KLPN001.0321.00370	KL64	KLPN001.0321.00370.P005	Others	Others	0	2	0	0	0	0	0	1	11970	11970	0	0	1	-	0	-	0	-	0	-	0	-	-	0	-	-	-	-	-	-	-	-	-	-	-	-	-	-	-	-	-	-	-	-	-
KLPN001.0321.00371	KL64	KLPN001.0321.00371.P003	Others	Res	0	7	0	0	0	0	5	1	133772	133772	0	3	5	-	0	-	0	-	0	-	0	-	-	0	-	-	-	-	-	-	-	-	-	-	-	-	-	-	-	-	-	-	-	-	-
KLPN001.0321.00371	KL64	KLPN001.0321.00371.P004	I	Others	0	7	0	0	1	1	5	1	87095	87095	0	0	6	-	0	-	0	-	0	-	0	-	-	0	-	-	-	-	-	-	-	-	-	-	-	-	-	-	-	-	-	-	-	-	-
KLPN001.0321.00371	KL64	KLPN001.0321.00371.P005	Others	Others	0	2	0	0	0	0	0	1	11970	11970	0	0	1	-	0	-	0	-	0	-	0	-	-	0	-	-	-	-	-	-	-	-	-	-	-	-	-	-	-	-	-	-	-	-	-
KLPN001.0321.00372	KL64	KLPN001.0321.00372.P003	Others	Res	0	7	0	0	0	0	5	1	133772	133772	0	3	5	-	0	-	0	-	0	-	0	-	-	0	-	-	-	-	-	-	-	-	-	-	-	-	-	-	-	-	-	-	-	-	-
KLPN001.0321.00372	KL64	KLPN001.0321.00372.P004	I	Others	0	7	0	0	1	1	5	1	87095	87095	0	0	6	-	0	-	0	-	0	-	0	-	-	0	-	-	-	-	-	-	-	-	-	-	-	-	-	-	-	-	-	-	-	-	-
KLPN001.0321.00372	KL64	KLPN001.0321.00372.P005	Others	Others	0	2	0	0	0	0	0	1	15931	15931	0	0	1	-	0	-	0	-	0	-	0	-	-	0	-	-	-	-	-	-	-	-	-	-	-	-	-	-	-	-	-	-	-	-	-
KLPN001.0321.00373	KL64	KLPN001.0321.00373.P003	Others	Res	0	7	0	0	0	0	5	1	133771	133771	0	3	5	-	0	-	0	-	0	-	0	-	-	0	-	-	-	-	-	-	-	-	-	-	-	-	-	-	-	-	-	-	-	-	-
KLPN001.0321.00373	KL64	KLPN001.0321.00373.P004	I	Others	0	7	0	0	1	1	5	1	87095	87095	0	0	6	-	0	-	0	-	0	-	0	-	-	0	-	-	-	-	-	-	-	-	-	-	-	-	-	-	-	-	-	-	-	-	-
KLPN001.0321.00373	KL64	KLPN001.0321.00373.P005	Others	Others	0	2	0	0	0	0	0	1	11970	11970	0	0	1	-	0	-	0	-	0	-	0	-	-	0	-	-	-	-	-	-	-	-	-	-	-	-	-	-	-	-	-	-	-	-	-
KLPN001.0321.00377	KL105	KLPN001.0321.00377.P002	I	Res	0	3	0	0	1	1	1	1	63589	63589	0	3	2	-	0	-	0	-	0	-	0	-	-	0	-	-	-	-	-	-	-	-	-	-	-	-	-	-	-	-	-	-	-	-	-
KLPN001.0321.00378	KL105	KLPN001.0321.00378.P002	I	Res	0	3	0	0	1	1	1	1	63589	63589	0	3	2	-	0	-	0	-	0	-	0	-	-	0	-	-	-	-	-	-	-	-	-	-	-	-	-	-	-	-	-	-	-	-	-
KLPN001.0321.00379	KL105	KLPN001.0321.00379.P002	I	Res	0	3	0	0	1	1	1	1	63589	63589	0	3	2	-	0	-	0	-	0	-	0	-	-	0	-	-	-	-	-	-	-	-	-	-	-	-	-	-	-	-	-	-	-	-	-
KLPN001.0321.00380	KL105	KLPN001.0321.00380.P002	I	Res	0	3	0	0	1	1	1	1	63589	63589	0	3	2	-	0	-	0	-	0	-	0	-	-	0	-	-	-	-	-	-	-	-	-	-	-	-	-	-	-	-	-	-	-	-	-
KLPN001.0321.00381	KL105	KLPN001.0321.00381.P002	I	Res	0	3	0	0	1	1	1	1	63589	63589	0	3	2	-	0	-	0	-	0	-	0	-	-	0	-	-	-	-	-	-	-	-	-	-	-	-	-	-	-	-	-	-	-	-	-
KLPN001.0321.00382	KL102	KLPN001.0321.00382.P003	I	Res	0	3	0	0	1	1	1	1	63589	63589	0	3	2	-	0	-	0	-	0	-	0	-	-	0	-	-	-	-	-	-	-	-	-	-	-	-	-	-	-	-	-	-	-	-	-
KLPN001.0321.00383	KL102	KLPN001.0321.00383.P003	I	Res	0	3	0	0	1	1	1	1	63589	63589	0	3	2	-	0	-	0	-	0	-	0	-	-	0	-	-	-	-	-	-	-	-	-	-	-	-	-	-	-	-	-	-	-	-	-
KLPN001.0321.00384	KL105	KLPN001.0321.00384.P002	I	Res	0	3	0	0	1	1	1	1	63589	63589	0	3	2	-	0	-	0	-	0	-	0	-	-	0	-	-	-	-	-	-	-	-	-	-	-	-	-	-	-	-	-	-	-	-	-
KLPN001.0321.00385	KL105	KLPN001.0321.00385.P002	I	Res	0	3	0	0	1	1	1	1	63589	63589	0	3	2	-	0	-	0	-	0	-	0	-	-	0	-	-	-	-	-	-	-	-	-	-	-	-	-	-	-	-	-	-	-	-	-
KLPN001.0321.00395	KL105	KLPN001.0321.00395.P002	Others	Others	0	6	0	0	0	0	4	1	190737	190737	0	0	5	-	0	-	0	-	0	-	0	-	-	0	-	-	-	-	-	-	-	-	-	-	-	-	-	-	-	-	-	-	-	-	-
KLPN001.0321.00396	KL105	KLPN001.0321.00396.P002	Others	Others	0	8	0	0	0	0	9	1	204699	204699	0	0	5	-	0	-	0	-	0	-	0	-	-	0	-	-	-	-	-	-	-	-	-	-	-	-	-	-	-	-	-	-	-	-	-
KLPN001.0321.00397	KL105	KLPN001.0321.00397.P002	I	Res	0	3	0	0	1	1	1	1	63589	63589	0	3	2	-	0	-	0	-	0	-	0	-	-	0	-	-	-	-	-	-	-	-	-	-	-	-	-	-	-	-	-	-	-	-	-
KLPN001.0321.00398	KL105	KLPN001.0321.00398.P002	I	Res	0	3	0	0	1	1	1	1	63589	63589	0	3	2	-	0	-	0	-	0	-	0	-	-	0	-	-	-	-	-	-	-	-	-	-	-	-	-	-	-	-	-	-	-	-	-
KLPN001.0321.00399	KL105	KLPN001.0321.00399.P002	I	Res	0	3	0	0	1	1	1	1	63589	63589	0	3	2	-	0	-	0	-	0	-	0	-	-	0	-	-	-	-	-	-	-	-	-	-	-	-	-	-	-	-	-	-	-	-	-
KLPN001.0321.00400	KL22/KL37	KLPN001.0321.00400.P003	Others	Res	0	4	0	0	0	0	3	1	88061	88061	0	1	3	-	0	-	0	-	0	-	0	-	-	0	-	-	-	-	-	-	-	-	-	-	-	-	-	-	-	-	-	-	-	-	-
KLPN001.0321.00401	-	KLPN001.0321.00401.P002	F	Others	0	2	1	0	0	1	0	1	217495	217495	0	0	1	-	0	-	0	-	0	-	0	-	-	0	-	-	-	-	-	-	-	-	-	-	-	-	-	-	-	-	-	-	-	-	-
KLPN001.0321.00401	-	KLPN001.0321.00401.P003	Others	Res	0	5	0	0	0	0	4	1	114591	114591	0	3	4	-	0	-	0	-	0	-	0	-	-	0	-	-	-	-	-	-	-	-	-	-	-	-	-	-	-	-	-	-	-	-	-
KLPN001.0321.00401	-	KLPN001.0321.00401.P004	Others	Others	0	2	0	0	0	0	0	1	66443	66443	0	0	1	-	0	-	0	-	0	-	0	-	-	0	-	-	-	-	-	-	-	-	-	-	-	-	-	-	-	-	-	-	-	-	-
KLPN001.0321.00402	KL60	KLPN001.0321.00402.P002	Others	Others	0	2	0	0	0	0	0	1	333723	333723	0	0	1	-	0	-	0	-	0	-	0	-	-	0	-	-	-	-	-	-	-	-	-	-	-	-	-	-	-	-	-	-	-	-	-
KLPN001.0321.00402	KL60	KLPN001.0321.00402.P004	F	Others	0	2	1	0	0	1	0	1	95633	95633	0	0	1	-	0	-	0	-	0	-	0	-	-	0	-	-	-	-	-	-	-	-	-	-	-	-	-	-	-	-	-	-	-	-	-
KLPN001.0321.00402	KL60	KLPN001.0321.00402.P005	T	Others	0	2	0	1	0	1	0	1	35237	35237	0	0	1	-	0	-	0	-	0	-	0	-	-	0	-	-	-	-	-	-	-	-	-	-	-	-	-	-	-	-	-	-	-	-	-
KLPN001.0321.00403	KL64	KLPN001.0321.00403.P002	Others	Res	0	13	0	0	0	0	12	1	286241	286241	0	3	9	-	0	-	0	-	0	-	0	-	-	0	-	-	-	-	-	-	-	-	-	-	-	-	-	-	-	-	-	-	-	-	-
KLPN001.0321.00403	KL64	KLPN001.0321.00403.P003	Others	Others	0	2	0	0	0	0	0	1	151753	151753	0	0	1	-	0	-	0	-	0	-	0	-	-	0	-	-	-	-	-	-	-	-	-	-	-	-	-	-	-	-	-	-	-	-	-
KLPN001.0321.00404	KL64	KLPN001.0321.00404.P003	Others	Res	0	3	0	0	0	0	1	1	101059	101059	0	3	2	-	0	-	0	-	0	-	0	-	-	0	-	-	-	-	-	-	-	-	-	-	-	-	-	-	-	-	-	-	-	-	-
KLPN001.0321.00405	KL28	KLPN001.0321.00405.P002	Others	Others	0	2	0	0	0	0	0	1	244871	244871	0	0	1	-	0	-	0	-	0	-	0	-	-	0	-	-	-	-	-	-	-	-	-	-	-	-	-	-	-	-	-	-	-	-	-
KLPN001.0321.00405	KL28	KLPN001.0321.00405.P004	T	Others	0	2	0	1	0	1	0	1	38470	38470	0	0	1	-	0	-	0	-	0	-	0	-	-	0	-	-	-	-	-	-	-	-	-	-	-	-	-	-	-	-	-	-	-	-	-
KLPN001.0321.00407	KL117	KLPN001.0321.00407.P002	Others	Others	0	2	0	0	0	0	0	1	248629	248629	0	0	1	-	0	-	0	-	0	-	0	-	-	0	-	-	-	-	-	-	-	-	-	-	-	-	-	-	-	-	-	-	-	-	-
KLPN001.0321.00409	KL62	KLPN001.0321.00409.P002	Others	Res	0	13	0	0	0	0	11	1	267374	267374	0	1	6	-	0	-	0	-	0	-	0	-	-	0	-	-	-	-	-	-	-	-	-	-	-	-	-	-	-	-	-	-	-	-	-
KLPN001.0321.00410	KL60	KLPN001.0321.00410.P002	Others	Others	0	2	0	0	0	0	0	1	232875	232875	0	0	1	-	0	-	0	-	0	-	0	-	-	0	-	-	-	-	-	-	-	-	-	-	-	-	-	-	-	-	-	-	-	-	-
KLPN001.0321.00410	KL60	KLPN001.0321.00410.P004	F	Others	0	2	1	0	0	1	0	1	97542	97542	0	0	1	-	0	-	0	-	0	-	0	-	-	0	-	-	-	-	-	-	-	-	-	-	-	-	-	-	-	-	-	-	-	-	-
KLPN001.0321.00410	KL60	KLPN001.0321.00410.P005	T	Others	0	2	0	1	0	1	0	1	36438	36438	0	0	1	-	0	-	0	-	0	-	0	-	-	0	-	-	-	-	-	-	-	-	-	-	-	-	-	-	-	-	-	-	-	-	-
KLPN001.0321.00411	-	KLPN001.0321.00411.P002	Others	Others	0	2	0	0	0	0	0	1	193688	193688	0	0	1	-	0	-	0	-	0	-	0	-	-	0	-	-	-	-	-	-	-	-	-	-	-	-	-	-	-	-	-	-	-	-	-
KLPN001.0321.00411	-	KLPN001.0321.00411.P003	Others	Others	0	2	0	0	0	0	0	1	171701	171701	0	0	1	-	0	-	0	-	0	-	0	-	-	0	-	-	-	-	-	-	-	-	-	-	-	-	-	-	-	-	-	-	-	-	-
KLPN001.0321.00411	-	KLPN001.0321.00411.P007	Others	Others	0	2	0	0	0	0	0	1	4416	4416	0	0	1	-	0	-	0	-	0	-	0	-	-	0	-	-	-	-	-	-	-	-	-	-	-	-	-	-	-	-	-	-	-	-	-
KLPN001.0321.00412	KL15	KLPN001.0321.00412.P002	Others	Others	0	2	0	0	0	0	0	1	252882	252882	0	0	1	-	0	-	0	-	0	-	0	-	-	0	-	-	-	-	-	-	-	-	-	-	-	-	-	-	-	-	-	-	-	-	-
KLPN001.0321.00413	KL51	KLPN001.0321.00413.P002	Others	Others	0	2	0	0	0	0	0	1	220501	220501	0	0	1	-	0	-	0	-	0	-	0	-	-	0	-	-	-	-	-	-	-	-	-	-	-	-	-	-	-	-	-	-	-	-	-
KLPN001.0321.00413	KL51	KLPN001.0321.00413.P003	Others	Others	0	2	0	0	0	0	0	1	82555	82555	0	0	1	-	0	-	0	-	0	-	0	-	-	0	-	-	-	-	-	-	-	-	-	-	-	-	-	-	-	-	-	-	-	-	-
KLPN001.0321.00413	KL51	KLPN001.0321.00413.P004	T	Others	0	2	0	1	0	1	0	1	25549	25549	0	0	1	-	0	-	0	-	0	-	0	-	-	0	-	-	-	-	-	-	-	-	-	-	-	-	-	-	-	-	-	-	-	-	-
KLPN001.0321.00414	KL24	KLPN001.0321.00414.P003	Others	Others	0	2	0	0	0	0	0	1	137885	137885	0	0	1	-	0	-	0	-	0	-	0	-	-	0	-	-	-	-	-	-	-	-	-	-	-	-	-	-	-	-	-	-	-	-	-
KLPN001.0321.00414	KL24	KLPN001.0321.00414.P004	Others	Res	0	9	0	0	0	0	7	1	136301	136301	0	1	7	-	0	-	0	-	0	-	0	-	-	0	-	-	-	-	-	-	-	-	-	-	-	-	-	-	-	-	-	-	-	-	-
KLPN001.0321.00414	KL24	KLPN001.0321.00414.P006	T	Others	0	2	0	1	0	1	0	1	48726	48726	0	0	1	-	0	-	0	-	0	-	0	-	-	0	-	-	-	-	-	-	-	-	-	-	-	-	-	-	-	-	-	-	-	-	-
KLPN001.0321.00415	KL10	KLPN001.0321.00415.P002	Others	Others	0	2	0	0	0	0	0	1	224837	224837	0	0	1	-	0	-	0	-	0	-	0	-	-	0	-	-	-	-	-	-	-	-	-	-	-	-	-	-	-	-	-	-	-	-	-
KLPN001.0321.00415	KL10	KLPN001.0321.00415.P003	Others	Others	0	2	0	0	0	0	0	1	111220	111220	0	0	1	-	0	-	0	-	0	-	0	-	-	0	-	-	-	-	-	-	-	-	-	-	-	-	-	-	-	-	-	-	-	-	-
KLPN001.0321.00415	KL10	KLPN001.0321.00415.P004	Others	Others	0	2	0	0	0	0	0	1	74689	74689	0	0	1	-	0	-	0	-	0	-	0	-	-	0	-	-	-	-	-	-	-	-	-	-	-	-	-	-	-	-	-	-	-	-	-
KLPN001.0321.00416	KL111	KLPN001.0321.00416.P003	Others	Others	0	2	0	0	0	0	0	1	5167	5167	0	0	1	-	0	-	0	-	0	-	0	-	-	0	-	-	-	-	-	-	-	-	-	-	-	-	-	-	-	-	-	-	-	-	-
KLPN001.0321.00416	KL111	KLPN001.0321.00416.P004	Others	Others	0	2	0	0	0	0	0	1	4074	4074	0	0	1	-	0	-	0	-	0	-	0	-	-	0	-	-	-	-	-	-	-	-	-	-	-	-	-	-	-	-	-	-	-	-	-
KLPN001.0321.00417	KL62	KLPN001.0321.00417.P002	Others	Others	0	2	0	0	0	0	0	1	246880	246880	0	0	1	-	0	-	0	-	0	-	0	-	-	0	-	-	-	-	-	-	-	-	-	-	-	-	-	-	-	-	-	-	-	-	-
KLPN001.0321.00417	KL62	KLPN001.0321.00417.P004	Others	Others	0	2	0	0	0	0	0	1	70240	70240	0	0	1	-	0	-	0	-	0	-	0	-	-	0	-	-	-	-	-	-	-	-	-	-	-	-	-	-	-	-	-	-	-	-	-
KLPN001.0321.00418	KL14	KLPN001.0321.00418.P002	Others	Others	0	2	0	0	0	0	0	1	144961	144961	0	0	1	-	0	-	0	-	0	-	0	-	-	0	-	-	-	-	-	-	-	-	-	-	-	-	-	-	-	-	-	-	-	-	-
KLPN001.0321.00419	KL25	KLPN001.0321.00419.P004	Others	Others	0	2	0	0	0	0	0	1	3980	3980	0	0	1	-	0	-	0	-	0	-	0	-	-	0	-	-	-	-	-	-	-	-	-	-	-	-	-	-	-	-	-	-	-	-	-
KLPN001.0321.00420	KL?	KLPN001.0321.00420.P002	Others	Others	0	2	0	0	0	0	0	1	188591	188591	0	0	1	-	0	-	0	-	0	-	0	-	-	0	-	-	-	-	-	-	-	-	-	-	-	-	-	-	-	-	-	-	-	-	-
KLPN001.0321.00420	KL?	KLPN001.0321.00420.P003	F	Others	0	2	1	0	0	1	0	1	115230	115230	0	0	1	-	0	-	0	-	0	-	0	-	-	0	-	-	-	-	-	-	-	-	-	-	-	-	-	-	-	-	-	-	-	-	-
KLPN001.0321.00421	KL104	KLPN001.0321.00421.P002	Others	Res	0	4	0	0	0	0	2	1	199477	199477	0	1	3	-	0	-	0	-	0	-	0	-	-	0	-	-	-	-	-	-	-	-	-	-	-	-	-	-	-	-	-	-	-	-	-
KLPN001.0321.00421	KL104	KLPN001.0321.00421.P003	F	Res	0	5	1	0	0	1	3	1	107020	107020	0	1	4	-	0	-	0	-	0	-	0	-	-	0	-	-	-	-	-	-	-	-	-	-	-	-	-	-	-	-	-	-	-	-	-
KLPN001.0321.00421	KL104	KLPN001.0321.00421.P005	Others	Others	0	2	0	0	0	0	0	1	3980	3980	0	0	1	-	0	-	0	-	0	-	0	-	-	0	-	-	-	-	-	-	-	-	-	-	-	-	-	-	-	-	-	-	-	-	-
KLPN001.0321.00422	KL104	KLPN001.0321.00422.P002	Others	Others	0	3	0	0	0	0	2	1	198658	198658	0	0	2	-	0	-	0	-	0	-	0	-	-	0	-	-	-	-	-	-	-	-	-	-	-	-	-	-	-	-	-	-	-	-	-
KLPN001.0321.00422	KL104	KLPN001.0321.00422.P003	F	Res	0	5	1	0	0	1	3	1	107020	107020	0	1	4	-	0	-	0	-	0	-	0	-	-	0	-	-	-	-	-	-	-	-	-	-	-	-	-	-	-	-	-	-	-	-	-
KLPN001.0321.00422	KL104	KLPN001.0321.00422.P005	Others	Others	0	2	0	0	0	0	0	1	3980	3980	0	0	1	-	0	-	0	-	0	-	0	-	-	0	-	-	-	-	-	-	-	-	-	-	-	-	-	-	-	-	-	-	-	-	-
KLPN001.0321.00423	KL117	KLPN001.0321.00423.P003	Others	Others	0	2	0	0	0	0	0	1	86316	86316	0	0	1	-	0	-	0	-	0	-	0	-	-	0	-	-	-	-	-	-	-	-	-	-	-	-	-	-	-	-	-	-	-	-	-
KLPN001.0321.00424	KL61	KLPN001.0321.00424.P002	Others	Others	0	2	0	0	0	0	0	1	242087	242087	0	0	1	-	0	-	0	-	0	-	0	-	-	0	-	-	-	-	-	-	-	-	-	-	-	-	-	-	-	-	-	-	-	-	-
KLPN001.0321.00424	KL61	KLPN001.0321.00424.P003	Others	Others	0	2	0	0	0	0	0	1	217189	217189	0	0	1	-	0	-	0	-	0	-	0	-	-	0	-	-	-	-	-	-	-	-	-	-	-	-	-	-	-	-	-	-	-	-	-
KLPN001.0321.00426	KL6	KLPN001.0321.00426.P002	Others	Vir	3	2	0	0	0	0	0	1	140023	140023	0	0	1	-	0	-	0	iuc 3	43-1LV	-	0	-	-	0	-	-	-	-	-	-	-	-	-	-	-	-	-	-	-	-	-	-	-	-	-
KLPN001.0321.00427	-	KLPN001.0321.00427.P002	Others	Others	0	2	0	0	0	0	0	1	194082	194082	0	0	1	-	0	-	0	-	0	-	0	-	-	0	-	-	-	-	-	-	-	-	-	-	-	-	-	-	-	-	-	-	-	-	-
KLPN001.0321.00427	-	KLPN001.0321.00427.P003	Others	Vir	3	2	0	0	0	0	0	1	147224	147224	0	0	1	-	0	-	0	iuc 3	25	-	0	-	-	0	-	-	-	-	-	-	-	-	-	-	-	-	-	-	-	-	-	-	-	-	-
KLPN001.0321.00427	-	KLPN001.0321.00427.P006	T	Others	0	6	0	1	0	1	4	1	44303	44303	0	0	5	-	0	-	0	-	0	-	0	-	-	0	-	-	-	-	-	-	-	-	-	-	-	-	-	-	-	-	-	-	-	-	-
KLPN001.0321.00428	KL5	KLPN001.0321.00428.P002	Others	Others	0	2	0	0	0	0	0	1	256547	256547	0	0	1	-	0	-	0	-	0	-	0	-	-	0	-	-	-	-	-	-	-	-	-	-	-	-	-	-	-	-	-	-	-	-	-
KLPN001.0321.00429	KL51	KLPN001.0321.00429.P002	Others	Vir	3	2	0	0	0	0	0	1	147522	147522	0	0	1	-	0	-	0	iuc 3	25	-	0	-	-	0	-	-	-	-	-	-	-	-	-	-	-	-	-	-	-	-	-	-	-	-	-
KLPN001.0321.00429	KL51	KLPN001.0321.00429.P003	T	Others	0	6	0	1	0	1	4	1	48464	48464	0	0	5	-	0	-	0	-	0	-	0	-	-	0	-	-	-	-	-	-	-	-	-	-	-	-	-	-	-	-	-	-	-	-	-
KLPN001.0321.00430	KL64	KLPN001.0321.00430.P002	Others	Res	0	12	0	0	0	0	11	1	192589	192589	0	1	9	-	0	-	0	-	0	-	0	-	-	0	-	-	-	-	-	-	-	-	-	-	-	-	-	-	-	-	-	-	-	-	-
KLPN001.0321.00430	KL64	KLPN001.0321.00430.P003	F	Res	0	6	1	0	0	1	4	1	154728	154728	0	3	5	-	0	-	0	-	0	-	0	-	-	0	-	-	-	-	-	-	-	-	-	-	-	-	-	-	-	-	-	-	-	-	-
KLPN001.0321.00430	KL64	KLPN001.0321.00430.P004	Others	Others	0	2	0	0	0	0	0	1	10060	10060	0	0	1	-	0	-	0	-	0	-	0	-	-	0	-	-	-	-	-	-	-	-	-	-	-	-	-	-	-	-	-	-	-	-	-
KLPN001.0321.00431	KL47	KLPN001.0321.00431.P002	Others	Others	0	6	0	0	0	0	4	1	223344	223344	0	0	5	-	0	-	0	-	0	-	0	-	-	0	-	-	-	-	-	-	-	-	-	-	-	-	-	-	-	-	-	-	-	-	-
KLPN001.0321.00431	KL47	KLPN001.0321.00431.P003	Others	Res	0	7	0	0	0	0	5	1	144228	144228	0	3	6	-	0	-	0	-	0	-	0	-	-	0	-	-	-	-	-	-	-	-	-	-	-	-	-	-	-	-	-	-	-	-	-
KLPN001.0321.00431	KL47	KLPN001.0321.00431.P005	Others	Others	0	2	0	0	0	0	0	1	11970	11970	0	0	1	-	0	-	0	-	0	-	0	-	-	0	-	-	-	-	-	-	-	-	-	-	-	-	-	-	-	-	-	-	-	-	-
KLPN001.0321.00432	KL64	KLPN001.0321.00432.P002	Others	Others	0	7	0	0	0	0	5	1	206852	206852	0	0	5	-	0	-	0	-	0	-	0	-	-	0	-	-	-	-	-	-	-	-	-	-	-	-	-	-	-	-	-	-	-	-	-
KLPN001.0321.00432	KL64	KLPN001.0321.00432.P003	F	Res	0	4	1	0	0	1	2	1	149116	149116	0	3	3	-	0	-	0	-	0	-	0	-	-	0	-	-	-	-	-	-	-	-	-	-	-	-	-	-	-	-	-	-	-	-	-
KLPN001.0321.00432	KL64	KLPN001.0321.00432.P004	Others	Others	0	2	0	0	0	0	0	1	10060	10060	0	0	1	-	0	-	0	-	0	-	0	-	-	0	-	-	-	-	-	-	-	-	-	-	-	-	-	-	-	-	-	-	-	-	-
KLPN001.0321.00433	KL47	KLPN001.0321.00433.P002	Others	Others	0	7	0	0	0	0	5	1	228076	228076	0	0	6	-	0	-	0	-	0	-	0	-	-	0	-	-	-	-	-	-	-	-	-	-	-	-	-	-	-	-	-	-	-	-	-
KLPN001.0321.00433	KL47	KLPN001.0321.00433.P003	Others	Res	0	8	0	0	0	0	6	1	149181	149181	0	3	6	-	0	-	0	-	0	-	0	-	-	0	-	-	-	-	-	-	-	-	-	-	-	-	-	-	-	-	-	-	-	-	-
KLPN001.0321.00433	KL47	KLPN001.0321.00433.P005	Others	Others	0	2	0	0	0	0	0	1	11970	11970	0	0	1	-	0	-	0	-	0	-	0	-	-	0	-	-	-	-	-	-	-	-	-	-	-	-	-	-	-	-	-	-	-	-	-
KLPN001.0321.00434	KL106	KLPN001.0321.00434.P002	Others	Others	0	2	0	0	0	0	0	1	139376	139376	0	0	1	-	0	-	0	-	0	-	0	-	-	0	-	-	-	-	-	-	-	-	-	-	-	-	-	-	-	-	-	-	-	-	-
KLPN001.0321.00435	KL13	KLPN001.0321.00435.P002	Others	Others	0	2	0	0	0	0	0	1	140912	140912	0	0	1	-	0	-	0	-	0	-	0	-	-	0	-	-	-	-	-	-	-	-	-	-	-	-	-	-	-	-	-	-	-	-	-
KLPN001.0321.00436	KL62	KLPN001.0321.00436.P002	Others	Others	0	2	0	0	0	0	0	1	85044	85044	0	0	1	-	0	-	0	-	0	-	0	-	-	0	-	-	-	-	-	-	-	-	-	-	-	-	-	-	-	-	-	-	-	-	-
KLPN001.0321.00437	KL38	KLPN001.0321.00437.P002	Others	Others	0	2	0	0	0	0	0	1	176330	176330	0	0	1	-	0	-	0	-	0	-	0	-	-	0	-	-	-	-	-	-	-	-	-	-	-	-	-	-	-	-	-	-	-	-	-
KLPN001.0321.00437	KL38	KLPN001.0321.00437.P003	Others	Res	0	11	0	0	0	0	11	1	156980	156980	0	1	8	-	0	-	0	-	0	-	0	-	-	0	-	-	-	-	-	-	-	-	-	-	-	-	-	-	-	-	-	-	-	-	-
KLPN001.0321.00437	KL38	KLPN001.0321.00437.P004	Others	Res	0	4	0	0	0	0	2	1	43620	43620	0	3	3	-	0	-	0	-	0	-	0	-	-	0	-	-	-	-	-	-	-	-	-	-	-	-	-	-	-	-	-	-	-	-	-
KLPN001.0321.00438	KL30	KLPN001.0321.00438.P002	Others	Others	0	2	0	0	0	0	0	1	224088	224088	0	0	1	-	0	-	0	-	0	-	0	-	-	0	-	-	-	-	-	-	-	-	-	-	-	-	-	-	-	-	-	-	-	-	-
KLPN001.0321.00438	KL30	KLPN001.0321.00438.P003	F	Others	0	11	1	0	0	1	11	1	176026	176026	0	0	7	-	0	-	0	-	0	-	0	-	-	0	-	-	-	-	-	-	-	-	-	-	-	-	-	-	-	-	-	-	-	-	-
KLPN001.0321.00438	KL30	KLPN001.0321.00438.P004	Others	Res	0	5	0	0	0	0	4	1	55445	55445	0	1	4	-	0	-	0	-	0	-	0	-	-	0	-	-	-	-	-	-	-	-	-	-	-	-	-	-	-	-	-	-	-	-	-
KLPN001.0321.00439	KL25	KLPN001.0321.00439.P002	F	Res	0	11	1	0	0	1	10	1	271744	271744	0	3	7	-	0	-	0	-	0	-	0	-	-	0	-	-	-	-	-	-	-	-	-	-	-	-	-	-	-	-	-	-	-	-	-
KLPN001.0321.00440	KL2	KLPN001.0321.00440.P003	Others	Others	0	5	0	0	0	0	3	1	111136	111136	0	0	4	-	0	-	0	-	0	-	0	-	-	0	-	-	-	-	-	-	-	-	-	-	-	-	-	-	-	-	-	-	-	-	-
KLPN001.0321.00440	KL2	KLPN001.0321.00440.P004	T	Res	0	5	0	1	0	1	3	1	71861	71861	0	3	4	-	0	-	0	-	0	-	0	-	-	0	-	-	-	-	-	-	-	-	-	-	-	-	-	-	-	-	-	-	-	-	-
KLPN001.0321.00441	KL12	KLPN001.0321.00441.P002	I	Others	0	9	0	0	1	1	7	1	92237	92237	0	0	5	-	0	-	0	-	0	-	0	-	-	0	-	-	-	-	-	-	-	-	-	-	-	-	-	-	-	-	-	-	-	-	-
KLPN001.0321.00441	KL12	KLPN001.0321.00441.P003	F	Res	0	3	1	0	0	1	1	1	72636	72636	0	1	2	-	0	-	0	-	0	-	0	-	-	0	-	-	-	-	-	-	-	-	-	-	-	-	-	-	-	-	-	-	-	-	-
KLPN001.0321.00444	KL112	KLPN001.0321.00444.P002	Others	Others	0	7	0	0	0	0	5	1	248660	248660	0	0	6	-	0	-	0	-	0	-	0	-	-	0	-	-	-	-	-	-	-	-	-	-	-	-	-	-	-	-	-	-	-	-	-
KLPN001.0321.00444	KL112	KLPN001.0321.00444.P004	I	Others	0	2	0	0	1	1	0	1	53270	53270	0	0	1	-	0	-	0	-	0	-	0	-	-	0	-	-	-	-	-	-	-	-	-	-	-	-	-	-	-	-	-	-	-	-	-
KLPN001.0321.00444	KL112	KLPN001.0321.00444.P005	Others	Res	0	3	0	0	0	0	1	1	8312	8312	0	3	2	-	0	-	0	-	0	-	0	-	-	0	-	-	-	-	-	-	-	-	-	-	-	-	-	-	-	-	-	-	-	-	-
KLPN001.0321.00445	KL2	KLPN001.0321.00445.P003	Others	Others	0	6	0	0	0	0	5	1	108694	108694	0	0	5	-	0	-	0	-	0	-	0	-	-	0	-	-	-	-	-	-	-	-	-	-	-	-	-	-	-	-	-	-	-	-	-
KLPN001.0321.00445	KL2	KLPN001.0321.00445.P004	T	Res	0	5	0	1	0	1	3	1	73483	73483	0	3	4	-	0	-	0	-	0	-	0	-	-	0	-	-	-	-	-	-	-	-	-	-	-	-	-	-	-	-	-	-	-	-	-
KLPN001.0321.00446	KL15	KLPN001.0321.00446.P002	Others	Res	0	14	0	0	0	0	12	1	334893	334893	0	3	10	-	0	-	0	-	0	-	0	-	-	0	-	-	-	-	-	-	-	-	-	-	-	-	-	-	-	-	-	-	-	-	-
KLPN001.0321.00447	KL2	KLPN001.0321.00447.P002	Others	Res	0	9	0	0	0	0	8	1	193300	193300	0	1	7	-	0	-	0	-	0	-	0	-	-	0	-	-	-	-	-	-	-	-	-	-	-	-	-	-	-	-	-	-	-	-	-
KLPN001.0321.00448	KL15	KLPN001.0321.00448.P003	Others	Others	0	2	0	0	0	0	0	1	99260	99260	0	0	1	-	0	-	0	-	0	-	0	-	-	0	-	-	-	-	-	-	-	-	-	-	-	-	-	-	-	-	-	-	-	-	-
KLPN001.0321.00449	-	KLPN001.0321.00449.P002	Others	Res	0	22	0	0	0	0	22	1	173471	173471	0	1	11	-	0	-	0	-	0	-	0	-	-	0	-	-	-	-	-	-	-	-	-	-	-	-	-	-	-	-	-	-	-	-	-
KLPN001.0321.00450	KL64	KLPN001.0321.00450.P003	Others	Res	0	7	0	0	0	0	5	1	133770	133770	0	3	5	-	0	-	0	-	0	-	0	-	-	0	-	-	-	-	-	-	-	-	-	-	-	-	-	-	-	-	-	-	-	-	-
KLPN001.0321.00450	KL64	KLPN001.0321.00450.P004	I	Others	0	7	0	0	1	1	5	1	87094	87094	0	0	6	-	0	-	0	-	0	-	0	-	-	0	-	-	-	-	-	-	-	-	-	-	-	-	-	-	-	-	-	-	-	-	-
KLPN001.0321.00451	KL13	KLPN001.0321.00451.P002	Others	Res	0	12	0	0	0	0	11	1	116956	116956	0	1	8	-	0	-	0	-	0	-	0	-	-	0	-	-	-	-	-	-	-	-	-	-	-	-	-	-	-	-	-	-	-	-	-
KLPN001.0321.00451	KL13	KLPN001.0321.00451.P003	Others	Res	0	3	0	0	0	0	1	1	15947	15947	0	3	2	-	0	-	0	-	0	-	0	-	-	0	-	-	-	-	-	-	-	-	-	-	-	-	-	-	-	-	-	-	-	-	-
KLPN001.0321.00452	KL24	KLPN001.0321.00452.P002	Others	Others	0	4	0	0	0	0	2	1	185769	185769	0	0	3	-	0	-	0	-	0	-	0	-	-	0	-	-	-	-	-	-	-	-	-	-	-	-	-	-	-	-	-	-	-	-	-
KLPN001.0321.00452	KL24	KLPN001.0321.00452.P003	F	Res	0	10	1	0	0	1	8	1	93470	93470	0	3	7	-	0	-	0	-	0	-	0	-	-	0	-	-	-	-	-	-	-	-	-	-	-	-	-	-	-	-	-	-	-	-	-
KLPN001.0321.00452	KL24	KLPN001.0321.00452.P005	Others	Others	0	2	0	0	0	0	0	1	9294	9294	0	0	1	-	0	-	0	-	0	-	0	-	-	0	-	-	-	-	-	-	-	-	-	-	-	-	-	-	-	-	-	-	-	-	-
KLPN001.0321.00453	KL62	KLPN001.0321.00453.P002	Others	Res	0	16	0	0	0	0	14	1	375474	375474	0	3	9	-	0	-	0	-	0	-	0	-	-	0	-	-	-	-	-	-	-	-	-	-	-	-	-	-	-	-	-	-	-	-	-
KLPN001.0321.00453	KL62	KLPN001.0321.00453.P003	F	Res	0	3	1	0	0	1	1	1	159093	159093	0	3	2	-	0	-	0	-	0	-	0	-	-	0	-	-	-	-	-	-	-	-	-	-	-	-	-	-	-	-	-	-	-	-	-
KLPN001.0321.00454	-	KLPN001.0321.00454.P002	Others	Res	0	20	0	0	0	0	23	1	188594	188594	0	1	10	-	0	-	0	-	0	-	0	-	-	0	-	-	-	-	-	-	-	-	-	-	-	-	-	-	-	-	-	-	-	-	-
KLPN001.0321.00455	KL19	KLPN001.0321.00455.P002	Others	Res	0	4	0	0	0	0	2	1	191744	191744	0	1	3	-	0	-	0	-	0	-	0	-	-	0	-	-	-	-	-	-	-	-	-	-	-	-	-	-	-	-	-	-	-	-	-
KLPN001.0321.00456	KL1	KLPN001.0321.00456.P003	Others	Res	0	11	0	0	0	0	10	1	127014	127014	0	1	9	-	0	-	0	-	0	-	0	-	-	0	-	-	-	-	-	-	-	-	-	-	-	-	-	-	-	-	-	-	-	-	-
KLPN001.0321.00456	KL1	KLPN001.0321.00456.P004	I	Res	0	3	0	0	1	1	1	1	63589	63589	0	3	2	-	0	-	0	-	0	-	0	-	-	0	-	-	-	-	-	-	-	-	-	-	-	-	-	-	-	-	-	-	-	-	-
KLPN001.0321.00457	KL28	KLPN001.0321.00457.P003	T	Res	0	3	0	1	0	1	1	1	44402	44402	0	1	2	-	0	-	0	-	0	-	0	-	-	0	-	-	-	-	-	-	-	-	-	-	-	-	-	-	-	-	-	-	-	-	-
KLPN001.0321.00459	KL62	KLPN001.0321.00459.P002	Others	Res	0	16	0	0	0	0	14	1	374513	374513	0	3	9	-	0	-	0	-	0	-	0	-	-	0	-	-	-	-	-	-	-	-	-	-	-	-	-	-	-	-	-	-	-	-	-
KLPN001.0321.00459	KL62	KLPN001.0321.00459.P003	F	Res	0	3	1	0	0	1	1	1	142252	142252	0	3	2	-	0	-	0	-	0	-	0	-	-	0	-	-	-	-	-	-	-	-	-	-	-	-	-	-	-	-	-	-	-	-	-
KLPN001.0321.00460	KL47	KLPN001.0321.00460.P002	Others	Res	0	9	0	0	0	0	7	1	238333	238333	0	1	8	-	0	-	0	-	0	-	0	-	-	0	-	-	-	-	-	-	-	-	-	-	-	-	-	-	-	-	-	-	-	-	-
KLPN001.0321.00460	KL47	KLPN001.0321.00460.P005	Others	Others	0	2	0	0	0	0	0	1	10049	10049	0	0	1	-	0	-	0	-	0	-	0	-	-	0	-	-	-	-	-	-	-	-	-	-	-	-	-	-	-	-	-	-	-	-	-
KLPN001.0321.00461	KL47	KLPN001.0321.00461.P002	Others	Others	0	8	0	0	0	0	6	1	205940	205940	0	0	7	-	0	-	0	-	0	-	0	-	-	0	-	-	-	-	-	-	-	-	-	-	-	-	-	-	-	-	-	-	-	-	-
KLPN001.0321.00461	KL47	KLPN001.0321.00461.P005	Others	Others	0	2	0	0	0	0	0	1	10060	10060	0	0	1	-	0	-	0	-	0	-	0	-	-	0	-	-	-	-	-	-	-	-	-	-	-	-	-	-	-	-	-	-	-	-	-
KLPN001.0321.00462	KL47	KLPN001.0321.00462.P002	Others	Others	0	8	0	0	0	0	6	1	220761	220761	0	0	7	-	0	-	0	-	0	-	0	-	-	0	-	-	-	-	-	-	-	-	-	-	-	-	-	-	-	-	-	-	-	-	-
KLPN001.0321.00462	KL47	KLPN001.0321.00462.P005	Others	Others	0	2	0	0	0	0	0	1	10060	10060	0	0	1	-	0	-	0	-	0	-	0	-	-	0	-	-	-	-	-	-	-	-	-	-	-	-	-	-	-	-	-	-	-	-	-
KLPN001.0321.00463	KL47	KLPN001.0321.00463.P002	Others	Res	0	10	0	0	0	0	8	1	239469	239469	0	1	8	-	0	-	0	-	0	-	0	-	-	0	-	-	-	-	-	-	-	-	-	-	-	-	-	-	-	-	-	-	-	-	-
KLPN001.0321.00463	KL47	KLPN001.0321.00463.P005	Others	Others	0	2	0	0	0	0	0	1	10060	10060	0	0	1	-	0	-	0	-	0	-	0	-	-	0	-	-	-	-	-	-	-	-	-	-	-	-	-	-	-	-	-	-	-	-	-
KLPN001.0321.00464	KL64	KLPN001.0321.00464.P003	F	Res	0	7	1	0	0	1	5	1	107554	107554	0	3	5	-	0	-	0	-	0	-	0	-	-	0	-	-	-	-	-	-	-	-	-	-	-	-	-	-	-	-	-	-	-	-	-
KLPN001.0321.00464	KL64	KLPN001.0321.00464.P004	Others	Others	0	6	0	0	0	0	4	1	65935	65935	0	0	5	-	0	-	0	-	0	-	0	-	-	0	-	-	-	-	-	-	-	-	-	-	-	-	-	-	-	-	-	-	-	-	-
KLPN001.0321.00464	KL64	KLPN001.0321.00464.P005	I	Others	0	3	0	0	1	1	1	1	61413	61413	0	0	2	-	0	-	0	-	0	-	0	-	-	0	-	-	-	-	-	-	-	-	-	-	-	-	-	-	-	-	-	-	-	-	-
KLPN001.0321.00464	KL64	KLPN001.0321.00464.P006	Others	Others	0	2	0	0	0	0	0	1	11970	11970	0	0	1	-	0	-	0	-	0	-	0	-	-	0	-	-	-	-	-	-	-	-	-	-	-	-	-	-	-	-	-	-	-	-	-
KLPN001.0321.00465	KL64	KLPN001.0321.00465.P003	Others	Res	0	7	0	0	0	0	5	1	128675	128675	0	3	6	-	0	-	0	-	0	-	0	-	-	0	-	-	-	-	-	-	-	-	-	-	-	-	-	-	-	-	-	-	-	-	-
KLPN001.0321.00465	KL64	KLPN001.0321.00465.P004	I	Others	0	7	0	0	1	1	5	1	87095	87095	0	0	6	-	0	-	0	-	0	-	0	-	-	0	-	-	-	-	-	-	-	-	-	-	-	-	-	-	-	-	-	-	-	-	-
KLPN001.0321.00465	KL64	KLPN001.0321.00465.P005	Others	Others	0	2	0	0	0	0	0	1	11970	11970	0	0	1	-	0	-	0	-	0	-	0	-	-	0	-	-	-	-	-	-	-	-	-	-	-	-	-	-	-	-	-	-	-	-	-
KLPN001.0321.00466	KL20	KLPN001.0321.00466.P002	Others	Res_Vir	3	19	0	0	0	0	19	1	262519	262519	0	0	8	-	0	-	0	iuc 3	23	-	0	-	-	0	-	-	-	-	-	-	-	-	-	-	-	-	-	-	-	-	-	-	-	-	-
KLPN001.0321.00466	KL20	KLPN001.0321.00466.P004	F	Res	0	8	1	0	0	1	8	1	89965	89965	0	1	7	-	0	-	0	-	0	-	0	-	-	0	-	-	-	-	-	-	-	-	-	-	-	-	-	-	-	-	-	-	-	-	-
KLPN001.0321.00466	KL20	KLPN001.0321.00466.P005	F	Others	0	2	1	0	0	1	0	1	77053	77053	0	0	1	-	0	-	0	-	0	-	0	-	-	0	-	-	-	-	-	-	-	-	-	-	-	-	-	-	-	-	-	-	-	-	-
KLPN001.0321.00468	KL20	KLPN001.0321.00468.P002	Others	Res_Vir	3	18	0	0	0	0	19	1	262508	262508	0	0	7	-	0	-	0	iuc 3	23	-	0	-	-	0	-	-	-	-	-	-	-	-	-	-	-	-	-	-	-	-	-	-	-	-	-
KLPN001.0321.00468	KL20	KLPN001.0321.00468.P004	F	Res	0	10	1	0	0	1	8	1	89958	89958	0	1	8	-	0	-	0	-	0	-	0	-	-	0	-	-	-	-	-	-	-	-	-	-	-	-	-	-	-	-	-	-	-	-	-
KLPN001.0321.00468	KL20	KLPN001.0321.00468.P005	F	Others	0	2	1	0	0	1	0	1	77050	77050	0	0	1	-	0	-	0	-	0	-	0	-	-	0	-	-	-	-	-	-	-	-	-	-	-	-	-	-	-	-	-	-	-	-	-
KLPN001.0321.00469	KL30	KLPN001.0321.00469.P002	Others	Others	0	2	0	0	0	0	0	1	161463	161463	0	0	1	-	0	-	0	-	0	-	0	-	-	0	-	-	-	-	-	-	-	-	-	-	-	-	-	-	-	-	-	-	-	-	-
KLPN001.0321.00471	KL125	KLPN001.0321.00471.P002	Others	Vir	1	2	0	0	0	0	0	1	194302	194302	0	0	1	ybt 4; plasmid	65-1LV	-	0	-	0	-	0	-	-	0	-	-	-	-	-	-	-	23	27	30*	18	13	65	61	9	18	26	35	-	-	-
KLPN001.0321.00472	KL10	KLPN001.0321.00472.P003	Others	Others	0	2	0	0	0	0	0	1	109675	109675	0	0	1	-	0	-	0	-	0	-	0	-	-	0	-	-	-	-	-	-	-	-	-	-	-	-	-	-	-	-	-	-	-	-	-
KLPN001.0321.00474	KL31	KLPN001.0321.00474.P002	Others	Others	0	3	0	0	0	0	1	1	104834	104834	0	0	2	-	0	-	0	-	0	-	0	-	-	0	-	-	-	-	-	-	-	-	-	-	-	-	-	-	-	-	-	-	-	-	-
KLPN001.0321.00476	KL25	KLPN001.0321.00476.P003	F	Res_Vir	3	16	1	0	0	1	15	1	190929	190929	0	1	11	-	0	-	0	iuc 5	61	-	0	-	-	0	-	-	-	-	-	-	-	-	-	-	-	-	-	-	-	-	-	-	-	-	-
KLPN001.0321.00477	KL63	KLPN001.0321.00477.P002	Others	Vir	1	2	0	0	0	0	0	1	191041	191041	0	0	1	ybt 4; plasmid	65-1LV	-	0	-	0	iro 1	1	rmpA_2(KpVP-1)	-	0	-	-	-	-	-	-	-	23	27	30	18	13	65*	61	9	18	26	35	-	-	-
KLPN001.0321.00478	KL31	KLPN001.0321.00478.P002	Others	Others	0	3	0	0	0	0	1	1	104836	104836	0	0	2	-	0	-	0	-	0	-	0	-	-	0	-	-	-	-	-	-	-	-	-	-	-	-	-	-	-	-	-	-	-	-	-
KLPN001.0321.00480	KL27	KLPN001.0321.00480.P002	Others	Res_Vir	3	17	0	0	0	0	17	1	256775	256775	0	0	8	-	0	-	0	iuc 3	23	-	0	-	-	0	-	-	-	-	-	-	-	-	-	-	-	-	-	-	-	-	-	-	-	-	-
KLPN001.0321.00482	KL22/KL37	KLPN001.0321.00482.P002	Others	Res	0	5	0	0	0	0	3	1	116734	116734	0	1	4	-	0	-	0	-	0	-	0	-	-	0	-	-	-	-	-	-	-	-	-	-	-	-	-	-	-	-	-	-	-	-	-
KLPN001.0321.00482	KL22/KL37	KLPN001.0321.00482.P003	I	Others	0	2	0	0	1	1	0	1	82097	82097	0	0	1	-	0	-	0	-	0	-	0	-	-	0	-	-	-	-	-	-	-	-	-	-	-	-	-	-	-	-	-	-	-	-	-
KLPN001.0321.00484	KL31	KLPN001.0321.00484.P002	Others	Others	0	3	0	0	0	0	1	1	104836	104836	0	0	2	-	0	-	0	-	0	-	0	-	-	0	-	-	-	-	-	-	-	-	-	-	-	-	-	-	-	-	-	-	-	-	-
KLPN001.0321.00485	KL31	KLPN001.0321.00485.P002	Others	Others	0	3	0	0	0	0	1	1	104835	104835	0	0	2	-	0	-	0	-	0	-	0	-	-	0	-	-	-	-	-	-	-	-	-	-	-	-	-	-	-	-	-	-	-	-	-
KLPN001.0321.00486	KL116	KLPN001.0321.00486.P002	Others	Others	0	2	0	0	0	0	0	1	189015	189015	0	0	1	-	0	-	0	-	0	-	0	-	-	0	-	-	-	-	-	-	-	-	-	-	-	-	-	-	-	-	-	-	-	-	-
KLPN001.0321.00487	KL19	KLPN001.0321.00487.P002	Others	Others	0	2	0	0	0	0	0	1	182144	182144	0	0	1	-	0	-	0	-	0	-	0	-	-	0	-	-	-	-	-	-	-	-	-	-	-	-	-	-	-	-	-	-	-	-	-
KLPN001.0321.00488	-	KLPN001.0321.00488.P002	Others	Others	0	15	0	0	0	0	17	1	433968	433968	0	0	9	-	0	-	0	-	0	-	0	-	-	0	-	-	-	-	-	-	-	-	-	-	-	-	-	-	-	-	-	-	-	-	-
KLPN001.0321.00488	-	KLPN001.0321.00488.P003	Others	Res	0	5	0	0	0	0	5	1	83704	83704	0	1	3	-	0	-	0	-	0	-	0	-	-	0	-	-	-	-	-	-	-	-	-	-	-	-	-	-	-	-	-	-	-	-	-
KLPN001.0321.00489	KL1	KLPN001.0321.00489.P002	Others	Res	0	8	0	0	0	0	8	1	238037	238037	0	3	5	-	0	-	0	-	0	-	0	-	-	0	-	-	-	-	-	-	-	-	-	-	-	-	-	-	-	-	-	-	-	-	-
KLPN001.0321.00489	KL1	KLPN001.0321.00489.P004	Others	Others	0	12	0	0	0	0	11	1	94396	94396	0	0	8	-	0	-	0	-	0	-	0	-	-	0	-	-	-	-	-	-	-	-	-	-	-	-	-	-	-	-	-	-	-	-	-
KLPN001.0321.00489	KL1	KLPN001.0321.00489.P005	F	Res	0	3	1	0	0	1	1	1	70299	70299	0	1	2	-	0	-	0	-	0	-	0	-	-	0	-	-	-	-	-	-	-	-	-	-	-	-	-	-	-	-	-	-	-	-	-
KLPN001.0321.00489	KL1	KLPN001.0321.00489.P006	T	Others	0	2	0	1	0	1	0	1	54031	54031	0	0	1	-	0	-	0	-	0	-	0	-	-	0	-	-	-	-	-	-	-	-	-	-	-	-	-	-	-	-	-	-	-	-	-
KLPN001.0321.00489	KL1	KLPN001.0321.00489.P007	T	Others	0	2	0	1	0	1	0	1	31145	31145	0	0	1	-	0	-	0	-	0	-	0	-	-	0	-	-	-	-	-	-	-	-	-	-	-	-	-	-	-	-	-	-	-	-	-
KLPN001.0321.00490	KL?	KLPN001.0321.00490.P002	T	Others	0	2	0	1	0	1	0	1	85824	85824	0	0	1	-	0	-	0	-	0	-	0	-	-	0	-	-	-	-	-	-	-	-	-	-	-	-	-	-	-	-	-	-	-	-	-
KLPN001.0321.00490	KL?	KLPN001.0321.00490.P003	I	Others	0	4	0	0	1	1	2	1	75711	75711	0	0	3	-	0	-	0	-	0	-	0	-	-	0	-	-	-	-	-	-	-	-	-	-	-	-	-	-	-	-	-	-	-	-	-
KLPN001.0321.00491	KL15	KLPN001.0321.00491.P002	Others	Others	0	4	0	0	0	0	2	1	168672	168672	0	0	3	-	0	-	0	-	0	-	0	-	-	0	-	-	-	-	-	-	-	-	-	-	-	-	-	-	-	-	-	-	-	-	-
KLPN001.0321.00491	KL15	KLPN001.0321.00491.P004	T	Res	0	3	0	1	0	1	1	1	46161	46161	0	3	2	-	0	-	0	-	0	-	0	-	-	0	-	-	-	-	-	-	-	-	-	-	-	-	-	-	-	-	-	-	-	-	-
KLPN001.0321.00494	KL64	KLPN001.0321.00494.P003	Others	Res	0	5	0	0	0	0	3	1	90714	90714	0	1	4	-	0	-	0	-	0	-	0	-	-	0	-	-	-	-	-	-	-	-	-	-	-	-	-	-	-	-	-	-	-	-	-
KLPN001.0321.00494	KL64	KLPN001.0321.00494.P004	I	Res	0	4	0	0	1	1	2	1	77551	77551	0	3	3	-	0	-	0	-	0	-	0	-	-	0	-	-	-	-	-	-	-	-	-	-	-	-	-	-	-	-	-	-	-	-	-
KLPN001.0321.00495	KL64	KLPN001.0321.00495.P004	Others	Res	0	5	0	0	0	0	3	1	90714	90714	0	1	4	-	0	-	0	-	0	-	0	-	-	0	-	-	-	-	-	-	-	-	-	-	-	-	-	-	-	-	-	-	-	-	-
KLPN001.0321.00495	KL64	KLPN001.0321.00495.P005	I	Res	0	4	0	0	1	1	2	1	77551	77551	0	3	3	-	0	-	0	-	0	-	0	-	-	0	-	-	-	-	-	-	-	-	-	-	-	-	-	-	-	-	-	-	-	-	-
KLPN001.0321.00496	KL64	KLPN001.0321.00496.P003	I	Res	0	6	0	0	1	1	4	1	133575	133575	0	3	5	-	0	-	0	-	0	-	0	-	-	0	-	-	-	-	-	-	-	-	-	-	-	-	-	-	-	-	-	-	-	-	-
KLPN001.0321.00496	KL64	KLPN001.0321.00496.P004	Others	Res	0	5	0	0	0	0	3	1	91913	91913	0	1	4	-	0	-	0	-	0	-	0	-	-	0	-	-	-	-	-	-	-	-	-	-	-	-	-	-	-	-	-	-	-	-	-
KLPN001.0321.00496	KL64	KLPN001.0321.00496.P005	Others	Others	0	2	0	0	0	0	0	1	10060	10060	0	0	1	-	0	-	0	-	0	-	0	-	-	0	-	-	-	-	-	-	-	-	-	-	-	-	-	-	-	-	-	-	-	-	-
KLPN001.0321.00497	KL64	KLPN001.0321.00497.P003	I	Res	0	9	0	0	1	1	7	1	146760	146760	0	3	8	-	0	-	0	-	0	-	0	-	-	0	-	-	-	-	-	-	-	-	-	-	-	-	-	-	-	-	-	-	-	-	-
KLPN001.0321.00497	KL64	KLPN001.0321.00497.P004	Others	Res	0	5	0	0	0	0	3	1	87179	87179	0	1	4	-	0	-	0	-	0	-	0	-	-	0	-	-	-	-	-	-	-	-	-	-	-	-	-	-	-	-	-	-	-	-	-
KLPN001.0321.00497	KL64	KLPN001.0321.00497.P005	Others	Others	0	2	0	0	0	0	0	1	11970	11970	0	0	1	-	0	-	0	-	0	-	0	-	-	0	-	-	-	-	-	-	-	-	-	-	-	-	-	-	-	-	-	-	-	-	-
KLPN001.0321.00498	KL1	KLPN001.0321.00498.P003	Others	Res	0	3	0	0	0	0	1	1	105085	105085	0	3	2	-	0	-	0	-	0	-	0	-	-	0	-	-	-	-	-	-	-	-	-	-	-	-	-	-	-	-	-	-	-	-	-
KLPN001.0321.00499	KL1	KLPN001.0321.00499.P003	Others	Res	0	3	0	0	0	0	1	1	105085	105085	0	3	2	-	0	-	0	-	0	-	0	-	-	0	-	-	-	-	-	-	-	-	-	-	-	-	-	-	-	-	-	-	-	-	-
KLPN001.0321.00500	KL64	KLPN001.0321.00500.P003	Others	Res	0	8	0	0	0	0	6	1	165027	165027	0	3	5	-	0	-	0	-	0	-	0	-	-	0	-	-	-	-	-	-	-	-	-	-	-	-	-	-	-	-	-	-	-	-	-
KLPN001.0321.00500	KL64	KLPN001.0321.00500.P004	I	Others	0	7	0	0	1	1	5	1	87095	87095	0	0	6	-	0	-	0	-	0	-	0	-	-	0	-	-	-	-	-	-	-	-	-	-	-	-	-	-	-	-	-	-	-	-	-
KLPN001.0321.00500	KL64	KLPN001.0321.00500.P005	Others	Others	0	2	0	0	0	0	0	1	11970	11970	0	0	1	-	0	-	0	-	0	-	0	-	-	0	-	-	-	-	-	-	-	-	-	-	-	-	-	-	-	-	-	-	-	-	-
KLPN001.0321.00501	KL64	KLPN001.0321.00501.P003	Others	Res	0	7	0	0	0	0	5	1	154868	154868	0	3	6	-	0	-	0	-	0	-	0	-	-	0	-	-	-	-	-	-	-	-	-	-	-	-	-	-	-	-	-	-	-	-	-
KLPN001.0321.00501	KL64	KLPN001.0321.00501.P004	I	Others	0	7	0	0	1	1	5	1	87095	87095	0	0	6	-	0	-	0	-	0	-	0	-	-	0	-	-	-	-	-	-	-	-	-	-	-	-	-	-	-	-	-	-	-	-	-
KLPN001.0321.00501	KL64	KLPN001.0321.00501.P005	Others	Others	0	2	0	0	0	0	0	1	11970	11970	0	0	1	-	0	-	0	-	0	-	0	-	-	0	-	-	-	-	-	-	-	-	-	-	-	-	-	-	-	-	-	-	-	-	-
KLPN001.0321.00502	KL64	KLPN001.0321.00502.P002	Others	Res	0	12	0	0	0	0	10	1	272092	272092	0	1	8	-	0	-	0	-	0	-	0	-	-	0	-	-	-	-	-	-	-	-	-	-	-	-	-	-	-	-	-	-	-	-	-
KLPN001.0321.00502	KL64	KLPN001.0321.00502.P003	F	Res	0	8	1	0	0	1	6	1	168025	168025	0	3	7	-	0	-	0	-	0	-	0	-	-	0	-	-	-	-	-	-	-	-	-	-	-	-	-	-	-	-	-	-	-	-	-
KLPN001.0321.00502	KL64	KLPN001.0321.00502.P005	Others	Others	0	2	0	0	0	0	0	1	10060	10060	0	0	1	-	0	-	0	-	0	-	0	-	-	0	-	-	-	-	-	-	-	-	-	-	-	-	-	-	-	-	-	-	-	-	-
KLPN001.0321.00503	KL64	KLPN001.0321.00503.P002	F	Res	0	8	1	0	0	1	6	1	167834	167834	0	3	7	-	0	-	0	-	0	-	0	-	-	0	-	-	-	-	-	-	-	-	-	-	-	-	-	-	-	-	-	-	-	-	-
KLPN001.0321.00503	KL64	KLPN001.0321.00503.P003	I	Res	0	6	0	0	1	1	4	1	102456	102456	0	1	5	-	0	-	0	-	0	-	0	-	-	0	-	-	-	-	-	-	-	-	-	-	-	-	-	-	-	-	-	-	-	-	-
KLPN001.0321.00503	KL64	KLPN001.0321.00503.P005	Others	Others	0	2	0	0	0	0	0	1	11970	11970	0	0	1	-	0	-	0	-	0	-	0	-	-	0	-	-	-	-	-	-	-	-	-	-	-	-	-	-	-	-	-	-	-	-	-
KLPN001.0321.00504	KL21	KLPN001.0321.00504.P002	Others	Res	0	9	0	0	0	0	7	1	228345	228345	0	1	7	-	0	-	0	-	0	-	0	-	-	0	-	-	-	-	-	-	-	-	-	-	-	-	-	-	-	-	-	-	-	-	-
KLPN001.0321.00504	KL21	KLPN001.0321.00504.P003	Others	Others	0	2	0	0	0	0	0	1	216731	216731	0	0	1	-	0	-	0	-	0	-	0	-	-	0	-	-	-	-	-	-	-	-	-	-	-	-	-	-	-	-	-	-	-	-	-
KLPN001.0321.00504	KL21	KLPN001.0321.00504.P004	F	Others	0	2	1	0	0	1	0	1	132740	132740	0	0	1	-	0	-	0	-	0	-	0	-	-	0	-	-	-	-	-	-	-	-	-	-	-	-	-	-	-	-	-	-	-	-	-
KLPN001.0321.00504	KL21	KLPN001.0321.00504.P005	Others	Others	0	2	0	0	0	0	0	1	101966	101966	0	0	1	-	0	-	0	-	0	-	0	-	-	0	-	-	-	-	-	-	-	-	-	-	-	-	-	-	-	-	-	-	-	-	-
KLPN001.0321.00505	KL30	KLPN001.0321.00505.P002	Others	Res	0	10	0	0	0	0	9	1	236645	236645	0	1	8	-	0	-	0	-	0	-	0	-	-	0	-	-	-	-	-	-	-	-	-	-	-	-	-	-	-	-	-	-	-	-	-
KLPN001.0321.00506	KL10	KLPN001.0321.00506.P002	F	Res	0	5	1	0	0	1	3	1	107590	107590	0	3	4	-	0	-	0	-	0	-	0	-	-	0	-	-	-	-	-	-	-	-	-	-	-	-	-	-	-	-	-	-	-	-	-
KLPN001.0321.00507	KL112	KLPN001.0321.00507.P004	T	Res	0	3	0	1	0	1	1	1	49940	49940	0	3	2	-	0	-	0	-	0	-	0	-	-	0	-	-	-	-	-	-	-	-	-	-	-	-	-	-	-	-	-	-	-	-	-
KLPN001.0321.00508	KL112	KLPN001.0321.00508.P004	T	Res	0	3	0	1	0	1	1	1	49941	49941	0	3	2	-	0	-	0	-	0	-	0	-	-	0	-	-	-	-	-	-	-	-	-	-	-	-	-	-	-	-	-	-	-	-	-
KLPN001.0321.00509	KL10	KLPN001.0321.00509.P002	F	Res	0	5	1	0	0	1	3	1	107589	107589	0	3	4	-	0	-	0	-	0	-	0	-	-	0	-	-	-	-	-	-	-	-	-	-	-	-	-	-	-	-	-	-	-	-	-
KLPN001.0321.00511	KL2	KLPN001.0321.00511.P002	F	Res_Vir	3	9	1	0	0	1	7	1	279435	279435	0	0	6	-	0	-	0	iuc 1	63-1LV	-	0	-	rmpA2_6*	0	-	-	-	-	-	-	-	-	-	-	-	-	-	-	-	-	-	-	-	-	-
KLPN001.0321.00511	KL2	KLPN001.0321.00511.P003	Others	Others	0	2	0	0	0	0	0	1	192765	192765	0	0	1	-	0	-	0	-	0	-	0	-	-	0	-	-	-	-	-	-	-	-	-	-	-	-	-	-	-	-	-	-	-	-	-
KLPN001.0321.00511	KL2	KLPN001.0321.00511.P004	F	Res	0	6	1	0	0	1	6	1	150505	150505	0	3	5	-	0	-	0	-	0	-	0	-	-	0	-	-	-	-	-	-	-	-	-	-	-	-	-	-	-	-	-	-	-	-	-
KLPN001.0321.00511	KL2	KLPN001.0321.00511.P005	I	Res	0	8	0	0	1	1	6	1	73052	73052	0	1	4	-	0	-	0	-	0	-	0	-	-	0	-	-	-	-	-	-	-	-	-	-	-	-	-	-	-	-	-	-	-	-	-
KLPN001.0321.00511	KL2	KLPN001.0321.00511.P006	Others	Others	0	2	0	0	0	0	0	1	9730	9730	0	0	1	-	0	-	0	-	0	-	0	-	-	0	-	-	-	-	-	-	-	-	-	-	-	-	-	-	-	-	-	-	-	-	-
KLPN001.0321.00512	KL147	KLPN001.0321.00512.P002	Others	Others	0	2	0	0	0	0	0	1	181030	181030	0	0	1	-	0	-	0	-	0	-	0	-	-	0	-	-	-	-	-	-	-	-	-	-	-	-	-	-	-	-	-	-	-	-	-
KLPN001.0321.00512	KL147	KLPN001.0321.00512.P003	T	Res	0	8	0	1	0	1	6	1	81960	81960	0	3	7	-	0	-	0	-	0	-	0	-	-	0	-	-	-	-	-	-	-	-	-	-	-	-	-	-	-	-	-	-	-	-	-
KLPN001.0321.00513	KL47	KLPN001.0321.00513.P002	Others	Res	0	9	0	0	0	0	7	1	139649	139649	0	1	5	-	0	-	0	-	0	-	0	-	-	0	-	-	-	-	-	-	-	-	-	-	-	-	-	-	-	-	-	-	-	-	-
KLPN001.0321.00514	KL10	KLPN001.0321.00514.P003	T	Others	0	8	0	1	0	1	7	1	59242	59242	0	0	6	-	0	-	0	-	0	-	0	-	-	0	-	-	-	-	-	-	-	-	-	-	-	-	-	-	-	-	-	-	-	-	-
KLPN001.0321.00515	KL47	KLPN001.0321.00515.P002	Others	Res	0	12	0	0	0	0	11	1	195964	195964	0	1	9	-	0	-	0	-	0	-	0	-	-	0	-	-	-	-	-	-	-	-	-	-	-	-	-	-	-	-	-	-	-	-	-
KLPN001.0321.00515	KL47	KLPN001.0321.00515.P003	Others	Res	0	9	0	0	0	0	7	1	139635	139635	0	1	5	-	0	-	0	-	0	-	0	-	-	0	-	-	-	-	-	-	-	-	-	-	-	-	-	-	-	-	-	-	-	-	-
KLPN001.0321.00516	KL47	KLPN001.0321.00516.P002	Others	Res	0	9	0	0	0	0	7	1	139648	139648	0	1	5	-	0	-	0	-	0	-	0	-	-	0	-	-	-	-	-	-	-	-	-	-	-	-	-	-	-	-	-	-	-	-	-
KLPN001.0321.00517	KL58	KLPN001.0321.00517.P002	Others	Others	0	14	0	0	0	0	13	1	147528	147528	0	0	9	-	0	-	0	-	0	-	0	-	-	0	-	-	-	-	-	-	-	-	-	-	-	-	-	-	-	-	-	-	-	-	-
KLPN001.0321.00518	KL47	KLPN001.0321.00518.P002	F	Res	0	11	1	0	0	1	9	1	148704	148704	0	1	6	-	0	-	0	-	0	-	0	-	-	0	-	-	-	-	-	-	-	-	-	-	-	-	-	-	-	-	-	-	-	-	-
KLPN001.0321.00519	KL47	KLPN001.0321.00519.P002	F	Res	0	8	1	0	0	1	6	1	139394	139394	0	1	6	-	0	-	0	-	0	-	0	-	-	0	-	-	-	-	-	-	-	-	-	-	-	-	-	-	-	-	-	-	-	-	-
KLPN001.0321.00520	KL64	KLPN001.0321.00520.P002	Others	Res	0	8	0	0	0	0	6	1	154765	154765	0	1	6	-	0	-	0	-	0	-	0	-	-	0	-	-	-	-	-	-	-	-	-	-	-	-	-	-	-	-	-	-	-	-	-
KLPN001.0321.00520	KL64	KLPN001.0321.00520.P003	Others	Others	0	4	0	0	0	0	3	1	150314	150314	0	0	3	-	0	-	0	-	0	-	0	-	-	0	-	-	-	-	-	-	-	-	-	-	-	-	-	-	-	-	-	-	-	-	-
KLPN001.0321.00520	KL64	KLPN001.0321.00520.P005	T	Others	0	6	0	1	0	1	5	1	43961	43961	0	0	5	-	0	-	0	-	0	-	0	-	-	0	-	-	-	-	-	-	-	-	-	-	-	-	-	-	-	-	-	-	-	-	-
KLPN001.0321.00521	KL19	KLPN001.0321.00521.P002	Others	Others	0	8	0	0	0	0	6	1	213019	213019	0	0	7	-	0	-	0	-	0	-	0	-	-	0	-	-	-	-	-	-	-	-	-	-	-	-	-	-	-	-	-	-	-	-	-
KLPN001.0321.00521	KL19	KLPN001.0321.00521.P004	Others	Others	0	2	0	0	0	0	0	1	4444	4444	0	0	1	-	0	-	0	-	0	-	0	-	-	0	-	-	-	-	-	-	-	-	-	-	-	-	-	-	-	-	-	-	-	-	-
KLPN001.0321.00522	KL3	KLPN001.0321.00522.P002	Others	Others	0	2	0	0	0	0	0	1	202315	202315	0	0	1	-	0	-	0	-	0	-	0	-	-	0	-	-	-	-	-	-	-	-	-	-	-	-	-	-	-	-	-	-	-	-	-
KLPN001.0321.00523	-	KLPN001.0321.00523.P002	Others	Vir	1	2	0	0	0	0	0	1	301560	301560	0	0	1	ybt 4; plasmid	65-1LV	-	0	-	0	-	0	-	-	0	-	-	-	-	-	-	-	23	27	30	18	13	65	61	9	18	26	35*	-	-	-
KLPN001.0321.00523	-	KLPN001.0321.00523.P003	Others	Others	0	2	0	0	0	0	0	1	5542	5542	0	0	1	-	0	-	0	-	0	-	0	-	-	0	-	-	-	-	-	-	-	-	-	-	-	-	-	-	-	-	-	-	-	-	-
KLPN001.0321.00524	KL64	KLPN001.0321.00524.P002	F	Res	0	14	1	0	0	1	13	1	176326	176326	0	1	8	-	0	-	0	-	0	-	0	-	-	0	-	-	-	-	-	-	-	-	-	-	-	-	-	-	-	-	-	-	-	-	-
KLPN001.0321.00524	KL64	KLPN001.0321.00524.P003	I	Res	0	3	0	0	1	1	1	1	74205	74205	0	3	2	-	0	-	0	-	0	-	0	-	-	0	-	-	-	-	-	-	-	-	-	-	-	-	-	-	-	-	-	-	-	-	-
KLPN001.0321.00525	KL21	KLPN001.0321.00525.P003	Others	Res	0	7	0	0	0	0	5	1	122076	122076	0	3	5	-	0	-	0	-	0	-	0	-	-	0	-	-	-	-	-	-	-	-	-	-	-	-	-	-	-	-	-	-	-	-	-
KLPN001.0321.00525	KL21	KLPN001.0321.00525.P004	I	Others	0	7	0	0	1	1	5	1	99066	99066	0	0	6	-	0	-	0	-	0	-	0	-	-	0	-	-	-	-	-	-	-	-	-	-	-	-	-	-	-	-	-	-	-	-	-
KLPN001.0321.00526	KL64	KLPN001.0321.00526.P003	F	Res	0	8	1	0	0	1	6	1	149407	149407	0	3	6	-	0	-	0	-	0	-	0	-	-	0	-	-	-	-	-	-	-	-	-	-	-	-	-	-	-	-	-	-	-	-	-
KLPN001.0321.00526	KL64	KLPN001.0321.00526.P004	I	Others	0	7	0	0	1	1	5	1	86962	86962	0	0	6	-	0	-	0	-	0	-	0	-	-	0	-	-	-	-	-	-	-	-	-	-	-	-	-	-	-	-	-	-	-	-	-
KLPN001.0321.00526	KL64	KLPN001.0321.00526.P005	Others	Others	0	2	0	0	0	0	0	1	11970	11970	0	0	1	-	0	-	0	-	0	-	0	-	-	0	-	-	-	-	-	-	-	-	-	-	-	-	-	-	-	-	-	-	-	-	-
KLPN001.0321.00527	KL141	KLPN001.0321.00527.P002	Others	Others	0	2	0	0	0	0	0	1	252273	252273	0	0	1	-	0	-	0	-	0	-	0	-	-	0	-	-	-	-	-	-	-	-	-	-	-	-	-	-	-	-	-	-	-	-	-
KLPN001.0321.00527	KL141	KLPN001.0321.00527.P005	Others	Others	0	2	0	0	0	0	0	1	69826	69826	0	0	1	-	0	-	0	-	0	-	0	-	-	0	-	-	-	-	-	-	-	-	-	-	-	-	-	-	-	-	-	-	-	-	-
KLPN001.0321.00529	KL62	KLPN001.0321.00529.P002	Others	Others	0	4	0	0	0	0	2	1	196709	196709	0	0	3	-	0	-	0	-	0	-	0	-	-	0	-	-	-	-	-	-	-	-	-	-	-	-	-	-	-	-	-	-	-	-	-
KLPN001.0321.00530	KL74	KLPN001.0321.00530.P002	Others	Others	0	8	0	0	0	0	6	1	195414	195414	0	0	6	-	0	-	0	-	0	-	0	-	-	0	-	-	-	-	-	-	-	-	-	-	-	-	-	-	-	-	-	-	-	-	-
KLPN001.0321.00530	KL74	KLPN001.0321.00530.P005	T	Res	0	3	0	1	0	1	1	1	43380	43380	0	1	2	-	0	-	0	-	0	-	0	-	-	0	-	-	-	-	-	-	-	-	-	-	-	-	-	-	-	-	-	-	-	-	-
KLPN001.0321.00530	KL74	KLPN001.0321.00530.P006	Others	Others	0	3	0	0	0	0	1	1	13841	13841	0	0	2	-	0	-	0	-	0	-	0	-	-	0	-	-	-	-	-	-	-	-	-	-	-	-	-	-	-	-	-	-	-	-	-
KLPN001.0321.00531	KL163	KLPN001.0321.00531.P003	T	Res	0	3	0	1	0	1	1	1	43379	43379	0	1	2	-	0	-	0	-	0	-	0	-	-	0	-	-	-	-	-	-	-	-	-	-	-	-	-	-	-	-	-	-	-	-	-
KLPN001.0321.00531	KL163	KLPN001.0321.00531.P004	Others	Others	0	3	0	0	0	0	1	1	13841	13841	0	0	2	-	0	-	0	-	0	-	0	-	-	0	-	-	-	-	-	-	-	-	-	-	-	-	-	-	-	-	-	-	-	-	-
KLPN001.0321.00532	KL106	KLPN001.0321.00532.P002	Others	Others	0	8	0	0	0	0	6	1	207249	207249	0	0	6	-	0	-	0	-	0	-	0	-	-	0	-	-	-	-	-	-	-	-	-	-	-	-	-	-	-	-	-	-	-	-	-
KLPN001.0321.00532	KL106	KLPN001.0321.00532.P004	Others	Others	0	3	0	0	0	0	1	1	13841	13841	0	0	2	-	0	-	0	-	0	-	0	-	-	0	-	-	-	-	-	-	-	-	-	-	-	-	-	-	-	-	-	-	-	-	-
KLPN001.0321.00533	KL23	KLPN001.0321.00533.P002	Others	Others	0	7	0	0	0	0	5	1	206602	206602	0	0	5	-	0	-	0	-	0	-	0	-	-	0	-	-	-	-	-	-	-	-	-	-	-	-	-	-	-	-	-	-	-	-	-
KLPN001.0321.00533	KL23	KLPN001.0321.00533.P004	Others	Others	0	3	0	0	0	0	1	1	13841	13841	0	0	2	-	0	-	0	-	0	-	0	-	-	0	-	-	-	-	-	-	-	-	-	-	-	-	-	-	-	-	-	-	-	-	-
KLPN001.0321.00536	KL21	KLPN001.0321.00536.P002	Others	Res_Vir	3	8	0	0	0	0	6	1	200198	200198	0	0	6	-	0	-	0	iuc 3	23	-	0	-	-	0	-	-	-	-	-	-	-	-	-	-	-	-	-	-	-	-	-	-	-	-	-
KLPN001.0321.00537	KL107	KLPN001.0321.00537.P002	Others	Others	0	3	0	0	0	0	1	1	196778	196778	0	0	2	-	0	-	0	-	0	-	0	-	-	0	-	-	-	-	-	-	-	-	-	-	-	-	-	-	-	-	-	-	-	-	-
KLPN001.0321.00537	KL107	KLPN001.0321.00537.P003	F	Others	0	2	1	0	0	1	0	1	174178	174178	0	0	1	-	0	-	0	-	0	-	0	-	-	0	-	-	-	-	-	-	-	-	-	-	-	-	-	-	-	-	-	-	-	-	-
KLPN001.0321.00537	KL107	KLPN001.0321.00537.P004	F	Res	0	3	1	0	0	1	1	1	107863	107863	0	1	2	-	0	-	0	-	0	-	0	-	-	0	-	-	-	-	-	-	-	-	-	-	-	-	-	-	-	-	-	-	-	-	-
KLPN001.0321.00537	KL107	KLPN001.0321.00537.P005	T	Res	0	4	0	1	0	1	2	1	74767	74767	0	3	3	-	0	-	0	-	0	-	0	-	-	0	-	-	-	-	-	-	-	-	-	-	-	-	-	-	-	-	-	-	-	-	-
KLPN001.0321.00538	KL47	KLPN001.0321.00538.P002	Others	Others	0	9	0	0	0	0	7	1	220791	220791	0	0	7	-	0	-	0	-	0	-	0	-	-	0	-	-	-	-	-	-	-	-	-	-	-	-	-	-	-	-	-	-	-	-	-
KLPN001.0321.00538	KL47	KLPN001.0321.00538.P003	F	Res	0	8	1	0	0	1	6	1	169824	169824	0	3	7	-	0	-	0	-	0	-	0	-	-	0	-	-	-	-	-	-	-	-	-	-	-	-	-	-	-	-	-	-	-	-	-
KLPN001.0321.00538	KL47	KLPN001.0321.00538.P004	Others	Others	0	2	0	0	0	0	0	1	10060	10060	0	0	1	-	0	-	0	-	0	-	0	-	-	0	-	-	-	-	-	-	-	-	-	-	-	-	-	-	-	-	-	-	-	-	-
KLPN001.0321.00539	KL64	KLPN001.0321.00539.P003	Others	Res	0	7	0	0	0	0	5	1	134972	134972	0	3	5	-	0	-	0	-	0	-	0	-	-	0	-	-	-	-	-	-	-	-	-	-	-	-	-	-	-	-	-	-	-	-	-
KLPN001.0321.00539	KL64	KLPN001.0321.00539.P004	I	Res	0	8	0	0	1	1	6	1	117844	117844	0	3	7	-	0	-	0	-	0	-	0	-	-	0	-	-	-	-	-	-	-	-	-	-	-	-	-	-	-	-	-	-	-	-	-
KLPN001.0321.00539	KL64	KLPN001.0321.00539.P005	Others	Others	0	7	0	0	0	0	5	1	87095	87095	0	0	6	-	0	-	0	-	0	-	0	-	-	0	-	-	-	-	-	-	-	-	-	-	-	-	-	-	-	-	-	-	-	-	-
KLPN001.0321.00539	KL64	KLPN001.0321.00539.P006	Others	Others	0	2	0	0	0	0	0	1	11970	11970	0	0	1	-	0	-	0	-	0	-	0	-	-	0	-	-	-	-	-	-	-	-	-	-	-	-	-	-	-	-	-	-	-	-	-
KLPN001.0321.00540	KL64	KLPN001.0321.00540.P002	F	Others	0	6	1	0	0	1	4	1	225961	225961	0	0	4	-	0	-	0	-	0	-	0	-	-	0	-	-	-	-	-	-	-	-	-	-	-	-	-	-	-	-	-	-	-	-	-
KLPN001.0321.00540	KL64	KLPN001.0321.00540.P003	Others	Others	0	7	0	0	0	0	5	1	173923	173923	0	0	5	-	0	-	0	-	0	-	0	-	-	0	-	-	-	-	-	-	-	-	-	-	-	-	-	-	-	-	-	-	-	-	-
KLPN001.0321.00541	KL102	KLPN001.0321.00541.P002	I	Others	0	3	0	0	1	1	1	1	79088	79088	0	0	2	-	0	-	0	-	0	-	0	-	-	0	-	-	-	-	-	-	-	-	-	-	-	-	-	-	-	-	-	-	-	-	-
KLPN001.0321.00541	KL102	KLPN001.0321.00541.P008	Others	Others	0	2	0	0	0	0	0	1	4062	4062	0	0	1	-	0	-	0	-	0	-	0	-	-	0	-	-	-	-	-	-	-	-	-	-	-	-	-	-	-	-	-	-	-	-	-
KLPN001.0321.00542	KL27	KLPN001.0321.00542.P002	Others	Res	0	9	0	0	0	0	9	1	187940	187940	0	1	7	-	0	-	0	-	0	-	0	-	-	0	-	-	-	-	-	-	-	-	-	-	-	-	-	-	-	-	-	-	-	-	-
KLPN001.0321.00542	KL27	KLPN001.0321.00542.P005	Others	Others	0	2	0	0	0	0	0	1	9294	9294	0	0	1	-	0	-	0	-	0	-	0	-	-	0	-	-	-	-	-	-	-	-	-	-	-	-	-	-	-	-	-	-	-	-	-
KLPN001.0321.00544	KL122	KLPN001.0321.00544.P004	Others	Others	0	2	0	0	0	0	0	1	18968	18968	0	0	1	-	0	-	0	-	0	-	0	-	-	0	-	-	-	-	-	-	-	-	-	-	-	-	-	-	-	-	-	-	-	-	-
KLPN001.0321.00544	KL122	KLPN001.0321.00544.P006	Others	Others	0	2	0	0	0	0	0	1	5430	5430	0	0	1	-	0	-	0	-	0	-	0	-	-	0	-	-	-	-	-	-	-	-	-	-	-	-	-	-	-	-	-	-	-	-	-
KLPN001.0321.00545	KL28	KLPN001.0321.00545.P003	Others	Others	0	2	0	0	0	0	0	1	139085	139085	0	0	1	-	0	-	0	-	0	-	0	-	-	0	-	-	-	-	-	-	-	-	-	-	-	-	-	-	-	-	-	-	-	-	-
KLPN001.0321.00547	KL24	KLPN001.0321.00547.P002	Others	Others	0	2	0	0	0	0	0	1	358127	358127	0	0	1	-	0	-	0	-	0	-	0	-	-	0	-	-	-	-	-	-	-	-	-	-	-	-	-	-	-	-	-	-	-	-	-
KLPN001.0321.00547	KL24	KLPN001.0321.00547.P004	Others	Others	0	2	0	0	0	0	0	1	60872	60872	0	0	1	-	0	-	0	-	0	-	0	-	-	0	-	-	-	-	-	-	-	-	-	-	-	-	-	-	-	-	-	-	-	-	-
KLPN001.0321.00547	KL24	KLPN001.0321.00547.P006	Others	Others	0	2	0	0	0	0	0	1	8911	8911	0	0	1	-	0	-	0	-	0	-	0	-	-	0	-	-	-	-	-	-	-	-	-	-	-	-	-	-	-	-	-	-	-	-	-
KLPN001.0321.00549	KL38	KLPN001.0321.00549.P002	Others	Others	0	2	0	0	0	0	0	1	253456	253456	0	0	1	-	0	-	0	-	0	-	0	-	-	0	-	-	-	-	-	-	-	-	-	-	-	-	-	-	-	-	-	-	-	-	-
KLPN001.0321.00551	KL?	KLPN001.0321.00551.P002	I	Others	0	5	0	0	1	1	3	1	67308	67308	0	0	4	-	0	-	0	-	0	-	0	-	-	0	-	-	-	-	-	-	-	-	-	-	-	-	-	-	-	-	-	-	-	-	-
KLPN001.0321.00551	KL?	KLPN001.0321.00551.P003	Others	Others	0	3	0	0	0	0	1	1	29895	29895	0	0	2	-	0	-	0	-	0	-	0	-	-	0	-	-	-	-	-	-	-	-	-	-	-	-	-	-	-	-	-	-	-	-	-
KLPN001.0321.00551	KL?	KLPN001.0321.00551.P006	Others	Others	0	2	0	0	0	0	0	1	5167	5167	0	0	1	-	0	-	0	-	0	-	0	-	-	0	-	-	-	-	-	-	-	-	-	-	-	-	-	-	-	-	-	-	-	-	-
KLPN001.0321.00551	KL?	KLPN001.0321.00551.P009	Others	Others	0	2	0	0	0	0	0	1	4062	4062	0	0	1	-	0	-	0	-	0	-	0	-	-	0	-	-	-	-	-	-	-	-	-	-	-	-	-	-	-	-	-	-	-	-	-
KLPN001.0321.00552	KL64	KLPN001.0321.00552.P003	F	Others	0	3	1	0	0	1	2	1	85832	85832	0	0	2	-	0	-	0	-	0	-	0	-	-	0	-	-	-	-	-	-	-	-	-	-	-	-	-	-	-	-	-	-	-	-	-
KLPN001.0321.00554	KL2	KLPN001.0321.00554.P002	Others	Others	0	2	0	0	0	0	0	1	232943	232943	0	0	1	-	0	-	0	-	0	-	0	-	-	0	-	-	-	-	-	-	-	-	-	-	-	-	-	-	-	-	-	-	-	-	-
KLPN001.0321.00554	KL2	KLPN001.0321.00554.P003	T	Others	0	2	0	1	0	1	1	1	64998	64998	0	0	1	-	0	-	0	-	0	-	0	-	-	0	-	-	-	-	-	-	-	-	-	-	-	-	-	-	-	-	-	-	-	-	-
KLPN001.0321.00554	KL2	KLPN001.0321.00554.P004	Others	Others	0	2	0	0	0	0	1	1	27282	27282	0	0	1	-	0	-	0	-	0	-	0	-	-	0	-	-	-	-	-	-	-	-	-	-	-	-	-	-	-	-	-	-	-	-	-
KLPN001.0321.00554	KL2	KLPN001.0321.00554.P005	Others	Others	0	2	0	0	0	0	0	1	5463	5463	0	0	1	-	0	-	0	-	0	-	0	-	-	0	-	-	-	-	-	-	-	-	-	-	-	-	-	-	-	-	-	-	-	-	-
KLPN001.0321.00555	KL2	KLPN001.0321.00555.P002	Others	Others	0	2	0	0	0	0	0	1	198770	198770	0	0	1	-	0	-	0	-	0	-	0	-	-	0	-	-	-	-	-	-	-	-	-	-	-	-	-	-	-	-	-	-	-	-	-
KLPN001.0321.00556	KL?	KLPN001.0321.00556.P002	Others	Others	0	2	0	0	0	0	0	1	178126	178126	0	0	1	-	0	-	0	-	0	-	0	-	-	0	-	-	-	-	-	-	-	-	-	-	-	-	-	-	-	-	-	-	-	-	-
KLPN001.0321.00557	KL24	KLPN001.0321.00557.P002	Others	Others	0	4	0	0	0	0	2	1	181659	181659	0	0	3	-	0	-	0	-	0	-	0	-	-	0	-	-	-	-	-	-	-	-	-	-	-	-	-	-	-	-	-	-	-	-	-
KLPN001.0321.00558	KL112	KLPN001.0321.00558.P002	Others	Res	0	11	0	0	0	0	10	1	248897	248897	0	1	8	-	0	-	0	-	0	-	0	-	-	0	-	-	-	-	-	-	-	-	-	-	-	-	-	-	-	-	-	-	-	-	-
KLPN001.0321.00558	KL112	KLPN001.0321.00558.P004	Others	Others	0	2	0	0	0	0	0	1	2804	2804	0	0	1	-	0	-	0	-	0	-	0	-	-	0	-	-	-	-	-	-	-	-	-	-	-	-	-	-	-	-	-	-	-	-	-
KLPN001.0321.00560	-	KLPN001.0321.00560.P002	Others	Others	0	6	0	0	0	0	4	1	215306	215306	0	0	5	-	0	-	0	-	0	-	0	-	-	0	-	-	-	-	-	-	-	-	-	-	-	-	-	-	-	-	-	-	-	-	-
KLPN001.0321.00561	KL107	KLPN001.0321.00561.P002	Others	Others	0	7	0	0	0	0	5	1	208838	208838	0	0	6	-	0	-	0	-	0	-	0	-	-	0	-	-	-	-	-	-	-	-	-	-	-	-	-	-	-	-	-	-	-	-	-
KLPN001.0321.00561	KL107	KLPN001.0321.00561.P003	T	Others	0	2	0	1	0	1	1	1	43380	43380	0	0	1	-	0	-	0	-	0	-	0	-	-	0	-	-	-	-	-	-	-	-	-	-	-	-	-	-	-	-	-	-	-	-	-
KLPN001.0321.00561	KL107	KLPN001.0321.00561.P005	Others	Others	0	3	0	0	0	0	1	1	15271	15271	0	0	2	-	0	-	0	-	0	-	0	-	-	0	-	-	-	-	-	-	-	-	-	-	-	-	-	-	-	-	-	-	-	-	-
KLPN001.0321.00562	KL?	KLPN001.0321.00562.P002	Others	Others	0	2	0	0	0	0	0	1	207010	207010	0	0	1	-	0	-	0	-	0	-	0	-	-	0	-	-	-	-	-	-	-	-	-	-	-	-	-	-	-	-	-	-	-	-	-
KLPN001.0321.00563	KL127	KLPN001.0321.00563.P002	T	Others	0	5	0	1	0	1	3	1	210510	210510	0	0	4	-	0	-	0	-	0	-	0	-	-	0	-	-	-	-	-	-	-	-	-	-	-	-	-	-	-	-	-	-	-	-	-
KLPN001.0321.00564	KL51	KLPN001.0321.00564.P002	Others	Others	0	2	0	0	0	0	0	1	173599	173599	0	0	1	-	0	-	0	-	0	-	0	-	-	0	-	-	-	-	-	-	-	-	-	-	-	-	-	-	-	-	-	-	-	-	-
KLPN001.0321.00564	KL51	KLPN001.0321.00564.P003	I	Res	0	6	0	0	1	1	4	1	78821	78821	0	1	5	-	0	-	0	-	0	-	0	-	-	0	-	-	-	-	-	-	-	-	-	-	-	-	-	-	-	-	-	-	-	-	-
KLPN001.0321.00565	KL112	KLPN001.0321.00565.P002	Others	Res	0	12	0	0	0	0	11	1	248395	248395	0	1	9	-	0	-	0	-	0	-	0	-	-	0	-	-	-	-	-	-	-	-	-	-	-	-	-	-	-	-	-	-	-	-	-
KLPN001.0321.00567	KL51	KLPN001.0321.00567.P002	Others	Res	0	8	0	0	0	0	6	1	127801	127801	0	1	7	-	0	-	0	-	0	-	0	-	-	0	-	-	-	-	-	-	-	-	-	-	-	-	-	-	-	-	-	-	-	-	-
KLPN001.0321.00568	KL51	KLPN001.0321.00568.P002	Others	Res	0	8	0	0	0	0	6	1	127805	127805	0	1	7	-	0	-	0	-	0	-	0	-	-	0	-	-	-	-	-	-	-	-	-	-	-	-	-	-	-	-	-	-	-	-	-
KLPN001.0321.00569	KL51	KLPN001.0321.00569.P002	Others	Res	0	8	0	0	0	0	6	1	127805	127805	0	1	7	-	0	-	0	-	0	-	0	-	-	0	-	-	-	-	-	-	-	-	-	-	-	-	-	-	-	-	-	-	-	-	-
KLPN001.0321.00570	KL51	KLPN001.0321.00570.P002	Others	Res	0	8	0	0	0	0	6	1	127805	127805	0	1	7	-	0	-	0	-	0	-	0	-	-	0	-	-	-	-	-	-	-	-	-	-	-	-	-	-	-	-	-	-	-	-	-
KLPN001.0321.00571	KL15	KLPN001.0321.00571.P002	Others	Others	0	5	0	0	0	0	5	1	151424	151424	0	0	4	-	0	-	0	-	0	-	0	-	-	0	-	-	-	-	-	-	-	-	-	-	-	-	-	-	-	-	-	-	-	-	-
KLPN001.0321.00571	KL15	KLPN001.0321.00571.P003	Others	Others	0	5	0	0	0	0	3	1	144870	144870	0	0	3	-	0	-	0	-	0	-	0	-	-	0	-	-	-	-	-	-	-	-	-	-	-	-	-	-	-	-	-	-	-	-	-
KLPN001.0321.00571	KL15	KLPN001.0321.00571.P004	I	Res	0	9	0	0	1	1	8	1	112495	112495	0	1	7	-	0	-	0	-	0	-	0	-	-	0	-	-	-	-	-	-	-	-	-	-	-	-	-	-	-	-	-	-	-	-	-
KLPN001.0321.00572	KL51	KLPN001.0321.00572.P002	Others	Res	0	8	0	0	0	0	6	1	127805	127805	0	1	7	-	0	-	0	-	0	-	0	-	-	0	-	-	-	-	-	-	-	-	-	-	-	-	-	-	-	-	-	-	-	-	-
KLPN001.0321.00573	KL51	KLPN001.0321.00573.P002	Others	Res	0	8	0	0	0	0	6	1	127805	127805	0	1	7	-	0	-	0	-	0	-	0	-	-	0	-	-	-	-	-	-	-	-	-	-	-	-	-	-	-	-	-	-	-	-	-
KLPN001.0321.00574	KL51	KLPN001.0321.00574.P002	Others	Res	0	8	0	0	0	0	6	1	132760	132760	0	1	6	-	0	-	0	-	0	-	0	-	-	0	-	-	-	-	-	-	-	-	-	-	-	-	-	-	-	-	-	-	-	-	-
KLPN001.0321.00574	KL51	KLPN001.0321.00574.P005	Others	Others	0	2	0	0	0	0	0	1	3998	3998	0	0	1	-	0	-	0	-	0	-	0	-	-	0	-	-	-	-	-	-	-	-	-	-	-	-	-	-	-	-	-	-	-	-	-
KLPN001.0321.00575	KL16	KLPN001.0321.00575.P002	Others	Res	0	12	0	0	0	0	11	1	137142	137142	0	1	9	-	0	-	0	-	0	-	0	-	-	0	-	-	-	-	-	-	-	-	-	-	-	-	-	-	-	-	-	-	-	-	-
KLPN001.0321.00575	KL16	KLPN001.0321.00575.P003	Others	Others	0	2	0	0	0	0	0	1	3553	3553	0	0	1	-	0	-	0	-	0	-	0	-	-	0	-	-	-	-	-	-	-	-	-	-	-	-	-	-	-	-	-	-	-	-	-
KLPN001.0321.00576	KL17	KLPN001.0321.00576.P002	Others	Res	0	7	0	0	0	0	6	1	108537	108537	0	3	5	-	0	-	0	-	0	-	0	-	-	0	-	-	-	-	-	-	-	-	-	-	-	-	-	-	-	-	-	-	-	-	-
KLPN001.0321.00576	KL17	KLPN001.0321.00576.P004	Others	Others	0	2	0	0	0	0	0	1	10122	10122	0	0	1	-	0	-	0	-	0	-	0	-	-	0	-	-	-	-	-	-	-	-	-	-	-	-	-	-	-	-	-	-	-	-	-
KLPN001.0321.00577	KL107	KLPN001.0321.00577.P002	Others	Others	0	8	0	0	0	0	6	1	171286	171286	0	0	6	-	0	-	0	-	0	-	0	-	-	0	-	-	-	-	-	-	-	-	-	-	-	-	-	-	-	-	-	-	-	-	-
KLPN001.0321.00577	KL107	KLPN001.0321.00577.P003	Others	Res	0	4	0	0	0	0	3	1	113456	113456	0	3	3	-	0	-	0	-	0	-	0	-	-	0	-	-	-	-	-	-	-	-	-	-	-	-	-	-	-	-	-	-	-	-	-
KLPN001.0321.00577	KL107	KLPN001.0321.00577.P004	T	Others	0	3	0	1	0	1	1	1	43380	43380	0	0	2	-	0	-	0	-	0	-	0	-	-	0	-	-	-	-	-	-	-	-	-	-	-	-	-	-	-	-	-	-	-	-	-
KLPN001.0321.00577	KL107	KLPN001.0321.00577.P005	Others	Others	0	2	0	0	0	0	0	1	13637	13637	0	0	1	-	0	-	0	-	0	-	0	-	-	0	-	-	-	-	-	-	-	-	-	-	-	-	-	-	-	-	-	-	-	-	-
KLPN001.0321.00578	KL17	KLPN001.0321.00578.P002	Others	Res	0	8	0	0	0	0	7	1	118664	118664	0	3	5	-	0	-	0	-	0	-	0	-	-	0	-	-	-	-	-	-	-	-	-	-	-	-	-	-	-	-	-	-	-	-	-
KLPN001.0321.00579	KL2	KLPN001.0321.00579.P002	Others	Others	0	6	0	0	0	0	6	1	170806	170806	0	0	4	-	0	-	0	-	0	-	0	-	-	0	-	-	-	-	-	-	-	-	-	-	-	-	-	-	-	-	-	-	-	-	-
KLPN001.0321.00579	KL2	KLPN001.0321.00579.P003	F	Others	0	5	1	0	0	1	3	1	102009	102009	0	0	3	-	0	-	0	-	0	-	0	-	-	0	-	-	-	-	-	-	-	-	-	-	-	-	-	-	-	-	-	-	-	-	-
KLPN001.0321.00579	KL2	KLPN001.0321.00579.P004	T	Res	0	8	0	1	0	1	8	1	88945	88945	0	3	7	-	0	-	0	-	0	-	0	-	-	0	-	-	-	-	-	-	-	-	-	-	-	-	-	-	-	-	-	-	-	-	-
KLPN001.0321.00580	-	KLPN001.0321.00580.P002	Others	Others	0	2	0	0	0	0	0	1	208206	208206	0	0	1	-	0	-	0	-	0	-	0	-	-	0	-	-	-	-	-	-	-	-	-	-	-	-	-	-	-	-	-	-	-	-	-
KLPN001.0321.00580	-	KLPN001.0321.00580.P003	Others	Others	0	8	0	0	0	0	6	1	94665	94665	0	0	6	-	0	-	0	-	0	-	0	-	-	0	-	-	-	-	-	-	-	-	-	-	-	-	-	-	-	-	-	-	-	-	-
KLPN001.0321.00580	-	KLPN001.0321.00580.P004	T	Res	0	8	0	1	0	1	8	1	88945	88945	0	3	7	-	0	-	0	-	0	-	0	-	-	0	-	-	-	-	-	-	-	-	-	-	-	-	-	-	-	-	-	-	-	-	-
KLPN001.0321.00580	-	KLPN001.0321.00580.P005	Others	Others	0	2	0	0	0	0	0	1	9248	9248	0	0	1	-	0	-	0	-	0	-	0	-	-	0	-	-	-	-	-	-	-	-	-	-	-	-	-	-	-	-	-	-	-	-	-
KLPN001.0321.00581	KL2	KLPN001.0321.00581.P002	Others	Others	0	8	0	0	0	0	9	1	189174	189174	0	0	5	-	0	-	0	-	0	-	0	-	-	0	-	-	-	-	-	-	-	-	-	-	-	-	-	-	-	-	-	-	-	-	-
KLPN001.0321.00581	KL2	KLPN001.0321.00581.P003	F	Others	0	5	1	0	0	1	3	1	102008	102008	0	0	3	-	0	-	0	-	0	-	0	-	-	0	-	-	-	-	-	-	-	-	-	-	-	-	-	-	-	-	-	-	-	-	-
KLPN001.0321.00581	KL2	KLPN001.0321.00581.P004	T	Res	0	8	0	1	0	1	8	1	88946	88946	0	3	7	-	0	-	0	-	0	-	0	-	-	0	-	-	-	-	-	-	-	-	-	-	-	-	-	-	-	-	-	-	-	-	-
KLPN001.0321.00582	KL17	KLPN001.0321.00582.P002	F	Res	0	7	1	0	0	1	6	1	122733	122733	0	3	5	-	0	-	0	-	0	-	0	-	-	0	-	-	-	-	-	-	-	-	-	-	-	-	-	-	-	-	-	-	-	-	-
KLPN001.0321.00583	KL57	KLPN001.0321.00583.P003	Others	Res	0	7	0	0	0	0	5	1	136763	136763	0	3	6	-	0	-	0	-	0	-	0	-	-	0	-	-	-	-	-	-	-	-	-	-	-	-	-	-	-	-	-	-	-	-	-
KLPN001.0321.00584	KL103	KLPN001.0321.00584.P002	Others	Res	0	13	0	0	0	0	12	1	106354	106354	0	1	7	-	0	-	0	-	0	-	0	-	-	0	-	-	-	-	-	-	-	-	-	-	-	-	-	-	-	-	-	-	-	-	-
KLPN001.0321.00584	KL103	KLPN001.0321.00584.P003	Others	Others	0	3	0	0	0	0	1	1	106126	106126	0	0	2	-	0	-	0	-	0	-	0	-	-	0	-	-	-	-	-	-	-	-	-	-	-	-	-	-	-	-	-	-	-	-	-
KLPN001.0321.00587	KL15	KLPN001.0321.00587.P002	Others	Res	0	10	0	0	0	0	9	1	220174	220174	0	1	9	-	0	-	0	-	0	-	0	-	-	0	-	-	-	-	-	-	-	-	-	-	-	-	-	-	-	-	-	-	-	-	-
KLPN001.0321.00587	KL15	KLPN001.0321.00587.P003	I	Res	0	3	0	0	1	1	1	1	63589	63589	0	3	2	-	0	-	0	-	0	-	0	-	-	0	-	-	-	-	-	-	-	-	-	-	-	-	-	-	-	-	-	-	-	-	-
KLPN001.0321.00588	KL15	KLPN001.0321.00588.P002	Others	Res	0	10	0	0	0	0	9	1	231732	231732	0	1	9	-	0	-	0	-	0	-	0	-	-	0	-	-	-	-	-	-	-	-	-	-	-	-	-	-	-	-	-	-	-	-	-
KLPN001.0321.00588	KL15	KLPN001.0321.00588.P003	I	Res	0	3	0	0	1	1	1	1	63592	63592	0	3	2	-	0	-	0	-	0	-	0	-	-	0	-	-	-	-	-	-	-	-	-	-	-	-	-	-	-	-	-	-	-	-	-
KLPN001.0321.00589	KL51	KLPN001.0321.00589.P002	I	Res	0	3	0	0	1	1	1	1	63589	63589	0	3	2	-	0	-	0	-	0	-	0	-	-	0	-	-	-	-	-	-	-	-	-	-	-	-	-	-	-	-	-	-	-	-	-
KLPN001.0321.00590	KL113	KLPN001.0321.00590.P002	Others	Others	0	6	0	0	0	0	4	1	202379	202379	0	0	5	-	0	-	0	-	0	-	0	-	-	0	-	-	-	-	-	-	-	-	-	-	-	-	-	-	-	-	-	-	-	-	-
KLPN001.0321.00591	KL106	KLPN001.0321.00591.P002	Others	Others	0	8	0	0	0	0	6	1	207198	207198	0	0	6	-	0	-	0	-	0	-	0	-	-	0	-	-	-	-	-	-	-	-	-	-	-	-	-	-	-	-	-	-	-	-	-
KLPN001.0321.00591	KL106	KLPN001.0321.00591.P003	T	Res	0	3	0	1	0	1	1	1	43380	43380	0	1	2	-	0	-	0	-	0	-	0	-	-	0	-	-	-	-	-	-	-	-	-	-	-	-	-	-	-	-	-	-	-	-	-
KLPN001.0321.00591	KL106	KLPN001.0321.00591.P004	Others	Others	0	3	0	0	0	0	1	1	13841	13841	0	0	2	-	0	-	0	-	0	-	0	-	-	0	-	-	-	-	-	-	-	-	-	-	-	-	-	-	-	-	-	-	-	-	-
KLPN001.0321.00597	KL2	KLPN001.0321.00597.P003	I	Res	0	3	0	0	1	1	1	1	61761	61761	0	3	2	-	0	-	0	-	0	-	0	-	-	0	-	-	-	-	-	-	-	-	-	-	-	-	-	-	-	-	-	-	-	-	-
KLPN001.0321.00599	KL2	KLPN001.0321.00599.P002	Others	Vir	3	2	0	0	0	0	0	1	160760	160760	0	0	1	-	0	-	0	iuc 2	6	iro 2	22	rmpA_9*(KpVP-2)	-	0	-	-	-	-	-	-	-	-	-	-	-	-	-	-	-	-	-	-	-	-	-
KLPN001.0321.00599	KL2	KLPN001.0321.00599.P003	Others	Others	0	2	0	0	0	0	0	1	95086	95086	0	0	1	-	0	-	0	-	0	-	0	-	-	0	-	-	-	-	-	-	-	-	-	-	-	-	-	-	-	-	-	-	-	-	-
KLPN001.0321.00600	KL38	KLPN001.0321.00600.P002	Others	Others	0	2	0	0	0	0	0	1	197166	197166	0	0	1	-	0	-	0	-	0	-	0	-	-	0	-	-	-	-	-	-	-	-	-	-	-	-	-	-	-	-	-	-	-	-	-
KLPN001.0321.00601	KL102	KLPN001.0321.00601.P004	Others	Others	0	2	0	0	0	0	0	1	3712	3712	0	0	1	-	0	-	0	-	0	-	0	-	-	0	-	-	-	-	-	-	-	-	-	-	-	-	-	-	-	-	-	-	-	-	-
KLPN001.0321.00602	KL24	KLPN001.0321.00602.P002	Others	Others	0	11	0	0	0	0	9	1	238703	238703	0	0	7	-	0	-	0	-	0	-	0	-	-	0	-	-	-	-	-	-	-	-	-	-	-	-	-	-	-	-	-	-	-	-	-
KLPN001.0321.00603	KL21	KLPN001.0321.00603.P002	Others	Res	0	9	0	0	0	0	7	1	218412	218412	0	1	7	-	0	-	0	-	0	-	0	-	-	0	-	-	-	-	-	-	-	-	-	-	-	-	-	-	-	-	-	-	-	-	-
KLPN001.0321.00603	KL21	KLPN001.0321.00603.P003	Others	Others	0	2	0	0	0	0	0	1	4064	4064	0	0	1	-	0	-	0	-	0	-	0	-	-	0	-	-	-	-	-	-	-	-	-	-	-	-	-	-	-	-	-	-	-	-	-
KLPN001.0321.00604	KL64	KLPN001.0321.00604.P003	Others	Others	0	2	0	0	0	0	0	1	4938	4938	0	0	1	-	0	-	0	-	0	-	0	-	-	0	-	-	-	-	-	-	-	-	-	-	-	-	-	-	-	-	-	-	-	-	-
KLPN001.0321.00604	KL64	KLPN001.0321.00604.P008	Others	Others	0	2	0	0	0	0	0	1	2892	2892	0	0	1	-	0	-	0	-	0	-	0	-	-	0	-	-	-	-	-	-	-	-	-	-	-	-	-	-	-	-	-	-	-	-	-
KLPN001.0321.00605	KL64	KLPN001.0321.00605.P002	Others	Others	0	2	0	0	0	0	0	1	161308	161308	0	0	1	-	0	-	0	-	0	-	0	-	-	0	-	-	-	-	-	-	-	-	-	-	-	-	-	-	-	-	-	-	-	-	-
KLPN001.0321.00605	KL64	KLPN001.0321.00605.P003	F	Res	0	17	1	0	0	1	17	1	128238	128238	0	1	9	-	0	-	0	-	0	-	0	-	-	0	-	-	-	-	-	-	-	-	-	-	-	-	-	-	-	-	-	-	-	-	-
KLPN001.0321.00605	KL64	KLPN001.0321.00605.P005	F	Others	0	3	1	0	0	1	1	1	70656	70656	0	0	2	-	0	-	0	-	0	-	0	-	-	0	-	-	-	-	-	-	-	-	-	-	-	-	-	-	-	-	-	-	-	-	-
KLPN001.0321.00605	KL64	KLPN001.0321.00605.P006	I	Res	0	3	0	0	1	1	1	1	65499	65499	0	3	2	-	0	-	0	-	0	-	0	-	-	0	-	-	-	-	-	-	-	-	-	-	-	-	-	-	-	-	-	-	-	-	-
KLPN001.0321.00605	KL64	KLPN001.0321.00605.P008	Others	Others	0	2	0	0	0	0	0	1	9294	9294	0	0	1	-	0	-	0	-	0	-	0	-	-	0	-	-	-	-	-	-	-	-	-	-	-	-	-	-	-	-	-	-	-	-	-
KLPN001.0321.00606	KL116	KLPN001.0321.00606.P002	Others	Others	0	2	0	0	0	0	0	1	239736	239736	0	0	1	-	0	-	0	-	0	-	0	-	-	0	-	-	-	-	-	-	-	-	-	-	-	-	-	-	-	-	-	-	-	-	-
KLPN001.0321.00607	KL21	KLPN001.0321.00607.P002	Others	Res	0	11	0	0	0	0	10	1	245649	245649	0	1	9	-	0	-	0	-	0	-	0	-	-	0	-	-	-	-	-	-	-	-	-	-	-	-	-	-	-	-	-	-	-	-	-
KLPN001.0321.00607	KL21	KLPN001.0321.00607.P003	Others	Others	0	2	0	0	0	0	0	1	218183	218183	0	0	1	-	0	-	0	-	0	-	0	-	-	0	-	-	-	-	-	-	-	-	-	-	-	-	-	-	-	-	-	-	-	-	-
KLPN001.0321.00607	KL21	KLPN001.0321.00607.P004	Others	Others	0	2	0	0	0	0	0	1	120029	120029	0	0	1	-	0	-	0	-	0	-	0	-	-	0	-	-	-	-	-	-	-	-	-	-	-	-	-	-	-	-	-	-	-	-	-
KLPN001.0321.00607	KL21	KLPN001.0321.00607.P005	Others	Others	0	2	0	0	0	0	0	1	4064	4064	0	0	1	-	0	-	0	-	0	-	0	-	-	0	-	-	-	-	-	-	-	-	-	-	-	-	-	-	-	-	-	-	-	-	-
KLPN001.0321.00608	KL39	KLPN001.0321.00608.P002	Others	Res	0	11	0	0	0	0	10	1	237123	237123	0	1	9	-	0	-	0	-	0	-	0	-	-	0	-	-	-	-	-	-	-	-	-	-	-	-	-	-	-	-	-	-	-	-	-
KLPN001.0321.00609	KL21	KLPN001.0321.00609.P002	Others	Res	0	15	0	0	0	0	16	1	259454	259454	0	1	9	-	0	-	0	-	0	-	0	-	-	0	-	-	-	-	-	-	-	-	-	-	-	-	-	-	-	-	-	-	-	-	-
KLPN001.0321.00610	KL21	KLPN001.0321.00610.P002	Others	Res	0	11	0	0	0	0	10	1	244844	244844	0	1	9	-	0	-	0	-	0	-	0	-	-	0	-	-	-	-	-	-	-	-	-	-	-	-	-	-	-	-	-	-	-	-	-
KLPN001.0321.00611	KL118	KLPN001.0321.00611.P002	Others	Res	0	9	0	0	0	0	7	1	184852	184852	0	1	7	-	0	-	0	-	0	-	0	-	-	0	-	-	-	-	-	-	-	-	-	-	-	-	-	-	-	-	-	-	-	-	-
KLPN001.0321.00613	KL141	KLPN001.0321.00613.P002	Others	Res	0	13	0	0	0	0	11	1	263601	263601	0	1	9	-	0	-	0	-	0	-	0	-	-	0	-	-	-	-	-	-	-	-	-	-	-	-	-	-	-	-	-	-	-	-	-
KLPN001.0321.00614	KL22/KL37	KLPN001.0321.00614.P002	Others	Others	0	2	0	0	0	0	0	1	195539	195539	0	0	1	-	0	-	0	-	0	-	0	-	-	0	-	-	-	-	-	-	-	-	-	-	-	-	-	-	-	-	-	-	-	-	-
KLPN001.0321.00615	KL21	KLPN001.0321.00615.P002	Others	Res	0	13	0	0	0	0	14	1	260491	260491	0	1	9	-	0	-	0	-	0	-	0	-	-	0	-	-	-	-	-	-	-	-	-	-	-	-	-	-	-	-	-	-	-	-	-
KLPN001.0321.00616	KL30	KLPN001.0321.00616.P002	Others	Res	0	11	0	0	0	0	10	1	234772	234772	0	1	9	-	0	-	0	-	0	-	0	-	-	0	-	-	-	-	-	-	-	-	-	-	-	-	-	-	-	-	-	-	-	-	-
KLPN001.0321.00617	KL24	KLPN001.0321.00617.P003	T	Res	0	15	0	1	0	1	16	1	102016	102016	0	1	9	-	0	-	0	-	0	-	0	-	-	0	-	-	-	-	-	-	-	-	-	-	-	-	-	-	-	-	-	-	-	-	-
KLPN001.0321.00618	KL21	KLPN001.0321.00618.P002	Others	Others	0	2	0	0	0	0	0	1	4064	4064	0	0	1	-	0	-	0	-	0	-	0	-	-	0	-	-	-	-	-	-	-	-	-	-	-	-	-	-	-	-	-	-	-	-	-
KLPN001.0321.00619	KL64	KLPN001.0321.00619.P002	Others	Others	0	2	0	0	0	0	0	1	233670	233670	0	0	1	-	0	-	0	-	0	-	0	-	-	0	-	-	-	-	-	-	-	-	-	-	-	-	-	-	-	-	-	-	-	-	-
KLPN001.0321.00619	KL64	KLPN001.0321.00619.P004	Others	Others	0	2	0	0	0	0	0	1	76738	76738	0	0	1	-	0	-	0	-	0	-	0	-	-	0	-	-	-	-	-	-	-	-	-	-	-	-	-	-	-	-	-	-	-	-	-
KLPN001.0321.00620	KL30	KLPN001.0321.00620.P002	Others	Res	0	11	0	0	0	0	10	1	243634	243634	0	1	9	-	0	-	0	-	0	-	0	-	-	0	-	-	-	-	-	-	-	-	-	-	-	-	-	-	-	-	-	-	-	-	-
KLPN001.0321.00622	KL22/KL37	KLPN001.0321.00622.P003	T	Others	0	2	0	1	0	1	0	1	137629	137629	0	0	1	-	0	-	0	-	0	-	0	-	-	0	-	-	-	-	-	-	-	-	-	-	-	-	-	-	-	-	-	-	-	-	-
KLPN001.0321.00623	KL103	KLPN001.0321.00623.P005	T	Res	0	3	0	1	0	1	1	1	62194	62194	0	1	2	-	0	-	0	-	0	-	0	-	-	0	-	-	-	-	-	-	-	-	-	-	-	-	-	-	-	-	-	-	-	-	-
KLPN001.0321.00624	KL153	KLPN001.0321.00624.P002	Others	Others	0	2	0	0	0	0	0	1	311523	311523	0	0	1	-	0	-	0	-	0	-	0	-	-	0	-	-	-	-	-	-	-	-	-	-	-	-	-	-	-	-	-	-	-	-	-
KLPN001.0321.00625	KL64	KLPN001.0321.00625.P002	Others	Others	0	2	0	0	0	0	0	1	161308	161308	0	0	1	-	0	-	0	-	0	-	0	-	-	0	-	-	-	-	-	-	-	-	-	-	-	-	-	-	-	-	-	-	-	-	-
KLPN001.0321.00625	KL64	KLPN001.0321.00625.P003	F	Res	0	17	1	0	0	1	17	1	128238	128238	0	1	9	-	0	-	0	-	0	-	0	-	-	0	-	-	-	-	-	-	-	-	-	-	-	-	-	-	-	-	-	-	-	-	-
KLPN001.0321.00625	KL64	KLPN001.0321.00625.P005	F	Others	0	3	1	0	0	1	1	1	70656	70656	0	0	2	-	0	-	0	-	0	-	0	-	-	0	-	-	-	-	-	-	-	-	-	-	-	-	-	-	-	-	-	-	-	-	-
KLPN001.0321.00625	KL64	KLPN001.0321.00625.P006	I	Res	0	3	0	0	1	1	1	1	65499	65499	0	3	2	-	0	-	0	-	0	-	0	-	-	0	-	-	-	-	-	-	-	-	-	-	-	-	-	-	-	-	-	-	-	-	-
KLPN001.0321.00625	KL64	KLPN001.0321.00625.P008	Others	Others	0	2	0	0	0	0	0	1	9294	9294	0	0	1	-	0	-	0	-	0	-	0	-	-	0	-	-	-	-	-	-	-	-	-	-	-	-	-	-	-	-	-	-	-	-	-
KLPN001.0321.00626	KL16	KLPN001.0321.00626.P002	Others	Others	0	2	0	0	0	0	0	1	177028	177028	0	0	1	-	0	-	0	-	0	-	0	-	-	0	-	-	-	-	-	-	-	-	-	-	-	-	-	-	-	-	-	-	-	-	-
KLPN001.0321.00628	KL21	KLPN001.0321.00628.P002	Others	Res	0	11	0	0	0	0	10	1	244845	244845	0	1	9	-	0	-	0	-	0	-	0	-	-	0	-	-	-	-	-	-	-	-	-	-	-	-	-	-	-	-	-	-	-	-	-
KLPN001.0321.00629	KL15	KLPN001.0321.00629.P002	Others	Others	0	6	0	0	0	0	4	1	152399	152399	0	0	5	-	0	-	0	-	0	-	0	-	-	0	-	-	-	-	-	-	-	-	-	-	-	-	-	-	-	-	-	-	-	-	-
KLPN001.0321.00630	KL30	KLPN001.0321.00630.P002	Others	Res	0	11	0	0	0	0	10	1	243620	243620	0	1	9	-	0	-	0	-	0	-	0	-	-	0	-	-	-	-	-	-	-	-	-	-	-	-	-	-	-	-	-	-	-	-	-
KLPN001.0321.00631	KL25	KLPN001.0321.00631.P002	Others	Others	0	2	0	0	0	0	0	1	212029	212029	0	0	1	-	0	-	0	-	0	-	0	-	-	0	-	-	-	-	-	-	-	-	-	-	-	-	-	-	-	-	-	-	-	-	-
KLPN001.0321.00631	KL25	KLPN001.0321.00631.P003	I	Others	0	2	0	0	1	1	0	1	58367	58367	0	0	1	-	0	-	0	-	0	-	0	-	-	0	-	-	-	-	-	-	-	-	-	-	-	-	-	-	-	-	-	-	-	-	-
KLPN001.0321.00631	KL25	KLPN001.0321.00631.P004	T	Others	0	2	0	1	0	1	0	1	34343	34343	0	0	1	-	0	-	0	-	0	-	0	-	-	0	-	-	-	-	-	-	-	-	-	-	-	-	-	-	-	-	-	-	-	-	-
KLPN001.0321.00633	KL21	KLPN001.0321.00633.P002	Others	Res	0	11	0	0	0	0	10	1	244759	244759	0	1	9	-	0	-	0	-	0	-	0	-	-	0	-	-	-	-	-	-	-	-	-	-	-	-	-	-	-	-	-	-	-	-	-
KLPN001.0321.00634	KL36	KLPN001.0321.00634.P002	Others	Res	0	10	0	0	0	0	9	1	227214	227214	0	1	8	-	0	-	0	-	0	-	0	-	-	0	-	-	-	-	-	-	-	-	-	-	-	-	-	-	-	-	-	-	-	-	-
KLPN001.0321.00635	KL54	KLPN001.0321.00635.P002	Others	Others	0	2	0	0	0	0	0	1	158730	158730	0	0	1	-	0	-	0	-	0	-	0	-	-	0	-	-	-	-	-	-	-	-	-	-	-	-	-	-	-	-	-	-	-	-	-
KLPN001.0321.00635	KL54	KLPN001.0321.00635.P003	T	Others	0	2	0	1	0	1	0	1	29473	29473	0	0	1	-	0	-	0	-	0	-	0	-	-	0	-	-	-	-	-	-	-	-	-	-	-	-	-	-	-	-	-	-	-	-	-
KLPN001.0321.00635	KL54	KLPN001.0321.00635.P005	Others	Others	0	2	0	0	0	0	0	1	2442	2442	0	0	1	-	0	-	0	-	0	-	0	-	-	0	-	-	-	-	-	-	-	-	-	-	-	-	-	-	-	-	-	-	-	-	-
KLPN001.0321.00637	KL62	KLPN001.0321.00637.P002	Others	Vir	1	2	0	0	0	0	0	1	269868	269868	0	0	1	ybt 4; plasmid	31	-	0	-	0	-	0	-	-	0	-	-	-	-	-	-	-	18	20	27	18	13	81	38	9	8	26	35	-	-	-
KLPN001.0321.00639	KL25	KLPN001.0321.00639.P002	Others	Others	0	2	0	0	0	0	0	1	268509	268509	0	0	1	-	0	-	0	-	0	-	0	-	-	0	-	-	-	-	-	-	-	-	-	-	-	-	-	-	-	-	-	-	-	-	-
KLPN001.0321.00640	KL64	KLPN001.0321.00640.P002	Others	Others	0	2	0	0	0	0	0	1	161308	161308	0	0	1	-	0	-	0	-	0	-	0	-	-	0	-	-	-	-	-	-	-	-	-	-	-	-	-	-	-	-	-	-	-	-	-
KLPN001.0321.00640	KL64	KLPN001.0321.00640.P003	F	Res	0	17	1	0	0	1	17	1	128238	128238	0	1	9	-	0	-	0	-	0	-	0	-	-	0	-	-	-	-	-	-	-	-	-	-	-	-	-	-	-	-	-	-	-	-	-
KLPN001.0321.00640	KL64	KLPN001.0321.00640.P005	F	Others	0	3	1	0	0	1	1	1	70656	70656	0	0	2	-	0	-	0	-	0	-	0	-	-	0	-	-	-	-	-	-	-	-	-	-	-	-	-	-	-	-	-	-	-	-	-
KLPN001.0321.00640	KL64	KLPN001.0321.00640.P006	I	Res	0	3	0	0	1	1	1	1	65499	65499	0	3	2	-	0	-	0	-	0	-	0	-	-	0	-	-	-	-	-	-	-	-	-	-	-	-	-	-	-	-	-	-	-	-	-
KLPN001.0321.00640	KL64	KLPN001.0321.00640.P008	Others	Others	0	2	0	0	0	0	0	1	9294	9294	0	0	1	-	0	-	0	-	0	-	0	-	-	0	-	-	-	-	-	-	-	-	-	-	-	-	-	-	-	-	-	-	-	-	-
KLPN001.0321.00641	KL118	KLPN001.0321.00641.P002	Others	Res	0	10	0	0	0	0	8	1	190324	190324	0	1	8	-	0	-	0	-	0	-	0	-	-	0	-	-	-	-	-	-	-	-	-	-	-	-	-	-	-	-	-	-	-	-	-
KLPN001.0321.00642	KL124	KLPN001.0321.00642.P002	F	Res	0	12	1	0	0	1	10	1	159592	159592	0	1	7	-	0	-	0	-	0	-	0	-	-	0	-	-	-	-	-	-	-	-	-	-	-	-	-	-	-	-	-	-	-	-	-
KLPN001.0321.00643	KL25	KLPN001.0321.00643.P002	Others	Others	0	2	0	0	0	0	0	1	196682	196682	0	0	1	-	0	-	0	-	0	-	0	-	-	0	-	-	-	-	-	-	-	-	-	-	-	-	-	-	-	-	-	-	-	-	-
KLPN001.0321.00643	KL25	KLPN001.0321.00643.P003	Others	Others	0	2	0	0	0	0	0	1	9294	9294	0	0	1	-	0	-	0	-	0	-	0	-	-	0	-	-	-	-	-	-	-	-	-	-	-	-	-	-	-	-	-	-	-	-	-
KLPN001.0321.00644	KL21	KLPN001.0321.00644.P002	Others	Others	0	8	0	0	0	0	6	1	228690	228690	0	0	6	-	0	-	0	-	0	-	0	-	-	0	-	-	-	-	-	-	-	-	-	-	-	-	-	-	-	-	-	-	-	-	-
KLPN001.0321.00645	KL15	KLPN001.0321.00645.P002	Others	Others	0	7	0	0	0	0	5	1	188520	188520	0	0	6	-	0	-	0	-	0	-	0	-	-	0	-	-	-	-	-	-	-	-	-	-	-	-	-	-	-	-	-	-	-	-	-
KLPN001.0321.00645	KL15	KLPN001.0321.00645.P003	Others	Others	0	2	0	0	0	0	0	1	147932	147932	0	0	1	-	0	-	0	-	0	-	0	-	-	0	-	-	-	-	-	-	-	-	-	-	-	-	-	-	-	-	-	-	-	-	-
KLPN001.0321.00646	KL21	KLPN001.0321.00646.P002	Others	Res	0	11	0	0	0	0	10	1	244845	244845	0	1	9	-	0	-	0	-	0	-	0	-	-	0	-	-	-	-	-	-	-	-	-	-	-	-	-	-	-	-	-	-	-	-	-
KLPN001.0321.00647	KL63	KLPN001.0321.00647.P002	Others	Others	0	2	0	0	0	0	0	1	186641	186641	0	0	1	-	0	-	0	-	0	-	0	-	-	0	-	-	-	-	-	-	-	-	-	-	-	-	-	-	-	-	-	-	-	-	-
KLPN001.0321.00648	KL64	KLPN001.0321.00648.P002	Others	Others	0	2	0	0	0	0	0	1	161308	161308	0	0	1	-	0	-	0	-	0	-	0	-	-	0	-	-	-	-	-	-	-	-	-	-	-	-	-	-	-	-	-	-	-	-	-
KLPN001.0321.00648	KL64	KLPN001.0321.00648.P003	F	Res	0	17	1	0	0	1	17	1	128238	128238	0	1	9	-	0	-	0	-	0	-	0	-	-	0	-	-	-	-	-	-	-	-	-	-	-	-	-	-	-	-	-	-	-	-	-
KLPN001.0321.00648	KL64	KLPN001.0321.00648.P005	F	Others	0	3	1	0	0	1	1	1	70656	70656	0	0	2	-	0	-	0	-	0	-	0	-	-	0	-	-	-	-	-	-	-	-	-	-	-	-	-	-	-	-	-	-	-	-	-
KLPN001.0321.00648	KL64	KLPN001.0321.00648.P006	I	Res	0	3	0	0	1	1	1	1	65499	65499	0	3	2	-	0	-	0	-	0	-	0	-	-	0	-	-	-	-	-	-	-	-	-	-	-	-	-	-	-	-	-	-	-	-	-
KLPN001.0321.00648	KL64	KLPN001.0321.00648.P008	Others	Others	0	2	0	0	0	0	0	1	9294	9294	0	0	1	-	0	-	0	-	0	-	0	-	-	0	-	-	-	-	-	-	-	-	-	-	-	-	-	-	-	-	-	-	-	-	-
KLPN001.0321.00649	KL21	KLPN001.0321.00649.P005	Others	Others	0	2	0	0	0	0	0	1	3012	3012	0	0	1	-	0	-	0	-	0	-	0	-	-	0	-	-	-	-	-	-	-	-	-	-	-	-	-	-	-	-	-	-	-	-	-
KLPN001.0321.00650	KL21	KLPN001.0321.00650.P002	Others	Res	0	11	0	0	0	0	10	1	244845	244845	0	1	9	-	0	-	0	-	0	-	0	-	-	0	-	-	-	-	-	-	-	-	-	-	-	-	-	-	-	-	-	-	-	-	-
KLPN001.0321.00650	KL21	KLPN001.0321.00650.P004	Others	Others	0	2	0	0	0	0	0	1	4064	4064	0	0	1	-	0	-	0	-	0	-	0	-	-	0	-	-	-	-	-	-	-	-	-	-	-	-	-	-	-	-	-	-	-	-	-
KLPN001.0321.00651	KL21	KLPN001.0321.00651.P002	Others	Res	0	8	0	0	0	0	6	1	227807	227807	0	1	6	-	0	-	0	-	0	-	0	-	-	0	-	-	-	-	-	-	-	-	-	-	-	-	-	-	-	-	-	-	-	-	-
KLPN001.0321.00651	KL21	KLPN001.0321.00651.P003	Others	Others	0	2	0	0	0	0	0	1	212097	212097	0	0	1	-	0	-	0	-	0	-	0	-	-	0	-	-	-	-	-	-	-	-	-	-	-	-	-	-	-	-	-	-	-	-	-
KLPN001.0321.00652	KL28	KLPN001.0321.00652.P002	Others	Others	0	2	0	0	0	0	0	1	126908	126908	0	0	1	-	0	-	0	-	0	-	0	-	-	0	-	-	-	-	-	-	-	-	-	-	-	-	-	-	-	-	-	-	-	-	-
KLPN001.0321.00653	KL25	KLPN001.0321.00653.P002	Others	Res	0	13	0	0	0	0	11	1	269043	269043	0	1	9	-	0	-	0	-	0	-	0	-	-	0	-	-	-	-	-	-	-	-	-	-	-	-	-	-	-	-	-	-	-	-	-
KLPN001.0321.00655	KL39	KLPN001.0321.00655.P002	Others	Others	0	10	0	0	0	0	8	1	244314	244314	0	0	6	-	0	-	0	-	0	-	0	-	-	0	-	-	-	-	-	-	-	-	-	-	-	-	-	-	-	-	-	-	-	-	-
KLPN001.0321.00655	KL39	KLPN001.0321.00655.P003	Others	Res	0	5	0	0	0	0	3	1	60529	60529	0	1	4	-	0	-	0	-	0	-	0	-	-	0	-	-	-	-	-	-	-	-	-	-	-	-	-	-	-	-	-	-	-	-	-
KLPN001.0321.00656	KL118	KLPN001.0321.00656.P002	Others	Res	0	10	0	0	0	0	8	1	190324	190324	0	1	8	-	0	-	0	-	0	-	0	-	-	0	-	-	-	-	-	-	-	-	-	-	-	-	-	-	-	-	-	-	-	-	-
KLPN001.0321.00657	KL28	KLPN001.0321.00657.P002	Others	Others	0	2	0	0	0	0	0	1	230118	230118	0	0	1	-	0	-	0	-	0	-	0	-	-	0	-	-	-	-	-	-	-	-	-	-	-	-	-	-	-	-	-	-	-	-	-
KLPN001.0321.00658	KL12	KLPN001.0321.00658.P004	Others	Others	0	2	0	0	0	0	0	1	5542	5542	0	0	1	-	0	-	0	-	0	-	0	-	-	0	-	-	-	-	-	-	-	-	-	-	-	-	-	-	-	-	-	-	-	-	-
KLPN001.0321.00661	KL39	KLPN001.0321.00661.P002	F	Vir	1	2	1	0	0	1	0	1	233683	233683	0	0	1	ybt 4; plasmid	65	-	0	-	0	-	0	-	-	0	-	-	-	-	-	-	-	23	27	30	18	13	65	61	9	18	26	35	-	-	-
KLPN001.0321.00662	KL153	KLPN001.0321.00662.P002	T	Others	0	2	0	1	0	1	0	1	123160	123160	0	0	1	-	0	-	0	-	0	-	0	-	-	0	-	-	-	-	-	-	-	-	-	-	-	-	-	-	-	-	-	-	-	-	-
KLPN001.0321.00662	KL153	KLPN001.0321.00662.P008	Others	Others	0	2	0	0	0	0	0	1	3109	3109	0	0	1	-	0	-	0	-	0	-	0	-	-	0	-	-	-	-	-	-	-	-	-	-	-	-	-	-	-	-	-	-	-	-	-
KLPN001.0321.00663	KL30	KLPN001.0321.00663.P002	Others	Res	0	11	0	0	0	0	10	1	243460	243460	0	1	9	-	0	-	0	-	0	-	0	-	-	0	-	-	-	-	-	-	-	-	-	-	-	-	-	-	-	-	-	-	-	-	-
KLPN001.0321.00665	KL125	KLPN001.0321.00665.P002	F	Vir	1	2	1	0	0	1	0	1	235594	235594	0	0	1	ybt 4; plasmid	65	-	0	-	0	-	0	-	-	0	-	-	-	-	-	-	-	23	27	30	18	13	65	61	9	18	26	35	-	-	-
KLPN001.0321.00665	KL125	KLPN001.0321.00665.P004	Others	Others	0	2	0	0	0	0	0	1	5542	5542	0	0	1	-	0	-	0	-	0	-	0	-	-	0	-	-	-	-	-	-	-	-	-	-	-	-	-	-	-	-	-	-	-	-	-
KLPN001.0321.00666	KL23	KLPN001.0321.00666.P002	Others	Others	0	2	0	0	0	0	0	1	233443	233443	0	0	1	-	0	-	0	-	0	-	0	-	-	0	-	-	-	-	-	-	-	-	-	-	-	-	-	-	-	-	-	-	-	-	-
KLPN001.0321.00667	KL64	KLPN001.0321.00667.P002	Others	Others	0	2	0	0	0	0	0	1	161308	161308	0	0	1	-	0	-	0	-	0	-	0	-	-	0	-	-	-	-	-	-	-	-	-	-	-	-	-	-	-	-	-	-	-	-	-
KLPN001.0321.00667	KL64	KLPN001.0321.00667.P003	F	Res	0	17	1	0	0	1	17	1	128238	128238	0	1	9	-	0	-	0	-	0	-	0	-	-	0	-	-	-	-	-	-	-	-	-	-	-	-	-	-	-	-	-	-	-	-	-
KLPN001.0321.00667	KL64	KLPN001.0321.00667.P005	F	Others	0	3	1	0	0	1	1	1	70656	70656	0	0	2	-	0	-	0	-	0	-	0	-	-	0	-	-	-	-	-	-	-	-	-	-	-	-	-	-	-	-	-	-	-	-	-
KLPN001.0321.00667	KL64	KLPN001.0321.00667.P006	I	Res	0	3	0	0	1	1	1	1	65499	65499	0	3	2	-	0	-	0	-	0	-	0	-	-	0	-	-	-	-	-	-	-	-	-	-	-	-	-	-	-	-	-	-	-	-	-
KLPN001.0321.00667	KL64	KLPN001.0321.00667.P008	Others	Others	0	2	0	0	0	0	0	1	9294	9294	0	0	1	-	0	-	0	-	0	-	0	-	-	0	-	-	-	-	-	-	-	-	-	-	-	-	-	-	-	-	-	-	-	-	-
KLPN001.0321.00668	KL28	KLPN001.0321.00668.P002	I	Others	0	2	0	0	1	1	0	1	103373	103373	0	0	1	-	0	-	0	-	0	-	0	-	-	0	-	-	-	-	-	-	-	-	-	-	-	-	-	-	-	-	-	-	-	-	-
KLPN001.0321.00668	KL28	KLPN001.0321.00668.P003	I	Res	0	3	0	0	1	1	1	1	89062	89062	0	1	2	-	0	-	0	-	0	-	0	-	-	0	-	-	-	-	-	-	-	-	-	-	-	-	-	-	-	-	-	-	-	-	-
KLPN001.0321.00669	KL2	KLPN001.0321.00669.P002	Others	Others	0	2	0	0	0	0	0	1	214404	214404	0	0	1	-	0	-	0	-	0	-	0	-	-	0	-	-	-	-	-	-	-	-	-	-	-	-	-	-	-	-	-	-	-	-	-
KLPN001.0321.00669	KL2	KLPN001.0321.00669.P004	T	Others	0	2	0	1	0	1	0	1	34993	34993	0	0	1	-	0	-	0	-	0	-	0	-	-	0	-	-	-	-	-	-	-	-	-	-	-	-	-	-	-	-	-	-	-	-	-
KLPN001.0321.00670	KL21	KLPN001.0321.00670.P002	Others	Res	0	6	0	0	0	0	5	1	225937	225937	0	1	5	-	0	-	0	-	0	-	0	-	-	0	-	-	-	-	-	-	-	-	-	-	-	-	-	-	-	-	-	-	-	-	-
KLPN001.0321.00671	KL154	KLPN001.0321.00671.P002	Others	Res	0	11	0	0	0	0	10	1	225088	225088	0	1	9	-	0	-	0	-	0	-	0	-	-	0	-	-	-	-	-	-	-	-	-	-	-	-	-	-	-	-	-	-	-	-	-
KLPN001.0321.00671	KL154	KLPN001.0321.00671.P003	Others	Others	0	2	0	0	0	0	0	1	217238	217238	0	0	1	-	0	-	0	-	0	-	0	-	-	0	-	-	-	-	-	-	-	-	-	-	-	-	-	-	-	-	-	-	-	-	-
KLPN001.0321.00671	KL154	KLPN001.0321.00671.P004	F	Others	0	2	1	0	0	1	0	1	129925	129925	0	0	1	-	0	-	0	-	0	-	0	-	-	0	-	-	-	-	-	-	-	-	-	-	-	-	-	-	-	-	-	-	-	-	-
KLPN001.0321.00673	KL2	KLPN001.0321.00673.P003	T	Others	0	2	0	1	0	1	0	1	124260	124260	0	0	1	-	0	-	0	-	0	-	0	-	-	0	-	-	-	-	-	-	-	-	-	-	-	-	-	-	-	-	-	-	-	-	-
KLPN001.0321.00674	KL10	KLPN001.0321.00674.P002	Others	Others	0	6	0	0	0	0	4	1	191856	191856	0	0	5	-	0	-	0	-	0	-	0	-	-	0	-	-	-	-	-	-	-	-	-	-	-	-	-	-	-	-	-	-	-	-	-
KLPN001.0321.00674	KL10	KLPN001.0321.00674.P003	Others	Res	0	10	0	0	0	0	9	1	129985	129985	0	3	6	-	0	-	0	-	0	-	0	-	-	0	-	-	-	-	-	-	-	-	-	-	-	-	-	-	-	-	-	-	-	-	-
KLPN001.0321.00674	KL10	KLPN001.0321.00674.P005	Others	Others	0	2	0	0	0	0	0	1	100759	100759	0	0	1	-	0	-	0	-	0	-	0	-	-	0	-	-	-	-	-	-	-	-	-	-	-	-	-	-	-	-	-	-	-	-	-
KLPN001.0321.00674	KL10	KLPN001.0321.00674.P006	T	Others	0	2	0	1	0	1	0	1	54242	54242	0	0	1	-	0	-	0	-	0	-	0	-	-	0	-	-	-	-	-	-	-	-	-	-	-	-	-	-	-	-	-	-	-	-	-
KLPN001.0321.00676	KL107	KLPN001.0321.00676.P004	Others	Others	0	2	0	0	0	0	0	1	9294	9294	0	0	1	-	0	-	0	-	0	-	0	-	-	0	-	-	-	-	-	-	-	-	-	-	-	-	-	-	-	-	-	-	-	-	-
KLPN001.0321.00677	KL107	KLPN001.0321.00677.P002	Others	Others	0	8	0	0	0	0	6	1	212192	212192	0	0	6	-	0	-	0	-	0	-	0	-	-	0	-	-	-	-	-	-	-	-	-	-	-	-	-	-	-	-	-	-	-	-	-
KLPN001.0321.00677	KL107	KLPN001.0321.00677.P003	T	Res	0	11	0	1	0	1	10	1	115320	115320	0	3	7	-	0	-	0	-	0	-	0	-	-	0	-	-	-	-	-	-	-	-	-	-	-	-	-	-	-	-	-	-	-	-	-
KLPN001.0321.00677	KL107	KLPN001.0321.00677.P004	Others	Others	0	3	0	0	0	0	1	1	15271	15271	0	0	2	-	0	-	0	-	0	-	0	-	-	0	-	-	-	-	-	-	-	-	-	-	-	-	-	-	-	-	-	-	-	-	-
KLPN001.0321.00678	KL64	KLPN001.0321.00678.P003	T	Res	0	6	0	1	0	1	5	1	62589	62589	0	3	4	-	0	-	0	-	0	-	0	-	-	0	-	-	-	-	-	-	-	-	-	-	-	-	-	-	-	-	-	-	-	-	-
KLPN001.0321.00679	KL106	KLPN001.0321.00679.P002	Others	Res	0	4	0	0	0	0	3	1	113639	113639	0	3	3	-	0	-	0	-	0	-	0	-	-	0	-	-	-	-	-	-	-	-	-	-	-	-	-	-	-	-	-	-	-	-	-
KLPN001.0321.00679	KL106	KLPN001.0321.00679.P003	T	Others	0	5	0	1	0	1	3	1	50051	50051	0	0	4	-	0	-	0	-	0	-	0	-	-	0	-	-	-	-	-	-	-	-	-	-	-	-	-	-	-	-	-	-	-	-	-
KLPN001.0321.00679	KL106	KLPN001.0321.00679.P004	Others	Others	0	3	0	0	0	0	1	1	13841	13841	0	0	2	-	0	-	0	-	0	-	0	-	-	0	-	-	-	-	-	-	-	-	-	-	-	-	-	-	-	-	-	-	-	-	-
KLPN001.0321.00680	KL27	KLPN001.0321.00680.P002	Others	Others	0	6	0	0	0	0	5	1	178563	178563	0	0	5	-	0	-	0	-	0	-	0	-	-	0	-	-	-	-	-	-	-	-	-	-	-	-	-	-	-	-	-	-	-	-	-
KLPN001.0321.00680	KL27	KLPN001.0321.00680.P004	Others	Others	0	3	0	0	0	0	1	1	15100	15100	0	0	2	-	0	-	0	-	0	-	0	-	-	0	-	-	-	-	-	-	-	-	-	-	-	-	-	-	-	-	-	-	-	-	-
KLPN001.0321.00681	KL17	KLPN001.0321.00681.P002	Others	Res	0	12	0	0	0	0	10	1	223434	223434	0	3	7	-	0	-	0	-	0	-	0	-	-	0	-	-	-	-	-	-	-	-	-	-	-	-	-	-	-	-	-	-	-	-	-
KLPN001.0321.00681	KL17	KLPN001.0321.00681.P003	Others	Others	0	2	0	0	0	0	0	1	124323	124323	0	0	1	-	0	-	0	-	0	-	0	-	-	0	-	-	-	-	-	-	-	-	-	-	-	-	-	-	-	-	-	-	-	-	-
KLPN001.0321.00682	KL2	KLPN001.0321.00682.P002	Others	Res	0	5	0	0	0	0	3	1	101030	101030	0	1	4	-	0	-	0	-	0	-	0	-	-	0	-	-	-	-	-	-	-	-	-	-	-	-	-	-	-	-	-	-	-	-	-
KLPN001.0321.00682	KL2	KLPN001.0321.00682.P003	T	Res	0	3	0	1	0	1	1	1	46161	46161	0	3	2	-	0	-	0	-	0	-	0	-	-	0	-	-	-	-	-	-	-	-	-	-	-	-	-	-	-	-	-	-	-	-	-
KLPN001.0321.00688	KL1	KLPN001.0321.00688.P002	Others	Res	0	5	0	0	0	0	4	1	230606	230606	0	1	4	-	0	-	0	-	0	-	0	-	-	0	-	-	-	-	-	-	-	-	-	-	-	-	-	-	-	-	-	-	-	-	-
KLPN001.0321.00689	KL45	KLPN001.0321.00689.P002	Others	Others	0	2	0	0	0	0	0	1	194739	194739	0	0	1	-	0	-	0	-	0	-	0	-	-	0	-	-	-	-	-	-	-	-	-	-	-	-	-	-	-	-	-	-	-	-	-
KLPN001.0321.00689	KL45	KLPN001.0321.00689.P004	F	Res	0	6	1	0	0	1	4	1	98807	98807	0	1	4	-	0	-	0	-	0	-	0	-	-	0	-	-	-	-	-	-	-	-	-	-	-	-	-	-	-	-	-	-	-	-	-
KLPN001.0321.00689	KL45	KLPN001.0321.00689.P005	Others	Others	0	7	0	0	0	0	6	1	82819	82819	0	0	5	-	0	-	0	-	0	-	0	-	-	0	-	-	-	-	-	-	-	-	-	-	-	-	-	-	-	-	-	-	-	-	-
KLPN001.0321.00689	KL45	KLPN001.0321.00689.P006	T	Others	0	3	0	1	0	1	1	1	36884	36884	0	0	1	-	0	-	0	-	0	-	0	-	-	0	-	-	-	-	-	-	-	-	-	-	-	-	-	-	-	-	-	-	-	-	-
KLPN001.0321.00689	KL45	KLPN001.0321.00689.P007	T	Others	0	2	0	1	0	1	0	1	31229	31229	0	0	1	-	0	-	0	-	0	-	0	-	-	0	-	-	-	-	-	-	-	-	-	-	-	-	-	-	-	-	-	-	-	-	-
KLPN001.0321.00690	KL106	KLPN001.0321.00690.P002	Others	Others	0	8	0	0	0	0	6	1	207351	207351	0	0	6	-	0	-	0	-	0	-	0	-	-	0	-	-	-	-	-	-	-	-	-	-	-	-	-	-	-	-	-	-	-	-	-
KLPN001.0321.00690	KL106	KLPN001.0321.00690.P003	Others	Res	0	4	0	0	0	0	3	1	113222	113222	0	3	3	-	0	-	0	-	0	-	0	-	-	0	-	-	-	-	-	-	-	-	-	-	-	-	-	-	-	-	-	-	-	-	-
KLPN001.0321.00690	KL106	KLPN001.0321.00690.P004	T	Res	0	3	0	1	0	1	1	1	43380	43380	0	1	2	-	0	-	0	-	0	-	0	-	-	0	-	-	-	-	-	-	-	-	-	-	-	-	-	-	-	-	-	-	-	-	-
KLPN001.0321.00690	KL106	KLPN001.0321.00690.P005	Others	Others	0	3	0	0	0	0	1	1	13841	13841	0	0	2	-	0	-	0	-	0	-	0	-	-	0	-	-	-	-	-	-	-	-	-	-	-	-	-	-	-	-	-	-	-	-	-
KLPN001.0321.00691	-	KLPN001.0321.00691.P002	Others	Res	0	13	0	0	0	0	11	1	250990	250990	0	1	6	-	0	-	0	-	0	-	0	-	-	0	-	-	-	-	-	-	-	-	-	-	-	-	-	-	-	-	-	-	-	-	-
KLPN001.0321.00691	-	KLPN001.0321.00691.P003	Others	Vir	3	2	0	0	0	0	0	1	168755	168755	0	0	1	-	0	-	0	iuc 3	13-2LV	-	0	-	-	0	-	-	-	-	-	-	-	-	-	-	-	-	-	-	-	-	-	-	-	-	-
KLPN001.0321.00691	-	KLPN001.0321.00691.P004	I	Others	0	3	0	0	1	1	1	1	70501	70501	0	0	1	-	0	-	0	-	0	-	0	-	-	0	-	-	-	-	-	-	-	-	-	-	-	-	-	-	-	-	-	-	-	-	-
KLPN001.0321.00693	KL64	KLPN001.0321.00693.P002	Others	Others	0	7	0	0	0	0	5	1	205652	205652	0	0	5	-	0	-	0	-	0	-	0	-	-	0	-	-	-	-	-	-	-	-	-	-	-	-	-	-	-	-	-	-	-	-	-
KLPN001.0321.00693	KL64	KLPN001.0321.00693.P003	F	Res	0	6	1	0	0	1	4	1	154724	154724	0	3	5	-	0	-	0	-	0	-	0	-	-	0	-	-	-	-	-	-	-	-	-	-	-	-	-	-	-	-	-	-	-	-	-
KLPN001.0321.00693	KL64	KLPN001.0321.00693.P004	Others	Others	0	2	0	0	0	0	0	1	10060	10060	0	0	1	-	0	-	0	-	0	-	0	-	-	0	-	-	-	-	-	-	-	-	-	-	-	-	-	-	-	-	-	-	-	-	-
KLPN001.0321.00694	KL39	KLPN001.0321.00694.P002	T	Res	0	5	0	1	0	1	4	1	159394	159394	0	3	4	-	0	-	0	-	0	-	0	-	-	0	-	-	-	-	-	-	-	-	-	-	-	-	-	-	-	-	-	-	-	-	-
KLPN001.0321.00694	KL39	KLPN001.0321.00694.P005	Others	Others	0	2	0	0	0	0	0	1	2442	2442	0	0	1	-	0	-	0	-	0	-	0	-	-	0	-	-	-	-	-	-	-	-	-	-	-	-	-	-	-	-	-	-	-	-	-
KLPN001.0321.00695	KL64	KLPN001.0321.00695.P003	Others	Res	0	7	0	0	0	0	5	1	146790	146790	0	3	5	-	0	-	0	-	0	-	0	-	-	0	-	-	-	-	-	-	-	-	-	-	-	-	-	-	-	-	-	-	-	-	-
KLPN001.0321.00695	KL64	KLPN001.0321.00695.P004	I	Others	0	6	0	0	1	1	4	1	85185	85185	0	0	5	-	0	-	0	-	0	-	0	-	-	0	-	-	-	-	-	-	-	-	-	-	-	-	-	-	-	-	-	-	-	-	-
KLPN001.0321.00695	KL64	KLPN001.0321.00695.P005	Others	Others	0	2	0	0	0	0	0	1	11970	11970	0	0	1	-	0	-	0	-	0	-	0	-	-	0	-	-	-	-	-	-	-	-	-	-	-	-	-	-	-	-	-	-	-	-	-
KLPN001.0321.00696	KL47	KLPN001.0321.00696.P002	F	Others	0	6	1	0	0	1	4	1	159355	159355	0	0	4	-	0	-	0	-	0	-	0	-	-	0	-	-	-	-	-	-	-	-	-	-	-	-	-	-	-	-	-	-	-	-	-
KLPN001.0321.00696	KL47	KLPN001.0321.00696.P005	Others	Others	0	2	0	0	0	0	0	1	10060	10060	0	0	1	-	0	-	0	-	0	-	0	-	-	0	-	-	-	-	-	-	-	-	-	-	-	-	-	-	-	-	-	-	-	-	-
KLPN001.0321.00697	KL47	KLPN001.0321.00697.P002	Others	Res	0	8	0	0	0	0	6	1	170821	170821	0	3	7	-	0	-	0	-	0	-	0	-	-	0	-	-	-	-	-	-	-	-	-	-	-	-	-	-	-	-	-	-	-	-	-
KLPN001.0321.00698	KL36	KLPN001.0321.00698.P002	Others	Res	0	9	0	0	0	0	7	1	121863	121863	0	3	8	-	0	-	0	-	0	-	0	-	-	0	-	-	-	-	-	-	-	-	-	-	-	-	-	-	-	-	-	-	-	-	-
KLPN001.0321.00699	KL36	KLPN001.0321.00699.P002	Others	Others	0	5	0	0	0	0	3	1	217456	217456	0	0	4	-	0	-	0	-	0	-	0	-	-	0	-	-	-	-	-	-	-	-	-	-	-	-	-	-	-	-	-	-	-	-	-
KLPN001.0321.00699	KL36	KLPN001.0321.00699.P003	T	Res	0	6	0	1	0	1	5	1	123208	123208	0	3	5	-	0	-	0	-	0	-	0	-	-	0	-	-	-	-	-	-	-	-	-	-	-	-	-	-	-	-	-	-	-	-	-
KLPN001.0321.00700	KL2	KLPN001.0321.00700.P002	Others	Others	0	5	0	0	0	0	3	1	213351	213351	0	0	4	-	0	-	0	-	0	-	0	-	-	0	-	-	-	-	-	-	-	-	-	-	-	-	-	-	-	-	-	-	-	-	-
KLPN001.0321.00700	KL2	KLPN001.0321.00700.P003	I	Res	0	3	0	0	1	1	1	1	65202	65202	0	3	2	-	0	-	0	-	0	-	0	-	-	0	-	-	-	-	-	-	-	-	-	-	-	-	-	-	-	-	-	-	-	-	-
KLPN001.0321.00701	KL62	KLPN001.0321.00701.P002	Others	Others	0	3	0	0	0	0	1	1	226524	226524	0	0	2	-	0	-	0	-	0	-	0	-	-	0	-	-	-	-	-	-	-	-	-	-	-	-	-	-	-	-	-	-	-	-	-
KLPN001.0321.00701	KL62	KLPN001.0321.00701.P003	T	Res	0	4	0	1	0	1	2	1	52989	52989	0	3	3	-	0	-	0	-	0	-	0	-	-	0	-	-	-	-	-	-	-	-	-	-	-	-	-	-	-	-	-	-	-	-	-
KLPN001.0321.00704	KL1	KLPN001.0321.00704.P004	T	Res	0	3	0	1	0	1	1	1	41519	41519	0	3	2	-	0	-	0	-	0	-	0	-	-	0	-	-	-	-	-	-	-	-	-	-	-	-	-	-	-	-	-	-	-	-	-
KLPN001.0321.00706	KL51	KLPN001.0321.00706.P002	Others	Others	0	7	0	0	0	0	5	1	142764	142764	0	0	6	-	0	-	0	-	0	-	0	-	-	0	-	-	-	-	-	-	-	-	-	-	-	-	-	-	-	-	-	-	-	-	-
KLPN001.0321.00706	KL51	KLPN001.0321.00706.P007	Others	Others	0	2	0	0	0	0	0	1	3998	3998	0	0	1	-	0	-	0	-	0	-	0	-	-	0	-	-	-	-	-	-	-	-	-	-	-	-	-	-	-	-	-	-	-	-	-
KLPN001.0321.00707	KL1	KLPN001.0321.00707.P003	F	Res	0	9	1	0	0	1	7	1	144158	144158	0	3	7	-	0	-	0	-	0	-	0	-	-	0	-	-	-	-	-	-	-	-	-	-	-	-	-	-	-	-	-	-	-	-	-
KLPN001.0321.00707	KL1	KLPN001.0321.00707.P004	Others	Res	0	5	0	0	0	0	3	1	113569	113569	0	1	4	-	0	-	0	-	0	-	0	-	-	0	-	-	-	-	-	-	-	-	-	-	-	-	-	-	-	-	-	-	-	-	-
KLPN001.0321.00708	KL24	KLPN001.0321.00708.P002	Others	Res	0	5	0	0	0	0	3	1	185957	185957	0	1	4	-	0	-	0	-	0	-	0	-	-	0	-	-	-	-	-	-	-	-	-	-	-	-	-	-	-	-	-	-	-	-	-
KLPN001.0321.00708	KL24	KLPN001.0321.00708.P003	F	Res	0	5	1	0	0	1	3	1	108500	108500	0	3	4	-	0	-	0	-	0	-	0	-	-	0	-	-	-	-	-	-	-	-	-	-	-	-	-	-	-	-	-	-	-	-	-
KLPN001.0321.00708	KL24	KLPN001.0321.00708.P005	Others	Others	0	2	0	0	0	0	0	1	3359	3359	0	0	1	-	0	-	0	-	0	-	0	-	-	0	-	-	-	-	-	-	-	-	-	-	-	-	-	-	-	-	-	-	-	-	-
KLPN001.0321.00709	KL112	KLPN001.0321.00709.P002	F	Res_Vir	3	5	1	0	0	1	4	1	277162	277162	0	0	3	-	0	-	0	iuc 1	1-1LV	-	0	-	rmpA2_9	0	-	-	-	-	-	-	-	-	-	-	-	-	-	-	-	-	-	-	-	-	-
KLPN001.0321.00709	KL112	KLPN001.0321.00709.P004	F	Res	0	4	1	0	0	1	3	1	106597	106597	0	3	3	-	0	-	0	-	0	-	0	-	-	0	-	-	-	-	-	-	-	-	-	-	-	-	-	-	-	-	-	-	-	-	-
KLPN001.0321.00709	KL112	KLPN001.0321.00709.P005	Others	Others	0	2	0	0	0	0	0	1	31184	31184	0	0	1	-	0	-	0	-	0	-	0	-	-	0	-	-	-	-	-	-	-	-	-	-	-	-	-	-	-	-	-	-	-	-	-
KLPN001.0321.00709	KL112	KLPN001.0321.00709.P007	Others	Others	0	2	0	0	0	0	0	1	9571	9571	0	0	1	-	0	-	0	-	0	-	0	-	-	0	-	-	-	-	-	-	-	-	-	-	-	-	-	-	-	-	-	-	-	-	-
KLPN001.0321.00710	KL15	KLPN001.0321.00710.P002	Others	Others	0	9	0	0	0	0	8	1	82240	82240	0	0	4	-	0	-	0	-	0	-	0	-	-	0	-	-	-	-	-	-	-	-	-	-	-	-	-	-	-	-	-	-	-	-	-
KLPN001.0321.00710	KL15	KLPN001.0321.00710.P003	I	Others	0	2	0	0	1	1	0	1	61331	61331	0	0	1	-	0	-	0	-	0	-	0	-	-	0	-	-	-	-	-	-	-	-	-	-	-	-	-	-	-	-	-	-	-	-	-
KLPN001.0321.00710	KL15	KLPN001.0321.00710.P005	Others	Res	0	4	0	0	0	0	2	1	50635	50635	0	3	3	-	0	-	0	-	0	-	0	-	-	0	-	-	-	-	-	-	-	-	-	-	-	-	-	-	-	-	-	-	-	-	-
KLPN001.0321.00711	KL107	KLPN001.0321.00711.P002	Others	Others	0	12	0	0	0	0	11	1	271781	271781	0	0	7	-	0	-	0	-	0	-	0	-	-	0	-	-	-	-	-	-	-	-	-	-	-	-	-	-	-	-	-	-	-	-	-
KLPN001.0321.00711	KL107	KLPN001.0321.00711.P003	Others	Res	0	6	0	0	0	0	5	1	102851	102851	0	3	4	-	0	-	0	-	0	-	0	-	-	0	-	-	-	-	-	-	-	-	-	-	-	-	-	-	-	-	-	-	-	-	-
KLPN001.0321.00714	KL64	KLPN001.0321.00714.P002	Others	Res_Vir	3	13	0	0	0	0	13	1	396373	396373	0	0	8	-	0	-	0	iuc 1	1-1LV	-	0	-	rmpA2_2*	0	-	-	-	-	-	-	-	-	-	-	-	-	-	-	-	-	-	-	-	-	-
KLPN001.0321.00714	KL64	KLPN001.0321.00714.P003	Others	Others	0	2	0	0	0	0	0	1	88581	88581	0	0	1	-	0	-	0	-	0	-	0	-	-	0	-	-	-	-	-	-	-	-	-	-	-	-	-	-	-	-	-	-	-	-	-
KLPN001.0321.00715	KL19	KLPN001.0321.00715.P002	Others	Res	0	7	0	0	0	0	5	1	189307	189307	0	1	6	-	0	-	0	-	0	-	0	-	-	0	-	-	-	-	-	-	-	-	-	-	-	-	-	-	-	-	-	-	-	-	-
KLPN001.0321.00715	KL19	KLPN001.0321.00715.P003	Others	Res	0	3	0	0	0	0	1	1	95050	95050	0	3	2	-	0	-	0	-	0	-	0	-	-	0	-	-	-	-	-	-	-	-	-	-	-	-	-	-	-	-	-	-	-	-	-
KLPN001.0321.00715	KL19	KLPN001.0321.00715.P004	Others	Others	0	2	0	0	0	0	0	1	10060	10060	0	0	1	-	0	-	0	-	0	-	0	-	-	0	-	-	-	-	-	-	-	-	-	-	-	-	-	-	-	-	-	-	-	-	-
KLPN001.0321.00716	KL64	KLPN001.0321.00716.P002	Others	Vir	3	2	0	0	0	0	0	1	302690	302690	0	0	1	-	0	-	0	iuc 1	1	-	0	-	rmpA2_2*	0	-	-	-	-	-	-	-	-	-	-	-	-	-	-	-	-	-	-	-	-	-
KLPN001.0321.00716	KL64	KLPN001.0321.00716.P003	Others	Res	0	12	0	0	0	0	12	1	206263	206263	0	1	9	-	0	-	0	-	0	-	0	-	-	0	-	-	-	-	-	-	-	-	-	-	-	-	-	-	-	-	-	-	-	-	-
KLPN001.0321.00716	KL64	KLPN001.0321.00716.P004	Others	Res	0	5	0	0	0	0	3	1	184748	184748	0	3	4	-	0	-	0	-	0	-	0	-	-	0	-	-	-	-	-	-	-	-	-	-	-	-	-	-	-	-	-	-	-	-	-
KLPN001.0321.00716	KL64	KLPN001.0321.00716.P005	Others	Others	0	2	0	0	0	0	0	1	10206	10206	0	0	1	-	0	-	0	-	0	-	0	-	-	0	-	-	-	-	-	-	-	-	-	-	-	-	-	-	-	-	-	-	-	-	-
KLPN001.0321.00717	KL64	KLPN001.0321.00717.P002	Others	Vir	3	2	0	0	0	0	0	1	263776	263776	0	0	1	-	0	-	0	iuc 1	1-1LV	-	0	-	rmpA2_5	0	-	-	-	-	-	-	-	-	-	-	-	-	-	-	-	-	-	-	-	-	-
KLPN001.0321.00717	KL64	KLPN001.0321.00717.P004	Others	Res	0	5	0	0	0	0	3	1	184751	184751	0	3	4	-	0	-	0	-	0	-	0	-	-	0	-	-	-	-	-	-	-	-	-	-	-	-	-	-	-	-	-	-	-	-	-
KLPN001.0321.00717	KL64	KLPN001.0321.00717.P005	Others	Others	0	2	0	0	0	0	0	1	10206	10206	0	0	1	-	0	-	0	-	0	-	0	-	-	0	-	-	-	-	-	-	-	-	-	-	-	-	-	-	-	-	-	-	-	-	-
KLPN001.0321.00718	KL15	KLPN001.0321.00718.P002	Others	Others	0	2	0	0	0	0	0	1	175879	175879	0	0	1	-	0	-	0	-	0	-	0	-	-	0	-	-	-	-	-	-	-	-	-	-	-	-	-	-	-	-	-	-	-	-	-
KLPN001.0321.00718	KL15	KLPN001.0321.00718.P003	Others	Res	0	6	0	0	0	0	5	1	107576	107576	0	1	4	-	0	-	0	-	0	-	0	-	-	0	-	-	-	-	-	-	-	-	-	-	-	-	-	-	-	-	-	-	-	-	-
KLPN001.0321.00721	KL107	KLPN001.0321.00721.P002	Others	Others	0	8	0	0	0	0	6	1	243824	243824	0	0	6	-	0	-	0	-	0	-	0	-	-	0	-	-	-	-	-	-	-	-	-	-	-	-	-	-	-	-	-	-	-	-	-
KLPN001.0321.00721	KL107	KLPN001.0321.00721.P003	Others	Res	0	4	0	0	0	0	3	1	113639	113639	0	3	3	-	0	-	0	-	0	-	0	-	-	0	-	-	-	-	-	-	-	-	-	-	-	-	-	-	-	-	-	-	-	-	-
KLPN001.0321.00721	KL107	KLPN001.0321.00721.P004	Others	Others	0	3	0	0	0	0	1	1	15096	15096	0	0	2	-	0	-	0	-	0	-	0	-	-	0	-	-	-	-	-	-	-	-	-	-	-	-	-	-	-	-	-	-	-	-	-
KLPN001.0321.00722	KL107	KLPN001.0321.00722.P002	Others	Others	0	8	0	0	0	0	6	1	243824	243824	0	0	6	-	0	-	0	-	0	-	0	-	-	0	-	-	-	-	-	-	-	-	-	-	-	-	-	-	-	-	-	-	-	-	-
KLPN001.0321.00722	KL107	KLPN001.0321.00722.P003	Others	Res	0	4	0	0	0	0	3	1	113639	113639	0	3	3	-	0	-	0	-	0	-	0	-	-	0	-	-	-	-	-	-	-	-	-	-	-	-	-	-	-	-	-	-	-	-	-
KLPN001.0321.00722	KL107	KLPN001.0321.00722.P004	Others	Others	0	3	0	0	0	0	1	1	15096	15096	0	0	2	-	0	-	0	-	0	-	0	-	-	0	-	-	-	-	-	-	-	-	-	-	-	-	-	-	-	-	-	-	-	-	-
KLPN001.0321.00723	KL107	KLPN001.0321.00723.P002	Others	Res	0	14	0	0	0	0	13	1	295493	295493	0	1	7	-	0	-	0	-	0	-	0	-	-	0	-	-	-	-	-	-	-	-	-	-	-	-	-	-	-	-	-	-	-	-	-
KLPN001.0321.00723	KL107	KLPN001.0321.00723.P003	Others	Others	0	2	0	0	0	0	0	1	81071	81071	0	0	1	-	0	-	0	-	0	-	0	-	-	0	-	-	-	-	-	-	-	-	-	-	-	-	-	-	-	-	-	-	-	-	-
KLPN001.0321.00723	KL107	KLPN001.0321.00723.P004	T	Res	0	4	0	1	0	1	1	1	45574	45574	0	3	3	-	0	-	0	-	0	-	0	-	-	0	-	-	-	-	-	-	-	-	-	-	-	-	-	-	-	-	-	-	-	-	-
KLPN001.0321.00723	KL107	KLPN001.0321.00723.P007	Others	Others	0	2	0	0	0	0	0	1	2459	2459	0	0	1	-	0	-	0	-	0	-	0	-	-	0	-	-	-	-	-	-	-	-	-	-	-	-	-	-	-	-	-	-	-	-	-
KLPN001.0321.00724	KL103	KLPN001.0321.00724.P003	F	Res	0	4	1	0	0	1	2	1	111195	111195	0	3	3	-	0	-	0	-	0	-	0	-	-	0	-	-	-	-	-	-	-	-	-	-	-	-	-	-	-	-	-	-	-	-	-
KLPN001.0321.00724	KL103	KLPN001.0321.00724.P004	Others	Res	0	13	0	0	0	0	12	1	105974	105974	0	1	7	-	0	-	0	-	0	-	0	-	-	0	-	-	-	-	-	-	-	-	-	-	-	-	-	-	-	-	-	-	-	-	-
KLPN001.0321.00724	KL103	KLPN001.0321.00724.P005	Others	Others	0	2	0	0	0	0	0	1	3751	3751	0	0	1	-	0	-	0	-	0	-	0	-	-	0	-	-	-	-	-	-	-	-	-	-	-	-	-	-	-	-	-	-	-	-	-
KLPN001.0321.00726	KL106	KLPN001.0321.00726.P002	Others	Others	0	5	0	0	0	0	3	1	194877	194877	0	0	3	-	0	-	0	-	0	-	0	-	-	0	-	-	-	-	-	-	-	-	-	-	-	-	-	-	-	-	-	-	-	-	-
KLPN001.0321.00726	KL106	KLPN001.0321.00726.P004	T	Res	0	4	0	1	0	1	2	1	58050	58050	0	1	3	-	0	-	0	-	0	-	0	-	-	0	-	-	-	-	-	-	-	-	-	-	-	-	-	-	-	-	-	-	-	-	-
KLPN001.0321.00728	KL107	KLPN001.0321.00728.P002	Others	Res	0	8	0	0	0	0	6	1	218836	218836	0	1	6	-	0	-	0	-	0	-	0	-	-	0	-	-	-	-	-	-	-	-	-	-	-	-	-	-	-	-	-	-	-	-	-
KLPN001.0321.00728	KL107	KLPN001.0321.00728.P003	T	Res	0	6	0	1	0	1	5	1	77775	77775	0	3	4	-	0	-	0	-	0	-	0	-	-	0	-	-	-	-	-	-	-	-	-	-	-	-	-	-	-	-	-	-	-	-	-
KLPN001.0321.00728	KL107	KLPN001.0321.00728.P004	Others	Others	0	2	0	0	0	0	0	1	20222	20222	0	0	1	-	0	-	0	-	0	-	0	-	-	0	-	-	-	-	-	-	-	-	-	-	-	-	-	-	-	-	-	-	-	-	-
KLPN001.0321.00729	-	KLPN001.0321.00729.P002	Others	Res	0	4	0	0	0	0	3	1	113639	113639	0	3	3	-	0	-	0	-	0	-	0	-	-	0	-	-	-	-	-	-	-	-	-	-	-	-	-	-	-	-	-	-	-	-	-
KLPN001.0321.00729	-	KLPN001.0321.00729.P003	T	Res	0	4	0	1	0	1	2	1	74026	74026	0	1	3	-	0	-	0	-	0	-	0	-	-	0	-	-	-	-	-	-	-	-	-	-	-	-	-	-	-	-	-	-	-	-	-
KLPN001.0321.00729	-	KLPN001.0321.00729.P004	Others	Others	0	3	0	0	0	0	1	1	13841	13841	0	0	2	-	0	-	0	-	0	-	0	-	-	0	-	-	-	-	-	-	-	-	-	-	-	-	-	-	-	-	-	-	-	-	-
KLPN001.0321.00730	KL106	KLPN001.0321.00730.P002	Others	Res	0	3	0	0	0	0	1	1	130552	130552	0	3	2	-	0	-	0	-	0	-	0	-	-	0	-	-	-	-	-	-	-	-	-	-	-	-	-	-	-	-	-	-	-	-	-
KLPN001.0321.00730	KL106	KLPN001.0321.00730.P003	Others	Others	0	3	0	0	0	0	4	1	51662	51662	0	0	2	-	0	-	0	-	0	-	0	-	-	0	-	-	-	-	-	-	-	-	-	-	-	-	-	-	-	-	-	-	-	-	-
KLPN001.0321.00730	KL106	KLPN001.0321.00730.P004	T	Res	0	3	0	1	0	1	1	1	43380	43380	0	1	2	-	0	-	0	-	0	-	0	-	-	0	-	-	-	-	-	-	-	-	-	-	-	-	-	-	-	-	-	-	-	-	-
KLPN001.0321.00730	KL106	KLPN001.0321.00730.P005	Others	Others	0	2	0	0	0	0	1	1	13838	13838	0	0	1	-	0	-	0	-	0	-	0	-	-	0	-	-	-	-	-	-	-	-	-	-	-	-	-	-	-	-	-	-	-	-	-
KLPN001.0321.00732	KL22/37	KLPN001.0321.00732.P002	Others	Others	0	2	0	0	0	0	0	1	338850	338850	0	0	1	-	0	-	0	-	0	-	0	-	-	0	-	-	-	-	-	-	-	-	-	-	-	-	-	-	-	-	-	-	-	-	-
KLPN001.0321.00732	KL22/37	KLPN001.0321.00732.P003	F	Res	0	12	1	0	0	1	11	1	268334	268334	0	3	7	-	0	-	0	-	0	-	0	-	-	0	-	-	-	-	-	-	-	-	-	-	-	-	-	-	-	-	-	-	-	-	-
KLPN001.0321.00732	KL22/37	KLPN001.0321.00732.P004	Others	Others	0	2	0	0	0	0	0	1	113440	113440	0	0	1	-	0	-	0	-	0	-	0	-	-	0	-	-	-	-	-	-	-	-	-	-	-	-	-	-	-	-	-	-	-	-	-
KLPN001.0321.00732	KL22/37	KLPN001.0321.00732.P006	I	Res	0	7	0	0	1	1	5	1	80411	80411	0	1	6	-	0	-	0	-	0	-	0	-	-	0	-	-	-	-	-	-	-	-	-	-	-	-	-	-	-	-	-	-	-	-	-
KLPN001.0321.00733	KL106	KLPN001.0321.00733.P002	Others	Res	0	4	0	0	0	0	3	1	113639	113639	0	3	3	-	0	-	0	-	0	-	0	-	-	0	-	-	-	-	-	-	-	-	-	-	-	-	-	-	-	-	-	-	-	-	-
KLPN001.0321.00733	KL106	KLPN001.0321.00733.P003	Others	Others	0	3	0	0	0	0	1	1	13841	13841	0	0	2	-	0	-	0	-	0	-	0	-	-	0	-	-	-	-	-	-	-	-	-	-	-	-	-	-	-	-	-	-	-	-	-
KLPN001.0321.00734	KL54	KLPN001.0321.00734.P002	Others	Others	0	2	0	0	0	0	0	1	194742	194742	0	0	1	-	0	-	0	-	0	-	0	-	-	0	-	-	-	-	-	-	-	-	-	-	-	-	-	-	-	-	-	-	-	-	-
KLPN001.0321.00737	KL2	KLPN001.0321.00737.P002	Others	Res	0	13	0	0	0	0	12	1	283371	283371	0	3	8	-	0	-	0	-	0	-	0	-	-	0	-	-	-	-	-	-	-	-	-	-	-	-	-	-	-	-	-	-	-	-	-
KLPN001.0321.00737	KL2	KLPN001.0321.00737.P003	Others	Others	0	2	0	0	0	0	0	1	103694	103694	0	0	1	-	0	-	0	-	0	-	0	-	-	0	-	-	-	-	-	-	-	-	-	-	-	-	-	-	-	-	-	-	-	-	-
KLPN001.0321.00738	KL107	KLPN001.0321.00738.P002	Others	Others	0	2	0	0	0	0	0	1	142788	142788	0	0	1	-	0	-	0	-	0	-	0	-	-	0	-	-	-	-	-	-	-	-	-	-	-	-	-	-	-	-	-	-	-	-	-
KLPN001.0321.00738	KL107	KLPN001.0321.00738.P005	Others	Others	0	3	0	0	0	0	1	1	14249	14249	0	0	2	-	0	-	0	-	0	-	0	-	-	0	-	-	-	-	-	-	-	-	-	-	-	-	-	-	-	-	-	-	-	-	-
KLPN001.0321.00739	KL107	KLPN001.0321.00739.P002	F	Others	0	2	1	0	0	1	0	1	86232	86232	0	0	1	-	0	-	0	-	0	-	0	-	-	0	-	-	-	-	-	-	-	-	-	-	-	-	-	-	-	-	-	-	-	-	-
KLPN001.0321.00739	KL107	KLPN001.0321.00739.P003	Others	Res	0	4	0	0	0	0	2	1	25284	25284	0	3	3	-	0	-	0	-	0	-	0	-	-	0	-	-	-	-	-	-	-	-	-	-	-	-	-	-	-	-	-	-	-	-	-
KLPN001.0321.00205	KL64	KLPN001.0321.00205.P003	Others	Others	0	2	0	0	0	0	0	1	108879	108879	0	0	1	-	0	-	0	-	0	-	0	-	-	0	-	-	-	-	-	-	-	-	-	-	-	-	-	-	-	-	-	-	-	-	-
KLPN001.0321.00205	KL64	KLPN001.0321.00205.P005	Others	Others	0	2	0	0	0	0	0	1	73056	73056	0	0	1	-	0	-	0	-	0	-	0	-	-	0	-	-	-	-	-	-	-	-	-	-	-	-	-	-	-	-	-	-	-	-	-
KLPN001.0321.00205	KL64	KLPN001.0321.00205.P006	Others	Res	0	10	0	0	0	0	8	1	49701	49701	0	3	6	-	0	-	0	-	0	-	0	-	-	0	-	-	-	-	-	-	-	-	-	-	-	-	-	-	-	-	-	-	-	-	-
KLPN001.0321.00103	KL64	KLPN001.0321.00103.P004	Others	Others	0	2	0	0	0	0	0	1	5596	5596	0	0	1	-	0	-	0	-	0	-	0	-	-	0	-	-	-	-	-	-	-	-	-	-	-	-	-	-	-	-	-	-	-	-	-
KLPN001.0321.00541	KL102	KLPN001.0321.00541.P005	Others	Others	0	2	0	0	0	0	0	1	5167	5167	0	0	1	-	0	-	0	-	0	-	0	-	-	0	-	-	-	-	-	-	-	-	-	-	-	-	-	-	-	-	-	-	-	-	-
KLPN001.0321.00541	KL102	KLPN001.0321.00541.P004	Others	Others	0	2	0	0	0	0	0	1	33323	33323	0	0	1	-	0	-	0	-	0	-	0	-	-	0	-	-	-	-	-	-	-	-	-	-	-	-	-	-	-	-	-	-	-	-	-
KLPN001.0321.00520	KL64	KLPN001.0321.00520.P004	Others	Others	0	2	0	0	0	0	0	1	109941	109941	0	0	1	-	0	-	0	-	0	-	0	-	-	0	-	-	-	-	-	-	-	-	-	-	-	-	-	-	-	-	-	-	-	-	-
KLPN001.0321.00541	KL102	KLPN001.0321.00541.P009	Others	Others	0	3	0	0	0	0	1	1	2579	2579	0	0	2	-	0	-	0	-	0	-	0	-	-	0	-	-	-	-	-	-	-	-	-	-	-	-	-	-	-	-	-	-	-	-	-
KLPN001.0321.00345	KL107	KLPN001.0321.00345.P003	Others	Res	0	4	0	0	0	0	2	1	121507	121507	0	3	3	-	0	-	0	-	0	-	0	-	-	0	-	-	-	-	-	-	-	-	-	-	-	-	-	-	-	-	-	-	-	-	-
KLPN001.0321.00160	KL112	KLPN001.0321.00160.P004	Others	Others	0	6	0	0	0	0	4	1	38695	38695	0	0	4	-	0	-	0	-	0	-	0	-	-	0	-	-	-	-	-	-	-	-	-	-	-	-	-	-	-	-	-	-	-	-	-
KLPN001.0321.00601	KL102	KLPN001.0321.00601.P002	Others	Others	0	2	0	0	0	0	0	1	169535	169535	0	0	1	-	0	-	0	-	0	-	0	-	-	0	-	-	-	-	-	-	-	-	-	-	-	-	-	-	-	-	-	-	-	-	-
KLPN001.0321.00170	KL15	KLPN001.0321.00170.P005	Others	Res	0	3	0	0	0	0	1	1	6141	6141	0	3	2	-	0	-	0	-	0	-	0	-	-	0	-	-	-	-	-	-	-	-	-	-	-	-	-	-	-	-	-	-	-	-	-
KLPN001.0321.00170	KL15	KLPN001.0321.00170.P007	Others	Others	0	2	0	0	0	0	0	1	4660	4660	0	0	1	-	0	-	0	-	0	-	0	-	-	0	-	-	-	-	-	-	-	-	-	-	-	-	-	-	-	-	-	-	-	-	-
KLPN001.0321.00170	KL15	KLPN001.0321.00170.P006	Others	Others	0	2	0	0	0	0	0	1	5251	5251	0	0	1	-	0	-	0	-	0	-	0	-	-	0	-	-	-	-	-	-	-	-	-	-	-	-	-	-	-	-	-	-	-	-	-
KLPN001.0321.00202	KL15	KLPN001.0321.00202.P004	Others	Others	0	2	0	0	0	0	0	1	110928	110928	0	0	1	-	0	-	0	-	0	-	0	-	-	0	-	-	-	-	-	-	-	-	-	-	-	-	-	-	-	-	-	-	-	-	-
KLPN001.0321.00202	KL15	KLPN001.0321.00202.P006	Others	Others	0	2	0	0	0	0	0	1	78188	78188	0	0	1	-	0	-	0	-	0	-	0	-	-	0	-	-	-	-	-	-	-	-	-	-	-	-	-	-	-	-	-	-	-	-	-
KLPN001.0321.00515	KL47	KLPN001.0321.00515.P004	Others	Res	0	5	0	0	0	0	3	1	105090	105090	0	3	4	-	0	-	0	-	0	-	0	-	-	0	-	-	-	-	-	-	-	-	-	-	-	-	-	-	-	-	-	-	-	-	-
KLPN001.0321.00370	KL64	KLPN001.0321.00370.P002	Others	Vir	3	2	0	0	0	0	0	1	195028	195028	0	0	1	-	0	-	0	iuc 1	1	-	0	rmpA_2(KpVP-1)	rmpA2_3	0	-	-	-	-	-	-	-	-	-	-	-	-	-	-	-	-	-	-	-	-	-
KLPN001.0321.00511	KL2	KLPN001.0321.00511.P007	Others	Others	0	2	0	0	0	0	0	1	3991	3991	0	0	1	-	0	-	0	-	0	-	0	-	-	0	-	-	-	-	-	-	-	-	-	-	-	-	-	-	-	-	-	-	-	-	-
KLPN001.0321.00370	KL64	KLPN001.0321.00370.P006	Others	Others	0	2	0	0	0	0	0	1	5596	5596	0	0	1	-	0	-	0	-	0	-	0	-	-	0	-	-	-	-	-	-	-	-	-	-	-	-	-	-	-	-	-	-	-	-	-
KLPN001.0321.00145	KL45	KLPN001.0321.00145.P004	Others	Others	0	2	0	0	0	0	0	1	5733	5733	0	0	1	-	0	-	0	-	0	-	0	-	-	0	-	-	-	-	-	-	-	-	-	-	-	-	-	-	-	-	-	-	-	-	-
KLPN001.0321.00163	KL106	KLPN001.0321.00163.P003	Others	Res	0	11	0	0	0	0	10	1	73467	73467	0	3	6	-	0	-	0	-	0	-	0	-	-	0	-	-	-	-	-	-	-	-	-	-	-	-	-	-	-	-	-	-	-	-	-
KLPN001.0321.00121	KL15	KLPN001.0321.00121.P007	Others	Others	0	2	0	0	0	0	0	1	3825	3825	0	0	1	-	0	-	0	-	0	-	0	-	-	0	-	-	-	-	-	-	-	-	-	-	-	-	-	-	-	-	-	-	-	-	-
KLPN001.0321.00121	KL15	KLPN001.0321.00121.P006	Others	Others	0	2	0	0	0	0	0	1	4510	4510	0	0	1	-	0	-	0	-	0	-	0	-	-	0	-	-	-	-	-	-	-	-	-	-	-	-	-	-	-	-	-	-	-	-	-
KLPN001.0321.00121	KL15	KLPN001.0321.00121.P005	Others	Others	0	2	0	0	0	0	0	1	4660	4660	0	0	1	-	0	-	0	-	0	-	0	-	-	0	-	-	-	-	-	-	-	-	-	-	-	-	-	-	-	-	-	-	-	-	-
KLPN001.0321.00121	KL15	KLPN001.0321.00121.P004	Others	Res	0	10	0	0	0	0	9	1	89345	89345	0	1	7	-	0	-	0	-	0	-	0	-	-	0	-	-	-	-	-	-	-	-	-	-	-	-	-	-	-	-	-	-	-	-	-
KLPN001.0321.00471	KL125	KLPN001.0321.00471.P003	Others	Others	0	2	0	0	0	0	0	1	112160	112160	0	0	1	-	0	-	0	-	0	-	0	-	-	0	-	-	-	-	-	-	-	-	-	-	-	-	-	-	-	-	-	-	-	-	-
KLPN001.0321.00287	KL15	KLPN001.0321.00287.P004	Others	Others	0	13	0	0	0	0	11	1	69596	69596	0	0	8	-	0	-	0	-	0	-	0	-	-	0	-	-	-	-	-	-	-	-	-	-	-	-	-	-	-	-	-	-	-	-	-
KLPN001.0321.00738	KL107	KLPN001.0321.00738.P003	Others	Res	0	10	0	0	0	0	9	1	73636	73636	0	3	6	-	0	-	0	-	0	-	0	-	-	0	-	-	-	-	-	-	-	-	-	-	-	-	-	-	-	-	-	-	-	-	-
KLPN001.0321.00738	KL107	KLPN001.0321.00738.P006	Others	Others	0	4	0	0	0	0	4	1	10925	10925	0	0	2	-	0	-	0	-	0	-	0	-	-	0	-	-	-	-	-	-	-	-	-	-	-	-	-	-	-	-	-	-	-	-	-
KLPN001.0321.00738	KL107	KLPN001.0321.00738.P004	Others	Others	0	2	0	0	0	0	0	1	36109	36109	0	0	1	-	0	-	0	-	0	-	0	-	-	0	-	-	-	-	-	-	-	-	-	-	-	-	-	-	-	-	-	-	-	-	-
KLPN001.0321.00109	KL51	KLPN001.0321.00109.P003	Others	Others	0	2	0	0	0	0	0	1	7815	7815	0	0	1	-	0	-	0	-	0	-	0	-	-	0	-	-	-	-	-	-	-	-	-	-	-	-	-	-	-	-	-	-	-	-	-
KLPN001.0321.00135	KL107	KLPN001.0321.00135.P006	Others	Others	0	2	0	0	0	0	0	1	35713	35713	0	0	1	-	0	-	0	-	0	-	0	-	-	0	-	-	-	-	-	-	-	-	-	-	-	-	-	-	-	-	-	-	-	-	-
KLPN001.0321.00081	KL2	KLPN001.0321.00081.P004	Others	Res	0	12	0	0	0	0	12	1	76158	76158	0	1	7	-	0	-	0	-	0	-	0	-	-	0	-	-	-	-	-	-	-	-	-	-	-	-	-	-	-	-	-	-	-	-	-
KLPN001.0321.00130	KL64	KLPN001.0321.00130.P005	Others	Others	0	2	0	0	0	0	0	1	5596	5596	0	0	1	-	0	-	0	-	0	-	0	-	-	0	-	-	-	-	-	-	-	-	-	-	-	-	-	-	-	-	-	-	-	-	-
KLPN001.0321.00130	KL64	KLPN001.0321.00130.P003	Others	Others	0	2	0	0	0	0	0	1	108291	108291	0	0	1	-	0	-	0	-	0	-	0	-	-	0	-	-	-	-	-	-	-	-	-	-	-	-	-	-	-	-	-	-	-	-	-
KLPN001.0321.00385	KL105	KLPN001.0321.00385.P003	Others	Others	0	8	0	0	0	0	9	1	54467	54467	0	0	6	-	0	-	0	-	0	-	0	-	-	0	-	-	-	-	-	-	-	-	-	-	-	-	-	-	-	-	-	-	-	-	-
KLPN001.0321.00288	KL64	KLPN001.0321.00288.P006	Others	Others	0	2	0	0	0	0	0	1	14095	14095	0	0	1	-	0	-	0	-	0	-	0	-	-	0	-	-	-	-	-	-	-	-	-	-	-	-	-	-	-	-	-	-	-	-	-
KLPN001.0321.00400	KL22/KL37	KLPN001.0321.00400.P002	Others	Others	0	20	0	0	0	0	20	1	108036	108036	0	0	10	-	0	-	0	-	0	-	0	-	-	0	-	-	-	-	-	-	-	-	-	-	-	-	-	-	-	-	-	-	-	-	-
KLPN001.0321.00400	KL22/KL37	KLPN001.0321.00400.P005	Others	Others	0	2	0	0	0	0	0	1	4232	4232	0	0	1	-	0	-	0	-	0	-	0	-	-	0	-	-	-	-	-	-	-	-	-	-	-	-	-	-	-	-	-	-	-	-	-
KLPN001.0321.00400	KL22/KL37	KLPN001.0321.00400.P004	Others	Others	0	2	0	0	0	0	0	1	4436	4436	0	0	1	-	0	-	0	-	0	-	0	-	-	0	-	-	-	-	-	-	-	-	-	-	-	-	-	-	-	-	-	-	-	-	-
KLPN001.0321.00400	KL22/KL37	KLPN001.0321.00400.P007	Others	Others	0	2	0	0	0	0	0	1	2458	2458	0	0	1	-	0	-	0	-	0	-	0	-	-	0	-	-	-	-	-	-	-	-	-	-	-	-	-	-	-	-	-	-	-	-	-
KLPN001.0321.00400	KL22/KL37	KLPN001.0321.00400.P006	Others	Others	0	2	0	0	0	0	0	1	3508	3508	0	0	1	-	0	-	0	-	0	-	0	-	-	0	-	-	-	-	-	-	-	-	-	-	-	-	-	-	-	-	-	-	-	-	-
KLPN001.0321.00600	KL38	KLPN001.0321.00600.P006	Others	Others	0	2	0	0	0	0	0	1	2988	2988	0	0	1	-	0	-	0	-	0	-	0	-	-	0	-	-	-	-	-	-	-	-	-	-	-	-	-	-	-	-	-	-	-	-	-
KLPN001.0321.00600	KL38	KLPN001.0321.00600.P005	Others	Others	0	2	0	0	0	0	0	1	3271	3271	0	0	1	-	0	-	0	-	0	-	0	-	-	0	-	-	-	-	-	-	-	-	-	-	-	-	-	-	-	-	-	-	-	-	-
KLPN001.0321.00600	KL38	KLPN001.0321.00600.P004	Others	Others	0	2	0	0	0	0	0	1	3681	3681	0	0	1	-	0	-	0	-	0	-	0	-	-	0	-	-	-	-	-	-	-	-	-	-	-	-	-	-	-	-	-	-	-	-	-
KLPN001.0321.00352	KL54	KLPN001.0321.00352.P003	Others	Others	0	2	0	0	0	0	0	1	6063	6063	0	0	1	-	0	-	0	-	0	-	0	-	-	0	-	-	-	-	-	-	-	-	-	-	-	-	-	-	-	-	-	-	-	-	-
KLPN001.0321.00352	KL54	KLPN001.0321.00352.P002	Others	Others	0	2	0	0	0	0	0	1	97812	97812	0	0	1	-	0	-	0	-	0	-	0	-	-	0	-	-	-	-	-	-	-	-	-	-	-	-	-	-	-	-	-	-	-	-	-
KLPN001.0321.00541	KL102	KLPN001.0321.00541.P007	Others	Others	0	2	0	0	0	0	0	1	4634	4634	0	0	1	-	0	-	0	-	0	-	0	-	-	0	-	-	-	-	-	-	-	-	-	-	-	-	-	-	-	-	-	-	-	-	-
KLPN001.0321.00541	KL102	KLPN001.0321.00541.P006	Others	Others	0	2	0	0	0	0	0	1	4981	4981	0	0	1	-	0	-	0	-	0	-	0	-	-	0	-	-	-	-	-	-	-	-	-	-	-	-	-	-	-	-	-	-	-	-	-
KLPN001.0321.00414	KL24	KLPN001.0321.00414.P007	Others	Others	0	2	0	0	0	0	0	1	5907	5907	0	0	1	-	0	-	0	-	0	-	0	-	-	0	-	-	-	-	-	-	-	-	-	-	-	-	-	-	-	-	-	-	-	-	-
KLPN001.0321.00520	KL64	KLPN001.0321.00520.P006	Others	Res	0	3	0	0	0	0	1	1	7148	7148	0	1	2	-	0	-	0	-	0	-	0	-	-	0	-	-	-	-	-	-	-	-	-	-	-	-	-	-	-	-	-	-	-	-	-
KLPN001.0321.00409	KL62	KLPN001.0321.00409.P003	Others	Others	0	2	0	0	0	0	0	1	108572	108572	0	0	1	-	0	-	0	-	0	-	0	-	-	0	-	-	-	-	-	-	-	-	-	-	-	-	-	-	-	-	-	-	-	-	-
KLPN001.0321.00543	KL13	KLPN001.0321.00543.P007	Others	Others	0	2	0	0	0	0	0	1	5698	5698	0	0	1	-	0	-	0	-	0	-	0	-	-	0	-	-	-	-	-	-	-	-	-	-	-	-	-	-	-	-	-	-	-	-	-
KLPN001.0321.00413	KL51	KLPN001.0321.00413.P005	Others	Others	0	2	0	0	0	0	0	1	5783	5783	0	0	1	-	0	-	0	-	0	-	0	-	-	0	-	-	-	-	-	-	-	-	-	-	-	-	-	-	-	-	-	-	-	-	-
KLPN001.0321.00413	KL51	KLPN001.0321.00413.P007	Others	Others	0	2	0	0	0	0	0	1	2836	2836	0	0	1	-	0	-	0	-	0	-	0	-	-	0	-	-	-	-	-	-	-	-	-	-	-	-	-	-	-	-	-	-	-	-	-
KLPN001.0321.00413	KL51	KLPN001.0321.00413.P006	Others	Others	0	2	0	0	0	0	0	1	3733	3733	0	0	1	-	0	-	0	-	0	-	0	-	-	0	-	-	-	-	-	-	-	-	-	-	-	-	-	-	-	-	-	-	-	-	-
KLPN001.0321.00360	KL64	KLPN001.0321.00360.P002	Others	Vir	3	2	0	0	0	0	0	1	211588	211588	0	0	1	-	0	-	0	iuc 1	1-1LV	iro 1	1	rmpA_2(KpVP-1)	rmpA2_6*	0	-	-	-	-	-	-	-	-	-	-	-	-	-	-	-	-	-	-	-	-	-
KLPN001.0321.00007	KL125	KLPN001.0321.00007.P003	Others	Others	0	5	0	0	0	0	4	1	49832	49832	0	0	3	-	0	-	0	-	0	-	0	-	-	0	-	-	-	-	-	-	-	-	-	-	-	-	-	-	-	-	-	-	-	-	-
KLPN001.0321.00543	KL13	KLPN001.0321.00543.P005	Others	Others	0	16	0	0	0	0	18	1	53443	53443	0	0	4	-	0	-	0	-	0	-	0	-	-	0	-	-	-	-	-	-	-	-	-	-	-	-	-	-	-	-	-	-	-	-	-
KLPN001.0321.00341	KL24	KLPN001.0321.00341.P006	Others	Others	0	2	0	0	0	0	0	1	1565	1565	0	0	1	-	0	-	0	-	0	-	0	-	-	0	-	-	-	-	-	-	-	-	-	-	-	-	-	-	-	-	-	-	-	-	-
KLPN001.0321.00053	KL17	KLPN001.0321.00053.P004	Others	Others	0	2	0	0	0	0	0	1	4075	4075	0	0	1	-	0	-	0	-	0	-	0	-	-	0	-	-	-	-	-	-	-	-	-	-	-	-	-	-	-	-	-	-	-	-	-
KLPN001.0321.00104	KL62	KLPN001.0321.00104.P002	Others	Vir	3	2	0	0	0	0	0	1	208166	208166	0	0	1	-	0	-	0	iuc 1	1	iro 1	1	rmpA_2(KpVP-1)	rmpA2_4*	0	-	-	-	-	-	-	-	-	-	-	-	-	-	-	-	-	-	-	-	-	-
KLPN001.0321.00648	KL64	KLPN001.0321.00648.P007	Others	Others	0	2	0	0	0	0	0	1	53943	53943	0	0	1	-	0	-	0	-	0	-	0	-	-	0	-	-	-	-	-	-	-	-	-	-	-	-	-	-	-	-	-	-	-	-	-
KLPN001.0321.00648	KL64	KLPN001.0321.00648.P004	Others	Others	0	2	0	0	0	0	0	1	111123	111123	0	0	1	-	0	-	0	-	0	-	0	-	-	0	-	-	-	-	-	-	-	-	-	-	-	-	-	-	-	-	-	-	-	-	-
KLPN001.0321.00128	KL64	KLPN001.0321.00128.P004	Others	Others	0	2	0	0	0	0	0	1	72689	72689	0	0	1	-	0	-	0	-	0	-	0	-	-	0	-	-	-	-	-	-	-	-	-	-	-	-	-	-	-	-	-	-	-	-	-
KLPN001.0321.00709	KL112	KLPN001.0321.00709.P006	Others	Others	0	2	0	0	0	0	0	1	11025	11025	0	0	1	-	0	-	0	-	0	-	0	-	-	0	-	-	-	-	-	-	-	-	-	-	-	-	-	-	-	-	-	-	-	-	-
KLPN001.0321.00709	KL112	KLPN001.0321.00709.P003	Others	Others	0	2	0	0	0	0	0	1	111583	111583	0	0	1	-	0	-	0	-	0	-	0	-	-	0	-	-	-	-	-	-	-	-	-	-	-	-	-	-	-	-	-	-	-	-	-
KLPN001.0321.00524	KL64	KLPN001.0321.00524.P004	Others	Res	0	3	0	0	0	0	1	1	3579	3579	0	1	2	-	0	-	0	-	0	-	0	-	-	0	-	-	-	-	-	-	-	-	-	-	-	-	-	-	-	-	-	-	-	-	-
KLPN001.0321.00657	KL28	KLPN001.0321.00657.P003	Others	Others	0	2	0	0	0	0	0	1	3896	3896	0	0	1	-	0	-	0	-	0	-	0	-	-	0	-	-	-	-	-	-	-	-	-	-	-	-	-	-	-	-	-	-	-	-	-
KLPN001.0321.00657	KL28	KLPN001.0321.00657.P004	Others	Others	0	2	0	0	0	0	0	1	3549	3549	0	0	1	-	0	-	0	-	0	-	0	-	-	0	-	-	-	-	-	-	-	-	-	-	-	-	-	-	-	-	-	-	-	-	-
KLPN001.0321.00583	KL57	KLPN001.0321.00583.P004	Others	Others	0	2	0	0	0	0	0	1	21383	21383	0	0	1	-	0	-	0	-	0	-	0	-	-	0	-	-	-	-	-	-	-	-	-	-	-	-	-	-	-	-	-	-	-	-	-
KLPN001.0321.00583	KL57	KLPN001.0321.00583.P002	Others	Vir	3	2	0	0	0	0	0	1	225276	225276	0	0	1	-	0	-	0	iuc 1	1-2LV	iro 1	1	rmpA_2*(KpVP-1)	rmpA2_2*	0	-	-	-	-	-	-	-	-	-	-	-	-	-	-	-	-	-	-	-	-	-
KLPN001.0321.00616	KL30	KLPN001.0321.00616.P003	Others	Others	0	2	0	0	0	0	0	1	71104	71104	0	0	1	-	0	-	0	-	0	-	0	-	-	0	-	-	-	-	-	-	-	-	-	-	-	-	-	-	-	-	-	-	-	-	-
KLPN001.0321.00613	KL141	KLPN001.0321.00613.P005	Others	Others	0	2	0	0	0	0	0	1	2756	2756	0	0	1	-	0	-	0	-	0	-	0	-	-	0	-	-	-	-	-	-	-	-	-	-	-	-	-	-	-	-	-	-	-	-	-
KLPN001.0321.00541	KL102	KLPN001.0321.00541.P003	Others	Others	0	8	0	0	0	0	6	1	39709	39709	0	0	4	-	0	-	0	-	0	-	0	-	-	0	-	-	-	-	-	-	-	-	-	-	-	-	-	-	-	-	-	-	-	-	-
KLPN001.0321.00613	KL141	KLPN001.0321.00613.P004	Others	Others	0	2	0	0	0	0	0	1	3662	3662	0	0	1	-	0	-	0	-	0	-	0	-	-	0	-	-	-	-	-	-	-	-	-	-	-	-	-	-	-	-	-	-	-	-	-
KLPN001.0321.00539	KL64	KLPN001.0321.00539.P007	Others	Others	0	2	0	0	0	0	0	1	5596	5596	0	0	1	-	0	-	0	-	0	-	0	-	-	0	-	-	-	-	-	-	-	-	-	-	-	-	-	-	-	-	-	-	-	-	-
KLPN001.0321.00665	KL125	KLPN001.0321.00665.P003	Others	Others	0	2	0	0	0	0	0	1	5825	5825	0	0	1	-	0	-	0	-	0	-	0	-	-	0	-	-	-	-	-	-	-	-	-	-	-	-	-	-	-	-	-	-	-	-	-
KLPN001.0321.00565	KL112	KLPN001.0321.00565.P003	Others	Others	0	2	0	0	0	0	0	1	2058	2058	0	0	1	-	0	-	0	-	0	-	0	-	-	0	-	-	-	-	-	-	-	-	-	-	-	-	-	-	-	-	-	-	-	-	-
KLPN001.0321.00472	KL10	KLPN001.0321.00472.P004	Others	Others	0	11	0	0	0	0	10	1	57825	57825	0	0	7	-	0	-	0	-	0	-	0	-	-	0	-	-	-	-	-	-	-	-	-	-	-	-	-	-	-	-	-	-	-	-	-
KLPN001.0321.00472	KL10	KLPN001.0321.00472.P002	Others	Others	0	2	0	0	0	0	0	1	110388	110388	0	0	1	-	0	-	0	-	0	-	0	-	-	0	-	-	-	-	-	-	-	-	-	-	-	-	-	-	-	-	-	-	-	-	-
KLPN001.0321.00606	KL116	KLPN001.0321.00606.P003	Others	Others	0	2	0	0	0	0	0	1	4693	4693	0	0	1	-	0	-	0	-	0	-	0	-	-	0	-	-	-	-	-	-	-	-	-	-	-	-	-	-	-	-	-	-	-	-	-
KLPN001.0321.00688	KL1	KLPN001.0321.00688.P003	Others	Vir	3	2	0	0	0	0	0	1	228613	228613	0	0	1	-	0	-	0	iuc 1	1	iro unknown	0	rmpA_2*(KpVP-1)	rmpA2_6	0	-	-	-	-	-	-	-	-	-	-	-	-	-	-	-	-	-	-	-	-	-
KLPN001.0321.00604	KL64	KLPN001.0321.00604.P006	Others	Others	0	2	0	0	0	0	0	1	3302	3302	0	0	1	-	0	-	0	-	0	-	0	-	-	0	-	-	-	-	-	-	-	-	-	-	-	-	-	-	-	-	-	-	-	-	-
KLPN001.0321.00604	KL64	KLPN001.0321.00604.P005	Others	Others	0	2	0	0	0	0	0	1	3674	3674	0	0	1	-	0	-	0	-	0	-	0	-	-	0	-	-	-	-	-	-	-	-	-	-	-	-	-	-	-	-	-	-	-	-	-
KLPN001.0321.00604	KL64	KLPN001.0321.00604.P004	Others	Others	0	2	0	0	0	0	0	1	4421	4421	0	0	1	-	0	-	0	-	0	-	0	-	-	0	-	-	-	-	-	-	-	-	-	-	-	-	-	-	-	-	-	-	-	-	-
KLPN001.0321.00261	-	KLPN001.0321.00261.P006	Others	Others	0	2	0	0	0	0	0	1	5596	5596	0	0	1	-	0	-	0	-	0	-	0	-	-	0	-	-	-	-	-	-	-	-	-	-	-	-	-	-	-	-	-	-	-	-	-
KLPN001.0321.00261	-	KLPN001.0321.00261.P002	Others	Vir	3	2	0	0	0	0	0	1	178154	178154	0	0	1	-	0	-	0	iuc 1	1	-	0	-	rmpA2_9	0	-	-	-	-	-	-	-	-	-	-	-	-	-	-	-	-	-	-	-	-	-
KLPN001.0321.00367	KL64	KLPN001.0321.00367.P002	Others	Vir	3	2	0	0	0	0	0	1	195027	195027	0	0	1	-	0	-	0	iuc 1	1	-	0	rmpA_2(KpVP-1)	rmpA2_3	0	-	-	-	-	-	-	-	-	-	-	-	-	-	-	-	-	-	-	-	-	-
KLPN001.0321.00541	KL102	KLPN001.0321.00541.P010	Others	Others	0	2	0	0	0	0	0	1	2422	2422	0	0	1	-	0	-	0	-	0	-	0	-	-	0	-	-	-	-	-	-	-	-	-	-	-	-	-	-	-	-	-	-	-	-	-
KLPN001.0321.00541	KL102	KLPN001.0321.00541.P011	Others	Others	0	2	0	0	0	0	0	1	1908	1908	0	0	1	-	0	-	0	-	0	-	0	-	-	0	-	-	-	-	-	-	-	-	-	-	-	-	-	-	-	-	-	-	-	-	-
KLPN001.0321.00367	KL64	KLPN001.0321.00367.P006	Others	Others	0	2	0	0	0	0	0	1	5596	5596	0	0	1	-	0	-	0	-	0	-	0	-	-	0	-	-	-	-	-	-	-	-	-	-	-	-	-	-	-	-	-	-	-	-	-
KLPN001.0321.00312	KL25	KLPN001.0321.00312.P002	Others	Others	0	2	0	0	0	0	0	1	232148	232148	0	0	1	-	0	-	0	-	0	-	0	-	-	0	-	-	-	-	-	-	-	-	-	-	-	-	-	-	-	-	-	-	-	-	-
KLPN001.0321.00599	KL2	KLPN001.0321.00599.P004	Others	Others	0	2	0	0	0	0	0	1	3767	3767	0	0	1	-	0	-	0	-	0	-	0	-	-	0	-	-	-	-	-	-	-	-	-	-	-	-	-	-	-	-	-	-	-	-	-
KLPN001.0321.00417	KL62	KLPN001.0321.00417.P005	Others	Others	0	2	0	0	0	0	0	1	14959	14959	0	0	1	-	0	-	0	-	0	-	0	-	-	0	-	-	-	-	-	-	-	-	-	-	-	-	-	-	-	-	-	-	-	-	-
KLPN001.0321.00417	KL62	KLPN001.0321.00417.P007	Others	Others	0	2	0	0	0	0	0	1	2426	2426	0	0	1	-	0	-	0	-	0	-	0	-	-	0	-	-	-	-	-	-	-	-	-	-	-	-	-	-	-	-	-	-	-	-	-
KLPN001.0321.00417	KL62	KLPN001.0321.00417.P006	Others	Others	0	2	0	0	0	0	0	1	5783	5783	0	0	1	-	0	-	0	-	0	-	0	-	-	0	-	-	-	-	-	-	-	-	-	-	-	-	-	-	-	-	-	-	-	-	-
KLPN001.0321.00417	KL62	KLPN001.0321.00417.P003	Others	Others	0	2	0	0	0	0	0	1	72044	72044	0	0	1	-	0	-	0	-	0	-	0	-	-	0	-	-	-	-	-	-	-	-	-	-	-	-	-	-	-	-	-	-	-	-	-
KLPN001.0321.00143	KL47	KLPN001.0321.00143.P005	Others	Others	0	2	0	0	0	0	0	1	5596	5596	0	0	1	-	0	-	0	-	0	-	0	-	-	0	-	-	-	-	-	-	-	-	-	-	-	-	-	-	-	-	-	-	-	-	-
KLPN001.0321.00286	KL149	KLPN001.0321.00286.P002	Others	Others	0	2	0	0	0	0	0	1	202829	202829	0	0	1	-	0	-	0	-	0	-	0	-	-	0	-	-	-	-	-	-	-	-	-	-	-	-	-	-	-	-	-	-	-	-	-
KLPN001.0321.00286	KL149	KLPN001.0321.00286.P005	Others	Others	0	2	0	0	0	0	0	1	6364	6364	0	0	1	-	0	-	0	-	0	-	0	-	-	0	-	-	-	-	-	-	-	-	-	-	-	-	-	-	-	-	-	-	-	-	-
KLPN001.0321.00278	KL125	KLPN001.0321.00278.P004	Others	Others	0	2	0	0	0	0	0	1	172565	172565	0	0	1	-	0	-	0	-	0	-	0	-	-	0	-	-	-	-	-	-	-	-	-	-	-	-	-	-	-	-	-	-	-	-	-
KLPN001.0321.00278	KL125	KLPN001.0321.00278.P005	Others	Others	0	10	0	0	0	0	11	1	82768	82768	0	0	7	-	0	-	0	-	0	-	0	-	-	0	-	-	-	-	-	-	-	-	-	-	-	-	-	-	-	-	-	-	-	-	-
KLPN001.0321.00737	KL2	KLPN001.0321.00737.P004	Others	Res	0	15	0	0	0	0	15	1	70814	70814	0	1	8	-	0	-	0	-	0	-	0	-	-	0	-	-	-	-	-	-	-	-	-	-	-	-	-	-	-	-	-	-	-	-	-
KLPN001.0321.00422	KL104	KLPN001.0321.00422.P004	Others	Others	0	2	0	0	0	0	0	1	4512	4512	0	0	1	-	0	-	0	-	0	-	0	-	-	0	-	-	-	-	-	-	-	-	-	-	-	-	-	-	-	-	-	-	-	-	-
KLPN001.0321.00136	KL1	KLPN001.0321.00136.P002	Others	Vir	3	2	0	0	0	0	0	1	231583	231583	0	0	1	-	0	-	0	iuc 1	1	iro 1	2	rmpA_2(KpVP-1)	rmpA2_6*	0	-	-	-	-	-	-	-	-	-	-	-	-	-	-	-	-	-	-	-	-	-
KLPN001.0321.00574	KL51	KLPN001.0321.00574.P004	Others	Others	0	2	0	0	0	0	0	1	4863	4863	0	0	1	-	0	-	0	-	0	-	0	-	-	0	-	-	-	-	-	-	-	-	-	-	-	-	-	-	-	-	-	-	-	-	-
KLPN001.0321.00458	KL48	KLPN001.0321.00458.P004	Others	Res	0	12	0	0	0	0	11	1	59223	59223	0	1	9	-	0	-	0	-	0	-	0	-	-	0	-	-	-	-	-	-	-	-	-	-	-	-	-	-	-	-	-	-	-	-	-
KLPN001.0321.00445	KL2	KLPN001.0321.00445.P002	Others	Vir	3	2	0	0	0	0	0	1	200067	200067	0	0	1	-	0	-	0	iuc 1	1	-	0	rmpA_2(KpVP-1)	rmpA2_6*	0	-	-	-	-	-	-	-	-	-	-	-	-	-	-	-	-	-	-	-	-	-
KLPN001.0321.00645	KL15	KLPN001.0321.00645.P006	Others	Others	0	2	0	0	0	0	0	1	4660	4660	0	0	1	-	0	-	0	-	0	-	0	-	-	0	-	-	-	-	-	-	-	-	-	-	-	-	-	-	-	-	-	-	-	-	-
KLPN001.0321.00578	KL17	KLPN001.0321.00578.P003	Others	Others	0	2	0	0	0	0	0	1	77092	77092	0	0	1	-	0	-	0	-	0	-	0	-	-	0	-	-	-	-	-	-	-	-	-	-	-	-	-	-	-	-	-	-	-	-	-
KLPN001.0321.00645	KL15	KLPN001.0321.00645.P007	Others	Others	0	2	0	0	0	0	0	1	3825	3825	0	0	1	-	0	-	0	-	0	-	0	-	-	0	-	-	-	-	-	-	-	-	-	-	-	-	-	-	-	-	-	-	-	-	-
KLPN001.0321.00458	KL48	KLPN001.0321.00458.P002	Others	Others	0	15	0	0	0	0	14	1	273789	273789	0	0	6	-	0	-	0	-	0	-	0	-	-	0	-	-	-	-	-	-	-	-	-	-	-	-	-	-	-	-	-	-	-	-	-
KLPN001.0321.00627	KL2	KLPN001.0321.00627.P002	Others	Others	0	2	0	0	0	0	0	1	184695	184695	0	0	1	-	0	-	0	-	0	iro 1	1	rmpA_2*(KpVP-1)	-	0	-	-	-	-	-	-	-	-	-	-	-	-	-	-	-	-	-	-	-	-	-
KLPN001.0321.00458	KL48	KLPN001.0321.00458.P003	Others	Others	0	2	0	0	0	0	0	1	111290	111290	0	0	1	-	0	-	0	-	0	-	0	-	-	0	-	-	-	-	-	-	-	-	-	-	-	-	-	-	-	-	-	-	-	-	-
KLPN001.0321.00153	KL2	KLPN001.0321.00153.P003	Others	Res	0	15	0	0	0	0	15	1	70730	70730	0	1	8	-	0	-	0	-	0	-	0	-	-	0	-	-	-	-	-	-	-	-	-	-	-	-	-	-	-	-	-	-	-	-	-
KLPN001.0321.00105	KL15	KLPN001.0321.00105.P006	Others	Others	0	2	0	0	0	0	0	1	5897	5897	0	0	1	-	0	-	0	-	0	-	0	-	-	0	-	-	-	-	-	-	-	-	-	-	-	-	-	-	-	-	-	-	-	-	-
KLPN001.0321.00634	KL36	KLPN001.0321.00634.P003	Others	Others	0	2	0	0	0	0	0	1	4411	4411	0	0	1	-	0	-	0	-	0	-	0	-	-	0	-	-	-	-	-	-	-	-	-	-	-	-	-	-	-	-	-	-	-	-	-
KLPN001.0321.00634	KL36	KLPN001.0321.00634.P004	Others	Others	0	2	0	0	0	0	0	1	3559	3559	0	0	1	-	0	-	0	-	0	-	0	-	-	0	-	-	-	-	-	-	-	-	-	-	-	-	-	-	-	-	-	-	-	-	-
KLPN001.0321.00707	KL1	KLPN001.0321.00707.P002	Others	Vir	3	2	0	0	0	0	0	1	229648	229648	0	0	1	-	0	-	0	iuc 1	1	iro 1	2	rmpA_2(KpVP-1)	rmpA2_3	0	-	-	-	-	-	-	-	-	-	-	-	-	-	-	-	-	-	-	-	-	-
KLPN001.0321.00611	KL118	KLPN001.0321.00611.P004	Others	Others	0	2	0	0	0	0	0	1	3514	3514	0	0	1	-	0	-	0	-	0	-	0	-	-	0	-	-	-	-	-	-	-	-	-	-	-	-	-	-	-	-	-	-	-	-	-
KLPN001.0321.00568	KL51	KLPN001.0321.00568.P004	Others	Res	0	3	0	0	0	0	1	1	6141	6141	0	3	2	-	0	-	0	-	0	-	0	-	-	0	-	-	-	-	-	-	-	-	-	-	-	-	-	-	-	-	-	-	-	-	-
KLPN001.0321.00159	KL64	KLPN001.0321.00159.P008	Others	Others	0	2	0	0	0	0	0	1	2056	2056	0	0	1	-	0	-	0	-	0	-	0	-	-	0	-	-	-	-	-	-	-	-	-	-	-	-	-	-	-	-	-	-	-	-	-
KLPN001.0321.00568	KL51	KLPN001.0321.00568.P005	Others	Others	0	2	0	0	0	0	0	1	3998	3998	0	0	1	-	0	-	0	-	0	-	0	-	-	0	-	-	-	-	-	-	-	-	-	-	-	-	-	-	-	-	-	-	-	-	-
KLPN001.0321.00159	KL64	KLPN001.0321.00159.P004	Others	Others	0	2	0	0	0	0	0	1	55118	55118	0	0	1	-	0	-	0	-	0	-	0	-	-	0	-	-	-	-	-	-	-	-	-	-	-	-	-	-	-	-	-	-	-	-	-
KLPN001.0321.00159	KL64	KLPN001.0321.00159.P005	Others	Others	0	2	0	0	0	0	0	1	45291	45291	0	0	1	-	0	-	0	-	0	-	0	-	-	0	-	-	-	-	-	-	-	-	-	-	-	-	-	-	-	-	-	-	-	-	-
KLPN001.0321.00159	KL64	KLPN001.0321.00159.P006	Others	Others	0	2	0	0	0	0	0	1	4715	4715	0	0	1	-	0	-	0	-	0	-	0	-	-	0	-	-	-	-	-	-	-	-	-	-	-	-	-	-	-	-	-	-	-	-	-
KLPN001.0321.00159	KL64	KLPN001.0321.00159.P007	Others	Others	0	2	0	0	0	0	0	1	4167	4167	0	0	1	-	0	-	0	-	0	-	0	-	-	0	-	-	-	-	-	-	-	-	-	-	-	-	-	-	-	-	-	-	-	-	-
KLPN001.0321.00462	KL47	KLPN001.0321.00462.P004	Others	Res	0	5	0	0	0	0	3	1	91502	91502	0	3	4	-	0	-	0	-	0	-	0	-	-	0	-	-	-	-	-	-	-	-	-	-	-	-	-	-	-	-	-	-	-	-	-
KLPN001.0321.00266	KL64	KLPN001.0321.00266.P006	Others	Others	0	2	0	0	0	0	0	1	5596	5596	0	0	1	-	0	-	0	-	0	-	0	-	-	0	-	-	-	-	-	-	-	-	-	-	-	-	-	-	-	-	-	-	-	-	-
KLPN001.0321.00266	KL64	KLPN001.0321.00266.P002	Others	Vir	3	2	0	0	0	0	0	1	198087	198087	0	0	1	-	0	-	0	iuc 1	1	-	0	rmpA_2(KpVP-1)	rmpA2_3	0	-	-	-	-	-	-	-	-	-	-	-	-	-	-	-	-	-	-	-	-	-
KLPN001.0321.00095	KL105	KLPN001.0321.00095.P004	Others	Res	0	9	0	0	0	0	8	1	97389	97389	0	3	7	-	0	-	0	-	0	-	0	-	-	0	-	-	-	-	-	-	-	-	-	-	-	-	-	-	-	-	-	-	-	-	-
KLPN001.0321.00095	KL105	KLPN001.0321.00095.P003	Others	Others	0	9	0	0	0	0	8	1	128920	128920	0	0	6	-	0	-	0	-	0	-	0	-	-	0	-	-	-	-	-	-	-	-	-	-	-	-	-	-	-	-	-	-	-	-	-
KLPN001.0321.00095	KL105	KLPN001.0321.00095.P002	Others	Res	0	4	0	0	0	0	2	1	132217	132217	0	3	3	-	0	-	0	-	0	-	0	-	-	0	-	-	-	-	-	-	-	-	-	-	-	-	-	-	-	-	-	-	-	-	-
KLPN001.0321.00030	KL19	KLPN001.0321.00030.P003	Others	Others	0	6	0	0	0	0	4	1	65887	65887	0	0	5	-	0	-	0	-	0	-	0	-	-	0	-	-	-	-	-	-	-	-	-	-	-	-	-	-	-	-	-	-	-	-	-
KLPN001.0321.00704	KL1	KLPN001.0321.00704.P002	Others	Res_Vir	3	6	0	0	0	0	4	1	236809	236809	0	0	4	-	0	-	0	iuc 1	1-1LV	iro 1	2	rmpA_2(KpVP-1)	rmpA2_8*	0	-	-	-	-	-	-	-	-	-	-	-	-	-	-	-	-	-	-	-	-	-
KLPN001.0321.00704	KL1	KLPN001.0321.00704.P003	Others	Others	0	2	0	0	0	0	0	1	111007	111007	0	0	1	-	0	-	0	-	0	-	0	-	-	0	-	-	-	-	-	-	-	-	-	-	-	-	-	-	-	-	-	-	-	-	-
KLPN001.0321.00443	KL64	KLPN001.0321.00443.P004	Others	Others	0	2	0	0	0	0	0	1	57450	57450	0	0	1	-	0	-	0	-	0	-	0	-	-	0	-	-	-	-	-	-	-	-	-	-	-	-	-	-	-	-	-	-	-	-	-
KLPN001.0321.00443	KL64	KLPN001.0321.00443.P005	Others	Others	0	2	0	0	0	0	0	1	8428	8428	0	0	1	-	0	-	0	-	0	-	0	-	-	0	-	-	-	-	-	-	-	-	-	-	-	-	-	-	-	-	-	-	-	-	-
KLPN001.0321.00443	KL64	KLPN001.0321.00443.P006	Others	Res	0	3	0	0	0	0	1	1	6103	6103	0	3	2	-	0	-	0	-	0	-	0	-	-	0	-	-	-	-	-	-	-	-	-	-	-	-	-	-	-	-	-	-	-	-	-
KLPN001.0321.00443	KL64	KLPN001.0321.00443.P007	Others	Others	0	2	0	0	0	0	0	1	5499	5499	0	0	1	-	0	-	0	-	0	-	0	-	-	0	-	-	-	-	-	-	-	-	-	-	-	-	-	-	-	-	-	-	-	-	-
KLPN001.0321.00443	KL64	KLPN001.0321.00443.P002	Others	Others	0	2	0	0	0	0	0	1	113014	113014	0	0	1	-	0	-	0	-	0	-	0	-	-	0	-	-	-	-	-	-	-	-	-	-	-	-	-	-	-	-	-	-	-	-	-
KLPN001.0321.00443	KL64	KLPN001.0321.00443.P003	Others	Res	0	13	0	0	0	0	12	1	66330	66330	0	1	9	-	0	-	0	-	0	-	0	-	-	0	-	-	-	-	-	-	-	-	-	-	-	-	-	-	-	-	-	-	-	-	-
KLPN001.0321.00661	KL39	KLPN001.0321.00661.P003	Others	Others	0	2	0	0	0	0	0	1	5251	5251	0	0	1	-	0	-	0	-	0	-	0	-	-	0	-	-	-	-	-	-	-	-	-	-	-	-	-	-	-	-	-	-	-	-	-
KLPN001.0321.00443	KL64	KLPN001.0321.00443.P008	Others	Others	0	2	0	0	0	0	0	1	2044	2044	0	0	1	-	0	-	0	-	0	-	0	-	-	0	-	-	-	-	-	-	-	-	-	-	-	-	-	-	-	-	-	-	-	-	-
KLPN001.0321.00443	KL64	KLPN001.0321.00443.P009	Others	Others	0	2	0	0	0	0	0	1	1459	1459	0	0	1	-	0	-	0	-	0	-	0	-	-	0	-	-	-	-	-	-	-	-	-	-	-	-	-	-	-	-	-	-	-	-	-
KLPN001.0321.00275	KL107	KLPN001.0321.00275.P003	Others	Res	0	9	0	0	0	0	8	1	71836	71836	0	3	5	-	0	-	0	-	0	-	0	-	-	0	-	-	-	-	-	-	-	-	-	-	-	-	-	-	-	-	-	-	-	-	-
KLPN001.0321.00297	KL10	KLPN001.0321.00297.P003	Others	Others	0	2	0	0	0	0	0	1	68226	68226	0	0	1	-	0	-	0	-	0	-	0	-	-	0	-	-	-	-	-	-	-	-	-	-	-	-	-	-	-	-	-	-	-	-	-
KLPN001.0321.00297	KL10	KLPN001.0321.00297.P006	Others	Others	0	2	0	0	0	0	0	1	3223	3223	0	0	1	-	0	-	0	-	0	-	0	-	-	0	-	-	-	-	-	-	-	-	-	-	-	-	-	-	-	-	-	-	-	-	-
KLPN001.0321.00297	KL10	KLPN001.0321.00297.P005	Others	Others	0	2	0	0	0	0	0	1	3336	3336	0	0	1	-	0	-	0	-	0	-	0	-	-	0	-	-	-	-	-	-	-	-	-	-	-	-	-	-	-	-	-	-	-	-	-
KLPN001.0321.00297	KL10	KLPN001.0321.00297.P004	Others	Others	0	2	0	0	0	0	0	1	5409	5409	0	0	1	-	0	-	0	-	0	-	0	-	-	0	-	-	-	-	-	-	-	-	-	-	-	-	-	-	-	-	-	-	-	-	-
KLPN001.0321.00338	KL74	KLPN001.0321.00338.P006	Others	Others	0	2	0	0	0	0	0	1	4167	4167	0	0	1	-	0	-	0	-	0	-	0	-	-	0	-	-	-	-	-	-	-	-	-	-	-	-	-	-	-	-	-	-	-	-	-
KLPN001.0321.00450	KL64	KLPN001.0321.00450.P002	Others	Vir	3	2	0	0	0	0	0	1	198126	198126	0	0	1	-	0	-	0	iuc 1	1	-	0	rmpA_2(KpVP-1)	rmpA2_3	0	-	-	-	-	-	-	-	-	-	-	-	-	-	-	-	-	-	-	-	-	-
KLPN001.0321.00672	KL24	KLPN001.0321.00672.P002	Others	Others	0	2	0	0	0	0	0	1	174054	174054	0	0	1	-	0	-	0	-	0	-	0	-	-	0	-	-	-	-	-	-	-	-	-	-	-	-	-	-	-	-	-	-	-	-	-
KLPN001.0321.00672	KL24	KLPN001.0321.00672.P003	Others	Res	0	9	0	0	0	0	7	1	44503	44503	0	1	6	-	0	-	0	-	0	-	0	-	-	0	-	-	-	-	-	-	-	-	-	-	-	-	-	-	-	-	-	-	-	-	-
KLPN001.0321.00219	KL17	KLPN001.0321.00219.P005	Others	Others	0	2	0	0	0	0	0	1	54773	54773	0	0	1	-	0	-	0	-	0	-	0	-	-	0	-	-	-	-	-	-	-	-	-	-	-	-	-	-	-	-	-	-	-	-	-
KLPN001.0321.00219	KL17	KLPN001.0321.00219.P007	Others	Others	0	2	0	0	0	0	0	1	22859	22859	0	0	1	-	0	-	0	-	0	-	0	-	-	0	-	-	-	-	-	-	-	-	-	-	-	-	-	-	-	-	-	-	-	-	-
KLPN001.0321.00669	KL2	KLPN001.0321.00669.P003	Others	Others	0	6	0	0	0	0	4	1	76475	76475	0	0	5	-	0	-	0	-	0	-	0	-	-	0	-	-	-	-	-	-	-	-	-	-	-	-	-	-	-	-	-	-	-	-	-
KLPN001.0321.00567	KL51	KLPN001.0321.00567.P003	Others	Others	0	2	0	0	0	0	0	1	10405	10405	0	0	1	-	0	-	0	-	0	-	0	-	-	0	-	-	-	-	-	-	-	-	-	-	-	-	-	-	-	-	-	-	-	-	-
KLPN001.0321.00567	KL51	KLPN001.0321.00567.P005	Others	Others	0	2	0	0	0	0	0	1	4863	4863	0	0	1	-	0	-	0	-	0	-	0	-	-	0	-	-	-	-	-	-	-	-	-	-	-	-	-	-	-	-	-	-	-	-	-
KLPN001.0321.00567	KL51	KLPN001.0321.00567.P004	Others	Res	0	3	0	0	0	0	1	1	6141	6141	0	3	2	-	0	-	0	-	0	-	0	-	-	0	-	-	-	-	-	-	-	-	-	-	-	-	-	-	-	-	-	-	-	-	-
KLPN001.0321.00441	KL12	KLPN001.0321.00441.P004	Others	Others	0	2	0	0	0	0	0	1	2308	2308	0	0	1	-	0	-	0	-	0	-	0	-	-	0	-	-	-	-	-	-	-	-	-	-	-	-	-	-	-	-	-	-	-	-	-
KLPN001.0321.00042	KL64	KLPN001.0321.00042.P004	Others	Others	0	2	0	0	0	0	0	1	5596	5596	0	0	1	-	0	-	0	-	0	-	0	-	-	0	-	-	-	-	-	-	-	-	-	-	-	-	-	-	-	-	-	-	-	-	-
KLPN001.0321.00267	KL47	KLPN001.0321.00267.P002	Others	Vir	3	2	0	0	0	0	0	1	145683	145683	0	0	1	-	0	-	0	iuc 1	1	-	0	-	rmpA2_9	0	-	-	-	-	-	-	-	-	-	-	-	-	-	-	-	-	-	-	-	-	-
KLPN001.0321.00267	KL47	KLPN001.0321.00267.P006	Others	Others	0	2	0	0	0	0	0	1	5596	5596	0	0	1	-	0	-	0	-	0	-	0	-	-	0	-	-	-	-	-	-	-	-	-	-	-	-	-	-	-	-	-	-	-	-	-
KLPN001.0321.00452	KL24	KLPN001.0321.00452.P006	Others	Others	0	2	0	0	0	0	0	1	3991	3991	0	0	1	-	0	-	0	-	0	-	0	-	-	0	-	-	-	-	-	-	-	-	-	-	-	-	-	-	-	-	-	-	-	-	-
KLPN001.0321.00452	KL24	KLPN001.0321.00452.P004	Others	Res	0	6	0	0	0	0	5	1	56841	56841	0	1	4	-	0	-	0	-	0	-	0	-	-	0	-	-	-	-	-	-	-	-	-	-	-	-	-	-	-	-	-	-	-	-	-
KLPN001.0321.00154	KL3	KLPN001.0321.00154.P005	Others	Others	0	2	0	0	0	0	0	1	21714	21714	0	0	1	-	0	-	0	-	0	-	0	-	-	0	-	-	-	-	-	-	-	-	-	-	-	-	-	-	-	-	-	-	-	-	-
KLPN001.0321.00154	KL3	KLPN001.0321.00154.P003	Others	Others	0	2	0	0	0	0	0	1	38302	38302	0	0	1	-	0	-	0	-	0	-	0	-	-	0	-	-	-	-	-	-	-	-	-	-	-	-	-	-	-	-	-	-	-	-	-
KLPN001.0321.00274	KL15	KLPN001.0321.00274.P003	Others	Others	0	2	0	0	0	0	0	1	110643	110643	0	0	1	-	0	-	0	-	0	-	0	-	-	0	-	-	-	-	-	-	-	-	-	-	-	-	-	-	-	-	-	-	-	-	-
KLPN001.0321.00264	KL3	KLPN001.0321.00264.P003	Others	Others	0	2	0	0	0	0	0	1	96085	96085	0	0	1	-	0	-	0	-	0	-	0	rmpA_7*(VP)	-	0	-	-	-	-	-	-	-	-	-	-	-	-	-	-	-	-	-	-	-	-	-
KLPN001.0321.00264	KL3	KLPN001.0321.00264.P004	Others	Others	0	2	0	0	0	0	0	1	42105	42105	0	0	1	-	0	-	0	-	0	-	0	-	-	0	-	-	-	-	-	-	-	-	-	-	-	-	-	-	-	-	-	-	-	-	-
KLPN001.0321.00461	KL47	KLPN001.0321.00461.P006	Others	Others	0	2	0	0	0	0	0	1	5596	5596	0	0	1	-	0	-	0	-	0	-	0	-	-	0	-	-	-	-	-	-	-	-	-	-	-	-	-	-	-	-	-	-	-	-	-
KLPN001.0321.00726	KL106	KLPN001.0321.00726.P003	Others	Res	0	12	0	0	0	0	11	1	85473	85473	0	3	7	-	0	-	0	-	0	-	0	-	-	0	-	-	-	-	-	-	-	-	-	-	-	-	-	-	-	-	-	-	-	-	-
KLPN001.0321.00038	KL15	KLPN001.0321.00038.P007	Others	Res	0	3	0	0	0	0	1	1	6141	6141	0	3	2	-	0	-	0	-	0	-	0	-	-	0	-	-	-	-	-	-	-	-	-	-	-	-	-	-	-	-	-	-	-	-	-
KLPN001.0321.00038	KL15	KLPN001.0321.00038.P004	Others	Others	0	2	0	0	0	0	0	1	112059	112059	0	0	1	-	0	-	0	-	0	-	0	-	-	0	-	-	-	-	-	-	-	-	-	-	-	-	-	-	-	-	-	-	-	-	-
KLPN001.0321.00083	KL64	KLPN001.0321.00083.P003	Others	Others	0	7	0	0	0	0	5	1	18218	18218	0	0	5	-	0	-	0	-	0	-	0	-	-	0	-	-	-	-	-	-	-	-	-	-	-	-	-	-	-	-	-	-	-	-	-
KLPN001.0321.00178	KL15	KLPN001.0321.00178.P003	Others	Others	0	2	0	0	0	0	0	1	5251	5251	0	0	1	-	0	-	0	-	0	-	0	-	-	0	-	-	-	-	-	-	-	-	-	-	-	-	-	-	-	-	-	-	-	-	-
KLPN001.0321.00251	KL24	KLPN001.0321.00251.P004	Others	Others	0	2	0	0	0	0	0	1	9339	9339	0	0	1	-	0	-	0	-	0	-	0	-	-	0	-	-	-	-	-	-	-	-	-	-	-	-	-	-	-	-	-	-	-	-	-
KLPN001.0321.00476	KL25	KLPN001.0321.00476.P002	Others	Vir	3	2	0	0	0	0	0	1	208376	208376	0	0	1	-	0	-	0	iuc 1	1-1LV	iro 1	1-1LV	rmpA_2(KpVP-1)	rmpA2_2*	0	-	-	-	-	-	-	-	-	-	-	-	-	-	-	-	-	-	-	-	-	-
KLPN001.0321.00403	KL64	KLPN001.0321.00403.P004	Others	Others	0	5	0	0	0	0	3	1	35866	35866	0	0	4	-	0	-	0	-	0	-	0	-	-	0	-	-	-	-	-	-	-	-	-	-	-	-	-	-	-	-	-	-	-	-	-
KLPN001.0321.00403	KL64	KLPN001.0321.00403.P005	Others	Others	0	2	0	0	0	0	0	1	4936	4936	0	0	1	-	0	-	0	-	0	-	0	-	-	0	-	-	-	-	-	-	-	-	-	-	-	-	-	-	-	-	-	-	-	-	-
KLPN001.0321.00090	KL25	KLPN001.0321.00090.P002	Others	Others	0	5	0	0	0	0	3	1	89621	89621	0	0	4	-	0	-	0	-	0	-	0	-	-	0	-	-	-	-	-	-	-	-	-	-	-	-	-	-	-	-	-	-	-	-	-
KLPN001.0321.00403	KL64	KLPN001.0321.00403.P008	Others	Others	0	2	0	0	0	0	0	1	3958	3958	0	0	1	-	0	-	0	-	0	-	0	-	-	0	-	-	-	-	-	-	-	-	-	-	-	-	-	-	-	-	-	-	-	-	-
KLPN001.0321.00111	KL19	KLPN001.0321.00111.P003	Others	Res	0	8	0	0	0	0	7	1	153385	153385	0	1	6	-	0	-	0	-	0	-	0	-	-	0	-	-	-	-	-	-	-	-	-	-	-	-	-	-	-	-	-	-	-	-	-
KLPN001.0321.00111	KL19	KLPN001.0321.00111.P004	Others	Others	0	2	0	0	0	0	0	1	4163	4163	0	0	1	-	0	-	0	-	0	-	0	-	-	0	-	-	-	-	-	-	-	-	-	-	-	-	-	-	-	-	-	-	-	-	-
KLPN001.0321.00293	KL2	KLPN001.0321.00293.P002	Others	Others	0	2	0	0	0	0	0	1	143263	143263	0	0	1	-	0	-	0	-	0	-	0	-	-	0	-	-	-	-	-	-	-	-	-	-	-	-	-	-	-	-	-	-	-	-	-
KLPN001.0321.00226	KL64	KLPN001.0321.00226.P003	Others	Res	0	13	0	0	0	0	12	1	96190	96190	0	1	9	-	0	-	0	-	0	-	0	-	-	0	-	-	-	-	-	-	-	-	-	-	-	-	-	-	-	-	-	-	-	-	-
KLPN001.0321.00043	KL45	KLPN001.0321.00043.P002	Others	Others	0	10	0	0	0	0	9	1	110966	110966	0	0	5	-	0	-	0	-	0	-	0	-	-	0	-	-	-	-	-	-	-	-	-	-	-	-	-	-	-	-	-	-	-	-	-
KLPN001.0321.00043	KL45	KLPN001.0321.00043.P004	Others	Others	0	2	0	0	0	0	0	1	5733	5733	0	0	1	-	0	-	0	-	0	-	0	-	-	0	-	-	-	-	-	-	-	-	-	-	-	-	-	-	-	-	-	-	-	-	-
KLPN001.0321.00226	KL64	KLPN001.0321.00226.P005	Others	Others	0	2	0	0	0	0	0	1	2044	2044	0	0	1	-	0	-	0	-	0	-	0	-	-	0	-	-	-	-	-	-	-	-	-	-	-	-	-	-	-	-	-	-	-	-	-
KLPN001.0321.00407	KL117	KLPN001.0321.00407.P003	Others	Others	0	2	0	0	0	0	0	1	51057	51057	0	0	1	-	0	-	0	-	0	-	0	-	-	0	-	-	-	-	-	-	-	-	-	-	-	-	-	-	-	-	-	-	-	-	-
KLPN001.0321.00410	KL60	KLPN001.0321.00410.P003	Others	Others	0	2	0	0	0	0	0	1	113854	113854	0	0	1	-	0	-	0	-	0	-	0	-	-	0	-	-	-	-	-	-	-	-	-	-	-	-	-	-	-	-	-	-	-	-	-
KLPN001.0321.00410	KL60	KLPN001.0321.00410.P006	Others	Others	0	2	0	0	0	0	0	1	4184	4184	0	0	1	-	0	-	0	-	0	-	0	-	-	0	-	-	-	-	-	-	-	-	-	-	-	-	-	-	-	-	-	-	-	-	-
KLPN001.0321.00410	KL60	KLPN001.0321.00410.P007	Others	Others	0	2	0	0	0	0	0	1	2927	2927	0	0	1	-	0	-	0	-	0	-	0	-	-	0	-	-	-	-	-	-	-	-	-	-	-	-	-	-	-	-	-	-	-	-	-
KLPN001.0321.00288	KL64	KLPN001.0321.00288.P003	Others	Others	0	8	0	0	0	0	6	1	46873	46873	0	0	7	-	0	-	0	-	0	-	0	-	-	0	-	-	-	-	-	-	-	-	-	-	-	-	-	-	-	-	-	-	-	-	-
KLPN001.0321.00288	KL64	KLPN001.0321.00288.P002	Others	Others	0	2	0	0	0	0	0	1	52349	52349	0	0	1	-	0	-	0	-	0	-	0	-	-	0	-	-	-	-	-	-	-	-	-	-	-	-	-	-	-	-	-	-	-	-	-
KLPN001.0321.00106	KL47	KLPN001.0321.00106.P002	Others	Res	0	8	0	0	0	0	6	1	120074	120074	0	3	7	-	0	-	0	-	0	-	0	-	-	0	-	-	-	-	-	-	-	-	-	-	-	-	-	-	-	-	-	-	-	-	-
KLPN001.0321.00106	KL47	KLPN001.0321.00106.P004	Others	Others	0	2	0	0	0	0	0	1	5596	5596	0	0	1	-	0	-	0	-	0	-	0	-	-	0	-	-	-	-	-	-	-	-	-	-	-	-	-	-	-	-	-	-	-	-	-
KLPN001.0321.00288	KL64	KLPN001.0321.00288.P004	Others	Others	0	2	0	0	0	0	0	1	43433	43433	0	0	1	-	0	-	0	-	0	-	0	-	-	0	-	-	-	-	-	-	-	-	-	-	-	-	-	-	-	-	-	-	-	-	-
KLPN001.0321.00414	KL24	KLPN001.0321.00414.P008	Others	Others	0	2	0	0	0	0	0	1	3514	3514	0	0	1	-	0	-	0	-	0	-	0	-	-	0	-	-	-	-	-	-	-	-	-	-	-	-	-	-	-	-	-	-	-	-	-
KLPN001.0321.00414	KL24	KLPN001.0321.00414.P009	Others	Others	0	2	0	0	0	0	0	1	1917	1917	0	0	1	-	0	-	0	-	0	-	0	-	-	0	-	-	-	-	-	-	-	-	-	-	-	-	-	-	-	-	-	-	-	-	-
KLPN001.0321.00235	KL47	KLPN001.0321.00235.P003	Others	Others	0	2	0	0	0	0	0	1	112465	112465	0	0	1	-	0	-	0	-	0	-	0	-	-	0	-	-	-	-	-	-	-	-	-	-	-	-	-	-	-	-	-	-	-	-	-
KLPN001.0321.00155	KL14	KLPN001.0321.00155.P003	Others	Others	0	2	0	0	0	0	0	1	40446	40446	0	0	1	-	0	-	0	-	0	-	0	-	-	0	-	-	-	-	-	-	-	-	-	-	-	-	-	-	-	-	-	-	-	-	-
KLPN001.0321.00155	KL14	KLPN001.0321.00155.P004	Others	Others	0	2	0	0	0	0	0	1	3404	3404	0	0	1	-	0	-	0	-	0	-	0	-	-	0	-	-	-	-	-	-	-	-	-	-	-	-	-	-	-	-	-	-	-	-	-
KLPN001.0321.00155	KL14	KLPN001.0321.00155.P005	Others	Others	0	2	0	0	0	0	0	1	3036	3036	0	0	1	-	0	-	0	-	0	-	0	-	-	0	-	-	-	-	-	-	-	-	-	-	-	-	-	-	-	-	-	-	-	-	-
KLPN001.0321.00414	KL24	KLPN001.0321.00414.P002	Others	Others	0	2	0	0	0	0	0	1	206782	206782	0	0	1	-	0	-	0	-	0	-	0	-	-	0	-	-	-	-	-	-	-	-	-	-	-	-	-	-	-	-	-	-	-	-	-
KLPN001.0321.00547	KL24	KLPN001.0321.00547.P005	Others	Others	0	2	0	0	0	0	0	1	27963	27963	0	0	1	-	0	-	0	-	0	-	0	-	-	0	-	-	-	-	-	-	-	-	-	-	-	-	-	-	-	-	-	-	-	-	-
KLPN001.0321.00040	KL25	KLPN001.0321.00040.P002	Others	Others	0	5	0	0	0	0	3	1	89621	89621	0	0	4	-	0	-	0	-	0	-	0	-	-	0	-	-	-	-	-	-	-	-	-	-	-	-	-	-	-	-	-	-	-	-	-
KLPN001.0321.00430	KL64	KLPN001.0321.00430.P005	Others	Others	0	2	0	0	0	0	0	1	5595	5595	0	0	1	-	0	-	0	-	0	-	0	-	-	0	-	-	-	-	-	-	-	-	-	-	-	-	-	-	-	-	-	-	-	-	-
KLPN001.0321.00547	KL24	KLPN001.0321.00547.P003	Others	Others	0	2	0	0	0	0	0	1	95480	95480	0	0	1	-	0	-	0	-	0	-	0	-	-	0	-	-	-	-	-	-	-	-	-	-	-	-	-	-	-	-	-	-	-	-	-
KLPN001.0321.00002	KL108	KLPN001.0321.00002.P003	Others	Others	0	14	0	0	0	0	13	1	94760	94760	0	0	9	-	0	-	0	-	0	-	0	-	-	0	-	-	-	-	-	-	-	-	-	-	-	-	-	-	-	-	-	-	-	-	-
KLPN001.0321.00092	KL64	KLPN001.0321.00092.P004	Others	Others	0	2	0	0	0	0	0	1	54404	54404	0	0	1	-	0	-	0	-	0	-	0	-	-	0	-	-	-	-	-	-	-	-	-	-	-	-	-	-	-	-	-	-	-	-	-
KLPN001.0321.00092	KL64	KLPN001.0321.00092.P003	Others	Res	0	16	0	0	0	0	14	1	79767	79767	0	1	9	-	0	-	0	-	0	-	0	-	-	0	-	-	-	-	-	-	-	-	-	-	-	-	-	-	-	-	-	-	-	-	-
KLPN001.0321.00109	KL51	KLPN001.0321.00109.P007	Others	Others	0	2	0	0	0	0	0	1	3991	3991	0	0	1	-	0	-	0	-	0	-	0	-	-	0	-	-	-	-	-	-	-	-	-	-	-	-	-	-	-	-	-	-	-	-	-
KLPN001.0321.00075	KL107	KLPN001.0321.00075.P004	Others	Others	0	8	0	0	0	0	6	1	39762	39762	0	0	4	-	0	-	0	-	0	-	0	-	-	0	-	-	-	-	-	-	-	-	-	-	-	-	-	-	-	-	-	-	-	-	-
KLPN001.0321.00156	KL163	KLPN001.0321.00156.P005	Others	Others	0	2	0	0	0	0	0	1	49000	49000	0	0	1	-	0	-	0	-	0	-	0	-	-	0	-	-	-	-	-	-	-	-	-	-	-	-	-	-	-	-	-	-	-	-	-
KLPN001.0321.00156	KL163	KLPN001.0321.00156.P004	Others	Res	0	9	0	0	0	0	7	1	65684	65684	0	3	4	-	0	-	0	-	0	-	0	-	-	0	-	-	-	-	-	-	-	-	-	-	-	-	-	-	-	-	-	-	-	-	-
KLPN001.0321.00156	KL163	KLPN001.0321.00156.P007	Others	Others	0	3	0	0	0	0	1	1	33772	33772	0	0	2	-	0	-	0	-	0	-	0	-	-	0	-	-	-	-	-	-	-	-	-	-	-	-	-	-	-	-	-	-	-	-	-
KLPN001.0321.00156	KL163	KLPN001.0321.00156.P009	Others	Others	0	2	0	0	0	0	0	1	6547	6547	0	0	1	-	0	-	0	-	0	-	0	-	-	0	-	-	-	-	-	-	-	-	-	-	-	-	-	-	-	-	-	-	-	-	-
KLPN001.0321.00156	KL163	KLPN001.0321.00156.P008	Others	Others	0	2	0	0	0	0	0	1	11576	11576	0	0	1	-	0	-	0	-	0	-	0	-	-	0	-	-	-	-	-	-	-	-	-	-	-	-	-	-	-	-	-	-	-	-	-
KLPN001.0321.00003	KL112	KLPN001.0321.00003.P004	Others	Others	0	2	0	0	0	0	0	1	111693	111693	0	0	1	-	0	-	0	-	0	-	0	-	-	0	-	-	-	-	-	-	-	-	-	-	-	-	-	-	-	-	-	-	-	-	-
KLPN001.0321.00268	KL108	KLPN001.0321.00268.P003	Others	Others	0	2	0	0	0	0	0	1	105728	105728	0	0	1	-	0	-	0	-	0	-	0	-	-	0	-	-	-	-	-	-	-	-	-	-	-	-	-	-	-	-	-	-	-	-	-
KLPN001.0321.00011	KL64	KLPN001.0321.00011.P007	Others	Others	0	2	0	0	0	0	0	1	4715	4715	0	0	1	-	0	-	0	-	0	-	0	-	-	0	-	-	-	-	-	-	-	-	-	-	-	-	-	-	-	-	-	-	-	-	-
KLPN001.0321.00011	KL64	KLPN001.0321.00011.P005	Others	Others	0	2	0	0	0	0	0	1	55416	55416	0	0	1	-	0	-	0	-	0	-	0	-	-	0	-	-	-	-	-	-	-	-	-	-	-	-	-	-	-	-	-	-	-	-	-
KLPN001.0321.00222	KL24	KLPN001.0321.00222.P008	Others	Others	0	2	0	0	0	0	0	1	2058	2058	0	0	1	-	0	-	0	-	0	-	0	-	-	0	-	-	-	-	-	-	-	-	-	-	-	-	-	-	-	-	-	-	-	-	-
KLPN001.0321.00126	KL15	KLPN001.0321.00126.P006	Others	Others	0	2	0	0	0	0	0	1	3825	3825	0	0	1	-	0	-	0	-	0	-	0	-	-	0	-	-	-	-	-	-	-	-	-	-	-	-	-	-	-	-	-	-	-	-	-
KLPN001.0321.00126	KL15	KLPN001.0321.00126.P004	Others	Res	0	10	0	0	0	0	9	1	90173	90173	0	1	7	-	0	-	0	-	0	-	0	-	-	0	-	-	-	-	-	-	-	-	-	-	-	-	-	-	-	-	-	-	-	-	-
KLPN001.0321.00126	KL15	KLPN001.0321.00126.P005	Others	Others	0	2	0	0	0	0	0	1	9326	9326	0	0	1	-	0	-	0	-	0	-	0	-	-	0	-	-	-	-	-	-	-	-	-	-	-	-	-	-	-	-	-	-	-	-	-
KLPN001.0321.00662	KL153	KLPN001.0321.00662.P009	Others	Others	0	2	0	0	0	0	0	1	1917	1917	0	0	1	-	0	-	0	-	0	-	0	-	-	0	-	-	-	-	-	-	-	-	-	-	-	-	-	-	-	-	-	-	-	-	-
KLPN001.0321.00662	KL153	KLPN001.0321.00662.P007	Others	Others	0	2	0	0	0	0	0	1	3415	3415	0	0	1	-	0	-	0	-	0	-	0	-	-	0	-	-	-	-	-	-	-	-	-	-	-	-	-	-	-	-	-	-	-	-	-
KLPN001.0321.00662	KL153	KLPN001.0321.00662.P006	Others	Others	0	2	0	0	0	0	0	1	3813	3813	0	0	1	-	0	-	0	-	0	-	0	-	-	0	-	-	-	-	-	-	-	-	-	-	-	-	-	-	-	-	-	-	-	-	-
KLPN001.0321.00662	KL153	KLPN001.0321.00662.P005	Others	Others	0	2	0	0	0	0	0	1	4518	4518	0	0	1	-	0	-	0	-	0	-	0	-	-	0	-	-	-	-	-	-	-	-	-	-	-	-	-	-	-	-	-	-	-	-	-
KLPN001.0321.00662	KL153	KLPN001.0321.00662.P004	Others	Others	0	2	0	0	0	0	0	1	4548	4548	0	0	1	-	0	-	0	-	0	-	0	-	-	0	-	-	-	-	-	-	-	-	-	-	-	-	-	-	-	-	-	-	-	-	-
KLPN001.0321.00662	KL153	KLPN001.0321.00662.P003	Others	Others	0	2	0	0	0	0	0	1	115932	115932	0	0	1	-	0	-	0	-	0	-	0	-	-	0	-	-	-	-	-	-	-	-	-	-	-	-	-	-	-	-	-	-	-	-	-
KLPN001.0321.00499	KL1	KLPN001.0321.00499.P002	Others	Vir	3	2	0	0	0	0	0	1	228973	228973	0	0	1	-	0	-	0	iuc 1	1	iro 1	2	rmpA_2(KpVP-1)	rmpA2_3	0	-	-	-	-	-	-	-	-	-	-	-	-	-	-	-	-	-	-	-	-	-
KLPN001.0321.00194	KL142	KLPN001.0321.00194.P003	Others	Others	0	2	0	0	0	0	0	1	53774	53774	0	0	1	-	0	-	0	-	0	-	0	-	-	0	-	-	-	-	-	-	-	-	-	-	-	-	-	-	-	-	-	-	-	-	-
KLPN001.0321.00281	KL51	KLPN001.0321.00281.P004	Others	Res_Vir	3	7	0	0	0	0	5	1	72634	72634	0	0	5	-	0	-	0	iuc 5	62-3LV	-	0	-	-	0	-	-	-	-	-	-	-	-	-	-	-	-	-	-	-	-	-	-	-	-	-
KLPN001.0321.00281	KL51	KLPN001.0321.00281.P005	Others	Others	0	2	0	0	0	0	0	1	7819	7819	0	0	1	-	0	-	0	-	0	-	0	-	-	0	-	-	-	-	-	-	-	-	-	-	-	-	-	-	-	-	-	-	-	-	-
KLPN001.0321.00638	KL57	KLPN001.0321.00638.P002	Others	Others	0	2	0	0	0	0	0	1	112133	112133	0	0	1	-	0	-	0	-	0	-	0	-	-	0	-	-	-	-	-	-	-	-	-	-	-	-	-	-	-	-	-	-	-	-	-
KLPN001.0321.00281	KL51	KLPN001.0321.00281.P003	Others	Others	0	2	0	0	0	0	0	1	109938	109938	0	0	1	-	0	-	0	-	0	-	0	-	-	0	-	-	-	-	-	-	-	-	-	-	-	-	-	-	-	-	-	-	-	-	-
KLPN001.0321.00222	KL24	KLPN001.0321.00222.P007	Others	Others	0	2	0	0	0	0	0	1	3181	3181	0	0	1	-	0	-	0	-	0	-	0	-	-	0	-	-	-	-	-	-	-	-	-	-	-	-	-	-	-	-	-	-	-	-	-
KLPN001.0321.00222	KL24	KLPN001.0321.00222.P006	Others	Others	0	2	0	0	0	0	0	1	4591	4591	0	0	1	-	0	-	0	-	0	-	0	-	-	0	-	-	-	-	-	-	-	-	-	-	-	-	-	-	-	-	-	-	-	-	-
KLPN001.0321.00222	KL24	KLPN001.0321.00222.P005	Others	Others	0	2	0	0	0	0	0	1	54880	54880	0	0	1	-	0	-	0	-	0	-	0	-	-	0	-	-	-	-	-	-	-	-	-	-	-	-	-	-	-	-	-	-	-	-	-
KLPN001.0321.00222	KL24	KLPN001.0321.00222.P003	Others	Others	0	2	0	0	0	0	0	1	113143	113143	0	0	1	-	0	-	0	-	0	-	0	-	-	0	-	-	-	-	-	-	-	-	-	-	-	-	-	-	-	-	-	-	-	-	-
KLPN001.0321.00168	KL2	KLPN001.0321.00168.P004	Others	Res	0	14	0	0	0	0	14	1	70829	70829	0	1	8	-	0	-	0	-	0	-	0	-	-	0	-	-	-	-	-	-	-	-	-	-	-	-	-	-	-	-	-	-	-	-	-
KLPN001.0321.00671	KL154	KLPN001.0321.00671.P005	Others	Others	0	2	0	0	0	0	0	1	3514	3514	0	0	1	-	0	-	0	-	0	-	0	-	-	0	-	-	-	-	-	-	-	-	-	-	-	-	-	-	-	-	-	-	-	-	-
KLPN001.0321.00466	KL20	KLPN001.0321.00466.P003	Others	Others	0	2	0	0	0	0	0	1	110270	110270	0	0	1	-	0	-	0	-	0	-	0	-	-	0	-	-	-	-	-	-	-	-	-	-	-	-	-	-	-	-	-	-	-	-	-
KLPN001.0321.00023	-	KLPN001.0321.00023.P004	Others	Others	0	5	0	0	0	0	3	1	26450	26450	0	0	2	-	0	-	0	-	0	-	0	-	-	0	-	-	-	-	-	-	-	-	-	-	-	-	-	-	-	-	-	-	-	-	-
KLPN001.0321.00183	KL19	KLPN001.0321.00183.P002	Others	Others	0	7	0	0	0	0	6	1	183663	183663	0	0	5	-	0	-	0	-	0	-	0	-	-	0	-	-	-	-	-	-	-	-	-	-	-	-	-	-	-	-	-	-	-	-	-
KLPN001.0321.00210	KL15	KLPN001.0321.00210.P003	Others	Others	0	2	0	0	0	0	0	1	7044	7044	0	0	1	-	0	-	0	-	0	-	0	-	-	0	-	-	-	-	-	-	-	-	-	-	-	-	-	-	-	-	-	-	-	-	-
KLPN001.0321.00210	KL15	KLPN001.0321.00210.P006	Others	Others	0	2	0	0	0	0	0	1	3302	3302	0	0	1	-	0	-	0	-	0	-	0	-	-	0	-	-	-	-	-	-	-	-	-	-	-	-	-	-	-	-	-	-	-	-	-
KLPN001.0321.00210	KL15	KLPN001.0321.00210.P004	Others	Others	0	2	0	0	0	0	0	1	6211	6211	0	0	1	-	0	-	0	-	0	-	0	-	-	0	-	-	-	-	-	-	-	-	-	-	-	-	-	-	-	-	-	-	-	-	-
KLPN001.0321.00210	KL15	KLPN001.0321.00210.P005	Others	Others	0	2	0	0	0	0	0	1	3549	3549	0	0	1	-	0	-	0	-	0	-	0	-	-	0	-	-	-	-	-	-	-	-	-	-	-	-	-	-	-	-	-	-	-	-	-
KLPN001.0321.00600	KL38	KLPN001.0321.00600.P003	Others	Others	0	2	0	0	0	0	0	1	111450	111450	0	0	1	-	0	-	0	-	0	-	0	-	-	0	-	-	-	-	-	-	-	-	-	-	-	-	-	-	-	-	-	-	-	-	-
KLPN001.0321.00597	KL2	KLPN001.0321.00597.P002	Others	Vir	3	2	0	0	0	0	0	1	215306	215306	0	0	1	-	0	-	0	iuc 1	1	iro 1	1	rmpA_2(KpVP-1)	rmpA2_2*	0	-	-	-	-	-	-	-	-	-	-	-	-	-	-	-	-	-	-	-	-	-
KLPN001.0321.00034	KL2	KLPN001.0321.00034.P004	Others	Res	0	15	0	0	0	0	15	1	70830	70830	0	1	8	-	0	-	0	-	0	-	0	-	-	0	-	-	-	-	-	-	-	-	-	-	-	-	-	-	-	-	-	-	-	-	-
KLPN001.0321.00034	KL2	KLPN001.0321.00034.P005	Others	Res	0	3	0	0	0	0	1	1	6139	6139	0	3	2	-	0	-	0	-	0	-	0	-	-	0	-	-	-	-	-	-	-	-	-	-	-	-	-	-	-	-	-	-	-	-	-
KLPN001.0321.00306	KL102	KLPN001.0321.00306.P002	Others	Res	0	5	0	0	0	0	3	1	237090	237090	0	1	2	-	0	-	0	-	0	-	0	-	-	0	-	-	-	-	-	-	-	-	-	-	-	-	-	-	-	-	-	-	-	-	-
KLPN001.0321.00085	KL107	KLPN001.0321.00085.P005	Others	Others	0	9	0	0	0	0	7	1	45740	45740	0	0	4	-	0	-	0	-	0	-	0	-	-	0	-	-	-	-	-	-	-	-	-	-	-	-	-	-	-	-	-	-	-	-	-
KLPN001.0321.00617	KL24	KLPN001.0321.00617.P002	Others	Others	0	2	0	0	0	0	0	1	175381	175381	0	0	1	-	0	-	0	-	0	-	0	-	-	0	-	-	-	-	-	-	-	-	-	-	-	-	-	-	-	-	-	-	-	-	-
KLPN001.0321.00442	KL64	KLPN001.0321.00442.P003	Others	Res	0	13	0	0	0	0	12	1	70762	70762	0	1	9	-	0	-	0	-	0	-	0	-	-	0	-	-	-	-	-	-	-	-	-	-	-	-	-	-	-	-	-	-	-	-	-
KLPN001.0321.00442	KL64	KLPN001.0321.00442.P002	Others	Others	0	2	0	0	0	0	0	1	113014	113014	0	0	1	-	0	-	0	-	0	-	0	-	-	0	-	-	-	-	-	-	-	-	-	-	-	-	-	-	-	-	-	-	-	-	-
KLPN001.0321.00442	KL64	KLPN001.0321.00442.P007	Others	Others	0	2	0	0	0	0	0	1	5499	5499	0	0	1	-	0	-	0	-	0	-	0	-	-	0	-	-	-	-	-	-	-	-	-	-	-	-	-	-	-	-	-	-	-	-	-
KLPN001.0321.00204	KL15	KLPN001.0321.00204.P005	Others	Others	0	2	0	0	0	0	0	1	42202	42202	0	0	1	-	0	-	0	-	0	-	0	-	-	0	-	-	-	-	-	-	-	-	-	-	-	-	-	-	-	-	-	-	-	-	-
KLPN001.0321.00442	KL64	KLPN001.0321.00442.P006	Others	Res	0	3	0	0	0	0	1	1	6103	6103	0	3	2	-	0	-	0	-	0	-	0	-	-	0	-	-	-	-	-	-	-	-	-	-	-	-	-	-	-	-	-	-	-	-	-
KLPN001.0321.00442	KL64	KLPN001.0321.00442.P005	Others	Others	0	2	0	0	0	0	0	1	8428	8428	0	0	1	-	0	-	0	-	0	-	0	-	-	0	-	-	-	-	-	-	-	-	-	-	-	-	-	-	-	-	-	-	-	-	-
KLPN001.0321.00442	KL64	KLPN001.0321.00442.P009	Others	Others	0	2	0	0	0	0	0	1	1459	1459	0	0	1	-	0	-	0	-	0	-	0	-	-	0	-	-	-	-	-	-	-	-	-	-	-	-	-	-	-	-	-	-	-	-	-
KLPN001.0321.00442	KL64	KLPN001.0321.00442.P008	Others	Others	0	2	0	0	0	0	0	1	2044	2044	0	0	1	-	0	-	0	-	0	-	0	-	-	0	-	-	-	-	-	-	-	-	-	-	-	-	-	-	-	-	-	-	-	-	-
KLPN001.0321.00257	KL1	KLPN001.0321.00257.P002	Others	Vir	3	2	0	0	0	0	0	1	227239	227239	0	0	1	-	0	-	0	iuc 1	1	iro 1	2	rmpA_2(KpVP-1)	rmpA2_3	0	-	-	-	-	-	-	-	-	-	-	-	-	-	-	-	-	-	-	-	-	-
KLPN001.0321.00171	KL19	KLPN001.0321.00171.P002	Others	Others	0	4	0	0	0	0	3	1	85698	85698	0	0	3	-	0	-	0	-	0	-	0	-	-	0	-	-	-	-	-	-	-	-	-	-	-	-	-	-	-	-	-	-	-	-	-
KLPN001.0321.00171	KL19	KLPN001.0321.00171.P003	Others	Others	0	2	0	0	0	0	0	1	68953	68953	0	0	1	-	0	-	0	-	0	-	0	-	-	0	-	-	-	-	-	-	-	-	-	-	-	-	-	-	-	-	-	-	-	-	-
KLPN001.0321.00676	KL107	KLPN001.0321.00676.P002	Others	Res	0	10	0	0	0	0	9	1	75618	75618	0	3	6	-	0	-	0	-	0	-	0	-	-	0	-	-	-	-	-	-	-	-	-	-	-	-	-	-	-	-	-	-	-	-	-
KLPN001.0321.00676	KL107	KLPN001.0321.00676.P003	Others	Others	0	2	0	0	0	0	0	1	36109	36109	0	0	1	-	0	-	0	-	0	-	0	-	-	0	-	-	-	-	-	-	-	-	-	-	-	-	-	-	-	-	-	-	-	-	-
KLPN001.0321.00171	KL19	KLPN001.0321.00171.P004	Others	Others	0	3	0	0	0	0	1	1	49476	49476	0	0	2	-	0	-	0	-	0	-	0	-	-	0	-	-	-	-	-	-	-	-	-	-	-	-	-	-	-	-	-	-	-	-	-
KLPN001.0321.00536	KL21	KLPN001.0321.00536.P003	Others	Others	0	2	0	0	0	0	0	1	108342	108342	0	0	1	-	0	-	0	-	0	-	0	-	-	0	-	-	-	-	-	-	-	-	-	-	-	-	-	-	-	-	-	-	-	-	-
KLPN001.0321.00291	KL27	KLPN001.0321.00291.P003	Others	Others	0	13	0	0	0	0	13	1	76297	76297	0	0	9	-	0	-	0	-	0	-	0	-	-	0	-	-	-	-	-	-	-	-	-	-	-	-	-	-	-	-	-	-	-	-	-
KLPN001.0321.00190	KL24	KLPN001.0321.00190.P003	Others	Others	0	2	0	0	0	0	0	1	109702	109702	0	0	1	-	0	-	0	-	0	-	0	-	-	0	-	-	-	-	-	-	-	-	-	-	-	-	-	-	-	-	-	-	-	-	-
KLPN001.0321.00536	KL21	KLPN001.0321.00536.P004	Others	Others	0	5	0	0	0	0	4	1	6635	6635	0	0	4	-	0	-	0	-	0	-	0	-	-	0	-	-	-	-	-	-	-	-	-	-	-	-	-	-	-	-	-	-	-	-	-
KLPN001.0321.00335	-	KLPN001.0321.00335.P008	Others	Others	0	2	0	0	0	0	0	1	1552	1552	0	0	1	-	0	-	0	-	0	-	0	-	-	0	-	-	-	-	-	-	-	-	-	-	-	-	-	-	-	-	-	-	-	-	-
KLPN001.0321.00335	-	KLPN001.0321.00335.P004	Others	Others	0	2	0	0	0	0	0	1	60800	60800	0	0	1	-	0	-	0	-	0	-	0	-	-	0	-	-	-	-	-	-	-	-	-	-	-	-	-	-	-	-	-	-	-	-	-
KLPN001.0321.00335	-	KLPN001.0321.00335.P005	Others	Res	0	3	0	0	0	0	1	1	47630	47630	0	3	2	-	0	-	0	-	0	-	0	-	-	0	-	-	-	-	-	-	-	-	-	-	-	-	-	-	-	-	-	-	-	-	-
KLPN001.0321.00335	-	KLPN001.0321.00335.P006	Others	Others	0	3	0	0	0	0	1	1	6047	6047	0	0	2	-	0	-	0	-	0	-	0	-	-	0	-	-	-	-	-	-	-	-	-	-	-	-	-	-	-	-	-	-	-	-	-
KLPN001.0321.00335	-	KLPN001.0321.00335.P007	Others	Others	0	2	0	0	0	0	0	1	2089	2089	0	0	1	-	0	-	0	-	0	-	0	-	-	0	-	-	-	-	-	-	-	-	-	-	-	-	-	-	-	-	-	-	-	-	-
KLPN001.0321.00496	KL64	KLPN001.0321.00496.P002	Others	Vir	3	2	0	0	0	0	0	1	219796	219796	0	0	1	-	0	-	0	iuc 1	1	-	0	rmpA_2(KpVP-1)	rmpA2_3	0	-	-	-	-	-	-	-	-	-	-	-	-	-	-	-	-	-	-	-	-	-
KLPN001.0321.00335	-	KLPN001.0321.00335.P003	Others	Res	0	11	0	0	0	0	9	1	74731	74731	0	1	7	-	0	-	0	-	0	-	0	-	-	0	-	-	-	-	-	-	-	-	-	-	-	-	-	-	-	-	-	-	-	-	-
KLPN001.0321.00208	KL2	KLPN001.0321.00208.P003	Others	Res	0	6	0	0	0	0	5	1	31833	31833	0	1	4	-	0	-	0	-	0	-	0	-	-	0	-	-	-	-	-	-	-	-	-	-	-	-	-	-	-	-	-	-	-	-	-
KLPN001.0321.00613	KL141	KLPN001.0321.00613.P003	Others	Others	0	2	0	0	0	0	0	1	4651	4651	0	0	1	-	0	-	0	-	0	-	0	-	-	0	-	-	-	-	-	-	-	-	-	-	-	-	-	-	-	-	-	-	-	-	-
KLPN001.0321.00640	KL64	KLPN001.0321.00640.P007	Others	Others	0	2	0	0	0	0	0	1	53943	53943	0	0	1	-	0	-	0	-	0	-	0	-	-	0	-	-	-	-	-	-	-	-	-	-	-	-	-	-	-	-	-	-	-	-	-
KLPN001.0321.00640	KL64	KLPN001.0321.00640.P004	Others	Others	0	2	0	0	0	0	0	1	111123	111123	0	0	1	-	0	-	0	-	0	-	0	-	-	0	-	-	-	-	-	-	-	-	-	-	-	-	-	-	-	-	-	-	-	-	-
KLPN001.0321.00322	KL10	KLPN001.0321.00322.P004	Others	Others	0	2	0	0	0	0	0	1	5840	5840	0	0	1	-	0	-	0	-	0	-	0	-	-	0	-	-	-	-	-	-	-	-	-	-	-	-	-	-	-	-	-	-	-	-	-
KLPN001.0321.00259	-	KLPN001.0321.00259.P006	Others	Others	0	2	0	0	0	0	0	1	5596	5596	0	0	1	-	0	-	0	-	0	-	0	-	-	0	-	-	-	-	-	-	-	-	-	-	-	-	-	-	-	-	-	-	-	-	-
KLPN001.0321.00259	-	KLPN001.0321.00259.P002	Others	Vir	3	2	0	0	0	0	0	1	177790	177790	0	0	1	-	0	-	0	iuc 1	1	-	0	-	rmpA2_9	0	-	-	-	-	-	-	-	-	-	-	-	-	-	-	-	-	-	-	-	-	-
KLPN001.0321.00351	KL2	KLPN001.0321.00351.P003	Others	Res	0	3	0	0	0	0	1	1	237942	237942	0	1	2	-	0	-	0	-	0	-	0	-	-	0	-	-	-	-	-	-	-	-	-	-	-	-	-	-	-	-	-	-	-	-	-
KLPN001.0321.00351	KL2	KLPN001.0321.00351.P005	Others	Others	0	2	0	0	0	0	0	1	8522	8522	0	0	1	-	0	-	0	-	0	-	0	-	-	0	-	-	-	-	-	-	-	-	-	-	-	-	-	-	-	-	-	-	-	-	-
KLPN001.0321.00301	KL22/KL37	KLPN001.0321.00301.P002	Others	Others	0	2	0	0	0	0	0	1	2676	2676	0	0	1	-	0	-	0	-	0	-	0	-	-	0	-	-	-	-	-	-	-	-	-	-	-	-	-	-	-	-	-	-	-	-	-
KLPN001.0321.00691	-	KLPN001.0321.00691.P005	Others	Others	0	2	0	0	0	0	0	1	7432	7432	0	0	1	-	0	-	0	-	0	-	0	-	-	0	-	-	-	-	-	-	-	-	-	-	-	-	-	-	-	-	-	-	-	-	-
KLPN001.0321.00073	KL30	KLPN001.0321.00073.P003	Others	Others	0	2	0	0	0	0	0	1	109019	109019	0	0	1	-	0	-	0	-	0	-	0	-	-	0	-	-	-	-	-	-	-	-	-	-	-	-	-	-	-	-	-	-	-	-	-
KLPN001.0321.00418	KL14	KLPN001.0321.00418.P003	Others	Others	0	2	0	0	0	0	0	1	4805	4805	0	0	1	-	0	-	0	-	0	-	0	-	-	0	-	-	-	-	-	-	-	-	-	-	-	-	-	-	-	-	-	-	-	-	-
KLPN001.0321.00719	KL1	KLPN001.0321.00719.P002	Others	Vir	3	2	0	0	0	0	0	1	224152	224152	0	0	1	-	0	-	0	iuc 1	1	iro 1	19	rmpA_2(KpVP-1)	rmpA2_3	0	-	-	-	-	-	-	-	-	-	-	-	-	-	-	-	-	-	-	-	-	-
KLPN001.0321.00156	KL163	KLPN001.0321.00156.P010	Others	Others	0	2	0	0	0	0	0	1	6451	6451	0	0	1	-	0	-	0	-	0	-	0	-	-	0	-	-	-	-	-	-	-	-	-	-	-	-	-	-	-	-	-	-	-	-	-
KLPN001.0321.00156	KL163	KLPN001.0321.00156.P011	Others	Others	0	2	0	0	0	0	0	1	4223	4223	0	0	1	-	0	-	0	-	0	-	0	-	-	0	-	-	-	-	-	-	-	-	-	-	-	-	-	-	-	-	-	-	-	-	-
KLPN001.0321.00125	KL15	KLPN001.0321.00125.P007	Others	Others	0	2	0	0	0	0	0	1	3825	3825	0	0	1	-	0	-	0	-	0	-	0	-	-	0	-	-	-	-	-	-	-	-	-	-	-	-	-	-	-	-	-	-	-	-	-
KLPN001.0321.00125	KL15	KLPN001.0321.00125.P006	Others	Others	0	2	0	0	0	0	0	1	4510	4510	0	0	1	-	0	-	0	-	0	-	0	-	-	0	-	-	-	-	-	-	-	-	-	-	-	-	-	-	-	-	-	-	-	-	-
KLPN001.0321.00125	KL15	KLPN001.0321.00125.P005	Others	Others	0	2	0	0	0	0	0	1	4660	4660	0	0	1	-	0	-	0	-	0	-	0	-	-	0	-	-	-	-	-	-	-	-	-	-	-	-	-	-	-	-	-	-	-	-	-
KLPN001.0321.00125	KL15	KLPN001.0321.00125.P004	Others	Res	0	10	0	0	0	0	9	1	89345	89345	0	1	7	-	0	-	0	-	0	-	0	-	-	0	-	-	-	-	-	-	-	-	-	-	-	-	-	-	-	-	-	-	-	-	-
KLPN001.0321.00619	KL64	KLPN001.0321.00619.P009	Others	Others	0	2	0	0	0	0	0	1	2496	2496	0	0	1	-	0	-	0	-	0	-	0	-	-	0	-	-	-	-	-	-	-	-	-	-	-	-	-	-	-	-	-	-	-	-	-
KLPN001.0321.00619	KL64	KLPN001.0321.00619.P008	Others	Others	0	2	0	0	0	0	0	1	3325	3325	0	0	1	-	0	-	0	-	0	-	0	-	-	0	-	-	-	-	-	-	-	-	-	-	-	-	-	-	-	-	-	-	-	-	-
KLPN001.0321.00619	KL64	KLPN001.0321.00619.P005	Others	Others	0	2	0	0	0	0	0	1	4424	4424	0	0	1	-	0	-	0	-	0	-	0	-	-	0	-	-	-	-	-	-	-	-	-	-	-	-	-	-	-	-	-	-	-	-	-
KLPN001.0321.00502	KL64	KLPN001.0321.00502.P004	Others	Others	0	2	0	0	0	0	0	1	56365	56365	0	0	1	-	0	-	0	-	0	-	0	-	-	0	-	-	-	-	-	-	-	-	-	-	-	-	-	-	-	-	-	-	-	-	-
KLPN001.0321.00502	KL64	KLPN001.0321.00502.P006	Others	Others	0	2	0	0	0	0	0	1	5596	5596	0	0	1	-	0	-	0	-	0	-	0	-	-	0	-	-	-	-	-	-	-	-	-	-	-	-	-	-	-	-	-	-	-	-	-
KLPN001.0321.00056	KL64	KLPN001.0321.00056.P006	Others	Res	0	9	0	0	0	0	8	1	61007	61007	0	1	7	-	0	-	0	-	0	-	0	-	-	0	-	-	-	-	-	-	-	-	-	-	-	-	-	-	-	-	-	-	-	-	-
KLPN001.0321.00056	KL64	KLPN001.0321.00056.P004	Others	Others	0	2	0	0	0	0	0	1	75838	75838	0	0	1	-	0	-	0	-	0	-	0	-	-	0	-	-	-	-	-	-	-	-	-	-	-	-	-	-	-	-	-	-	-	-	-
KLPN001.0321.00176	KL64	KLPN001.0321.00176.P003	Others	Res	0	13	0	0	0	0	12	1	96190	96190	0	1	9	-	0	-	0	-	0	-	0	-	-	0	-	-	-	-	-	-	-	-	-	-	-	-	-	-	-	-	-	-	-	-	-
KLPN001.0321.00176	KL64	KLPN001.0321.00176.P005	Others	Others	0	2	0	0	0	0	0	1	2044	2044	0	0	1	-	0	-	0	-	0	-	0	-	-	0	-	-	-	-	-	-	-	-	-	-	-	-	-	-	-	-	-	-	-	-	-
KLPN001.0321.00176	KL64	KLPN001.0321.00176.P004	Others	Others	0	2	0	0	0	0	0	1	8809	8809	0	0	1	-	0	-	0	-	0	-	0	-	-	0	-	-	-	-	-	-	-	-	-	-	-	-	-	-	-	-	-	-	-	-	-
KLPN001.0321.00518	KL47	KLPN001.0321.00518.P003	Others	Res	0	4	0	0	0	0	2	1	89034	89034	0	3	3	-	0	-	0	-	0	-	0	-	-	0	-	-	-	-	-	-	-	-	-	-	-	-	-	-	-	-	-	-	-	-	-
KLPN001.0321.00448	KL15	KLPN001.0321.00448.P002	Others	Others	0	11	0	0	0	0	9	1	199783	199783	0	0	7	-	0	-	0	-	0	-	0	-	-	0	-	-	-	-	-	-	-	-	-	-	-	-	-	-	-	-	-	-	-	-	-
KLPN001.0321.00022	KL74	KLPN001.0321.00022.P002	Others	Others	0	5	0	0	0	0	3	1	170926	170926	0	0	3	-	0	-	0	-	0	-	0	-	-	0	-	-	-	-	-	-	-	-	-	-	-	-	-	-	-	-	-	-	-	-	-
KLPN001.0321.00165	KL47	KLPN001.0321.00165.P003	Others	Others	0	2	0	0	0	0	0	1	54847	54847	0	0	1	-	0	-	0	-	0	-	0	-	-	0	-	-	-	-	-	-	-	-	-	-	-	-	-	-	-	-	-	-	-	-	-
KLPN001.0321.00165	KL47	KLPN001.0321.00165.P004	Others	Others	0	2	0	0	0	0	0	1	5596	5596	0	0	1	-	0	-	0	-	0	-	0	-	-	0	-	-	-	-	-	-	-	-	-	-	-	-	-	-	-	-	-	-	-	-	-
KLPN001.0321.00491	KL15	KLPN001.0321.00491.P006	Others	Others	0	2	0	0	0	0	0	1	5733	5733	0	0	1	-	0	-	0	-	0	-	0	-	-	0	-	-	-	-	-	-	-	-	-	-	-	-	-	-	-	-	-	-	-	-	-
KLPN001.0321.00491	KL15	KLPN001.0321.00491.P005	Others	Others	0	4	0	0	0	0	2	1	22246	22246	0	0	2	-	0	-	0	-	0	-	0	-	-	0	-	-	-	-	-	-	-	-	-	-	-	-	-	-	-	-	-	-	-	-	-
KLPN001.0321.00491	KL15	KLPN001.0321.00491.P003	Others	Res	0	11	0	0	0	0	10	1	73978	73978	0	1	9	-	0	-	0	-	0	-	0	-	-	0	-	-	-	-	-	-	-	-	-	-	-	-	-	-	-	-	-	-	-	-	-
KLPN001.0321.00035	KL2	KLPN001.0321.00035.P002	Others	Others	0	2	0	0	0	0	0	1	111539	111539	0	0	1	-	0	-	0	-	0	-	0	-	-	0	-	-	-	-	-	-	-	-	-	-	-	-	-	-	-	-	-	-	-	-	-
KLPN001.0321.00035	KL2	KLPN001.0321.00035.P004	Others	Res	0	10	0	0	0	0	8	1	63291	63291	0	1	8	-	0	-	0	-	0	-	0	-	-	0	-	-	-	-	-	-	-	-	-	-	-	-	-	-	-	-	-	-	-	-	-
KLPN001.0321.00732	KL22/37	KLPN001.0321.00732.P005	Others	Others	0	2	0	0	0	0	0	1	89770	89770	0	0	1	-	0	-	0	-	0	-	0	-	-	0	-	-	-	-	-	-	-	-	-	-	-	-	-	-	-	-	-	-	-	-	-
KLPN001.0321.00313	KL112	KLPN001.0321.00313.P011	Others	Others	0	2	0	0	0	0	0	1	3373	3373	0	0	1	-	0	-	0	-	0	-	0	-	-	0	-	-	-	-	-	-	-	-	-	-	-	-	-	-	-	-	-	-	-	-	-
KLPN001.0321.00379	KL105	KLPN001.0321.00379.P003	Others	Others	0	8	0	0	0	0	9	1	54473	54473	0	0	6	-	0	-	0	-	0	-	0	-	-	0	-	-	-	-	-	-	-	-	-	-	-	-	-	-	-	-	-	-	-	-	-
KLPN001.0321.00313	KL112	KLPN001.0321.00313.P010	Others	Others	0	2	0	0	0	0	0	1	3770	3770	0	0	1	-	0	-	0	-	0	-	0	-	-	0	-	-	-	-	-	-	-	-	-	-	-	-	-	-	-	-	-	-	-	-	-
KLPN001.0321.00416	KL111	KLPN001.0321.00416.P002	Others	Others	0	2	0	0	0	0	0	1	6757	6757	0	0	1	-	0	-	0	-	0	-	0	-	-	0	-	-	-	-	-	-	-	-	-	-	-	-	-	-	-	-	-	-	-	-	-
KLPN001.0321.00475	KL1	KLPN001.0321.00475.P002	Others	Vir	3	2	0	0	0	0	0	1	227749	227749	0	0	1	-	0	-	0	iuc 1	1	iro 1	2	rmpA_2(KpVP-1)	rmpA2_6*	0	-	-	-	-	-	-	-	-	-	-	-	-	-	-	-	-	-	-	-	-	-
KLPN001.0321.00018	KL30	KLPN001.0321.00018.P003	Others	Others	0	2	0	0	0	0	0	1	109349	109349	0	0	1	-	0	-	0	-	0	-	0	-	-	0	-	-	-	-	-	-	-	-	-	-	-	-	-	-	-	-	-	-	-	-	-
KLPN001.0321.00610	KL21	KLPN001.0321.00610.P004	Others	Others	0	2	0	0	0	0	0	1	3223	3223	0	0	1	-	0	-	0	-	0	-	0	-	-	0	-	-	-	-	-	-	-	-	-	-	-	-	-	-	-	-	-	-	-	-	-
KLPN001.0321.00431	KL47	KLPN001.0321.00431.P004	Others	Others	0	2	0	0	0	0	0	1	55161	55161	0	0	1	-	0	-	0	-	0	-	0	-	-	0	-	-	-	-	-	-	-	-	-	-	-	-	-	-	-	-	-	-	-	-	-
KLPN001.0321.00431	KL47	KLPN001.0321.00431.P006	Others	Others	0	2	0	0	0	0	0	1	6373	6373	0	0	1	-	0	-	0	-	0	-	0	-	-	0	-	-	-	-	-	-	-	-	-	-	-	-	-	-	-	-	-	-	-	-	-
KLPN001.0321.00531	KL163	KLPN001.0321.00531.P002	Others	Res	0	11	0	0	0	0	10	1	73313	73313	0	3	5	-	0	-	0	-	0	-	0	-	-	0	-	-	-	-	-	-	-	-	-	-	-	-	-	-	-	-	-	-	-	-	-
KLPN001.0321.00488	-	KLPN001.0321.00488.P005	Others	Others	0	2	0	0	0	0	0	1	22895	22895	0	0	1	-	0	-	0	-	0	-	0	-	-	0	-	-	-	-	-	-	-	-	-	-	-	-	-	-	-	-	-	-	-	-	-
KLPN001.0321.00488	-	KLPN001.0321.00488.P004	Others	Others	0	2	0	0	0	0	0	1	29799	29799	0	0	1	-	0	-	0	-	0	-	0	-	-	0	-	-	-	-	-	-	-	-	-	-	-	-	-	-	-	-	-	-	-	-	-
KLPN001.0321.00610	KL21	KLPN001.0321.00610.P003	Others	Others	0	2	0	0	0	0	0	1	4064	4064	0	0	1	-	0	-	0	-	0	-	0	-	-	0	-	-	-	-	-	-	-	-	-	-	-	-	-	-	-	-	-	-	-	-	-
KLPN001.0321.00444	KL112	KLPN001.0321.00444.P003	Others	Res	0	9	0	0	0	0	9	1	85168	85168	0	1	7	-	0	-	0	-	0	-	0	-	-	0	-	-	-	-	-	-	-	-	-	-	-	-	-	-	-	-	-	-	-	-	-
KLPN001.0321.00248	KL24	KLPN001.0321.00248.P003	Others	Others	0	2	0	0	0	0	0	1	9341	9341	0	0	1	-	0	-	0	-	0	-	0	-	-	0	-	-	-	-	-	-	-	-	-	-	-	-	-	-	-	-	-	-	-	-	-
KLPN001.0321.00444	KL112	KLPN001.0321.00444.P007	Others	Others	0	2	0	0	0	0	0	1	3301	3301	0	0	1	-	0	-	0	-	0	-	0	-	-	0	-	-	-	-	-	-	-	-	-	-	-	-	-	-	-	-	-	-	-	-	-
KLPN001.0321.00444	KL112	KLPN001.0321.00444.P006	Others	Others	0	2	0	0	0	0	0	1	4167	4167	0	0	1	-	0	-	0	-	0	-	0	-	-	0	-	-	-	-	-	-	-	-	-	-	-	-	-	-	-	-	-	-	-	-	-
KLPN001.0321.00088	KL107	KLPN001.0321.00088.P003	Others	Others	0	2	0	0	0	0	0	1	106541	106541	0	0	1	-	0	-	0	-	0	-	0	-	-	0	-	-	-	-	-	-	-	-	-	-	-	-	-	-	-	-	-	-	-	-	-
KLPN001.0321.00618	KL21	KLPN001.0321.00618.P003	Others	Others	0	2	0	0	0	0	0	1	3223	3223	0	0	1	-	0	-	0	-	0	-	0	-	-	0	-	-	-	-	-	-	-	-	-	-	-	-	-	-	-	-	-	-	-	-	-
KLPN001.0321.00490	KL?	KLPN001.0321.00490.P004	Others	Others	0	2	0	0	0	0	0	1	21377	21377	0	0	1	-	0	-	0	-	0	-	0	-	-	0	-	-	-	-	-	-	-	-	-	-	-	-	-	-	-	-	-	-	-	-	-
KLPN001.0321.00607	KL21	KLPN001.0321.00607.P008	Others	Others	0	2	0	0	0	0	0	1	3223	3223	0	0	1	-	0	-	0	-	0	-	0	-	-	0	-	-	-	-	-	-	-	-	-	-	-	-	-	-	-	-	-	-	-	-	-
KLPN001.0321.00607	KL21	KLPN001.0321.00607.P009	Others	Others	0	2	0	0	0	0	0	1	1916	1916	0	0	1	-	0	-	0	-	0	-	0	-	-	0	-	-	-	-	-	-	-	-	-	-	-	-	-	-	-	-	-	-	-	-	-
KLPN001.0321.00620	KL30	KLPN001.0321.00620.P005	Others	Others	0	2	0	0	0	0	0	1	3514	3514	0	0	1	-	0	-	0	-	0	-	0	-	-	0	-	-	-	-	-	-	-	-	-	-	-	-	-	-	-	-	-	-	-	-	-
KLPN001.0321.00620	KL30	KLPN001.0321.00620.P004	Others	Others	0	2	0	0	0	0	0	1	4228	4228	0	0	1	-	0	-	0	-	0	-	0	-	-	0	-	-	-	-	-	-	-	-	-	-	-	-	-	-	-	-	-	-	-	-	-
KLPN001.0321.00620	KL30	KLPN001.0321.00620.P007	Others	Others	0	2	0	0	0	0	0	1	2723	2723	0	0	1	-	0	-	0	-	0	-	0	-	-	0	-	-	-	-	-	-	-	-	-	-	-	-	-	-	-	-	-	-	-	-	-
KLPN001.0321.00620	KL30	KLPN001.0321.00620.P006	Others	Others	0	2	0	0	0	0	0	1	3223	3223	0	0	1	-	0	-	0	-	0	-	0	-	-	0	-	-	-	-	-	-	-	-	-	-	-	-	-	-	-	-	-	-	-	-	-
KLPN001.0321.00620	KL30	KLPN001.0321.00620.P003	Others	Others	0	2	0	0	0	0	0	1	71104	71104	0	0	1	-	0	-	0	-	0	-	0	-	-	0	-	-	-	-	-	-	-	-	-	-	-	-	-	-	-	-	-	-	-	-	-
KLPN001.0321.00680	KL27	KLPN001.0321.00680.P003	Others	Others	0	2	0	0	0	0	0	1	51622	51622	0	0	1	-	0	-	0	-	0	-	0	-	-	0	-	-	-	-	-	-	-	-	-	-	-	-	-	-	-	-	-	-	-	-	-
KLPN001.0321.00658	KL12	KLPN001.0321.00658.P002	Others	Others	0	2	0	0	0	0	0	1	44191	44191	0	0	1	-	0	-	0	-	0	-	0	-	-	0	-	-	-	-	-	-	-	-	-	-	-	-	-	-	-	-	-	-	-	-	-
KLPN001.0321.00658	KL12	KLPN001.0321.00658.P003	Others	Others	0	3	0	0	0	0	1	1	42290	42290	0	0	2	-	0	-	0	-	0	-	0	-	-	0	-	-	-	-	-	-	-	-	-	-	-	-	-	-	-	-	-	-	-	-	-
KLPN001.0321.00285	KL54	KLPN001.0321.00285.P004	Others	Others	0	2	0	0	0	0	0	1	3542	3542	0	0	1	-	0	-	0	-	0	-	0	-	-	0	-	-	-	-	-	-	-	-	-	-	-	-	-	-	-	-	-	-	-	-	-
KLPN001.0321.00658	KL12	KLPN001.0321.00658.P005	Others	Others	0	2	0	0	0	0	0	1	4616	4616	0	0	1	-	0	-	0	-	0	-	0	-	-	0	-	-	-	-	-	-	-	-	-	-	-	-	-	-	-	-	-	-	-	-	-
KLPN001.0321.00346	KL107	KLPN001.0321.00346.P005	Others	Others	0	2	0	0	0	0	0	1	3549	3549	0	0	1	-	0	-	0	-	0	-	0	-	-	0	-	-	-	-	-	-	-	-	-	-	-	-	-	-	-	-	-	-	-	-	-
KLPN001.0321.00051	KL17	KLPN001.0321.00051.P002	Others	Others	0	15	0	0	0	0	14	1	90685	90685	0	0	9	-	0	-	0	-	0	-	0	-	-	0	-	-	-	-	-	-	-	-	-	-	-	-	-	-	-	-	-	-	-	-	-
KLPN001.0321.00493	KL1	KLPN001.0321.00493.P003	Others	Others	0	2	0	0	0	0	0	1	111436	111436	0	0	1	-	0	-	0	-	0	-	0	-	-	0	-	-	-	-	-	-	-	-	-	-	-	-	-	-	-	-	-	-	-	-	-
KLPN001.0321.00493	KL1	KLPN001.0321.00493.P002	Others	Vir	3	2	0	0	0	0	0	1	228028	228028	0	0	1	-	0	-	0	iuc 1	1-1LV	iro 1	2	rmpA_2(KpVP-1)	rmpA2_3	0	-	-	-	-	-	-	-	-	-	-	-	-	-	-	-	-	-	-	-	-	-
KLPN001.0321.00633	KL21	KLPN001.0321.00633.P004	Others	Others	0	2	0	0	0	0	0	1	1916	1916	0	0	1	-	0	-	0	-	0	-	0	-	-	0	-	-	-	-	-	-	-	-	-	-	-	-	-	-	-	-	-	-	-	-	-
KLPN001.0321.00633	KL21	KLPN001.0321.00633.P003	Others	Others	0	2	0	0	0	0	0	1	3223	3223	0	0	1	-	0	-	0	-	0	-	0	-	-	0	-	-	-	-	-	-	-	-	-	-	-	-	-	-	-	-	-	-	-	-	-
KLPN001.0321.00064	KL17	KLPN001.0321.00064.P006	Others	Others	0	2	0	0	0	0	0	1	3541	3541	0	0	1	-	0	-	0	-	0	-	0	-	-	0	-	-	-	-	-	-	-	-	-	-	-	-	-	-	-	-	-	-	-	-	-
KLPN001.0321.00064	KL17	KLPN001.0321.00064.P005	Others	Others	0	2	0	0	0	0	0	1	4052	4052	0	0	1	-	0	-	0	-	0	-	0	-	-	0	-	-	-	-	-	-	-	-	-	-	-	-	-	-	-	-	-	-	-	-	-
KLPN001.0321.00064	KL17	KLPN001.0321.00064.P004	Others	Others	0	2	0	0	0	0	0	1	5259	5259	0	0	1	-	0	-	0	-	0	-	0	-	-	0	-	-	-	-	-	-	-	-	-	-	-	-	-	-	-	-	-	-	-	-	-
KLPN001.0321.00064	KL17	KLPN001.0321.00064.P002	Others	Res	0	9	0	0	0	0	9	1	72952	72952	0	1	6	-	0	-	0	-	0	-	0	-	-	0	-	-	-	-	-	-	-	-	-	-	-	-	-	-	-	-	-	-	-	-	-
KLPN001.0321.00622	KL22/KL37	KLPN001.0321.00622.P002	Others	Others	0	2	0	0	0	0	0	1	138469	138469	0	0	1	-	0	-	0	-	0	-	0	-	-	0	-	-	-	-	-	-	-	-	-	-	-	-	-	-	-	-	-	-	-	-	-
KLPN001.0321.00737	KL2	KLPN001.0321.00737.P005	Others	Res	0	3	0	0	0	0	1	1	6141	6141	0	3	2	-	0	-	0	-	0	-	0	-	-	0	-	-	-	-	-	-	-	-	-	-	-	-	-	-	-	-	-	-	-	-	-
KLPN001.0321.00718	KL15	KLPN001.0321.00718.P005	Others	Others	0	2	0	0	0	0	0	1	4259	4259	0	0	1	-	0	-	0	-	0	-	0	-	-	0	-	-	-	-	-	-	-	-	-	-	-	-	-	-	-	-	-	-	-	-	-
KLPN001.0321.00048	-	KLPN001.0321.00048.P003	Others	Vir	3	2	0	0	0	0	0	1	202175	202175	0	0	1	-	0	-	0	iuc 1	1	-	0	rmpA_5(KpVP-1)	rmpA2_8*	0	-	-	-	-	-	-	-	-	-	-	-	-	-	-	-	-	-	-	-	-	-
KLPN001.0321.00021	KL15	KLPN001.0321.00021.P002	Others	Others	0	2	0	0	0	0	0	1	284894	284894	0	0	1	-	0	-	0	-	0	-	0	-	-	0	-	-	-	-	-	-	-	-	-	-	-	-	-	-	-	-	-	-	-	-	-
KLPN001.0321.00050	KL15	KLPN001.0321.00050.P008	Others	Others	0	2	0	0	0	0	0	1	3559	3559	0	0	1	-	0	-	0	-	0	-	0	-	-	0	-	-	-	-	-	-	-	-	-	-	-	-	-	-	-	-	-	-	-	-	-
KLPN001.0321.00464	KL64	KLPN001.0321.00464.P002	Others	Vir	3	2	0	0	0	0	0	1	219933	219933	0	0	1	-	0	-	0	iuc 1	1	-	0	rmpA_2(KpVP-1)	rmpA2_3	0	-	-	-	-	-	-	-	-	-	-	-	-	-	-	-	-	-	-	-	-	-
KLPN001.0321.00050	KL15	KLPN001.0321.00050.P006	Others	Others	0	2	0	0	0	0	0	1	5234	5234	0	0	1	-	0	-	0	-	0	-	0	-	-	0	-	-	-	-	-	-	-	-	-	-	-	-	-	-	-	-	-	-	-	-	-
KLPN001.0321.00050	KL15	KLPN001.0321.00050.P007	Others	Others	0	2	0	0	0	0	0	1	4510	4510	0	0	1	-	0	-	0	-	0	-	0	-	-	0	-	-	-	-	-	-	-	-	-	-	-	-	-	-	-	-	-	-	-	-	-
KLPN001.0321.00425	KL27	KLPN001.0321.00425.P002	Others	Others	0	2	0	0	0	0	0	1	4225	4225	0	0	1	-	0	-	0	-	0	-	0	-	-	0	-	-	-	-	-	-	-	-	-	-	-	-	-	-	-	-	-	-	-	-	-
KLPN001.0321.00425	KL27	KLPN001.0321.00425.P003	Others	Others	0	2	0	0	0	0	0	1	2475	2475	0	0	1	-	0	-	0	-	0	-	0	-	-	0	-	-	-	-	-	-	-	-	-	-	-	-	-	-	-	-	-	-	-	-	-
KLPN001.0321.00200	KL17	KLPN001.0321.00200.P002	Others	Res	0	13	0	0	0	0	13	1	90682	90682	0	3	9	-	0	-	0	-	0	-	0	-	-	0	-	-	-	-	-	-	-	-	-	-	-	-	-	-	-	-	-	-	-	-	-
KLPN001.0321.00065	KL74	KLPN001.0321.00065.P003	Others	Others	0	4	0	0	0	0	2	1	117755	117755	0	0	3	-	0	-	0	-	0	-	0	-	-	0	-	-	-	-	-	-	-	-	-	-	-	-	-	-	-	-	-	-	-	-	-
KLPN001.0321.00065	KL74	KLPN001.0321.00065.P004	Others	Res	0	12	0	0	0	0	12	1	85161	85161	0	1	8	-	0	-	0	-	0	-	0	-	-	0	-	-	-	-	-	-	-	-	-	-	-	-	-	-	-	-	-	-	-	-	-
KLPN001.0321.00673	KL2	KLPN001.0321.00673.P006	Others	Others	0	2	0	0	0	0	0	1	8712	8712	0	0	1	-	0	-	0	-	0	-	0	-	-	0	-	-	-	-	-	-	-	-	-	-	-	-	-	-	-	-	-	-	-	-	-
KLPN001.0321.00053	KL17	KLPN001.0321.00053.P002	Others	Others	0	15	0	0	0	0	14	1	90684	90684	0	0	9	-	0	-	0	-	0	-	0	-	-	0	-	-	-	-	-	-	-	-	-	-	-	-	-	-	-	-	-	-	-	-	-
KLPN001.0321.00382	KL102	KLPN001.0321.00382.P002	Others	Res	0	12	0	0	0	0	11	1	156332	156332	0	1	9	-	0	-	0	-	0	-	0	-	-	0	-	-	-	-	-	-	-	-	-	-	-	-	-	-	-	-	-	-	-	-	-
KLPN001.0321.00005	KL163	KLPN001.0321.00005.P003	Others	Res	0	10	0	0	0	0	9	1	71572	71572	0	3	5	-	0	-	0	-	0	-	0	-	-	0	-	-	-	-	-	-	-	-	-	-	-	-	-	-	-	-	-	-	-	-	-
KLPN001.0321.00456	KL1	KLPN001.0321.00456.P002	Others	Vir	3	2	0	0	0	0	0	1	232362	232362	0	0	1	-	0	-	0	iuc 1	1	iro 1	2	rmpA_2(KpVP-1)	rmpA2_8	0	-	-	-	-	-	-	-	-	-	-	-	-	-	-	-	-	-	-	-	-	-
KLPN001.0321.00603	KL21	KLPN001.0321.00603.P004	Others	Others	0	2	0	0	0	0	0	1	3223	3223	0	0	1	-	0	-	0	-	0	-	0	-	-	0	-	-	-	-	-	-	-	-	-	-	-	-	-	-	-	-	-	-	-	-	-
KLPN001.0321.00603	KL21	KLPN001.0321.00603.P005	Others	Others	0	2	0	0	0	0	0	1	1916	1916	0	0	1	-	0	-	0	-	0	-	0	-	-	0	-	-	-	-	-	-	-	-	-	-	-	-	-	-	-	-	-	-	-	-	-
KLPN001.0321.00568	KL51	KLPN001.0321.00568.P003	Others	Others	0	2	0	0	0	0	0	1	10405	10405	0	0	1	-	0	-	0	-	0	-	0	-	-	0	-	-	-	-	-	-	-	-	-	-	-	-	-	-	-	-	-	-	-	-	-
KLPN001.0321.00013	KL136	KLPN001.0321.00013.P005	Others	Others	0	2	0	0	0	0	0	1	3223	3223	0	0	1	-	0	-	0	-	0	-	0	-	-	0	-	-	-	-	-	-	-	-	-	-	-	-	-	-	-	-	-	-	-	-	-
KLPN001.0321.00013	KL136	KLPN001.0321.00013.P003	Others	Others	0	2	0	0	0	0	0	1	107110	107110	0	0	1	-	0	-	0	-	0	-	0	-	-	0	-	-	-	-	-	-	-	-	-	-	-	-	-	-	-	-	-	-	-	-	-
KLPN001.0321.00532	KL106	KLPN001.0321.00532.P003	Others	Res	0	8	0	0	0	0	7	1	67920	67920	0	3	4	-	0	-	0	-	0	-	0	-	-	0	-	-	-	-	-	-	-	-	-	-	-	-	-	-	-	-	-	-	-	-	-
KLPN001.0321.00481	KL31	KLPN001.0321.00481.P002	Others	Others	0	2	0	0	0	0	0	1	36933	36933	0	0	1	-	0	-	0	-	0	-	0	-	-	0	-	-	-	-	-	-	-	-	-	-	-	-	-	-	-	-	-	-	-	-	-
KLPN001.0321.00547	KL24	KLPN001.0321.00547.P009	Others	Others	0	2	0	0	0	0	0	1	3223	3223	0	0	1	-	0	-	0	-	0	-	0	-	-	0	-	-	-	-	-	-	-	-	-	-	-	-	-	-	-	-	-	-	-	-	-
KLPN001.0321.00547	KL24	KLPN001.0321.00547.P008	Others	Others	0	2	0	0	0	0	0	1	3557	3557	0	0	1	-	0	-	0	-	0	-	0	-	-	0	-	-	-	-	-	-	-	-	-	-	-	-	-	-	-	-	-	-	-	-	-
KLPN001.0321.00547	KL24	KLPN001.0321.00547.P007	Others	Others	0	2	0	0	0	0	0	1	4809	4809	0	0	1	-	0	-	0	-	0	-	0	-	-	0	-	-	-	-	-	-	-	-	-	-	-	-	-	-	-	-	-	-	-	-	-
KLPN001.0321.00231	KL45	KLPN001.0321.00231.P006	Others	Others	0	2	0	0	0	0	0	1	2927	2927	0	0	1	-	0	-	0	-	0	-	0	-	-	0	-	-	-	-	-	-	-	-	-	-	-	-	-	-	-	-	-	-	-	-	-
KLPN001.0321.00231	KL45	KLPN001.0321.00231.P005	Others	Others	0	2	0	0	0	0	0	1	3674	3674	0	0	1	-	0	-	0	-	0	-	0	-	-	0	-	-	-	-	-	-	-	-	-	-	-	-	-	-	-	-	-	-	-	-	-
KLPN001.0321.00231	KL45	KLPN001.0321.00231.P004	Others	Others	0	2	0	0	0	0	0	1	4976	4976	0	0	1	-	0	-	0	-	0	-	0	-	-	0	-	-	-	-	-	-	-	-	-	-	-	-	-	-	-	-	-	-	-	-	-
KLPN001.0321.00231	KL45	KLPN001.0321.00231.P003	Others	Res	0	3	0	0	0	0	1	1	6141	6141	0	3	2	-	0	-	0	-	0	-	0	-	-	0	-	-	-	-	-	-	-	-	-	-	-	-	-	-	-	-	-	-	-	-	-
KLPN001.0321.00231	KL45	KLPN001.0321.00231.P002	Others	Res	0	12	0	0	0	0	10	1	81092	81092	0	1	8	-	0	-	0	-	0	-	0	-	-	0	-	-	-	-	-	-	-	-	-	-	-	-	-	-	-	-	-	-	-	-	-
KLPN001.0321.00109	KL51	KLPN001.0321.00109.P005	Others	Others	0	2	0	0	0	0	0	1	4986	4986	0	0	1	-	0	-	0	-	0	-	0	-	-	0	-	-	-	-	-	-	-	-	-	-	-	-	-	-	-	-	-	-	-	-	-
KLPN001.0321.00109	KL51	KLPN001.0321.00109.P004	Others	Res	0	3	0	0	0	0	1	1	6136	6136	0	3	2	-	0	-	0	-	0	-	0	-	-	0	-	-	-	-	-	-	-	-	-	-	-	-	-	-	-	-	-	-	-	-	-
KLPN001.0321.00058	KL64	KLPN001.0321.00058.P004	Others	Others	0	2	0	0	0	0	0	1	73019	73019	0	0	1	-	0	-	0	-	0	-	0	-	-	0	-	-	-	-	-	-	-	-	-	-	-	-	-	-	-	-	-	-	-	-	-
KLPN001.0321.00058	KL64	KLPN001.0321.00058.P006	Others	Res	0	10	0	0	0	0	8	1	61009	61009	0	1	8	-	0	-	0	-	0	-	0	-	-	0	-	-	-	-	-	-	-	-	-	-	-	-	-	-	-	-	-	-	-	-	-
KLPN001.0321.00644	KL21	KLPN001.0321.00644.P005	Others	Others	0	2	0	0	0	0	0	1	1916	1916	0	0	1	-	0	-	0	-	0	-	0	-	-	0	-	-	-	-	-	-	-	-	-	-	-	-	-	-	-	-	-	-	-	-	-
KLPN001.0321.00644	KL21	KLPN001.0321.00644.P004	Others	Others	0	2	0	0	0	0	0	1	3223	3223	0	0	1	-	0	-	0	-	0	-	0	-	-	0	-	-	-	-	-	-	-	-	-	-	-	-	-	-	-	-	-	-	-	-	-
KLPN001.0321.00644	KL21	KLPN001.0321.00644.P003	Others	Others	0	2	0	0	0	0	0	1	4064	4064	0	0	1	-	0	-	0	-	0	-	0	-	-	0	-	-	-	-	-	-	-	-	-	-	-	-	-	-	-	-	-	-	-	-	-
KLPN001.0321.00265	KL17	KLPN001.0321.00265.P006	Others	Others	0	2	0	0	0	0	0	1	5359	5359	0	0	1	-	0	-	0	-	0	-	0	-	-	0	-	-	-	-	-	-	-	-	-	-	-	-	-	-	-	-	-	-	-	-	-
KLPN001.0321.00265	KL17	KLPN001.0321.00265.P007	Others	Others	0	2	0	0	0	0	0	1	4052	4052	0	0	1	-	0	-	0	-	0	-	0	-	-	0	-	-	-	-	-	-	-	-	-	-	-	-	-	-	-	-	-	-	-	-	-
KLPN001.0321.00265	KL17	KLPN001.0321.00265.P005	Others	Res	0	5	0	0	0	0	3	1	61718	61718	0	1	4	-	0	-	0	-	0	-	0	-	-	0	-	-	-	-	-	-	-	-	-	-	-	-	-	-	-	-	-	-	-	-	-
KLPN001.0321.00204	KL15	KLPN001.0321.00204.P007	Others	Others	0	2	0	0	0	0	0	1	5861	5861	0	0	1	-	0	-	0	-	0	-	0	-	-	0	-	-	-	-	-	-	-	-	-	-	-	-	-	-	-	-	-	-	-	-	-
KLPN001.0321.00265	KL17	KLPN001.0321.00265.P008	Others	Others	0	2	0	0	0	0	0	1	3541	3541	0	0	1	-	0	-	0	-	0	-	0	-	-	0	-	-	-	-	-	-	-	-	-	-	-	-	-	-	-	-	-	-	-	-	-
KLPN001.0321.00204	KL15	KLPN001.0321.00204.P004	Others	Res	0	15	0	0	0	0	14	1	83015	83015	0	1	9	-	0	-	0	-	0	-	0	-	-	0	-	-	-	-	-	-	-	-	-	-	-	-	-	-	-	-	-	-	-	-	-
KLPN001.0321.00604	KL64	KLPN001.0321.00604.P002	Others	Others	0	2	0	0	0	0	0	1	192965	192965	0	0	1	-	0	-	0	-	0	-	0	-	-	0	-	-	-	-	-	-	-	-	-	-	-	-	-	-	-	-	-	-	-	-	-
KLPN001.0321.00507	KL112	KLPN001.0321.00507.P003	Others	Others	0	2	0	0	0	0	0	1	64295	64295	0	0	1	-	0	-	0	-	0	-	0	-	-	0	-	-	-	-	-	-	-	-	-	-	-	-	-	-	-	-	-	-	-	-	-
KLPN001.0321.00507	KL112	KLPN001.0321.00507.P002	Others	Others	0	19	0	0	0	0	18	1	75829	75829	0	0	9	-	0	-	0	-	0	-	0	-	-	0	-	-	-	-	-	-	-	-	-	-	-	-	-	-	-	-	-	-	-	-	-
KLPN001.0321.00025	KL30	KLPN001.0321.00025.P003	Others	Others	0	2	0	0	0	0	0	1	109349	109349	0	0	1	-	0	-	0	-	0	-	0	-	-	0	-	-	-	-	-	-	-	-	-	-	-	-	-	-	-	-	-	-	-	-	-
KLPN001.0321.00096	KL64	KLPN001.0321.00096.P002	Others	Others	0	2	0	0	0	0	0	1	112868	112868	0	0	1	-	0	-	0	-	0	-	0	-	-	0	-	-	-	-	-	-	-	-	-	-	-	-	-	-	-	-	-	-	-	-	-
KLPN001.0321.00096	KL64	KLPN001.0321.00096.P003	Others	Others	0	2	0	0	0	0	0	1	76739	76739	0	0	1	-	0	-	0	-	0	-	0	-	-	0	-	-	-	-	-	-	-	-	-	-	-	-	-	-	-	-	-	-	-	-	-
KLPN001.0321.00706	KL51	KLPN001.0321.00706.P006	Others	Others	0	2	0	0	0	0	0	1	4991	4991	0	0	1	-	0	-	0	-	0	-	0	-	-	0	-	-	-	-	-	-	-	-	-	-	-	-	-	-	-	-	-	-	-	-	-
KLPN001.0321.00313	KL112	KLPN001.0321.00313.P013	Others	Others	0	2	0	0	0	0	0	1	1551	1551	0	0	1	-	0	-	0	-	0	-	0	-	-	0	-	-	-	-	-	-	-	-	-	-	-	-	-	-	-	-	-	-	-	-	-
KLPN001.0321.00313	KL112	KLPN001.0321.00313.P012	Others	Others	0	2	0	0	0	0	0	1	2310	2310	0	0	1	-	0	-	0	-	0	-	0	-	-	0	-	-	-	-	-	-	-	-	-	-	-	-	-	-	-	-	-	-	-	-	-
KLPN001.0321.00096	KL64	KLPN001.0321.00096.P004	Others	Res	0	9	0	0	0	0	9	1	54064	54064	0	3	8	-	0	-	0	-	0	-	0	-	-	0	-	-	-	-	-	-	-	-	-	-	-	-	-	-	-	-	-	-	-	-	-
KLPN001.0321.00096	KL64	KLPN001.0321.00096.P005	Others	Others	0	5	0	0	0	0	4	1	38384	38384	0	0	3	-	0	-	0	-	0	-	0	-	-	0	-	-	-	-	-	-	-	-	-	-	-	-	-	-	-	-	-	-	-	-	-
KLPN001.0321.00581	KL2	KLPN001.0321.00581.P005	Others	Others	0	2	0	0	0	0	0	1	6233	6233	0	0	1	-	0	-	0	-	0	-	0	-	-	0	-	-	-	-	-	-	-	-	-	-	-	-	-	-	-	-	-	-	-	-	-
KLPN001.0321.00572	KL51	KLPN001.0321.00572.P003	Others	Others	0	2	0	0	0	0	0	1	10405	10405	0	0	1	-	0	-	0	-	0	-	0	-	-	0	-	-	-	-	-	-	-	-	-	-	-	-	-	-	-	-	-	-	-	-	-
KLPN001.0321.00572	KL51	KLPN001.0321.00572.P004	Others	Res	0	3	0	0	0	0	1	1	6141	6141	0	3	2	-	0	-	0	-	0	-	0	-	-	0	-	-	-	-	-	-	-	-	-	-	-	-	-	-	-	-	-	-	-	-	-
KLPN001.0321.00032	KL1	KLPN001.0321.00032.P002	Others	Vir	3	2	0	0	0	0	0	1	212770	212770	0	0	1	-	0	-	0	iuc 1	1	iro 1	2-1LV	rmpA_5(KpVP-1)	rmpA2_5	0	-	-	-	-	-	-	-	-	-	-	-	-	-	-	-	-	-	-	-	-	-
KLPN001.0321.00496	KL64	KLPN001.0321.00496.P006	Others	Others	0	2	0	0	0	0	0	1	5596	5596	0	0	1	-	0	-	0	-	0	-	0	-	-	0	-	-	-	-	-	-	-	-	-	-	-	-	-	-	-	-	-	-	-	-	-
KLPN001.0321.00041	KL64	KLPN001.0321.00041.P006	Others	Res	0	9	0	0	0	0	8	1	61012	61012	0	1	7	-	0	-	0	-	0	-	0	-	-	0	-	-	-	-	-	-	-	-	-	-	-	-	-	-	-	-	-	-	-	-	-
KLPN001.0321.00041	KL64	KLPN001.0321.00041.P007	Others	Others	0	2	0	0	0	0	0	1	4249	4249	0	0	1	-	0	-	0	-	0	-	0	-	-	0	-	-	-	-	-	-	-	-	-	-	-	-	-	-	-	-	-	-	-	-	-
KLPN001.0321.00041	KL64	KLPN001.0321.00041.P004	Others	Others	0	2	0	0	0	0	0	1	68601	68601	0	0	1	-	0	-	0	-	0	-	0	-	-	0	-	-	-	-	-	-	-	-	-	-	-	-	-	-	-	-	-	-	-	-	-
KLPN001.0321.00525	KL21	KLPN001.0321.00525.P002	Others	Vir	3	2	0	0	0	0	0	1	193221	193221	0	0	1	-	0	-	0	iuc 1	1	-	0	-	rmpA2_3	0	-	-	-	-	-	-	-	-	-	-	-	-	-	-	-	-	-	-	-	-	-
KLPN001.0321.00525	KL21	KLPN001.0321.00525.P005	Others	Others	0	2	0	0	0	0	0	1	5596	5596	0	0	1	-	0	-	0	-	0	-	0	-	-	0	-	-	-	-	-	-	-	-	-	-	-	-	-	-	-	-	-	-	-	-	-
KLPN001.0321.00486	KL116	KLPN001.0321.00486.P003	Others	Others	0	2	0	0	0	0	0	1	68142	68142	0	0	1	-	0	-	0	-	0	-	0	-	-	0	-	-	-	-	-	-	-	-	-	-	-	-	-	-	-	-	-	-	-	-	-
KLPN001.0321.00593	KL2	KLPN001.0321.00593.P002	Others	Vir	3	2	0	0	0	0	0	1	205331	205331	0	0	1	-	0	-	0	iuc 1	20	iro 1	14	rmpA_2(KpVP-1)	rmpA2_5	0	-	-	-	-	-	-	-	-	-	-	-	-	-	-	-	-	-	-	-	-	-
KLPN001.0321.00157	KL106	KLPN001.0321.00157.P006	Others	Others	0	2	0	0	0	0	0	1	5563	5563	0	0	1	-	0	-	0	-	0	-	0	-	-	0	-	-	-	-	-	-	-	-	-	-	-	-	-	-	-	-	-	-	-	-	-
KLPN001.0321.00157	KL106	KLPN001.0321.00157.P007	Others	Res	0	3	0	0	0	0	1	1	5446	5446	0	1	2	-	0	-	0	-	0	-	0	-	-	0	-	-	-	-	-	-	-	-	-	-	-	-	-	-	-	-	-	-	-	-	-
KLPN001.0321.00157	KL106	KLPN001.0321.00157.P004	Others	Others	0	9	0	0	0	0	7	1	42420	42420	0	0	4	-	0	-	0	-	0	-	0	-	-	0	-	-	-	-	-	-	-	-	-	-	-	-	-	-	-	-	-	-	-	-	-
KLPN001.0321.00510	KL2	KLPN001.0321.00510.P002	Others	Vir	3	2	0	0	0	0	0	1	204701	204701	0	0	1	-	0	-	0	iuc 1	20	iro 1	14	rmpA_2(KpVP-1)	rmpA2_5	0	-	-	-	-	-	-	-	-	-	-	-	-	-	-	-	-	-	-	-	-	-
KLPN001.0321.00157	KL106	KLPN001.0321.00157.P008	Others	Others	0	2	0	0	0	0	0	1	1207	1207	0	0	1	-	0	-	0	-	0	-	0	-	-	0	-	-	-	-	-	-	-	-	-	-	-	-	-	-	-	-	-	-	-	-	-
KLPN001.0321.00593	KL2	KLPN001.0321.00593.P003	Others	Others	0	2	0	0	0	0	0	1	25090	25090	0	0	1	-	0	-	0	-	0	-	0	-	-	0	-	-	-	-	-	-	-	-	-	-	-	-	-	-	-	-	-	-	-	-	-
KLPN001.0321.00262	KL64	KLPN001.0321.00262.P003	Others	Others	0	2	0	0	0	0	0	1	112707	112707	0	0	1	-	0	-	0	-	0	-	0	-	-	0	-	-	-	-	-	-	-	-	-	-	-	-	-	-	-	-	-	-	-	-	-
KLPN001.0321.00262	KL64	KLPN001.0321.00262.P006	Others	Res	0	8	0	0	0	0	9	1	53955	53955	0	3	7	-	0	-	0	-	0	-	0	-	-	0	-	-	-	-	-	-	-	-	-	-	-	-	-	-	-	-	-	-	-	-	-
KLPN001.0321.00262	KL64	KLPN001.0321.00262.P005	Others	Others	0	4	0	0	0	0	4	1	56271	56271	0	0	2	-	0	-	0	-	0	-	0	-	-	0	-	-	-	-	-	-	-	-	-	-	-	-	-	-	-	-	-	-	-	-	-
KLPN001.0321.00262	KL64	KLPN001.0321.00262.P004	Others	Others	0	6	0	0	0	0	8	1	79244	79244	0	0	3	-	0	-	0	-	0	-	0	-	-	0	-	-	-	-	-	-	-	-	-	-	-	-	-	-	-	-	-	-	-	-	-
KLPN001.0321.00262	KL64	KLPN001.0321.00262.P008	Others	Others	0	2	0	0	0	0	0	1	3843	3843	0	0	1	-	0	-	0	-	0	-	0	-	-	0	-	-	-	-	-	-	-	-	-	-	-	-	-	-	-	-	-	-	-	-	-
KLPN001.0321.00235	KL47	KLPN001.0321.00235.P004	Others	Res	0	7	0	0	0	0	5	1	105124	105124	0	3	5	-	0	-	0	-	0	-	0	-	-	0	-	-	-	-	-	-	-	-	-	-	-	-	-	-	-	-	-	-	-	-	-
KLPN001.0321.00342	KL2	KLPN001.0321.00342.P002	Others	Others	0	5	0	0	0	0	3	1	183887	183887	0	0	3	-	0	-	0	-	0	-	0	-	-	0	-	-	-	-	-	-	-	-	-	-	-	-	-	-	-	-	-	-	-	-	-
KLPN001.0321.00342	KL2	KLPN001.0321.00342.P003	Others	Others	0	2	0	0	0	0	0	1	112025	112025	0	0	1	-	0	-	0	-	0	-	0	-	-	0	-	-	-	-	-	-	-	-	-	-	-	-	-	-	-	-	-	-	-	-	-
KLPN001.0321.00271	KL102	KLPN001.0321.00271.P002	Others	Others	0	2	0	0	0	0	0	1	165742	165742	0	0	1	-	0	-	0	-	0	-	0	-	-	0	-	-	-	-	-	-	-	-	-	-	-	-	-	-	-	-	-	-	-	-	-
KLPN001.0321.00298	KL24	KLPN001.0321.00298.P004	Others	Others	0	2	0	0	0	0	0	1	4052	4052	0	0	1	-	0	-	0	-	0	-	0	-	-	0	-	-	-	-	-	-	-	-	-	-	-	-	-	-	-	-	-	-	-	-	-
KLPN001.0321.00298	KL24	KLPN001.0321.00298.P005	Others	Others	0	2	0	0	0	0	0	1	2088	2088	0	0	1	-	0	-	0	-	0	-	0	-	-	0	-	-	-	-	-	-	-	-	-	-	-	-	-	-	-	-	-	-	-	-	-
KLPN001.0321.00639	KL25	KLPN001.0321.00639.P003	Others	Others	0	2	0	0	0	0	0	1	111995	111995	0	0	1	-	0	-	0	-	0	-	0	-	-	0	-	-	-	-	-	-	-	-	-	-	-	-	-	-	-	-	-	-	-	-	-
KLPN001.0321.00639	KL25	KLPN001.0321.00639.P005	Others	Others	0	4	0	0	0	0	2	1	52976	52976	0	0	3	-	0	-	0	-	0	-	0	-	-	0	-	-	-	-	-	-	-	-	-	-	-	-	-	-	-	-	-	-	-	-	-
KLPN001.0321.00639	KL25	KLPN001.0321.00639.P004	Others	Others	0	4	0	0	0	0	2	1	73736	73736	0	0	2	-	0	-	0	-	0	-	0	-	-	0	-	-	-	-	-	-	-	-	-	-	-	-	-	-	-	-	-	-	-	-	-
KLPN001.0321.00146	KL45	KLPN001.0321.00146.P005	Others	Others	0	2	0	0	0	0	0	1	5733	5733	0	0	1	-	0	-	0	-	0	-	0	-	-	0	-	-	-	-	-	-	-	-	-	-	-	-	-	-	-	-	-	-	-	-	-
KLPN001.0321.00146	KL45	KLPN001.0321.00146.P003	Others	Others	0	17	0	0	0	0	17	1	131811	131811	0	0	8	-	0	-	0	-	0	-	0	-	-	0	-	-	-	-	-	-	-	-	-	-	-	-	-	-	-	-	-	-	-	-	-
KLPN001.0321.00605	KL64	KLPN001.0321.00605.P004	Others	Others	0	2	0	0	0	0	0	1	111123	111123	0	0	1	-	0	-	0	-	0	-	0	-	-	0	-	-	-	-	-	-	-	-	-	-	-	-	-	-	-	-	-	-	-	-	-
KLPN001.0321.00605	KL64	KLPN001.0321.00605.P007	Others	Others	0	2	0	0	0	0	0	1	53948	53948	0	0	1	-	0	-	0	-	0	-	0	-	-	0	-	-	-	-	-	-	-	-	-	-	-	-	-	-	-	-	-	-	-	-	-
KLPN001.0321.00357	KL16	KLPN001.0321.00357.P002	Others	Vir	3	2	0	0	0	0	0	1	207560	207560	0	0	1	-	0	-	0	iuc 1	1	iro 1	10	rmpA_5(KpVP-1)	rmpA2_5	0	-	-	-	-	-	-	-	-	-	-	-	-	-	-	-	-	-	-	-	-	-
KLPN001.0321.00015	KL113	KLPN001.0321.00015.P003	Others	Others	0	2	0	0	0	0	0	1	53400	53400	0	0	1	-	0	-	0	-	0	-	0	-	-	0	-	-	-	-	-	-	-	-	-	-	-	-	-	-	-	-	-	-	-	-	-
KLPN001.0321.00015	KL113	KLPN001.0321.00015.P002	Others	Others	0	2	0	0	0	0	0	1	74973	74973	0	0	1	-	0	-	0	-	0	-	0	-	-	0	-	-	-	-	-	-	-	-	-	-	-	-	-	-	-	-	-	-	-	-	-
KLPN001.0321.00529	KL62	KLPN001.0321.00529.P004	Others	Others	0	2	0	0	0	0	0	1	3407	3407	0	0	1	-	0	-	0	-	0	-	0	-	-	0	-	-	-	-	-	-	-	-	-	-	-	-	-	-	-	-	-	-	-	-	-
KLPN001.0321.00529	KL62	KLPN001.0321.00529.P003	Others	Others	0	2	0	0	0	0	0	1	3991	3991	0	0	1	-	0	-	0	-	0	-	0	-	-	0	-	-	-	-	-	-	-	-	-	-	-	-	-	-	-	-	-	-	-	-	-
KLPN001.0321.00549	KL38	KLPN001.0321.00549.P004	Others	Others	0	2	0	0	0	0	0	1	3810	3810	0	0	1	-	0	-	0	-	0	-	0	-	-	0	-	-	-	-	-	-	-	-	-	-	-	-	-	-	-	-	-	-	-	-	-
KLPN001.0321.00432	KL64	KLPN001.0321.00432.P005	Others	Others	0	2	0	0	0	0	0	1	5596	5596	0	0	1	-	0	-	0	-	0	-	0	-	-	0	-	-	-	-	-	-	-	-	-	-	-	-	-	-	-	-	-	-	-	-	-
KLPN001.0321.00549	KL38	KLPN001.0321.00549.P003	Others	Others	0	2	0	0	0	0	0	1	68255	68255	0	0	1	-	0	-	0	-	0	-	0	-	-	0	-	-	-	-	-	-	-	-	-	-	-	-	-	-	-	-	-	-	-	-	-
KLPN001.0321.00014	KL25	KLPN001.0321.00014.P006	Others	Others	0	2	0	0	0	0	0	1	3741	3741	0	0	1	-	0	-	0	-	0	-	0	-	-	0	-	-	-	-	-	-	-	-	-	-	-	-	-	-	-	-	-	-	-	-	-
KLPN001.0321.00706	KL51	KLPN001.0321.00706.P004	Others	Others	0	2	0	0	0	0	0	1	7819	7819	0	0	1	-	0	-	0	-	0	-	0	-	-	0	-	-	-	-	-	-	-	-	-	-	-	-	-	-	-	-	-	-	-	-	-
KLPN001.0321.00706	KL51	KLPN001.0321.00706.P005	Others	Res	0	3	0	0	0	0	1	1	6141	6141	0	3	2	-	0	-	0	-	0	-	0	-	-	0	-	-	-	-	-	-	-	-	-	-	-	-	-	-	-	-	-	-	-	-	-
KLPN001.0321.00706	KL51	KLPN001.0321.00706.P003	Others	Res_Vir	3	7	0	0	0	0	5	1	70586	70586	0	0	5	-	0	-	0	iuc 5	62-3LV	-	0	-	-	0	-	-	-	-	-	-	-	-	-	-	-	-	-	-	-	-	-	-	-	-	-
KLPN001.0321.00569	KL51	KLPN001.0321.00569.P005	Others	Others	0	2	0	0	0	0	0	1	4863	4863	0	0	1	-	0	-	0	-	0	-	0	-	-	0	-	-	-	-	-	-	-	-	-	-	-	-	-	-	-	-	-	-	-	-	-
KLPN001.0321.00688	KL1	KLPN001.0321.00688.P004	Others	Others	0	2	0	0	0	0	0	1	111083	111083	0	0	1	-	0	-	0	-	0	-	0	-	-	0	-	-	-	-	-	-	-	-	-	-	-	-	-	-	-	-	-	-	-	-	-
KLPN001.0321.00008	KL25	KLPN001.0321.00008.P006	Others	Others	0	2	0	0	0	0	0	1	3741	3741	0	0	1	-	0	-	0	-	0	-	0	-	-	0	-	-	-	-	-	-	-	-	-	-	-	-	-	-	-	-	-	-	-	-	-
KLPN001.0321.00653	KL25	KLPN001.0321.00653.P003	Others	Others	0	2	0	0	0	0	0	1	75695	75695	0	0	1	-	0	-	0	-	0	-	0	-	-	0	-	-	-	-	-	-	-	-	-	-	-	-	-	-	-	-	-	-	-	-	-
KLPN001.0321.00328	KL47	KLPN001.0321.00328.P004	Others	Others	0	2	0	0	0	0	0	1	5596	5596	0	0	1	-	0	-	0	-	0	-	0	-	-	0	-	-	-	-	-	-	-	-	-	-	-	-	-	-	-	-	-	-	-	-	-
KLPN001.0321.00365	KL64	KLPN001.0321.00365.P006	Others	Others	0	2	0	0	0	0	0	1	5596	5596	0	0	1	-	0	-	0	-	0	-	0	-	-	0	-	-	-	-	-	-	-	-	-	-	-	-	-	-	-	-	-	-	-	-	-
KLPN001.0321.00365	KL64	KLPN001.0321.00365.P002	Others	Vir	3	2	0	0	0	0	0	1	195024	195024	0	0	1	-	0	-	0	iuc 1	1	-	0	rmpA_2(KpVP-1)	rmpA2_3	0	-	-	-	-	-	-	-	-	-	-	-	-	-	-	-	-	-	-	-	-	-
KLPN001.0321.00150	KL55	KLPN001.0321.00150.P003	Others	Others	0	10	0	0	0	0	8	1	87465	87465	0	0	6	-	0	-	0	-	0	-	0	-	-	0	-	-	-	-	-	-	-	-	-	-	-	-	-	-	-	-	-	-	-	-	-
KLPN001.0321.00664	KL24	KLPN001.0321.00664.P005	Others	Others	0	2	0	0	0	0	0	1	2665	2665	0	0	1	-	0	-	0	-	0	-	0	-	-	0	-	-	-	-	-	-	-	-	-	-	-	-	-	-	-	-	-	-	-	-	-
KLPN001.0321.00664	KL24	KLPN001.0321.00664.P004	Others	Others	0	2	0	0	0	0	0	1	4268	4268	0	0	1	-	0	-	0	-	0	-	0	-	-	0	-	-	-	-	-	-	-	-	-	-	-	-	-	-	-	-	-	-	-	-	-
KLPN001.0321.00116	KL7	KLPN001.0321.00116.P008	Others	Others	0	2	0	0	0	0	0	1	1551	1551	0	0	1	-	0	-	0	-	0	-	0	-	-	0	-	-	-	-	-	-	-	-	-	-	-	-	-	-	-	-	-	-	-	-	-
KLPN001.0321.00664	KL24	KLPN001.0321.00664.P003	Others	Others	0	2	0	0	0	0	0	1	4387	4387	0	0	1	-	0	-	0	-	0	-	0	-	-	0	-	-	-	-	-	-	-	-	-	-	-	-	-	-	-	-	-	-	-	-	-
KLPN001.0321.00663	KL30	KLPN001.0321.00663.P006	Others	Others	0	2	0	0	0	0	0	1	3223	3223	0	0	1	-	0	-	0	-	0	-	0	-	-	0	-	-	-	-	-	-	-	-	-	-	-	-	-	-	-	-	-	-	-	-	-
KLPN001.0321.00116	KL7	KLPN001.0321.00116.P007	Others	Others	0	2	0	0	0	0	0	1	2780	2780	0	0	1	-	0	-	0	-	0	-	0	-	-	0	-	-	-	-	-	-	-	-	-	-	-	-	-	-	-	-	-	-	-	-	-
KLPN001.0321.00116	KL7	KLPN001.0321.00116.P003	Others	Others	0	2	0	0	0	0	0	1	112745	112745	0	0	1	-	0	-	0	-	0	-	0	-	-	0	-	-	-	-	-	-	-	-	-	-	-	-	-	-	-	-	-	-	-	-	-
KLPN001.0321.00626	KL16	KLPN001.0321.00626.P003	Others	Others	0	2	0	0	0	0	0	1	40217	40217	0	0	1	-	0	-	0	-	0	-	0	-	-	0	-	-	-	-	-	-	-	-	-	-	-	-	-	-	-	-	-	-	-	-	-
KLPN001.0321.00310	KL64	KLPN001.0321.00310.P002	Others	Vir	3	2	0	0	0	0	0	1	219775	219775	0	0	1	-	0	-	0	iuc 1	1	-	0	rmpA_5(KpVP-1)	rmpA2_3	0	-	-	-	-	-	-	-	-	-	-	-	-	-	-	-	-	-	-	-	-	-
KLPN001.0321.00366	KL64	KLPN001.0321.00366.P006	Others	Others	0	2	0	0	0	0	0	1	5596	5596	0	0	1	-	0	-	0	-	0	-	0	-	-	0	-	-	-	-	-	-	-	-	-	-	-	-	-	-	-	-	-	-	-	-	-
KLPN001.0321.00663	KL30	KLPN001.0321.00663.P007	Others	Others	0	2	0	0	0	0	0	1	2723	2723	0	0	1	-	0	-	0	-	0	-	0	-	-	0	-	-	-	-	-	-	-	-	-	-	-	-	-	-	-	-	-	-	-	-	-
KLPN001.0321.00366	KL64	KLPN001.0321.00366.P002	Others	Vir	3	2	0	0	0	0	0	1	194896	194896	0	0	1	-	0	-	0	iuc 1	1	-	0	rmpA_2(KpVP-1)	rmpA2_3	0	-	-	-	-	-	-	-	-	-	-	-	-	-	-	-	-	-	-	-	-	-
KLPN001.0321.00101	KL2	KLPN001.0321.00101.P004	Others	Others	0	2	0	0	0	0	0	1	111692	111692	0	0	1	-	0	-	0	-	0	-	0	-	-	0	-	-	-	-	-	-	-	-	-	-	-	-	-	-	-	-	-	-	-	-	-
KLPN001.0321.00313	KL112	KLPN001.0321.00313.P004	Others	Others	0	4	0	0	0	0	2	1	128536	128536	0	0	3	-	0	-	0	-	0	-	0	-	-	0	-	-	-	-	-	-	-	-	-	-	-	-	-	-	-	-	-	-	-	-	-
KLPN001.0321.00313	KL112	KLPN001.0321.00313.P007	Others	Res	0	3	0	0	0	0	1	1	6141	6141	0	3	2	-	0	-	0	-	0	-	0	-	-	0	-	-	-	-	-	-	-	-	-	-	-	-	-	-	-	-	-	-	-	-	-
KLPN001.0321.00313	KL112	KLPN001.0321.00313.P002	Others	Vir	3	2	0	0	0	0	0	1	177848	177848	0	0	1	-	0	-	0	iuc 1	1	-	0	-	rmpA2_9	0	-	-	-	-	-	-	-	-	-	-	-	-	-	-	-	-	-	-	-	-	-
KLPN001.0321.00313	KL112	KLPN001.0321.00313.P008	Others	Others	0	2	0	0	0	0	0	1	5640	5640	0	0	1	-	0	-	0	-	0	-	0	-	-	0	-	-	-	-	-	-	-	-	-	-	-	-	-	-	-	-	-	-	-	-	-
KLPN001.0321.00313	KL112	KLPN001.0321.00313.P009	Others	Others	0	2	0	0	0	0	0	1	4510	4510	0	0	1	-	0	-	0	-	0	-	0	-	-	0	-	-	-	-	-	-	-	-	-	-	-	-	-	-	-	-	-	-	-	-	-
KLPN001.0321.00544	KL122	KLPN001.0321.00544.P002	Others	Others	0	2	0	0	0	0	0	1	137344	137344	0	0	1	-	0	-	0	-	0	-	0	-	-	0	-	-	-	-	-	-	-	-	-	-	-	-	-	-	-	-	-	-	-	-	-
KLPN001.0321.00544	KL122	KLPN001.0321.00544.P003	Others	Others	0	2	0	0	0	0	0	1	104812	104812	0	0	1	-	0	-	0	-	0	-	0	-	-	0	-	-	-	-	-	-	-	-	-	-	-	-	-	-	-	-	-	-	-	-	-
KLPN001.0321.00544	KL122	KLPN001.0321.00544.P007	Others	Others	0	2	0	0	0	0	0	1	3005	3005	0	0	1	-	0	-	0	-	0	-	0	-	-	0	-	-	-	-	-	-	-	-	-	-	-	-	-	-	-	-	-	-	-	-	-
KLPN001.0321.00189	KL47	KLPN001.0321.00189.P005	Others	Others	0	2	0	0	0	0	0	1	39248	39248	0	0	1	-	0	-	0	-	0	-	0	-	-	0	-	-	-	-	-	-	-	-	-	-	-	-	-	-	-	-	-	-	-	-	-
KLPN001.0321.00189	KL47	KLPN001.0321.00189.P004	Others	Res	0	4	0	0	0	0	2	1	60307	60307	0	3	3	-	0	-	0	-	0	-	0	-	-	0	-	-	-	-	-	-	-	-	-	-	-	-	-	-	-	-	-	-	-	-	-
KLPN001.0321.00189	KL47	KLPN001.0321.00189.P007	Others	Others	0	2	0	0	0	0	0	1	5596	5596	0	0	1	-	0	-	0	-	0	-	0	-	-	0	-	-	-	-	-	-	-	-	-	-	-	-	-	-	-	-	-	-	-	-	-
KLPN001.0321.00232	KL106	KLPN001.0321.00232.P005	Others	Others	0	2	0	0	0	0	0	1	4163	4163	0	0	1	-	0	-	0	-	0	-	0	-	-	0	-	-	-	-	-	-	-	-	-	-	-	-	-	-	-	-	-	-	-	-	-
KLPN001.0321.00541	KL102	KLPN001.0321.00541.P012	Others	Others	0	2	0	0	0	0	0	1	1506	1506	0	0	1	-	0	-	0	-	0	-	0	-	-	0	-	-	-	-	-	-	-	-	-	-	-	-	-	-	-	-	-	-	-	-	-
KLPN001.0321.00505	KL30	KLPN001.0321.00505.P005	Others	Others	0	2	0	0	0	0	0	1	2723	2723	0	0	1	-	0	-	0	-	0	-	0	-	-	0	-	-	-	-	-	-	-	-	-	-	-	-	-	-	-	-	-	-	-	-	-
KLPN001.0321.00505	KL30	KLPN001.0321.00505.P004	Others	Others	0	2	0	0	0	0	0	1	3223	3223	0	0	1	-	0	-	0	-	0	-	0	-	-	0	-	-	-	-	-	-	-	-	-	-	-	-	-	-	-	-	-	-	-	-	-
KLPN001.0321.00505	KL30	KLPN001.0321.00505.P003	Others	Others	0	2	0	0	0	0	0	1	3514	3514	0	0	1	-	0	-	0	-	0	-	0	-	-	0	-	-	-	-	-	-	-	-	-	-	-	-	-	-	-	-	-	-	-	-	-
KLPN001.0321.00337	KL64	KLPN001.0321.00337.P006	Others	Others	0	2	0	0	0	0	0	1	1702	1702	0	0	1	-	0	-	0	-	0	-	0	-	-	0	-	-	-	-	-	-	-	-	-	-	-	-	-	-	-	-	-	-	-	-	-
KLPN001.0321.00457	KL28	KLPN001.0321.00457.P006	Others	Others	0	2	0	0	0	0	0	1	2315	2315	0	0	1	-	0	-	0	-	0	-	0	-	-	0	-	-	-	-	-	-	-	-	-	-	-	-	-	-	-	-	-	-	-	-	-
KLPN001.0321.00225	KL64	KLPN001.0321.00225.P005	Others	Others	0	2	0	0	0	0	0	1	5596	5596	0	0	1	-	0	-	0	-	0	-	0	-	-	0	-	-	-	-	-	-	-	-	-	-	-	-	-	-	-	-	-	-	-	-	-
KLPN001.0321.00225	KL64	KLPN001.0321.00225.P002	Others	Vir	3	2	0	0	0	0	0	1	200216	200216	0	0	1	-	0	-	0	iuc 1	1	-	0	rmpA_2(KpVP-1)	rmpA2_3	0	-	-	-	-	-	-	-	-	-	-	-	-	-	-	-	-	-	-	-	-	-
KLPN001.0321.00570	KL51	KLPN001.0321.00570.P005	Others	Others	0	2	0	0	0	0	0	1	3998	3998	0	0	1	-	0	-	0	-	0	-	0	-	-	0	-	-	-	-	-	-	-	-	-	-	-	-	-	-	-	-	-	-	-	-	-
KLPN001.0321.00570	KL51	KLPN001.0321.00570.P004	Others	Res	0	3	0	0	0	0	1	1	6141	6141	0	3	2	-	0	-	0	-	0	-	0	-	-	0	-	-	-	-	-	-	-	-	-	-	-	-	-	-	-	-	-	-	-	-	-
KLPN001.0321.00570	KL51	KLPN001.0321.00570.P003	Others	Others	0	2	0	0	0	0	0	1	10405	10405	0	0	1	-	0	-	0	-	0	-	0	-	-	0	-	-	-	-	-	-	-	-	-	-	-	-	-	-	-	-	-	-	-	-	-
KLPN001.0321.00649	KL21	KLPN001.0321.00649.P004	Others	Others	0	2	0	0	0	0	0	1	3223	3223	0	0	1	-	0	-	0	-	0	-	0	-	-	0	-	-	-	-	-	-	-	-	-	-	-	-	-	-	-	-	-	-	-	-	-
KLPN001.0321.00320	KL20	KLPN001.0321.00320.P004	Others	Res	0	11	0	0	0	0	9	1	81239	81239	0	1	8	-	0	-	0	-	0	-	0	-	-	0	-	-	-	-	-	-	-	-	-	-	-	-	-	-	-	-	-	-	-	-	-
KLPN001.0321.00649	KL21	KLPN001.0321.00649.P007	Others	Others	0	2	0	0	0	0	0	1	1916	1916	0	0	1	-	0	-	0	-	0	-	0	-	-	0	-	-	-	-	-	-	-	-	-	-	-	-	-	-	-	-	-	-	-	-	-
KLPN001.0321.00320	KL20	KLPN001.0321.00320.P002	Others	Others	0	2	0	0	0	0	0	1	166700	166700	0	0	1	-	0	-	0	-	0	iro 1	1	rmpA_2*(KpVP-1)	-	0	-	-	-	-	-	-	-	-	-	-	-	-	-	-	-	-	-	-	-	-	-
KLPN001.0321.00649	KL21	KLPN001.0321.00649.P002	Others	Others	0	2	0	0	0	0	0	1	5087	5087	0	0	1	-	0	-	0	-	0	-	0	-	-	0	-	-	-	-	-	-	-	-	-	-	-	-	-	-	-	-	-	-	-	-	-
KLPN001.0321.00614	KL22/KL37	KLPN001.0321.00614.P003	Others	Others	0	2	0	0	0	0	0	1	3664	3664	0	0	1	-	0	-	0	-	0	-	0	-	-	0	-	-	-	-	-	-	-	-	-	-	-	-	-	-	-	-	-	-	-	-	-
KLPN001.0321.00373	KL64	KLPN001.0321.00373.P006	Others	Others	0	2	0	0	0	0	0	1	5596	5596	0	0	1	-	0	-	0	-	0	-	0	-	-	0	-	-	-	-	-	-	-	-	-	-	-	-	-	-	-	-	-	-	-	-	-
KLPN001.0321.00373	KL64	KLPN001.0321.00373.P002	Others	Vir	3	2	0	0	0	0	0	1	195031	195031	0	0	1	-	0	-	0	iuc 1	1	-	0	rmpA_2(KpVP-1)	rmpA2_3	0	-	-	-	-	-	-	-	-	-	-	-	-	-	-	-	-	-	-	-	-	-
KLPN001.0321.00141	KL47	KLPN001.0321.00141.P005	Others	Others	0	2	0	0	0	0	0	1	5596	5596	0	0	1	-	0	-	0	-	0	-	0	-	-	0	-	-	-	-	-	-	-	-	-	-	-	-	-	-	-	-	-	-	-	-	-
KLPN001.0321.00614	KL22/KL37	KLPN001.0321.00614.P004	Others	Others	0	2	0	0	0	0	0	1	2667	2667	0	0	1	-	0	-	0	-	0	-	0	-	-	0	-	-	-	-	-	-	-	-	-	-	-	-	-	-	-	-	-	-	-	-	-
KLPN001.0321.00656	KL118	KLPN001.0321.00656.P003	Others	Others	0	2	0	0	0	0	0	1	134665	134665	0	0	1	-	0	-	0	-	0	-	0	-	-	0	-	-	-	-	-	-	-	-	-	-	-	-	-	-	-	-	-	-	-	-	-
KLPN001.0321.00271	KL102	KLPN001.0321.00271.P005	Others	Others	0	2	0	0	0	0	0	1	42064	42064	0	0	1	-	0	-	0	-	0	-	0	-	-	0	-	-	-	-	-	-	-	-	-	-	-	-	-	-	-	-	-	-	-	-	-
KLPN001.0321.00271	KL102	KLPN001.0321.00271.P004	Others	Others	0	2	0	0	0	0	0	1	60011	60011	0	0	1	-	0	-	0	-	0	-	0	-	-	0	-	-	-	-	-	-	-	-	-	-	-	-	-	-	-	-	-	-	-	-	-
KLPN001.0321.00609	KL21	KLPN001.0321.00609.P004	Others	Others	0	2	0	0	0	0	0	1	3223	3223	0	0	1	-	0	-	0	-	0	-	0	-	-	0	-	-	-	-	-	-	-	-	-	-	-	-	-	-	-	-	-	-	-	-	-
KLPN001.0321.00609	KL21	KLPN001.0321.00609.P005	Others	Others	0	2	0	0	0	0	0	1	1916	1916	0	0	1	-	0	-	0	-	0	-	0	-	-	0	-	-	-	-	-	-	-	-	-	-	-	-	-	-	-	-	-	-	-	-	-
KLPN001.0321.00201	-	KLPN001.0321.00201.P002	Others	Others	0	2	0	0	0	0	0	1	153522	153522	0	0	1	-	0	-	0	-	0	-	0	-	-	0	-	-	-	-	-	-	-	-	-	-	-	-	-	-	-	-	-	-	-	-	-
KLPN001.0321.00003	KL112	KLPN001.0321.00003.P005	Others	Others	0	4	0	0	0	0	2	1	69947	69947	0	0	2	-	0	-	0	-	0	-	0	-	-	0	-	-	-	-	-	-	-	-	-	-	-	-	-	-	-	-	-	-	-	-	-
KLPN001.0321.00017	KL64	KLPN001.0321.00017.P005	Others	Others	0	2	0	0	0	0	0	1	56230	56230	0	0	1	-	0	-	0	-	0	-	0	-	-	0	-	-	-	-	-	-	-	-	-	-	-	-	-	-	-	-	-	-	-	-	-
KLPN001.0321.00713	KL1	KLPN001.0321.00713.P002	Others	Vir	3	2	0	0	0	0	0	1	229024	229024	0	0	1	-	0	-	0	iuc 1	1	iro 1	2	rmpA_2(KpVP-1)	rmpA2_6	0	-	-	-	-	-	-	-	-	-	-	-	-	-	-	-	-	-	-	-	-	-
KLPN001.0321.00358	KL19	KLPN001.0321.00358.P003	Others	Res	0	19	0	0	0	0	18	1	86902	86902	0	1	11	-	0	-	0	-	0	-	0	-	-	0	-	-	-	-	-	-	-	-	-	-	-	-	-	-	-	-	-	-	-	-	-
KLPN001.0321.00358	KL19	KLPN001.0321.00358.P002	Others	Others	0	2	0	0	0	0	0	1	111317	111317	0	0	1	-	0	-	0	-	0	-	0	-	-	0	-	-	-	-	-	-	-	-	-	-	-	-	-	-	-	-	-	-	-	-	-
KLPN001.0321.00358	KL19	KLPN001.0321.00358.P004	Others	Others	0	2	0	0	0	0	0	1	54548	54548	0	0	1	-	0	-	0	-	0	-	0	-	-	0	-	-	-	-	-	-	-	-	-	-	-	-	-	-	-	-	-	-	-	-	-
KLPN001.0321.00097	KL64	KLPN001.0321.00097.P003	Others	Others	0	2	0	0	0	0	0	1	112868	112868	0	0	1	-	0	-	0	-	0	-	0	-	-	0	-	-	-	-	-	-	-	-	-	-	-	-	-	-	-	-	-	-	-	-	-
KLPN001.0321.00097	KL64	KLPN001.0321.00097.P005	Others	Res	0	8	0	0	0	0	8	1	54064	54064	0	3	7	-	0	-	0	-	0	-	0	-	-	0	-	-	-	-	-	-	-	-	-	-	-	-	-	-	-	-	-	-	-	-	-
KLPN001.0321.00097	KL64	KLPN001.0321.00097.P004	Others	Others	0	2	0	0	0	0	0	1	81698	81698	0	0	1	-	0	-	0	-	0	-	0	-	-	0	-	-	-	-	-	-	-	-	-	-	-	-	-	-	-	-	-	-	-	-	-
KLPN001.0321.00097	KL64	KLPN001.0321.00097.P006	Others	Others	0	5	0	0	0	0	4	1	38384	38384	0	0	3	-	0	-	0	-	0	-	0	-	-	0	-	-	-	-	-	-	-	-	-	-	-	-	-	-	-	-	-	-	-	-	-
KLPN001.0321.00654	KL30	KLPN001.0321.00654.P002	Others	Others	0	2	0	0	0	0	0	1	72169	72169	0	0	1	-	0	-	0	-	0	-	0	-	-	0	-	-	-	-	-	-	-	-	-	-	-	-	-	-	-	-	-	-	-	-	-
KLPN001.0321.00654	KL30	KLPN001.0321.00654.P003	Others	Others	0	2	0	0	0	0	0	1	6615	6615	0	0	1	-	0	-	0	-	0	-	0	-	-	0	-	-	-	-	-	-	-	-	-	-	-	-	-	-	-	-	-	-	-	-	-
KLPN001.0321.00473	KL2	KLPN001.0321.00473.P002	Others	Vir	3	2	0	0	0	0	0	1	226993	226993	0	0	1	-	0	-	0	iuc 1	1	iro 1	1	rmpA_2(KpVP-1)	rmpA2_2*	0	-	-	-	-	-	-	-	-	-	-	-	-	-	-	-	-	-	-	-	-	-
KLPN001.0321.00700	KL2	KLPN001.0321.00700.P004	Others	Others	0	2	0	0	0	0	0	1	5010	5010	0	0	1	-	0	-	0	-	0	-	0	-	-	0	-	-	-	-	-	-	-	-	-	-	-	-	-	-	-	-	-	-	-	-	-
KLPN001.0321.00700	KL2	KLPN001.0321.00700.P005	Others	Others	0	2	0	0	0	0	0	1	3511	3511	0	0	1	-	0	-	0	-	0	-	0	-	-	0	-	-	-	-	-	-	-	-	-	-	-	-	-	-	-	-	-	-	-	-	-
KLPN001.0321.00710	KL15	KLPN001.0321.00710.P004	Others	Others	0	2	0	0	0	0	0	1	51887	51887	0	0	1	-	0	-	0	-	0	-	0	-	-	0	-	-	-	-	-	-	-	-	-	-	-	-	-	-	-	-	-	-	-	-	-
KLPN001.0321.00710	KL15	KLPN001.0321.00710.P007	Others	Others	0	2	0	0	0	0	0	1	28729	28729	0	0	1	-	0	-	0	-	0	-	0	-	-	0	-	-	-	-	-	-	-	-	-	-	-	-	-	-	-	-	-	-	-	-	-
KLPN001.0321.00710	KL15	KLPN001.0321.00710.P006	Others	Others	0	2	0	0	0	0	0	1	44850	44850	0	0	1	-	0	-	0	-	0	-	0	-	-	0	-	-	-	-	-	-	-	-	-	-	-	-	-	-	-	-	-	-	-	-	-
KLPN001.0321.00710	KL15	KLPN001.0321.00710.P008	Others	Others	0	2	0	0	0	0	0	1	5251	5251	0	0	1	-	0	-	0	-	0	-	0	-	-	0	-	-	-	-	-	-	-	-	-	-	-	-	-	-	-	-	-	-	-	-	-
KLPN001.0321.00368	KL64	KLPN001.0321.00368.P002	Others	Vir	3	2	0	0	0	0	0	1	195034	195034	0	0	1	-	0	-	0	iuc 1	1	-	0	rmpA_2(KpVP-1)	rmpA2_3	0	-	-	-	-	-	-	-	-	-	-	-	-	-	-	-	-	-	-	-	-	-
KLPN001.0321.00110	KL64	KLPN001.0321.00110.P005	Others	Others	0	2	0	0	0	0	0	1	1556	1556	0	0	1	-	0	-	0	-	0	-	0	-	-	0	-	-	-	-	-	-	-	-	-	-	-	-	-	-	-	-	-	-	-	-	-
KLPN001.0321.00720	KL2	KLPN001.0321.00720.P002	Others	Vir	3	2	0	0	0	0	0	1	202852	202852	0	0	1	-	0	-	0	iuc 1	19	iro 1	13	rmpA_17(KpVP-1)	rmpA2_5	0	-	-	-	-	-	-	-	-	-	-	-	-	-	-	-	-	-	-	-	-	-
KLPN001.0321.00076	KL106	KLPN001.0321.00076.P003	Others	Res	0	11	0	0	0	0	10	1	73467	73467	0	3	6	-	0	-	0	-	0	-	0	-	-	0	-	-	-	-	-	-	-	-	-	-	-	-	-	-	-	-	-	-	-	-	-
KLPN001.0321.00497	KL64	KLPN001.0321.00497.P002	Others	Vir	3	2	0	0	0	0	0	1	217869	217869	0	0	1	-	0	-	0	iuc 1	1	-	0	rmpA_2*(KpVP-1)	rmpA2_3	0	-	-	-	-	-	-	-	-	-	-	-	-	-	-	-	-	-	-	-	-	-
KLPN001.0321.00691	-	KLPN001.0321.00691.P007	Others	Others	0	2	0	0	0	0	0	1	5191	5191	0	0	1	-	0	-	0	-	0	-	0	-	-	0	-	-	-	-	-	-	-	-	-	-	-	-	-	-	-	-	-	-	-	-	-
KLPN001.0321.00691	-	KLPN001.0321.00691.P006	Others	Others	0	2	0	0	0	0	0	1	6647	6647	0	0	1	-	0	-	0	-	0	-	0	-	-	0	-	-	-	-	-	-	-	-	-	-	-	-	-	-	-	-	-	-	-	-	-
KLPN001.0321.00612	KL140	KLPN001.0321.00612.P002	Others	Others	0	2	0	0	0	0	0	1	168148	168148	0	0	1	-	0	-	0	-	0	-	0	-	-	0	-	-	-	-	-	-	-	-	-	-	-	-	-	-	-	-	-	-	-	-	-
KLPN001.0321.00377	KL105	KLPN001.0321.00377.P003	Others	Others	0	8	0	0	0	0	9	1	54473	54473	0	0	6	-	0	-	0	-	0	-	0	-	-	0	-	-	-	-	-	-	-	-	-	-	-	-	-	-	-	-	-	-	-	-	-
KLPN001.0321.00279	KL64	KLPN001.0321.00279.P008	Others	Others	0	2	0	0	0	0	0	1	3223	3223	0	0	1	-	0	-	0	-	0	-	0	-	-	0	-	-	-	-	-	-	-	-	-	-	-	-	-	-	-	-	-	-	-	-	-
KLPN001.0321.00279	KL64	KLPN001.0321.00279.P002	Others	Others	0	9	0	0	0	0	7	1	151028	151028	0	0	7	-	0	-	0	-	0	-	0	-	-	0	-	-	-	-	-	-	-	-	-	-	-	-	-	-	-	-	-	-	-	-	-
KLPN001.0321.00279	KL64	KLPN001.0321.00279.P007	Others	Others	0	2	0	0	0	0	0	1	3439	3439	0	0	1	-	0	-	0	-	0	-	0	-	-	0	-	-	-	-	-	-	-	-	-	-	-	-	-	-	-	-	-	-	-	-	-
KLPN001.0321.00279	KL64	KLPN001.0321.00279.P006	Others	Others	0	2	0	0	0	0	0	1	3693	3693	0	0	1	-	0	-	0	-	0	-	0	-	-	0	-	-	-	-	-	-	-	-	-	-	-	-	-	-	-	-	-	-	-	-	-
KLPN001.0321.00279	KL64	KLPN001.0321.00279.P005	Others	Res	0	4	0	0	0	0	2	1	23368	23368	0	1	3	-	0	-	0	-	0	-	0	-	-	0	-	-	-	-	-	-	-	-	-	-	-	-	-	-	-	-	-	-	-	-	-
KLPN001.0321.00460	KL47	KLPN001.0321.00460.P006	Others	Others	0	2	0	0	0	0	0	1	5596	5596	0	0	1	-	0	-	0	-	0	-	0	-	-	0	-	-	-	-	-	-	-	-	-	-	-	-	-	-	-	-	-	-	-	-	-
KLPN001.0321.00460	KL47	KLPN001.0321.00460.P004	Others	Res	0	4	0	0	0	0	2	1	86253	86253	0	3	3	-	0	-	0	-	0	-	0	-	-	0	-	-	-	-	-	-	-	-	-	-	-	-	-	-	-	-	-	-	-	-	-
KLPN001.0321.00460	KL47	KLPN001.0321.00460.P003	Others	Others	0	2	0	0	0	0	0	1	110529	110529	0	0	1	-	0	-	0	-	0	-	0	-	-	0	-	-	-	-	-	-	-	-	-	-	-	-	-	-	-	-	-	-	-	-	-
KLPN001.0321.00521	KL19	KLPN001.0321.00521.P006	Others	Others	0	2	0	0	0	0	0	1	3303	3303	0	0	1	-	0	-	0	-	0	-	0	-	-	0	-	-	-	-	-	-	-	-	-	-	-	-	-	-	-	-	-	-	-	-	-
KLPN001.0321.00521	KL19	KLPN001.0321.00521.P005	Others	Others	0	2	0	0	0	0	0	1	3674	3674	0	0	1	-	0	-	0	-	0	-	0	-	-	0	-	-	-	-	-	-	-	-	-	-	-	-	-	-	-	-	-	-	-	-	-
KLPN001.0321.00521	KL19	KLPN001.0321.00521.P003	Others	Others	0	2	0	0	0	0	0	1	110785	110785	0	0	1	-	0	-	0	-	0	-	0	-	-	0	-	-	-	-	-	-	-	-	-	-	-	-	-	-	-	-	-	-	-	-	-
KLPN001.0321.00594	KL51	KLPN001.0321.00594.P006	Others	Others	0	2	0	0	0	0	0	1	13162	13162	0	0	1	-	0	-	0	-	0	-	0	-	-	0	-	-	-	-	-	-	-	-	-	-	-	-	-	-	-	-	-	-	-	-	-
KLPN001.0321.00417	KL62	KLPN001.0321.00417.P008	Others	Others	0	2	0	0	0	0	0	1	1917	1917	0	0	1	-	0	-	0	-	0	-	0	-	-	0	-	-	-	-	-	-	-	-	-	-	-	-	-	-	-	-	-	-	-	-	-
KLPN001.0321.00492	KL1	KLPN001.0321.00492.P002	Others	Vir	3	2	0	0	0	0	0	1	230835	230835	0	0	1	-	0	-	0	iuc 1	1	iro 1	2	rmpA_2(KpVP-1)	rmpA2_3	0	-	-	-	-	-	-	-	-	-	-	-	-	-	-	-	-	-	-	-	-	-
KLPN001.0321.00492	KL1	KLPN001.0321.00492.P003	Others	Others	0	2	0	0	0	0	0	1	2462	2462	0	0	1	-	0	-	0	-	0	-	0	-	-	0	-	-	-	-	-	-	-	-	-	-	-	-	-	-	-	-	-	-	-	-	-
KLPN001.0321.00331	KL64	KLPN001.0321.00331.P005	Others	Others	0	2	0	0	0	0	0	1	4938	4938	0	0	1	-	0	-	0	-	0	-	0	-	-	0	-	-	-	-	-	-	-	-	-	-	-	-	-	-	-	-	-	-	-	-	-
KLPN001.0321.00039	KL64	KLPN001.0321.00039.P005	Others	Others	0	2	0	0	0	0	0	1	46883	46883	0	0	1	-	0	-	0	-	0	-	0	-	-	0	-	-	-	-	-	-	-	-	-	-	-	-	-	-	-	-	-	-	-	-	-
KLPN001.0321.00039	KL64	KLPN001.0321.00039.P004	Others	Res	0	8	0	0	0	0	7	1	54744	54744	0	1	5	-	0	-	0	-	0	-	0	-	-	0	-	-	-	-	-	-	-	-	-	-	-	-	-	-	-	-	-	-	-	-	-
KLPN001.0321.00039	KL64	KLPN001.0321.00039.P003	Others	Res	0	14	0	0	0	0	13	1	90103	90103	0	3	9	-	0	-	0	-	0	-	0	-	-	0	-	-	-	-	-	-	-	-	-	-	-	-	-	-	-	-	-	-	-	-	-
KLPN001.0321.00039	KL64	KLPN001.0321.00039.P002	Others	Others	0	2	0	0	0	0	0	1	126466	126466	0	0	1	-	0	-	0	-	0	-	0	-	-	0	-	-	-	-	-	-	-	-	-	-	-	-	-	-	-	-	-	-	-	-	-
KLPN001.0321.00514	KL10	KLPN001.0321.00514.P002	Others	Others	0	2	0	0	0	0	0	1	204071	204071	0	0	1	-	0	-	0	-	0	-	0	-	-	0	-	-	-	-	-	-	-	-	-	-	-	-	-	-	-	-	-	-	-	-	-
KLPN001.0321.00428	KL5	KLPN001.0321.00428.P003	Others	Others	0	2	0	0	0	0	0	1	4671	4671	0	0	1	-	0	-	0	-	0	-	0	-	-	0	-	-	-	-	-	-	-	-	-	-	-	-	-	-	-	-	-	-	-	-	-
KLPN001.0321.00428	KL5	KLPN001.0321.00428.P004	Others	Others	0	2	0	0	0	0	0	1	3959	3959	0	0	1	-	0	-	0	-	0	-	0	-	-	0	-	-	-	-	-	-	-	-	-	-	-	-	-	-	-	-	-	-	-	-	-
KLPN001.0321.00326	KL102	KLPN001.0321.00326.P003	Others	Others	0	8	0	0	0	0	6	1	50845	50845	0	0	4	-	0	-	0	-	0	-	0	-	-	0	-	-	-	-	-	-	-	-	-	-	-	-	-	-	-	-	-	-	-	-	-
KLPN001.0321.00326	KL102	KLPN001.0321.00326.P004	Others	Res	0	6	0	0	0	0	4	1	35955	35955	0	1	4	-	0	-	0	-	0	-	0	-	-	0	-	-	-	-	-	-	-	-	-	-	-	-	-	-	-	-	-	-	-	-	-
KLPN001.0321.00550	KL1	KLPN001.0321.00550.P002	Others	Vir	3	2	0	0	0	0	0	1	224781	224781	0	0	1	-	0	-	0	iuc 1	1	iro 1	2	rmpA_2(KpVP-1)	rmpA2_6*	0	-	-	-	-	-	-	-	-	-	-	-	-	-	-	-	-	-	-	-	-	-
KLPN001.0321.00446	KL15	KLPN001.0321.00446.P003	Others	Others	0	2	0	0	0	0	0	1	125663	125663	0	0	1	-	0	-	0	-	0	-	0	-	-	0	-	-	-	-	-	-	-	-	-	-	-	-	-	-	-	-	-	-	-	-	-
KLPN001.0321.00561	KL107	KLPN001.0321.00561.P006	Others	Others	0	2	0	0	0	0	0	1	5585	5585	0	0	1	-	0	-	0	-	0	-	0	-	-	0	-	-	-	-	-	-	-	-	-	-	-	-	-	-	-	-	-	-	-	-	-
KLPN001.0321.00561	KL107	KLPN001.0321.00561.P004	Others	Others	0	6	0	0	0	0	4	1	42567	42567	0	0	3	-	0	-	0	-	0	-	0	-	-	0	-	-	-	-	-	-	-	-	-	-	-	-	-	-	-	-	-	-	-	-	-
KLPN001.0321.00098	KL24	KLPN001.0321.00098.P004	Others	Res	0	11	0	0	0	0	10	1	69541	69541	0	1	7	-	0	-	0	-	0	-	0	-	-	0	-	-	-	-	-	-	-	-	-	-	-	-	-	-	-	-	-	-	-	-	-
KLPN001.0321.00098	KL24	KLPN001.0321.00098.P005	Others	Others	0	2	0	0	0	0	0	1	42816	42816	0	0	1	-	0	-	0	-	0	-	0	-	-	0	-	-	-	-	-	-	-	-	-	-	-	-	-	-	-	-	-	-	-	-	-
KLPN001.0321.00660	KL28	KLPN001.0321.00660.P003	Others	Others	0	2	0	0	0	0	0	1	70921	70921	0	0	1	-	0	-	0	-	0	-	0	-	-	0	-	-	-	-	-	-	-	-	-	-	-	-	-	-	-	-	-	-	-	-	-
KLPN001.0321.00660	KL28	KLPN001.0321.00660.P002	Others	Others	0	2	0	0	0	0	0	1	195420	195420	0	0	1	-	0	-	0	-	0	-	0	-	-	0	-	-	-	-	-	-	-	-	-	-	-	-	-	-	-	-	-	-	-	-	-
KLPN001.0321.00405	KL28	KLPN001.0321.00405.P006	Others	Others	0	2	0	0	0	0	0	1	3271	3271	0	0	1	-	0	-	0	-	0	-	0	-	-	0	-	-	-	-	-	-	-	-	-	-	-	-	-	-	-	-	-	-	-	-	-
KLPN001.0321.00405	KL28	KLPN001.0321.00405.P007	Others	Others	0	2	0	0	0	0	0	1	2988	2988	0	0	1	-	0	-	0	-	0	-	0	-	-	0	-	-	-	-	-	-	-	-	-	-	-	-	-	-	-	-	-	-	-	-	-
KLPN001.0321.00405	KL28	KLPN001.0321.00405.P005	Others	Others	0	2	0	0	0	0	0	1	3322	3322	0	0	1	-	0	-	0	-	0	-	0	-	-	0	-	-	-	-	-	-	-	-	-	-	-	-	-	-	-	-	-	-	-	-	-
KLPN001.0321.00405	KL28	KLPN001.0321.00405.P003	Others	Others	0	2	0	0	0	0	0	1	41042	41042	0	0	1	-	0	-	0	-	0	-	0	-	-	0	-	-	-	-	-	-	-	-	-	-	-	-	-	-	-	-	-	-	-	-	-
KLPN001.0321.00406	KL25	KLPN001.0321.00406.P003	Others	Others	0	2	0	0	0	0	0	1	111674	111674	0	0	1	-	0	-	0	-	0	-	0	-	-	0	-	-	-	-	-	-	-	-	-	-	-	-	-	-	-	-	-	-	-	-	-
KLPN001.0321.00406	KL25	KLPN001.0321.00406.P002	Others	Others	0	2	0	0	0	0	0	1	176327	176327	0	0	1	-	0	-	0	-	0	-	0	-	-	0	-	-	-	-	-	-	-	-	-	-	-	-	-	-	-	-	-	-	-	-	-
KLPN001.0321.00544	KL122	KLPN001.0321.00544.P005	Others	Others	0	5	0	0	0	0	3	1	17733	17733	0	0	4	-	0	-	0	-	0	-	0	-	-	0	-	-	-	-	-	-	-	-	-	-	-	-	-	-	-	-	-	-	-	-	-
KLPN001.0321.00406	KL25	KLPN001.0321.00406.P007	Others	Others	0	2	0	0	0	0	0	1	1443	1443	0	0	1	-	0	-	0	-	0	-	0	-	-	0	-	-	-	-	-	-	-	-	-	-	-	-	-	-	-	-	-	-	-	-	-
KLPN001.0321.00406	KL25	KLPN001.0321.00406.P006	Others	Others	0	2	0	0	0	0	0	1	3223	3223	0	0	1	-	0	-	0	-	0	-	0	-	-	0	-	-	-	-	-	-	-	-	-	-	-	-	-	-	-	-	-	-	-	-	-
KLPN001.0321.00406	KL25	KLPN001.0321.00406.P005	Others	Others	0	2	0	0	0	0	0	1	65682	65682	0	0	1	-	0	-	0	-	0	-	0	-	-	0	-	-	-	-	-	-	-	-	-	-	-	-	-	-	-	-	-	-	-	-	-
KLPN001.0321.00406	KL25	KLPN001.0321.00406.P004	Others	Others	0	2	0	0	0	0	0	1	69970	69970	0	0	1	-	0	-	0	-	0	-	0	-	-	0	-	-	-	-	-	-	-	-	-	-	-	-	-	-	-	-	-	-	-	-	-
KLPN001.0321.00255	KL2	KLPN001.0321.00255.P002	Others	Vir	3	2	0	0	0	0	0	1	218147	218147	0	0	1	-	0	-	0	iuc 1	1	iro 1	1	rmpA_2(KpVP-1)	rmpA2_2*	0	-	-	-	-	-	-	-	-	-	-	-	-	-	-	-	-	-	-	-	-	-
KLPN001.0321.00673	KL2	KLPN001.0321.00673.P009	Others	Others	0	2	0	0	0	0	0	1	1919	1919	0	0	1	-	0	-	0	-	0	-	0	-	-	0	-	-	-	-	-	-	-	-	-	-	-	-	-	-	-	-	-	-	-	-	-
KLPN001.0321.00673	KL2	KLPN001.0321.00673.P008	Others	Others	0	2	0	0	0	0	0	1	3336	3336	0	0	1	-	0	-	0	-	0	-	0	-	-	0	-	-	-	-	-	-	-	-	-	-	-	-	-	-	-	-	-	-	-	-	-
KLPN001.0321.00494	KL64	KLPN001.0321.00494.P005	Others	Others	0	2	0	0	0	0	0	1	5596	5596	0	0	1	-	0	-	0	-	0	-	0	-	-	0	-	-	-	-	-	-	-	-	-	-	-	-	-	-	-	-	-	-	-	-	-
KLPN001.0321.00673	KL2	KLPN001.0321.00673.P002	Others	Others	0	2	0	0	0	0	0	1	125521	125521	0	0	1	-	0	-	0	-	0	-	0	-	-	0	-	-	-	-	-	-	-	-	-	-	-	-	-	-	-	-	-	-	-	-	-
KLPN001.0321.00673	KL2	KLPN001.0321.00673.P005	Others	Others	0	2	0	0	0	0	0	1	43065	43065	0	0	1	-	0	-	0	-	0	-	0	-	-	0	-	-	-	-	-	-	-	-	-	-	-	-	-	-	-	-	-	-	-	-	-
KLPN001.0321.00673	KL2	KLPN001.0321.00673.P004	Others	Others	0	2	0	0	0	0	0	1	103830	103830	0	0	1	-	0	-	0	-	0	-	0	-	-	0	-	-	-	-	-	-	-	-	-	-	-	-	-	-	-	-	-	-	-	-	-
KLPN001.0321.00673	KL2	KLPN001.0321.00673.P007	Others	Others	0	2	0	0	0	0	0	1	3549	3549	0	0	1	-	0	-	0	-	0	-	0	-	-	0	-	-	-	-	-	-	-	-	-	-	-	-	-	-	-	-	-	-	-	-	-
KLPN001.0321.00399	KL105	KLPN001.0321.00399.P003	Others	Others	0	8	0	0	0	0	9	1	54471	54471	0	0	6	-	0	-	0	-	0	-	0	-	-	0	-	-	-	-	-	-	-	-	-	-	-	-	-	-	-	-	-	-	-	-	-
KLPN001.0321.00415	KL10	KLPN001.0321.00415.P009	Others	Others	0	2	0	0	0	0	0	1	3398	3398	0	0	1	-	0	-	0	-	0	-	0	-	-	0	-	-	-	-	-	-	-	-	-	-	-	-	-	-	-	-	-	-	-	-	-
KLPN001.0321.00415	KL10	KLPN001.0321.00415.P008	Others	Others	0	2	0	0	0	0	0	1	4772	4772	0	0	1	-	0	-	0	-	0	-	0	-	-	0	-	-	-	-	-	-	-	-	-	-	-	-	-	-	-	-	-	-	-	-	-
KLPN001.0321.00513	KL47	KLPN001.0321.00513.P003	Others	Res	0	3	0	0	0	0	1	1	94245	94245	0	3	2	-	0	-	0	-	0	-	0	-	-	0	-	-	-	-	-	-	-	-	-	-	-	-	-	-	-	-	-	-	-	-	-
KLPN001.0321.00415	KL10	KLPN001.0321.00415.P007	Others	Others	0	2	0	0	0	0	0	1	5586	5586	0	0	1	-	0	-	0	-	0	-	0	-	-	0	-	-	-	-	-	-	-	-	-	-	-	-	-	-	-	-	-	-	-	-	-
KLPN001.0321.00415	KL10	KLPN001.0321.00415.P006	Others	Others	0	2	0	0	0	0	0	1	5783	5783	0	0	1	-	0	-	0	-	0	-	0	-	-	0	-	-	-	-	-	-	-	-	-	-	-	-	-	-	-	-	-	-	-	-	-
KLPN001.0321.00415	KL10	KLPN001.0321.00415.P005	Others	Others	0	2	0	0	0	0	0	1	6995	6995	0	0	1	-	0	-	0	-	0	-	0	-	-	0	-	-	-	-	-	-	-	-	-	-	-	-	-	-	-	-	-	-	-	-	-
KLPN001.0321.00252	KL64	KLPN001.0321.00252.P006	Others	Others	0	2	0	0	0	0	0	1	5596	5596	0	0	1	-	0	-	0	-	0	-	0	-	-	0	-	-	-	-	-	-	-	-	-	-	-	-	-	-	-	-	-	-	-	-	-
KLPN001.0321.00495	KL64	KLPN001.0321.00495.P003	Others	Others	0	2	0	0	0	0	0	1	116596	116596	0	0	1	-	0	-	0	-	0	-	0	-	-	0	-	-	-	-	-	-	-	-	-	-	-	-	-	-	-	-	-	-	-	-	-
KLPN001.0321.00495	KL64	KLPN001.0321.00495.P002	Others	Res_Vir	3	3	0	0	0	0	1	1	277720	277720	0	3	2	-	0	-	0	iuc 1	1	-	0	rmpA_1(KpVP-1)	rmpA2_3	0	-	-	-	-	-	-	-	-	-	-	-	-	-	-	-	-	-	-	-	-	-
KLPN001.0321.00695	KL64	KLPN001.0321.00695.P002	Others	Vir	3	2	0	0	0	0	0	1	178871	178871	0	0	1	-	0	-	0	iuc 1	1	-	0	rmpA_2(KpVP-1)	rmpA2_3	0	-	-	-	-	-	-	-	-	-	-	-	-	-	-	-	-	-	-	-	-	-
KLPN001.0321.00495	KL64	KLPN001.0321.00495.P006	Others	Others	0	2	0	0	0	0	0	1	5596	5596	0	0	1	-	0	-	0	-	0	-	0	-	-	0	-	-	-	-	-	-	-	-	-	-	-	-	-	-	-	-	-	-	-	-	-
KLPN001.0321.00169	KL19	KLPN001.0321.00169.P003	Others	Others	0	5	0	0	0	0	4	1	134346	134346	0	0	4	-	0	-	0	-	0	-	0	-	-	0	-	-	-	-	-	-	-	-	-	-	-	-	-	-	-	-	-	-	-	-	-
KLPN001.0321.00543	KL13	KLPN001.0321.00543.P003	Others	Others	0	2	0	0	0	0	0	1	74290	74290	0	0	1	-	0	-	0	-	0	-	0	-	-	0	-	-	-	-	-	-	-	-	-	-	-	-	-	-	-	-	-	-	-	-	-
KLPN001.0321.00619	KL64	KLPN001.0321.00619.P006	Others	Others	0	2	0	0	0	0	0	1	3888	3888	0	0	1	-	0	-	0	-	0	-	0	-	-	0	-	-	-	-	-	-	-	-	-	-	-	-	-	-	-	-	-	-	-	-	-
KLPN001.0321.00221	KL2	KLPN001.0321.00221.P006	Others	Others	0	2	0	0	0	0	0	1	2995	2995	0	0	1	-	0	-	0	-	0	-	0	-	-	0	-	-	-	-	-	-	-	-	-	-	-	-	-	-	-	-	-	-	-	-	-
KLPN001.0321.00221	KL2	KLPN001.0321.00221.P004	Others	Others	0	2	0	0	0	0	0	1	73896	73896	0	0	1	-	0	-	0	-	0	-	0	-	-	0	-	-	-	-	-	-	-	-	-	-	-	-	-	-	-	-	-	-	-	-	-
KLPN001.0321.00221	KL2	KLPN001.0321.00221.P005	Others	Others	0	2	0	0	0	0	0	1	4565	4565	0	0	1	-	0	-	0	-	0	-	0	-	-	0	-	-	-	-	-	-	-	-	-	-	-	-	-	-	-	-	-	-	-	-	-
KLPN001.0321.00619	KL64	KLPN001.0321.00619.P003	Others	Others	0	2	0	0	0	0	0	1	80592	80592	0	0	1	-	0	-	0	-	0	-	0	-	-	0	-	-	-	-	-	-	-	-	-	-	-	-	-	-	-	-	-	-	-	-	-
KLPN001.0321.00339	KL64	KLPN001.0321.00339.P010	Others	Others	0	2	0	0	0	0	0	1	2056	2056	0	0	1	-	0	-	0	-	0	-	0	-	-	0	-	-	-	-	-	-	-	-	-	-	-	-	-	-	-	-	-	-	-	-	-
KLPN001.0321.00543	KL13	KLPN001.0321.00543.P002	Others	Others	0	2	0	0	0	0	0	1	241224	241224	0	0	1	-	0	-	0	-	0	-	0	-	-	0	-	-	-	-	-	-	-	-	-	-	-	-	-	-	-	-	-	-	-	-	-
KLPN001.0321.00723	KL107	KLPN001.0321.00723.P006	Others	Others	0	2	0	0	0	0	0	1	3223	3223	0	0	1	-	0	-	0	-	0	-	0	-	-	0	-	-	-	-	-	-	-	-	-	-	-	-	-	-	-	-	-	-	-	-	-
KLPN001.0321.00723	KL107	KLPN001.0321.00723.P005	Others	Others	0	2	0	0	0	0	0	1	5065	5065	0	0	1	-	0	-	0	-	0	-	0	-	-	0	-	-	-	-	-	-	-	-	-	-	-	-	-	-	-	-	-	-	-	-	-
KLPN001.0321.00551	KL?	KLPN001.0321.00551.P010	Others	Others	0	3	0	0	0	0	1	1	2579	2579	0	0	2	-	0	-	0	-	0	-	0	-	-	0	-	-	-	-	-	-	-	-	-	-	-	-	-	-	-	-	-	-	-	-	-
KLPN001.0321.00544	KL122	KLPN001.0321.00544.P008	Others	Others	0	2	0	0	0	0	0	1	1270	1270	0	0	1	-	0	-	0	-	0	-	0	-	-	0	-	-	-	-	-	-	-	-	-	-	-	-	-	-	-	-	-	-	-	-	-
KLPN001.0321.00503	KL64	KLPN001.0321.00503.P006	Others	Others	0	2	0	0	0	0	0	1	5596	5596	0	0	1	-	0	-	0	-	0	-	0	-	-	0	-	-	-	-	-	-	-	-	-	-	-	-	-	-	-	-	-	-	-	-	-
KLPN001.0321.00232	KL106	KLPN001.0321.00232.P003	Others	Res	0	10	0	0	0	0	8	1	80272	80272	0	1	7	-	0	-	0	-	0	-	0	-	-	0	-	-	-	-	-	-	-	-	-	-	-	-	-	-	-	-	-	-	-	-	-
KLPN001.0321.00232	KL106	KLPN001.0321.00232.P004	Others	Others	0	2	0	0	0	0	0	1	4572	4572	0	0	1	-	0	-	0	-	0	-	0	-	-	0	-	-	-	-	-	-	-	-	-	-	-	-	-	-	-	-	-	-	-	-	-
KLPN001.0321.00071	KL107	KLPN001.0321.00071.P006	Others	Others	0	3	0	0	0	0	1	1	9456	9456	0	0	2	-	0	-	0	-	0	-	0	-	-	0	-	-	-	-	-	-	-	-	-	-	-	-	-	-	-	-	-	-	-	-	-
KLPN001.0321.00403	KL64	KLPN001.0321.00403.P006	Others	Others	0	2	0	0	0	0	0	1	4167	4167	0	0	1	-	0	-	0	-	0	-	0	-	-	0	-	-	-	-	-	-	-	-	-	-	-	-	-	-	-	-	-	-	-	-	-
KLPN001.0321.00662	KL153	KLPN001.0321.00662.P010	Others	Others	0	2	0	0	0	0	0	1	1240	1240	0	0	1	-	0	-	0	-	0	-	0	-	-	0	-	-	-	-	-	-	-	-	-	-	-	-	-	-	-	-	-	-	-	-	-
KLPN001.0321.00293	KL2	KLPN001.0321.00293.P003	Others	Others	0	2	0	0	0	0	0	1	5733	5733	0	0	1	-	0	-	0	-	0	-	0	-	-	0	-	-	-	-	-	-	-	-	-	-	-	-	-	-	-	-	-	-	-	-	-
KLPN001.0321.00368	KL64	KLPN001.0321.00368.P006	Others	Others	0	2	0	0	0	0	0	1	5596	5596	0	0	1	-	0	-	0	-	0	-	0	-	-	0	-	-	-	-	-	-	-	-	-	-	-	-	-	-	-	-	-	-	-	-	-
KLPN001.0321.00447	KL2	KLPN001.0321.00447.P003	Others	Res	0	9	0	0	0	0	9	1	47819	47819	0	1	7	-	0	-	0	-	0	-	0	-	-	0	-	-	-	-	-	-	-	-	-	-	-	-	-	-	-	-	-	-	-	-	-
KLPN001.0321.00380	KL105	KLPN001.0321.00380.P003	Others	Others	0	8	0	0	0	0	9	1	54251	54251	0	0	6	-	0	-	0	-	0	-	0	-	-	0	-	-	-	-	-	-	-	-	-	-	-	-	-	-	-	-	-	-	-	-	-
KLPN001.0321.00545	KL28	KLPN001.0321.00545.P002	Others	Others	0	2	0	0	0	0	0	1	204513	204513	0	0	1	-	0	-	0	-	0	-	0	-	-	0	-	-	-	-	-	-	-	-	-	-	-	-	-	-	-	-	-	-	-	-	-
KLPN001.0321.00120	KL15	KLPN001.0321.00120.P004	Others	Res	0	10	0	0	0	0	9	1	89345	89345	0	1	7	-	0	-	0	-	0	-	0	-	-	0	-	-	-	-	-	-	-	-	-	-	-	-	-	-	-	-	-	-	-	-	-
KLPN001.0321.00120	KL15	KLPN001.0321.00120.P005	Others	Others	0	2	0	0	0	0	0	1	4660	4660	0	0	1	-	0	-	0	-	0	-	0	-	-	0	-	-	-	-	-	-	-	-	-	-	-	-	-	-	-	-	-	-	-	-	-
KLPN001.0321.00120	KL15	KLPN001.0321.00120.P006	Others	Others	0	2	0	0	0	0	0	1	4510	4510	0	0	1	-	0	-	0	-	0	-	0	-	-	0	-	-	-	-	-	-	-	-	-	-	-	-	-	-	-	-	-	-	-	-	-
KLPN001.0321.00120	KL15	KLPN001.0321.00120.P007	Others	Others	0	2	0	0	0	0	0	1	3825	3825	0	0	1	-	0	-	0	-	0	-	0	-	-	0	-	-	-	-	-	-	-	-	-	-	-	-	-	-	-	-	-	-	-	-	-
KLPN001.0321.00055	KL15	KLPN001.0321.00055.P007	Others	Others	0	2	0	0	0	0	0	1	2781	2781	0	0	1	-	0	-	0	-	0	-	0	-	-	0	-	-	-	-	-	-	-	-	-	-	-	-	-	-	-	-	-	-	-	-	-
KLPN001.0321.00055	KL15	KLPN001.0321.00055.P006	Others	Others	0	2	0	0	0	0	0	1	3223	3223	0	0	1	-	0	-	0	-	0	-	0	-	-	0	-	-	-	-	-	-	-	-	-	-	-	-	-	-	-	-	-	-	-	-	-
KLPN001.0321.00055	KL15	KLPN001.0321.00055.P005	Others	Others	0	2	0	0	0	0	0	1	5566	5566	0	0	1	-	0	-	0	-	0	-	0	-	-	0	-	-	-	-	-	-	-	-	-	-	-	-	-	-	-	-	-	-	-	-	-
KLPN001.0321.00371	KL64	KLPN001.0321.00371.P006	Others	Others	0	2	0	0	0	0	0	1	5596	5596	0	0	1	-	0	-	0	-	0	-	0	-	-	0	-	-	-	-	-	-	-	-	-	-	-	-	-	-	-	-	-	-	-	-	-
KLPN001.0321.00371	KL64	KLPN001.0321.00371.P002	Others	Vir	3	2	0	0	0	0	0	1	195034	195034	0	0	1	-	0	-	0	iuc 1	1	-	0	rmpA_2(KpVP-1)	rmpA2_3	0	-	-	-	-	-	-	-	-	-	-	-	-	-	-	-	-	-	-	-	-	-
KLPN001.0321.00283	-	KLPN001.0321.00283.P006	Others	Others	0	2	0	0	0	0	0	1	5596	5596	0	0	1	-	0	-	0	-	0	-	0	-	-	0	-	-	-	-	-	-	-	-	-	-	-	-	-	-	-	-	-	-	-	-	-
KLPN001.0321.00503	KL64	KLPN001.0321.00503.P004	Others	Others	0	2	0	0	0	0	0	1	55186	55186	0	0	1	-	0	-	0	-	0	-	0	-	-	0	-	-	-	-	-	-	-	-	-	-	-	-	-	-	-	-	-	-	-	-	-
KLPN001.0321.00454	-	KLPN001.0321.00454.P003	Others	Res	0	4	0	0	0	0	2	1	88050	88050	0	3	3	-	0	-	0	-	0	-	0	-	-	0	-	-	-	-	-	-	-	-	-	-	-	-	-	-	-	-	-	-	-	-	-
KLPN001.0321.00209	KL47	KLPN001.0321.00209.P004	Others	Res	0	4	0	0	0	0	2	1	66250	66250	0	3	3	-	0	-	0	-	0	-	0	-	-	0	-	-	-	-	-	-	-	-	-	-	-	-	-	-	-	-	-	-	-	-	-
KLPN001.0321.00193	KL127	KLPN001.0321.00193.P002	Others	Others	0	2	0	0	0	0	0	1	139276	139276	0	0	1	-	0	-	0	-	0	-	0	-	-	0	-	-	-	-	-	-	-	-	-	-	-	-	-	-	-	-	-	-	-	-	-
KLPN001.0321.00193	KL127	KLPN001.0321.00193.P003	Others	Others	0	2	0	0	0	0	0	1	4110	4110	0	0	1	-	0	-	0	-	0	-	0	-	-	0	-	-	-	-	-	-	-	-	-	-	-	-	-	-	-	-	-	-	-	-	-
KLPN001.0321.00564	KL51	KLPN001.0321.00564.P005	Others	Others	0	6	0	0	0	0	4	1	6169	6169	0	0	5	-	0	-	0	-	0	-	0	-	-	0	-	-	-	-	-	-	-	-	-	-	-	-	-	-	-	-	-	-	-	-	-
KLPN001.0321.00060	KL64	KLPN001.0321.00060.P006	Others	Res	0	10	0	0	0	0	8	1	61012	61012	0	1	8	-	0	-	0	-	0	-	0	-	-	0	-	-	-	-	-	-	-	-	-	-	-	-	-	-	-	-	-	-	-	-	-
KLPN001.0321.00060	KL64	KLPN001.0321.00060.P004	Others	Others	0	2	0	0	0	0	0	1	73597	73597	0	0	1	-	0	-	0	-	0	-	0	-	-	0	-	-	-	-	-	-	-	-	-	-	-	-	-	-	-	-	-	-	-	-	-
KLPN001.0321.00739	KL107	KLPN001.0321.00739.P004	Others	Others	0	2	0	0	0	0	0	1	12399	12399	0	0	1	-	0	-	0	-	0	-	0	-	-	0	-	-	-	-	-	-	-	-	-	-	-	-	-	-	-	-	-	-	-	-	-
KLPN001.0321.00026	KL64	KLPN001.0321.00026.P005	Others	Others	0	2	0	0	0	0	0	1	55018	55018	0	0	1	-	0	-	0	-	0	-	0	-	-	0	-	-	-	-	-	-	-	-	-	-	-	-	-	-	-	-	-	-	-	-	-
KLPN001.0321.00026	KL64	KLPN001.0321.00026.P004	Others	Others	0	2	0	0	0	0	0	1	108879	108879	0	0	1	-	0	-	0	-	0	-	0	-	-	0	-	-	-	-	-	-	-	-	-	-	-	-	-	-	-	-	-	-	-	-	-
KLPN001.0321.00026	KL64	KLPN001.0321.00026.P006	Others	Res	0	10	0	0	0	0	8	1	53495	53495	0	3	6	-	0	-	0	-	0	-	0	-	-	0	-	-	-	-	-	-	-	-	-	-	-	-	-	-	-	-	-	-	-	-	-
KLPN001.0321.00635	KL54	KLPN001.0321.00635.P004	Others	Others	0	2	0	0	0	0	0	1	3966	3966	0	0	1	-	0	-	0	-	0	-	0	-	-	0	-	-	-	-	-	-	-	-	-	-	-	-	-	-	-	-	-	-	-	-	-
KLPN001.0321.00303	KL15	KLPN001.0321.00303.P009	Others	Others	0	2	0	0	0	0	0	1	3733	3733	0	0	1	-	0	-	0	-	0	-	0	-	-	0	-	-	-	-	-	-	-	-	-	-	-	-	-	-	-	-	-	-	-	-	-
KLPN001.0321.00303	KL15	KLPN001.0321.00303.P008	Others	Others	0	2	0	0	0	0	0	1	4507	4507	0	0	1	-	0	-	0	-	0	-	0	-	-	0	-	-	-	-	-	-	-	-	-	-	-	-	-	-	-	-	-	-	-	-	-
KLPN001.0321.00303	KL15	KLPN001.0321.00303.P004	Others	Others	0	2	0	0	0	0	0	1	55133	55133	0	0	1	-	0	-	0	-	0	-	0	-	-	0	-	-	-	-	-	-	-	-	-	-	-	-	-	-	-	-	-	-	-	-	-
KLPN001.0321.00303	KL15	KLPN001.0321.00303.P007	Others	Others	0	2	0	0	0	0	0	1	5386	5386	0	0	1	-	0	-	0	-	0	-	0	-	-	0	-	-	-	-	-	-	-	-	-	-	-	-	-	-	-	-	-	-	-	-	-
KLPN001.0321.00303	KL15	KLPN001.0321.00303.P006	Others	Others	0	2	0	0	0	0	0	1	22424	22424	0	0	1	-	0	-	0	-	0	-	0	-	-	0	-	-	-	-	-	-	-	-	-	-	-	-	-	-	-	-	-	-	-	-	-
KLPN001.0321.00216	KL4	KLPN001.0321.00216.P005	Others	Others	0	2	0	0	0	0	0	1	44993	44993	0	0	1	-	0	-	0	-	0	-	0	-	-	0	-	-	-	-	-	-	-	-	-	-	-	-	-	-	-	-	-	-	-	-	-
KLPN001.0321.00216	KL4	KLPN001.0321.00216.P006	Others	Others	0	2	0	0	0	0	0	1	6704	6704	0	0	1	-	0	-	0	-	0	-	0	-	-	0	-	-	-	-	-	-	-	-	-	-	-	-	-	-	-	-	-	-	-	-	-
KLPN001.0321.00216	KL4	KLPN001.0321.00216.P002	Others	Vir	3	2	0	0	0	0	0	1	133713	133713	0	0	1	-	0	-	0	iuc 2A	7	-	0	rmpA_19*(VP)	-	0	-	-	-	-	-	-	-	-	-	-	-	-	-	-	-	-	-	-	-	-	-
KLPN001.0321.00216	KL4	KLPN001.0321.00216.P003	Others	Others	0	2	0	0	0	0	0	1	93621	93621	0	0	1	-	0	-	0	-	0	-	0	-	-	0	-	-	-	-	-	-	-	-	-	-	-	-	-	-	-	-	-	-	-	-	-
KLPN001.0321.00184	KL64	KLPN001.0321.00184.P005	Others	Others	0	2	0	0	0	0	0	1	5596	5596	0	0	1	-	0	-	0	-	0	-	0	-	-	0	-	-	-	-	-	-	-	-	-	-	-	-	-	-	-	-	-	-	-	-	-
KLPN001.0321.00578	KL17	KLPN001.0321.00578.P004	Others	Others	0	2	0	0	0	0	0	1	5598	5598	0	0	1	-	0	-	0	-	0	-	0	-	-	0	-	-	-	-	-	-	-	-	-	-	-	-	-	-	-	-	-	-	-	-	-
KLPN001.0321.00300	KL27	KLPN001.0321.00300.P002	Others	Others	0	12	0	0	0	0	11	1	103524	103524	0	0	8	-	0	-	0	-	0	-	0	-	-	0	-	-	-	-	-	-	-	-	-	-	-	-	-	-	-	-	-	-	-	-	-
KLPN001.0321.00619	KL64	KLPN001.0321.00619.P007	Others	Others	0	2	0	0	0	0	0	1	3549	3549	0	0	1	-	0	-	0	-	0	-	0	-	-	0	-	-	-	-	-	-	-	-	-	-	-	-	-	-	-	-	-	-	-	-	-
KLPN001.0321.00412	KL15	KLPN001.0321.00412.P003	Others	Others	0	2	0	0	0	0	0	1	5783	5783	0	0	1	-	0	-	0	-	0	-	0	-	-	0	-	-	-	-	-	-	-	-	-	-	-	-	-	-	-	-	-	-	-	-	-
KLPN001.0321.00412	KL15	KLPN001.0321.00412.P006	Others	Others	0	2	0	0	0	0	0	1	3515	3515	0	0	1	-	0	-	0	-	0	-	0	-	-	0	-	-	-	-	-	-	-	-	-	-	-	-	-	-	-	-	-	-	-	-	-
KLPN001.0321.00412	KL15	KLPN001.0321.00412.P007	Others	Others	0	2	0	0	0	0	0	1	2173	2173	0	0	1	-	0	-	0	-	0	-	0	-	-	0	-	-	-	-	-	-	-	-	-	-	-	-	-	-	-	-	-	-	-	-	-
KLPN001.0321.00412	KL15	KLPN001.0321.00412.P004	Others	Others	0	2	0	0	0	0	0	1	4891	4891	0	0	1	-	0	-	0	-	0	-	0	-	-	0	-	-	-	-	-	-	-	-	-	-	-	-	-	-	-	-	-	-	-	-	-
KLPN001.0321.00412	KL15	KLPN001.0321.00412.P005	Others	Others	0	2	0	0	0	0	0	1	4426	4426	0	0	1	-	0	-	0	-	0	-	0	-	-	0	-	-	-	-	-	-	-	-	-	-	-	-	-	-	-	-	-	-	-	-	-
KLPN001.0321.00349	KL56	KLPN001.0321.00349.P003	Others	Others	0	2	0	0	0	0	0	1	11262	11262	0	0	1	-	0	-	0	-	0	-	0	-	-	0	-	-	-	-	-	-	-	-	-	-	-	-	-	-	-	-	-	-	-	-	-
KLPN001.0321.00349	KL56	KLPN001.0321.00349.P002	Others	Others	0	4	0	0	0	0	2	1	186278	186278	0	0	2	-	0	-	0	-	0	-	0	-	-	0	-	-	-	-	-	-	-	-	-	-	-	-	-	-	-	-	-	-	-	-	-
KLPN001.0321.00461	KL47	KLPN001.0321.00461.P003	Others	Others	0	2	0	0	0	0	0	1	110529	110529	0	0	1	-	0	-	0	-	0	-	0	-	-	0	-	-	-	-	-	-	-	-	-	-	-	-	-	-	-	-	-	-	-	-	-
KLPN001.0321.00269	KL5	KLPN001.0321.00269.P002	Others	Others	0	12	0	0	0	0	11	1	74011	74011	0	0	8	-	0	-	0	-	0	-	0	-	-	0	-	-	-	-	-	-	-	-	-	-	-	-	-	-	-	-	-	-	-	-	-
KLPN001.0321.00174	KL112	KLPN001.0321.00174.P005	Others	Others	0	2	0	0	0	0	0	1	2058	2058	0	0	1	-	0	-	0	-	0	-	0	-	-	0	-	-	-	-	-	-	-	-	-	-	-	-	-	-	-	-	-	-	-	-	-
KLPN001.0321.00174	KL112	KLPN001.0321.00174.P004	Others	Others	0	7	0	0	0	0	5	1	70613	70613	0	0	5	-	0	-	0	-	0	-	0	-	-	0	-	-	-	-	-	-	-	-	-	-	-	-	-	-	-	-	-	-	-	-	-
KLPN001.0321.00087	KL12	KLPN001.0321.00087.P003	Others	Others	0	2	0	0	0	0	0	1	191266	191266	0	0	1	-	0	-	0	-	0	-	0	-	-	0	-	-	-	-	-	-	-	-	-	-	-	-	-	-	-	-	-	-	-	-	-
KLPN001.0321.00263	KL64	KLPN001.0321.00263.P002	Others	Vir	3	2	0	0	0	0	0	1	207409	207409	0	0	1	-	0	-	0	iuc 1	1-1LV	-	0	-	rmpA2_3	0	-	-	-	-	-	-	-	-	-	-	-	-	-	-	-	-	-	-	-	-	-
KLPN001.0321.00435	KL13	KLPN001.0321.00435.P004	Others	Others	0	2	0	0	0	0	0	1	3981	3981	0	0	1	-	0	-	0	-	0	-	0	-	-	0	-	-	-	-	-	-	-	-	-	-	-	-	-	-	-	-	-	-	-	-	-
KLPN001.0321.00435	KL13	KLPN001.0321.00435.P003	Others	Res	0	10	0	0	0	0	8	1	130287	130287	0	1	8	-	0	-	0	-	0	-	0	-	-	0	-	-	-	-	-	-	-	-	-	-	-	-	-	-	-	-	-	-	-	-	-
KLPN001.0321.00188	KL111	KLPN001.0321.00188.P006	Others	Others	0	2	0	0	0	0	0	1	71335	71335	0	0	1	-	0	-	0	-	0	-	0	-	-	0	-	-	-	-	-	-	-	-	-	-	-	-	-	-	-	-	-	-	-	-	-
KLPN001.0321.00508	KL112	KLPN001.0321.00508.P002	Others	Others	0	19	0	0	0	0	18	1	75824	75824	0	0	9	-	0	-	0	-	0	-	0	-	-	0	-	-	-	-	-	-	-	-	-	-	-	-	-	-	-	-	-	-	-	-	-
KLPN001.0321.00508	KL112	KLPN001.0321.00508.P003	Others	Others	0	2	0	0	0	0	0	1	64300	64300	0	0	1	-	0	-	0	-	0	-	0	-	-	0	-	-	-	-	-	-	-	-	-	-	-	-	-	-	-	-	-	-	-	-	-
KLPN001.0321.00397	KL105	KLPN001.0321.00397.P003	Others	Others	0	7	0	0	0	0	8	1	43417	43417	0	0	5	-	0	-	0	-	0	-	0	-	-	0	-	-	-	-	-	-	-	-	-	-	-	-	-	-	-	-	-	-	-	-	-
KLPN001.0321.00236	KL47	KLPN001.0321.00236.P002	Others	Others	0	2	0	0	0	0	0	1	113246	113246	0	0	1	-	0	-	0	-	0	-	0	-	-	0	-	-	-	-	-	-	-	-	-	-	-	-	-	-	-	-	-	-	-	-	-
KLPN001.0321.00236	KL47	KLPN001.0321.00236.P003	Others	Res	0	9	0	0	0	0	8	1	104887	104887	0	3	5	-	0	-	0	-	0	-	0	-	-	0	-	-	-	-	-	-	-	-	-	-	-	-	-	-	-	-	-	-	-	-	-
KLPN001.0321.00689	KL45	KLPN001.0321.00689.P011	Others	Others	0	2	0	0	0	0	0	1	2125	2125	0	0	1	-	0	-	0	-	0	-	0	-	-	0	-	-	-	-	-	-	-	-	-	-	-	-	-	-	-	-	-	-	-	-	-
KLPN001.0321.00689	KL45	KLPN001.0321.00689.P010	Others	Others	0	2	0	0	0	0	0	1	2461	2461	0	0	1	-	0	-	0	-	0	-	0	-	-	0	-	-	-	-	-	-	-	-	-	-	-	-	-	-	-	-	-	-	-	-	-
KLPN001.0321.00094	KL107	KLPN001.0321.00094.P002	Others	Others	0	8	0	0	0	0	6	1	146168	146168	0	0	6	-	0	-	0	-	0	-	0	-	-	0	-	-	-	-	-	-	-	-	-	-	-	-	-	-	-	-	-	-	-	-	-
KLPN001.0321.00094	KL107	KLPN001.0321.00094.P005	Others	Others	0	8	0	0	0	0	6	1	47277	47277	0	0	4	-	0	-	0	-	0	-	0	-	-	0	-	-	-	-	-	-	-	-	-	-	-	-	-	-	-	-	-	-	-	-	-
KLPN001.0321.00177	KL15	KLPN001.0321.00177.P003	Others	Others	0	2	0	0	0	0	0	1	5251	5251	0	0	1	-	0	-	0	-	0	-	0	-	-	0	-	-	-	-	-	-	-	-	-	-	-	-	-	-	-	-	-	-	-	-	-
KLPN001.0321.00664	KL24	KLPN001.0321.00664.P002	Others	Others	0	2	0	0	0	0	0	1	169772	169772	0	0	1	-	0	-	0	-	0	-	0	-	-	0	-	-	-	-	-	-	-	-	-	-	-	-	-	-	-	-	-	-	-	-	-
KLPN001.0321.00563	KL127	KLPN001.0321.00563.P003	Others	Others	0	2	0	0	0	0	0	1	4071	4071	0	0	1	-	0	-	0	-	0	-	0	-	-	0	-	-	-	-	-	-	-	-	-	-	-	-	-	-	-	-	-	-	-	-	-
KLPN001.0321.00519	KL47	KLPN001.0321.00519.P003	Others	Res	0	3	0	0	0	0	1	1	6570	6570	0	3	2	-	0	-	0	-	0	-	0	-	-	0	-	-	-	-	-	-	-	-	-	-	-	-	-	-	-	-	-	-	-	-	-
KLPN001.0321.00602	KL24	KLPN001.0321.00602.P003	Others	Others	0	2	0	0	0	0	0	1	4369	4369	0	0	1	-	0	-	0	-	0	-	0	-	-	0	-	-	-	-	-	-	-	-	-	-	-	-	-	-	-	-	-	-	-	-	-
KLPN001.0321.00350	KL134	KLPN001.0321.00350.P002	Others	Others	0	2	0	0	0	0	0	1	222783	222783	0	0	1	-	0	-	0	-	0	-	0	-	-	0	-	-	-	-	-	-	-	-	-	-	-	-	-	-	-	-	-	-	-	-	-
KLPN001.0321.00203	KL10	KLPN001.0321.00203.P004	Others	Res	0	10	0	0	0	0	9	1	73502	73502	0	3	6	-	0	-	0	-	0	-	0	-	-	0	-	-	-	-	-	-	-	-	-	-	-	-	-	-	-	-	-	-	-	-	-
KLPN001.0321.00203	KL10	KLPN001.0321.00203.P003	Others	Others	0	2	0	0	0	0	0	1	109398	109398	0	0	1	-	0	-	0	-	0	-	0	-	-	0	-	-	-	-	-	-	-	-	-	-	-	-	-	-	-	-	-	-	-	-	-
KLPN001.0321.00164	KL47	KLPN001.0321.00164.P005	Others	Others	0	2	0	0	0	0	0	1	5596	5596	0	0	1	-	0	-	0	-	0	-	0	-	-	0	-	-	-	-	-	-	-	-	-	-	-	-	-	-	-	-	-	-	-	-	-
KLPN001.0321.00339	KL64	KLPN001.0321.00339.P008	Others	Others	0	2	0	0	0	0	0	1	4715	4715	0	0	1	-	0	-	0	-	0	-	0	-	-	0	-	-	-	-	-	-	-	-	-	-	-	-	-	-	-	-	-	-	-	-	-
KLPN001.0321.00339	KL64	KLPN001.0321.00339.P009	Others	Others	0	2	0	0	0	0	0	1	2101	2101	0	0	1	-	0	-	0	-	0	-	0	-	-	0	-	-	-	-	-	-	-	-	-	-	-	-	-	-	-	-	-	-	-	-	-
KLPN001.0321.00284	KL122	KLPN001.0321.00284.P005	Others	Others	0	2	0	0	0	0	0	1	10964	10964	0	0	1	-	0	-	0	-	0	-	0	-	-	0	-	-	-	-	-	-	-	-	-	-	-	-	-	-	-	-	-	-	-	-	-
KLPN001.0321.00284	KL122	KLPN001.0321.00284.P004	Others	Res	0	5	0	0	0	0	6	1	15010	15010	0	1	4	-	0	-	0	-	0	-	0	-	-	0	-	-	-	-	-	-	-	-	-	-	-	-	-	-	-	-	-	-	-	-	-
KLPN001.0321.00284	KL122	KLPN001.0321.00284.P002	Others	Others	0	2	0	0	0	0	0	1	216942	216942	0	0	1	-	0	-	0	-	0	-	0	-	-	0	-	-	-	-	-	-	-	-	-	-	-	-	-	-	-	-	-	-	-	-	-
KLPN001.0321.00623	KL103	KLPN001.0321.00623.P002	Others	Others	0	2	0	0	0	0	0	1	133165	133165	0	0	1	-	0	-	0	-	0	-	0	-	-	0	-	-	-	-	-	-	-	-	-	-	-	-	-	-	-	-	-	-	-	-	-
KLPN001.0321.00421	KL104	KLPN001.0321.00421.P004	Others	Others	0	2	0	0	0	0	0	1	4512	4512	0	0	1	-	0	-	0	-	0	-	0	-	-	0	-	-	-	-	-	-	-	-	-	-	-	-	-	-	-	-	-	-	-	-	-
KLPN001.0321.00339	KL64	KLPN001.0321.00339.P002	Others	Res	0	11	0	0	0	0	9	1	119981	119981	0	1	7	-	0	-	0	-	0	-	0	-	-	0	-	-	-	-	-	-	-	-	-	-	-	-	-	-	-	-	-	-	-	-	-
KLPN001.0321.00339	KL64	KLPN001.0321.00339.P003	Others	Others	0	2	0	0	0	0	0	1	115360	115360	0	0	1	-	0	-	0	-	0	-	0	-	-	0	-	-	-	-	-	-	-	-	-	-	-	-	-	-	-	-	-	-	-	-	-
KLPN001.0321.00339	KL64	KLPN001.0321.00339.P006	Others	Others	0	2	0	0	0	0	0	1	55119	55119	0	0	1	-	0	-	0	-	0	-	0	-	-	0	-	-	-	-	-	-	-	-	-	-	-	-	-	-	-	-	-	-	-	-	-
KLPN001.0321.00339	KL64	KLPN001.0321.00339.P007	Others	Res	0	3	0	0	0	0	1	1	6812	6812	0	3	2	-	0	-	0	-	0	-	0	-	-	0	-	-	-	-	-	-	-	-	-	-	-	-	-	-	-	-	-	-	-	-	-
KLPN001.0321.00395	KL105	KLPN001.0321.00395.P003	Others	Others	0	9	0	0	0	0	10	1	55778	55778	0	0	7	-	0	-	0	-	0	-	0	-	-	0	-	-	-	-	-	-	-	-	-	-	-	-	-	-	-	-	-	-	-	-	-
KLPN001.0321.00348	KL1	KLPN001.0321.00348.P002	Others	Others	0	2	0	0	0	0	0	1	157903	157903	0	0	1	-	0	-	0	-	0	-	0	-	-	0	-	-	-	-	-	-	-	-	-	-	-	-	-	-	-	-	-	-	-	-	-
KLPN001.0321.00348	KL1	KLPN001.0321.00348.P003	Others	Others	0	2	0	0	0	0	0	1	4678	4678	0	0	1	-	0	-	0	-	0	-	0	-	-	0	-	-	-	-	-	-	-	-	-	-	-	-	-	-	-	-	-	-	-	-	-
KLPN001.0321.00684	KL2	KLPN001.0321.00684.P002	Others	Vir	3	2	0	0	0	0	0	1	224263	224263	0	0	1	-	0	-	0	iuc 1	1-1LV	iro 1	2	rmpA_2(KpVP-1)	rmpA2_5	0	-	-	-	-	-	-	-	-	-	-	-	-	-	-	-	-	-	-	-	-	-
KLPN001.0321.00630	KL30	KLPN001.0321.00630.P004	Others	Others	0	2	0	0	0	0	0	1	5783	5783	0	0	1	-	0	-	0	-	0	-	0	-	-	0	-	-	-	-	-	-	-	-	-	-	-	-	-	-	-	-	-	-	-	-	-
KLPN001.0321.00630	KL30	KLPN001.0321.00630.P005	Others	Others	0	2	0	0	0	0	0	1	3514	3514	0	0	1	-	0	-	0	-	0	-	0	-	-	0	-	-	-	-	-	-	-	-	-	-	-	-	-	-	-	-	-	-	-	-	-
KLPN001.0321.00630	KL30	KLPN001.0321.00630.P006	Others	Others	0	2	0	0	0	0	0	1	3223	3223	0	0	1	-	0	-	0	-	0	-	0	-	-	0	-	-	-	-	-	-	-	-	-	-	-	-	-	-	-	-	-	-	-	-	-
KLPN001.0321.00630	KL30	KLPN001.0321.00630.P007	Others	Others	0	2	0	0	0	0	0	1	2723	2723	0	0	1	-	0	-	0	-	0	-	0	-	-	0	-	-	-	-	-	-	-	-	-	-	-	-	-	-	-	-	-	-	-	-	-
[truncated: 387 more rows]
[truncated: 31 more columns]
